# Supplementary material for: Combined QTL mapping and RNA-Seq profiling reveals candidate genes associated with cadmium tolerance in barley
Source: PLoS One. 2020 Apr 16;15(4):e0230820. doi: 10.1371/journal.pone.0230820 (PMC7182363; doi:10.1371/journal.pone.0230820)
Supplement: S1 Table — (XLSX) [file pone.0230820.s001.xlsx]

## Sheet: S1 Table
S1 Table. The order of recombinant markers in each chromosome.
Chromosome	Locus	Position (cM)
1H	bPb-6318	0.01
1H	2_0275	0.53
1H	GBS0507	3.42
1H	1_0636	4.51
1H	mRh	5.08
1H	3_0933	5.65
1H	Act8A	6.36
1H	rBgMD	9.4
1H	bPb-7889	11.61
1H	MWG837B	11.65
1H	3_0955	13.3
1H	3_0876	15.53
1H	[221879]	18.38
1H	3_1276	19.44
1H	bPb-9418	21.69
1H	1_0760	23.92
1H	3_0336	26.16
1H	BG367013	27.1
1H	E35M61-92	28.04
1H	Bmac0144h	29.68
1H	GBR0840	30.22
1H	GBM1032	30.26
1H	GBM1311	30.79
1H	1_0198	32.46
1H	GBS0131	34.12
1H	GBR0512	34.93
1H	3_0744	35.74
1H	GBM1334	36.83
1H	GBR1553	38.15
1H	Bmac0032	39.47
1H	ABC160	40.14
1H	GBR0623	41.27
1H	1_0279	42.91
1H	GBR0643	46.26
1H	bPb-8477	48.69
1H	1_1463	50.32
1H	FGX_OWB00276	51.99
1H	Bmag0113h	52.52
1H	FGX_OWB00394	52.56
1H	1_0535	52.6
1H	GBS0060	53.28
1H	2_0754	54.98
1H	MWG706A	57.88
1H	cMWG706A	57.92
1H	GBR1278	61.3
1H	3_0191	61.34
1H	2_0021	63.2
1H	1_0905	65.44
1H	FGX_OWB00256	67.68
1H	2_1172	69.35
1H	mBlp	69.88
1H	FGX_OWB00239	69.92
1H	ABC261	73.16
1H	GBS0361	73.78
1H	3_1387	73.82
1H	1_0903	75.53
1H	1_1271	77.24
1H	GBS0383	78.37
1H	1_1509	79.5
1H	bPb-2260	81.21
1H	ABG387A	82.21
2H	DsT-1	0.01
2H	FGX_OWB00461	2.35
2H	GBR0613	2.54
2H	bPb-3598	3.06
2H	2_1466	3.82
2H	bPb-7969	5.48
2H	GBR1576	8.35
2H	GBS0535	9.42
2H	2_1423	11.07
2H	1_1040	13.18
2H	bPb-3190	28.53
2H	GBM1011	29.49
2H	Bmac0218a	30.05
2H	Pox	31.17
2H	GBR1303	31.21
2H	GBS0864	31.76
2H	2_0281	33.5
2H	GBS0885	35.86
2H	GBR1310	35.9
2H	GBR1296	36.47
2H	GBS0003	37.03
2H	2_1005	37.59
2H	scssr03381	38.15
2H	GBR0432	38.71
2H	1_1400	39.27
2H	GBR0879	40.73
2H	GBM1119	40.77
2H	GBM1218	42.18
2H	GBR1421a	42.22
2H	GBR1113	42.26
2H	GBR1831	42.3
2H	GBM1232	42.34
2H	EBmac0684b	42.81
2H	GBR0646a	42.9
2H	MWG949B	42.94
2H	GBS0905	42.98
2H	scssr02236	43.02
2H	FGX_OWB00175	43.06
2H	GBS0651	43.1
2H	BCD1434.2	44.18
2H	FGX_OWB00100	44.41
2H	FGX_OWB00122	44.57
2H	GBM1024	44.7
2H	scssr00334	44.74
2H	EBmac0525b	44.78
2H	FGX_OWB00313	45.32
2H	GBR0060	45.62
2H	2_1476	45.85
2H	1_1072	47.94
2H	bPb-5440	48.02
2H	Bmag0113e	49.69
2H	bPb-7243	49.73
2H	Bmag0378	49.98
2H	2_0528	50.27
2H	GBS0877	50.81
2H	FGX_OWB00079	51.34
2H	3_0178	52.43
2H	[222968]	53.52
2H	Bmac0144f	53.56
2H	scsnp03343	53.6
2H	GBR0155a	54.14
2H	1_0786	55.22
2H	GBS0705	57.45
2H	Bmac0144i	59.68
2H	FGX_OWB00026	59.72
2H	DsT-41	61.43
2H	MWG503	63.76
2H	bPb-1926	64.26
2H	MWG882A	66.52
2H	Bmac0144b	66.56
2H	3_0095	67.62
2H	GBS0348	69.28
2H	ABG1032	71.14
2H	[223776]	74.35
2H	FGX_OWB00047	74.39
2H	GBM1149	74.93
2H	2_0989	74.97
2H	1_0739	77.21
2H	bPb-1266	78.86
2H	GBR0258	80.53
2H	EBmac0415	81.62
2H	cnx1	82.69
2H	bPb-3858	84.94
2H	[221983]	86.6
2H	GBM1498	87.13
2H	mZeo	87.17
2H	3_0248	88.8
2H	WBE220	93.03
2H	GBM1019	93.65
2H	1_0315	93.69
2H	GBR1406	93.73
2H	FGX_OWB00132	94.82
2H	2_0957	96.48
2H	1_0329	98.73
2H	mwst	99.27
2H	bPb-9419	99.88
2H	MWG949A	102.34
2H	FGX_OWB00471	102.9
2H	2_1496	103.82
2H	CDO036	114.82
3H	DsT-35	0.01
3H	FGX_OWB00303	2.87
3H	[221355]	2.91
3H	Bmac0029	4.03
3H	3_0229	5.14
3H	GBS0526	6.81
3H	FGX_OWB00205	7.33
3H	DsT-40	9.01
3H	1_0935	9.05
3H	FGX_OWB00139	11.88
3H	2_0421	11.92
3H	GBS0038	12.49
3H	Bmac0144k	14.26
3H	GBS0431	14.85
3H	DsT-24	15.97
3H	bPb-5129	17.07
3H	FGX_OWB00033	19.93
3H	bPb-4830	21.01
3H	bPb-5796	22.06
3H	FGX_OWB00345	26.78
3H	Bmag0013	26.82
3H	1_0842	27.91
3H	mPub	27.95
3H	GBR0519	28.8
3H	GBR0892	29.64
3H	scsnp23255	30.78
3H	1_0754	31.3
3H	FGX_OWB00180	33.28
3H	GBR1850	34.73
3H	bPb-3630	38.09
3H	3_1329	40.32
3H	2_1081	43.16
3H	1_0662	45.4
3H	GBM1043	46.96
3H	GBS0043	48.26
3H	[221404]	48.3
3H	Act8C	48.95
3H	GBS0090	49.59
3H	FGX_OWB00015	52.34
3H	FGX_OWB00018	54.7
3H	2_0659	55.82
3H	3_0663	57.55
3H	Bmag0225	60.58
3H	GBR0788	61.12
3H	1_1517	62.78
3H	FGX_OWB00423	65.63
3H	GBM1253	67.12
3H	1_0452	67.86
3H	GBR1152	69.1
3H	DsT-67	72.29
3H	GBR1771	74.05
3H	E36M50-476	74.09
3H	GBM1242	74.13
3H	FGX_OWB00300	76.02
3H	E38M61-521	76.06
3H	GBS0364	76.1
3H	Bmag0113b	76.14
3H	3_1008	77.23
3H	GBM1413	78.29
3H	Bmac0067	81.17
3H	OPA11-700	87.9
3H	E37M60-144	93.75
3H	MWG844B	95.72
3H	DsT-39	96.21
3H	3_0923	96.62
3H	mAlm	97.09
3H	FGX_OWB00297	97.13
3H	GBS0752	98.93
3H	GBM1300	98.97
3H	FGX_OWB00248	101.5
3H	FGX_OWB00221	102.67
3H	FGX_OWB00210	104.5
3H	GBS0137	105.96
3H	GBR1474	106.48
3H	GBR1853	108.79
3H	E32M60-226	114.09
3H	ABG460	118.52
3H	DsT-27	119.06
3H	bPb-9961	120.18
3H	[220909]	120.72
3H	GBR1457	121.4
3H	GBM1073	123.56
3H	bPb-4824	125.24
3H	ABC171A	125.28
3H	bPb-3229	125.32
3H	GBR0072	126.05
3H	FGX_OWB00075	127.57
3H	[223877]	128.69
3H	1_0886	129.79
3H	GBS0194	132.35
3H	GBS0031	134.76
3H	bPb-3815	135.51
3H	[221259]	136.06
3H	FGX_OWB00226	136.61
3H	2_0090	137.08
3H	GBM1280	137.66
3H	BCD907	144.66
4H	ABG601	0.01
4H	bPb-9668	1.08
4H	3_1422	5.2
4H	[223334]	5.91
4H	HVM67	7.13
4H	2_0760	7.17
4H	1_0697	7.97
4H	2_0883	8.53
4H	bPb-2677	9.68
4H	3_0385	11.43
4H	GBM1048	13.18
4H	FGX_OWB00224	14.94
4H	GBS0875	15.69
4H	cMWG652B	17.17
4H	KFP221	18.94
4H	1_0785	19.85
4H	2_0732	20.93
4H	3_0138	22.59
4H	GBM1059	24.25
4H	GBS0666	24.29
4H	FGX_OWB00406	24.83
4H	ABG472	25.4
4H	FGX_OWB00062	25.97
4H	scssr14079	26.01
4H	2_1332	27.1
4H	DsT-79	28.19
4H	FGX_OWB00155	28.23
4H	GBR0515	28.89
4H	2_0207	28.93
4H	bPb-8013	30.42
4H	scind10455	31.51
4H	GBM1299	32.18
4H	Bmag0353	34.31
4H	GBM1071	34.84
4H	GBM1020	35.39
4H	Bmac0186	35.43
4H	GBR0039	35.96
4H	GBR1422	37.06
4H	FGX_OWB00222	38.74
4H	GBR0026	39.27
4H	GBR0441	39.31
4H	2_0610	39.35
4H	FGX_OWB00398	40.44
4H	GBR0304a	40.48
4H	GBM1236	40.52
4H	GBS0434	40.56
4H	GBS0901	41.39
4H	2_1490	42.22
4H	1_0668	43.32
4H	CDO795	44.07
4H	ABC303	45.74
4H	3_0187	46.48
4H	bPb-6611	47.57
4H	ABG003A	47.61
4H	FGX_OWB00119	48.15
4H	HVKNOX3	49.24
4H	FGX_OWB00291	50.33
4H	1_0031	51.42
4H	CDO122	51.46
4H	DsT-29	52
4H	GBM1323	52.57
4H	2_1458	53.13
4H	1_1199	54.27
4H	[104902]	55.4
4H	GBM1525	56.53
4H	GBM1055	56.57
4H	3_0150	56.61
4H	1_0490	60.19
4H	GBM1107	62.51
4H	FGX_OWB00001	63.83
4H	MWG634	66.33
4H	3_1324	67.33
4H	GBM1501	68.97
4H	2_1117	69.25
5H	3_0163	0.01
5H	bPb-6051	1.11
5H	3_0984	2.18
5H	2_1221	5.69
5H	scssr02306	7.33
5H	MWG618	10.95
5H	3_1094	12.71
5H	ABC483	13.2
5H	GBM1176	17.39
5H	bPb-2460	17.95
5H	1_0974	18.47
5H	bPb-0536	20.71
5H	2_1391	24.81
5H	bPb-4135	25.84
5H	GBR0105	29.88
5H	scssr02503	29.92
5H	Bmac0273b	29.96
5H	GBS0527	30
5H	FGX_OWB00041	30.04
5H	E35M61-82	30.66
5H	E32M50-121	37.05
5H	FGX_OWB00166	43.67
5H	GBS0654	44.94
5H	GBS0653	45.65
5H	[223210]	47.13
5H	[224132]	47.66
5H	Ale	47.7
5H	OPB10-550	48.96
5H	GBS0318	49.66
5H	GBR1057	49.7
5H	1_0548	53.15
5H	3_0719	53.66
5H	1_0953	54.19
5H	2_0818	55.86
5H	1_0305	56.94
5H	GBR0986	58.04
5H	ABC302	58.58
5H	FGX_OWB00459	58.62
5H	FGX_OWB00002	60.34
5H	2_0246	60.38
5H	2_0736	60.95
5H	scssr15334	61.52
5H	GBR0528	62.48
5H	scsnp06144	64.42
5H	GBM1483	64.97
5H	1_0674	66.74
5H	1_0524	68.44
5H	GBR1468	69.59
5H	mSrh	70.15
5H	FGX_OWB00184	70.19
5H	bPb-5532	70.75
5H	GBR1460	71.29
5H	FGX_OWB00435	73.24
5H	1_1350	74.16
5H	2_0134	75.29
5H	Bmag0113d	76.42
5H	1_0024	76.46
5H	FGX_OWB00013	77.86
5H	GBM1227	77.9
5H	1_1341	79.47
5H	RSB001A	79.99
5H	GBM1438	84.59
5H	GBR0439	84.63
5H	0SU-STS1	87.19
5H	GBS0102	87.23
5H	GBS0531	89
5H	FGX_OWB00142	89.55
5H	GBS0234	90.33
5H	ABG003B	91
5H	GBS0295	92.44
5H	GBR1133	99.09
5H	FGX_OWB00253	99.13
5H	FGX_OWB00102	99.17
5H	FGX_OWB00158	101.58
5H	Tef3	102.66
5H	GBR1139	103.76
5H	MWG877	104.28
5H	FGX_OWB00319	104.32
5H	GBM1470	104.36
5H	[223182]	105.55
5H	GBR0305	106.72
5H	GBS0397	107.91
5H	1_1497	108.5
5H	GBS0669	110.37
5H	ABG496	110.95
5H	GBR1638	111.57
5H	FGX_OWB00521	113.43
5H	GBS0800	117.75
5H	GBR0170	120.29
5H	1_1216	122.86
5H	bPb-0835	124.35
5H	GBS0390	124.9
5H	1_0778	125.63
5H	GBS0576	127.91
5H	bPb-9868	129.57
5H	Bmag0113i	131.22
5H	bPb-8754	131.26
5H	GBS0408	133.53
5H	GBR0412	134.53
5H	scssr03906	135.22
6H	MWG620	0.01
6H	Bmac0316	2.26
6H	FGX_OWB00386	2.3
6H	[223608]	2.34
6H	scssr09398	2.38
6H	2_0882	2.91
6H	bPb-6511	3.94
6H	3_0010	11.48
6H	[224154]	14.26
6H	MWG602B	16.45
6H	cMWG652A	17.02
6H	2_1246	18.11
6H	bPb-9749	19.76
6H	FGX_OWB00233	22
6H	JS10A	23.08
6H	3_0697	23.61
6H	3_0673	24.72
6H	3_1308	25.25
6H	GBM1049	26.34
6H	GBM1215	26.38
6H	GBM1057	26.42
6H	bPb-0597	26.96
6H	bPb-7324	27.48
6H	3_0521	29.74
6H	[221710]	30.26
6H	WBE222	30.8
6H	3_0361	30.84
6H	GBM1075	31.38
6H	ABG458A	31.92
6H	[223273]	31.96
6H	bPb-5379	32.5
6H	GBM1423	33.04
6H	BG299297	33.08
6H	GBM1027	33.62
6H	2_1449	34.16
6H	3_0569	34.69
6H	GBS0822	35.79
6H	Bmag0009	36.32
6H	GBR0603	36.36
6H	GBR1634	36.4
6H	GBS0617	36.44
6H	GBS0387	36.48
6H	[223658]	36.52
6H	GBR0314	36.56
6H	GBM1389	36.6
6H	GBS0632	36.64
6H	[223825]	36.68
6H	scssr02093	36.72
6H	OPA1-300	37.8
6H	bPb-9835	37.84
6H	GBR0279	38.78
6H	bPb-9479	40.7
6H	ABG474	41.79
6H	bPb-3068	42.06
6H	bPb-1256	42.32
6H	GBR0029	42.85
6H	2_1298	44.51
6H	Bmac0218c	46.15
6H	GBR0193	46.19
6H	ABG388	46.42
6H	GBS0369	46.46
6H	2_0468	47.21
6H	3_1289	49.47
6H	3_1250	49.98
6H	ABC165D	51.96
6H	MWG820	52.62
6H	2_0682	53.64
6H	3_0573	54.2
6H	3_0148	54.76
6H	GBR1066	55.5
6H	1_0185	57.04
6H	1_1147	58.75
6H	2_1025	62.39
6H	2_0996	63.49
6H	1_0595	65.23
6H	MWG934	65.78
6H	3_1115	65.82
6H	bPb-6477	67.48
6H	Tef1	68.26
6H	scind04312b	68.84
6H	2_0036	70.28
6H	2_0355	74.37
6H	bPb-5587	74.41
6H	DsT-18	75.5
6H	GBS0708	76.53
6H	DsT-22	79.53
6H	3_1198	80.24
6H	GBS0396	81.49
6H	bPb-5515	82.73
6H	bPb-2940	83.32
6H	GBS0388	83.9
6H	GBM1404	84.79
6H	GBR1052	84.83
6H	MWG798A	85.71
6H	bPb-9817	85.75
6H	1_0390	85.79
6H	3_1498	85.83
6H	FGX_OWB00236	85.87
6H	[220848]	86.4
6H	DsT-71	87.4
7H	Tha1	0.01
7H	KFP255	1.08
7H	FGX_OWB00091	4.19
7H	GBS0291	13.72
7H	GBS0084	15.29
7H	2_0640	15.82
7H	1_1440	15.86
7H	GBR1547	18.16
7H	3_0380	18.67
7H	FGX_OWB00048	23.46
7H	[221079]	25.09
7H	GBR0159a	27.97
7H	2_0354	29.04
7H	bPb-4389	31.3
7H	bPb-8498	31.81
7H	[105081]	34.07
7H	GBR1637	35.72
7H	DsT-30	37.98
7H	bPb-4191	39.05
7H	GBM1102	40.71
7H	2_0808	41.78
7H	mLks2	44.03
7H	FGX_OWB00354	45.14
7H	bPb-6233	51.71
7H	mn	51.75
7H	1_0249	52.11
7H	GBS0040	52.88
7H	GBM1359	53.52
7H	[221574]	54.63
7H	GBR1713	56.91
7H	bPb-9825	59.11
7H	DAK642	60.18
7H	GBS0378	60.22
7H	Bmac0273e	60.26
7H	GBR0088	60.3
7H	OPA7-850	60.34
7H	GBR1420	60.38
7H	Bmac0047c	60.42
7H	Bmac0303e	62.08
7H	GBS0268	62.91
7H	FGX_OWB00157	63.57
7H	GBM1432	64.25
7H	2_0060	65.99
7H	bPb-1952	67.07
7H	HvVRT2	68.09
7H	Bmac0187	69.39
7H	Bmac0144j	70.84
7H	FGX_OWB00310	72.04
7H	FGX_OWB00448	73.7
7H	GBR1472	74.23
7H	ABC255	74.27
7H	3_0181	75.92
7H	bPb-8674	77
7H	2_0031	78.67
7H	GBM1464	79.76
7H	FGX_OWB00245	79.8
7H	E35M62-52	81.4
7H	GBM1116	82.47
7H	3_0065	85.32
7H	1_0979	85.36
7H	FGX_OWB00170	89.09
7H	3_0702	89.92
7H	CDO475	90.49
7H	FGX_OWB00247	92.2
7H	AW982580	93.86
7H	GBR1698	94.99
7H	FGX_OWB00487	96.13
7H	bPb-3727	96.68
7H	scind00694	97.83
7H	GBSS-I	97.87
7H	FGX_OWB00302	101.9
7H	ABG704	105.24
7H	GBS0515	105.86
7H	GBS0018	105.9
7H	FGX_OWB00481	107.32
7H	GBR0161	110.43
7H	[221786]	110.47
7H	bPb-5897	111.03
7H	bPb-4634	111.59
7H	2_0755	112.13
7H	HvWaxy4a	114.07
7H	mWax	121.07
