# Supplementary material for: Combined QTL mapping and RNA-Seq profiling reveals candidate genes associated with cadmium tolerance in barley
Source: PLoS One. 2020 Apr 16;15(4):e0230820. doi: 10.1371/journal.pone.0230820 (PMC7182363; doi:10.1371/journal.pone.0230820)
Supplement: S2 Table — (XLSX) [file pone.0230820.s002.xlsx]

## Sheet: S2 Table
S2 Table. Designed primers for selected genes for qRT-PCR analysis.
Gene ID	Fw primer sequence (5' > 3')	Rv primer sequence (5' > 3')
HORVU6Hr1G092010	CCCTCTGCCTGTAGGAGTTG	CCGAGGTCCAAAGCCTCTA
HORVU4Hr1G027270	GTCCATCTTGGGGAGAGTGA	ATAGGGTTAGCGCACAGAGC
HORVU1Hr1G007480	CAGATGCATGGACGTCTCTC	GATCCTTGCACTGGAAGCTG
HORVU1Hr1G015210	ACTGGACCGAACTAGCAGGA	GCTCTAGCACAACCACACCA
HORVU6Hr1G013290	CTACACTGCCGCCGCTATT	CTTGTTGACGAGGAGGTGGT
HORVU2Hr1G005220	TTGGACTCACCTTCCACCTC	AGACGGAGTTCCAGTCATCG
HORVU6Hr1G021520	TGCGTCAGGTCATGTCACAG	AGCAGTCGTGGAAGAAGAGG
HORVU6Hr1G033600	ACGTACGAGGCCAAGATGTC	GAACATCTCCCTGTGGTGCT
HORVU6Hr1G055440	CTCGAGGCTGCTTTTAGCTC	GTTGGAGAAGCTGACGAAGC
HORVU5Hr1G039850 (Actin)	GTACCTTCCAACAGATGTG	CAGACAACTCGCAACTTA
