# Supplementary material for: Combined QTL mapping and RNA-Seq profiling reveals candidate genes associated with cadmium tolerance in barley
Source: PLoS One. 2020 Apr 16;15(4):e0230820. doi: 10.1371/journal.pone.0230820 (PMC7182363; doi:10.1371/journal.pone.0230820)
Supplement: S3 Table — (XLSX) [file pone.0230820.s003.xlsx]

## Sheet: S3 Table
S3 Table. Complete list of identified genes in QTL regions of chromosomes 2H and 6H.
Gene ID	Locus	Description (nr database)	Pfam IDs	Pfam descriptions	Log2FC		SnpEff Ann											Arabidopsis Gene ID	Description (TAIR database)	Pfam IDs	Pfam descriptions
					Rec.Cd vs Dom.Cd	Rec.CK vs Dom.CK	Missense_variant	Missense_variant&splice_region_variant	Frameshift_variant	Frameshift_variant&splice_region_variant	Frameshift_variant&stop_lost	Splice_donor_variant&intron_variant	Splice_acceptor_variant&intron_variant	Stop_gained	Stop_lost	Stop_lost&splice_region_variant	Start_lost
HORVU2Hr1G073840	chr2H:533468845-533471979	ALMT1	PF11744.7	ALMT	No change	No change	5	-	-	-	-	-	-	-	-	-	-	AT2G27240	aluminum activated malate transporter family protein	PF11744.7	ALMT
HORVU2Hr1G073850	chr2H:533471122-533477213	Digalactosyldiacylglycerol synthase 1, chloroplastic	PF00534.19	Glycos_transf_1	No change	No change	-	-	-	-	-	-	-	-	-	-	-	AT3G11670	UDP-Glycosyltransferase superfamily protein	PF00534.19	Glycos_transf_1
HORVU2Hr1G073920	chr2H:534370149-534379481	Transducin/WD40 repeat-like superfamily protein	PF00400.31	WD40	No change	No change	-	-	-	-	-	-	-	-	-	-	-	AT5G53500	Transducin/WD40 repeat-like superfamily protein	PF00400.31	WD40
HORVU2Hr1G073930	chr2H:534404052-534404309	protein IDA-LIKE 2	-	-	No change	No change	-	-	-	-	-	-	-	-	-	-	-	-	-	-	-
HORVU2Hr1G074030	chr2H:534708873-534710246	E3 ubiquitin-protein ligase SIS3	PF13639.5	zf-RING_2	No change	No change	-	-	-	-	-	-	-	-	-	-	-	AT3G47990	SUGAR-INSENSITIVE 3	PF13639.5	zf-RING_2
HORVU2Hr1G074080	chr2H:535006305-535006571	AC079852_15Putative transposase	-	-	No change	No change	-	-	-	-	-	-	-	-	-	-	-	-	-	-	-
HORVU2Hr1G074090	chr2H:535008533-535008745	-	-	-	No change	No change	-	-	-	-	-	-	-	-	-	-	-	-	-	-	-
HORVU2Hr1G074130	chr2H:535102978-535105576	U-box domain-containing protein 27	PF04564.14	U-box	No change	No change	5	-	-	-	-	-	-	-	-	-	-	AT5G64660	CYS%2C MET%2C PRO%2C and GLY protein 2	PF04564.14	U-box
HORVU2Hr1G074210	chr2H:536033080-536034909	RING-H2 finger protein ATL73	PF13639.5	zf-RING_2	No change	No change	-	-	-	-	-	-	-	-	-	-	-	AT1G49230	RING/U-box superfamily protein	PF13639.5	zf-RING_2
HORVU2Hr1G074220	chr2H:536039157-536041862	serine decarboxylase 1	PF00282.18	Pyridoxal_deC	No change	No change	4	-	-	-	-	-	-	-	-	-	-	AT1G43710	Pyridoxal phosphate (PLP)-dependent transferases superfamily protein	PF00282.18	Pyridoxal_deC
HORVU2Hr1G074230	chr2H:536151205-536153749	G-type lectin S-receptor-like serine/threonine-protein kinase At2g19130	PF00954.19;PF08276.10;PF00069.24	S_locus_glycop;PAN_2;Pkinase	No change	No change	-	-	-	-	-	-	-	-	-	-	-	AT2G19130	S-locus lectin protein kinase family protein	PF01453.23;PF00954.19;PF08276.10;PF00069.24	B_lectin;S_locus_glycop;PAN_2;Pkinase
HORVU2Hr1G074240	chr2H:536154442-536158614	Histone H3.2	PF00125.23	Histone	No change	No change	-	-	-	-	-	-	-	-	-	-	-	AT5G65360	Histone superfamily protein	PF00125.23	Histone
HORVU2Hr1G074250	chr2H:536409962-536411683	WAT1-related protein At1g68170	PF00892.19	EamA	No change	No change	-	-	-	-	-	-	-	-	-	-	-	AT1G68170	nodulin MtN21 /EamA-like transporter family protein	PF00892.19	EamA
HORVU2Hr1G074280	chr2H:536573537-536575693	probable plastid-lipid-associated protein 7, chloroplastic	PF04755.11	PAP_fibrillin	No change	No change	-	-	-	-	-	-	-	-	-	-	-	AT5G09820	Plastid-lipid associated protein PAP / fibrillin family protein	PF04755.11	PAP_fibrillin
HORVU2Hr1G074290	chr2H:536683193-536684895	-	-	-	No change	No change	-	-	-	-	-	-	-	-	-	-	-	-	-	-	-
HORVU2Hr1G074300	chr2H:536685254-536685845	-	-	-	No change	No change	-	-	-	-	-	-	-	-	-	-	-	-	-	-	-
HORVU2Hr1G074320	chr2H:536844903-536858742	exocyst complex component SEC5A	PF15469.5	Sec5	No change	No change	6	-	-	-	-	-	-	-	-	-	-	AT1G76850	exocyst complex component sec5	PF15469.5	Sec5
HORVU2Hr1G074360	chr2H:536884452-536892632	ubiquitin carboxyl-terminal hydrolase MINDY-3	PF13898.5	DUF4205	No change	No change	1	-	-	-	-	-	-	-	-	-	-	AT1G43690	ubiquitin interaction motif-containing protein	PF13898.5	DUF4205
HORVU2Hr1G074400	chr2H:537251476-537251686	-	-	-	No change	No change	-	-	-	-	-	-	-	-	-	-	-	-	-	-	-
HORVU2Hr1G074410	chr2H:537376180-537376617	IQ domain-containing protein IQM2	-	-	No change	No change	-	-	-	-	-	-	-	-	-	-	-	AT3G13600	calmodulin-binding family protein	-	-
HORVU2Hr1G074420	chr2H:537376624-537377559	IQ domain-containing protein IQM2	-	-	No change	No change	-	-	-	-	-	-	-	-	-	-	-	AT3G58480	calmodulin-binding family protein	-	-
HORVU2Hr1G074430	chr2H:537379811-537401427	G-type lectin S-receptor-like serine/threonine-protein kinase At2g19130	PF01453.23;PF00954.19;PF08276.10;PF00069.24	B_lectin;S_locus_glycop;PAN_2;Pkinase	No change	No change	61	-	-	-	-	-	-	-	-	-	-	AT2G19130	S-locus lectin protein kinase family protein	PF01453.23;PF00954.19;PF08276.10;PF00069.24	B_lectin;S_locus_glycop;PAN_2;Pkinase
HORVU2Hr1G074520	chr2H:537565169-537568360	-	-	-	No change	No change	-	-	-	-	-	-	-	-	-	-	-	-	-	-	-
HORVU2Hr1G074530	chr2H:537633825-537633977	-	-	-	No change	No change	-	-	-	-	-	-	-	-	-	-	-	-	-	-	-
HORVU2Hr1G074570	chr2H:537956295-537956728	cytochrome P450 reductase	PF00258.24	Flavodoxin_1	No change	No change	-	-	-	-	-	-	-	-	-	-	-	AT4G30210	P450 reductase 2	PF00258.24;PF00667.19;PF00175.20	Flavodoxin_1;FAD_binding_1;NAD_binding_1
HORVU2Hr1G074580	chr2H:537994420-537995178	basic blue protein	PF02298.16	Cu_bind_like	No change	No change	-	-	-	-	-	-	-	-	-	-	-	AT2G02850	plantacyanin	PF02298.16	Cu_bind_like
HORVU2Hr1G074590	chr2H:538113951-538114369	cytochrome P450 reductase	PF00258.24	Flavodoxin_1	No change	No change	1	-	-	-	-	-	-	-	-	-	-	AT4G30210	P450 reductase 2	PF00258.24;PF00667.19;PF00175.20	Flavodoxin_1;FAD_binding_1;NAD_binding_1
HORVU2Hr1G074630	chr2H:538215370-538218324	cysteine synthase	PF00291.24	PALP	No change	No change	-	-	-	-	-	-	-	-	-	-	-	AT4G14880	O-acetylserine (thiol) lyase (OAS-TL) isoform A1	PF00291.24	PALP
HORVU2Hr1G074670	chr2H:538419656-538420191	skin secretory protein xP2-like	-	-	No change	No change	-	-	-	-	-	-	-	-	-	-	-	-	-	-	-
HORVU2Hr1G074680	chr2H:538568400-538570032	-	-	-	No change	No change	-	-	-	-	-	-	-	-	-	-	-	-	-	-	-
HORVU2Hr1G074690	chr2H:538569321-538572019	-	-	-	No change	No change	-	-	-	-	-	-	-	-	-	-	-	-	-	-	-
HORVU2Hr1G074700	chr2H:538841333-538844735	Sphingomyelin synthetase family protein	PF14360.5	PAP2_C	No change	No change	-	-	-	-	-	-	-	-	-	-	-	AT1G43580	Sphingomyelin synthetase family protein	PF14360.5	PAP2_C
HORVU2Hr1G074710	chr2H:538928506-538933035	-	-	-	No change	No change	-	-	-	-	-	-	-	-	-	-	-	-	-	-	-
HORVU2Hr1G074720	chr2H:538965923-538969882	protein SET DOMAIN GROUP 41 isoform X1	PF00856.27	SET	No change	No change	12	-	-	-	-	-	-	1	-	-	-	AT1G43245	SET domain-containing protein	PF00856.27	SET
HORVU2Hr1G074740	chr2H:539267889-539271030	COP9 signalosome complex subunit 8	PF10075.8	CSN8_PSD8_EIF3K	No change	No change	-	-	-	-	-	-	-	-	-	-	-	AT4G14110	COP9 signalosome%2C subunit CSN8	PF10075.8	CSN8_PSD8_EIF3K
HORVU2Hr1G074770	chr2H:539306590-539307964	-	-	-	-1.69476	-2.72573	-	-	-	-	-	-	-	-	-	-	-	-	-	-	-
HORVU2Hr1G074780	chr2H:539329605-539333081	COP9 signalosome complex subunit 8	PF10075.8	CSN8_PSD8_EIF3K	No change	No change	-	-	-	-	-	-	-	-	-	-	-	AT4G14110	COP9 signalosome%2C subunit CSN8	PF10075.8	CSN8_PSD8_EIF3K
HORVU2Hr1G074850	chr2H:539497427-539500460	ribonuclease P protein subunit p25-like protein	PF01918.20	Alba	No change	No change	7	-	-	-	-	-	-	-	-	-	-	AT1G20220	Alba DNA/RNA-binding protein	PF01918.20	Alba
HORVU2Hr1G074860	chr2H:539580837-539581139	RNA-binding protein 34	-	-	No change	No change	-	-	-	-	-	-	-	-	-	-	-	AT5G46840	RNA-binding (RRM/RBD/RNP motifs) family protein	PF00076.21	RRM_1
HORVU2Hr1G074910	chr2H:540308379-540313069	histone-lysine N-methyltransferase ASHH1	PF00856.27	SET	No change	No change	-	-	-	-	-	-	-	-	-	-	-	AT1G76710	SET domain group 26	PF00856.27	SET
HORVU2Hr1G074940	chr2H:540424302-540424841	-	-	-	No change	No change	-	-	-	-	-	-	-	-	-	-	-	-	-	-	-
HORVU2Hr1G074950	chr2H:540490481-540492692	ubiquitin carboxyl-terminal hydrolase 27 isoform X1	PF00443.28	UCH	No change	No change	-	-	-	-	-	-	-	-	-	-	-	AT4G39370	ubiquitin-specific protease 27	PF00443.28	UCH
HORVU2Hr1G074960	chr2H:540666586-540669937	cellulose synthase-like protein H1	PF03552.13	Cellulose_synt	No change	No change	-	-	-	-	-	-	-	-	-	-	-	AT2G32540	cellulose synthase-like B4	PF03552.13	Cellulose_synt
HORVU2Hr1G074990	chr2H:540692592-540693301	nicotinate phosphoribosyltransferase 2	-	-	No change	No change	-	-	-	-	-	-	-	-	-	-	-	-	-	-	-
HORVU2Hr1G075010	chr2H:540896618-540904955	nicotinate phosphoribosyltransferase 2	-	-	No change	No change	-	-	-	-	-	-	-	-	-	-	-	AT2G23420	nicotinate phosphoribosyltransferase 2	PF04095.15	NAPRTase
HORVU2Hr1G075030	chr2H:541015383-541020517	probable serine/threonine-protein kinase At1g01540	PF00069.24	Pkinase	No change	No change	-	-	-	-	-	-	-	-	-	-	-	AT1G01540	Protein kinase superfamily protein	PF00069.24	Pkinase
HORVU2Hr1G075090	chr2H:541722635-541726283	predicted protein	-	-	No change	No change	-	-	-	-	-	-	-	-	-	-	-	-	-	-	-
HORVU2Hr1G075110	chr2H:541757630-541760158	Phospholipase C	-	-	No change	No change	22	-	-	-	-	-	-	-	-	-	-	AT1G49740	PLC-like phosphodiesterases superfamily protein	-	-
HORVU2Hr1G075190	chr2H:542039207-542046521	probable receptor-like protein kinase At1g49730 isoform X1	PF00069.24	Pkinase	-1.07396	No change	156	-	-	-	-	-	-	-	-	-	-	AT1G49730	Protein kinase superfamily protein	PF00069.24	Pkinase
HORVU2Hr1G075200	chr2H:542055765-542056568	ATP synthase CF0 subunit I (chloroplast)	PF00430.17	ATP-synt_B	No change	No change	-	-	-	-	-	-	-	-	-	-	-	ATCG00130	ATPase%2C F0 complex%2C subunit B/B'%2C bacterial/chloroplast	PF00430.17	ATP-synt_B
HORVU2Hr1G075220	chr2H:542200706-542201465	predicted protein	-	-	No change	No change	-	-	-	-	-	-	-	-	-	-	-	AT1G45688	transmembrane protein	-	-
HORVU2Hr1G075230	chr2H:542372600-542379315	subtilisin-like protease SBT1.7	PF05922.15;PF00082.21	Inhibitor_I9;Peptidase_S8	No change	No change	4	-	-	-	-	-	-	-	-	-	-	AT5G67360	Subtilase family protein	PF05922.15;PF00082.21;PF02225.21	Inhibitor_I9;Peptidase_S8;PA
HORVU2Hr1G075240	chr2H:542375949-542379959	thioredoxin M3, chloroplastic	PF00085.19	Thioredoxin	No change	No change	-	-	-	-	-	-	-	-	-	-	-	AT2G15570	Thioredoxin superfamily protein	PF00085.19	Thioredoxin
HORVU2Hr1G075270	chr2H:542447009-542448823	subtilisin-like protease SBT1.7	PF00082.21	Peptidase_S8	No change	No change	-	-	-	-	-	-	-	-	-	-	-	AT5G51750	subtilase 1.3	PF05922.15;PF00082.21;PF02225.21	Inhibitor_I9;Peptidase_S8;PA
HORVU2Hr1G075280	chr2H:542670212-542673023	Protein grpE	PF01025.18	GrpE	No change	No change	4	-	-	-	-	-	-	-	-	-	-	AT1G36390	Co-chaperone GrpE family protein	PF01025.18	GrpE
HORVU2Hr1G075290	chr2H:542970607-542972257	-	-	-	No change	No change	-	-	-	-	-	-	-	-	-	-	-	-	-	-	-
HORVU2Hr1G075300	chr2H:542975841-542978167	-	-	-	No change	No change	-	-	-	-	-	-	-	-	-	-	-	-	-	-	-
HORVU2Hr1G075330	chr2H:542989951-543046153	acetyltransferase At1g77540	PF14542.5	Acetyltransf_CG	No change	1.45923	-	-	-	-	-	-	-	-	-	-	-	AT1G21770	Acyl-CoA N-acyltransferases (NAT) superfamily protein	PF14542.5	Acetyltransf_CG
HORVU2Hr1G075350	chr2H:543067234-543069561	vacuolar amino acid transporter 1-like	PF01490.17	Aa_trans	No change	No change	-	-	-	-	-	-	-	-	-	-	-	AT2G39130	Transmembrane amino acid transporter family protein	PF01490.17	Aa_trans
HORVU2Hr1G075370	chr2H:543299672-543301400	uncharacterized protein LOC109748399 isoform X2	-	-	No change	No change	-	-	-	-	-	-	-	-	-	-	-	-	-	-	-
HORVU2Hr1G075390	chr2H:543358547-543358764	histone-lysine N-methyltransferase 2D-like	-	-	No change	No change	-	-	-	-	-	-	-	-	-	-	-	-	-	-	-
HORVU2Hr1G075400	chr2H:543436159-543438430	centrosomal protein of 152 kDa isoform X1	-	-	No change	No change	8	-	-	-	-	-	-	-	-	-	-	AT2G33793	DNA ligase-like protein	-	-
HORVU2Hr1G075410	chr2H:543441864-543442121	ABC transporter C family member 10-like	PF00005.26	ABC_tran	No change	-6.97932	-	-	-	-	-	-	-	-	-	-	-	AT3G59140	multidrug resistance-associated protein 14	PF00664.22;PF00005.26	ABC_membrane;ABC_tran
HORVU2Hr1G075420	chr2H:543447086-543452541	RNA-binding (RRM/RBD/RNP motifs) family protein	-	-	No change	No change	138	-	-	-	-	-	-	-	-	-	-	AT1G05970	RNA-binding (RRM/RBD/RNP motifs) family protein	-	-
HORVU2Hr1G075440	chr2H:543937019-543938559	probable trehalose-phosphate phosphatase 2	PF02358.15	Trehalose_PPase	No change	No change	-	-	-	-	-	-	-	-	-	-	-	AT4G12430	Haloacid dehalogenase-like hydrolase (HAD) superfamily protein	PF02358.15	Trehalose_PPase
HORVU2Hr1G075450	chr2H:543943186-543948028	putative DNA helicase homolog	PF14214.5	Helitron_like_N	No change	No change	-	-	-	-	-	-	-	-	-	-	-	-	-	-	-
HORVU2Hr1G075470	chr2H:543955706-543960490	serine/threonine-protein kinase SAPK7	PF00069.24	Pkinase	No change	No change	1	-	-	-	-	-	-	-	-	-	-	AT5G63650	SNF1-related protein kinase 2.5	PF00069.24	Pkinase
HORVU2Hr1G075520	chr2H:544042387-544042572	retrotransposon protein, putative, LINE subclass	-	-	No change	No change	1	-	-	-	-	-	-	-	-	-	-	-	-	-	-
HORVU2Hr1G075540	chr2H:544043854-544044009	putative reverse transcriptase	-	-	No change	No change	-	-	-	-	-	-	-	-	-	-	-	-	-	-	-
HORVU2Hr1G075560	chr2H:544044448-544044726	retrotransposon protein, putative, unclassified	-	-	No change	No change	-	-	-	-	-	-	-	-	-	-	-	-	-	-	-
HORVU2Hr1G075590	chr2H:544102903-544104437	DExH-box ATP-dependent RNA helicase DExH7, chloroplastic isoform X1	PF07717.15	OB_NTP_bind	No change	No change	-	-	-	-	-	-	-	-	-	-	-	AT1G58060	RNA helicase family protein	PF00270.28;PF00271.30;PF04408.22;PF07717.15	DEAD;Helicase_C;HA2;OB_NTP_bind
HORVU2Hr1G075610	chr2H:544395427-544456989	haloacid dehalogenase-like hydrolase domain-containing protein Sgpp	PF13419.5	HAD_2	No change	No change	-	-	-	-	-	-	-	-	-	-	-	AT2G38740	Haloacid dehalogenase-like hydrolase (HAD) superfamily protein	PF13419.5	HAD_2
HORVU2Hr1G075630	chr2H:544498922-544501322	hypothetical protein TRIUR3_15420	-	-	No change	No change	-	-	-	-	-	-	-	-	-	-	-	-	-	-	-
HORVU2Hr1G075640	chr2H:544605350-544605960	-	-	-	No change	No change	-	-	-	-	-	-	-	-	-	-	-	-	-	-	-
HORVU2Hr1G075670	chr2H:544613271-544618771	pentatricopeptide repeat-containing protein At4g02750	PF01535.19;PF13041.5	PPR;PPR_2	No change	-1.54487	3	-	-	-	-	-	-	-	-	-	-	AT4G02750	Tetratricopeptide repeat (TPR)-like superfamily protein	PF01535.19;PF12854.6;PF13041.5;PF14432.5	PPR;PPR_1;PPR_2;DYW_deaminase
HORVU2Hr1G075680	chr2H:544778850-544783842	U4/U6.U5 tri-snRNP-associated protein 2-like	PF02148.18;PF00443.28	zf-UBP;UCH	No change	No change	-	-	-	-	-	-	-	-	-	-	-	AT4G22285	Ubiquitin C-terminal hydrolases superfamily protein	PF02148.18;PF00443.28	zf-UBP;UCH
HORVU2Hr1G075690	chr2H:544805116-544933166	cytosolic invertase 1	PF12899.6	Glyco_hydro_100	No change	No change	-	-	-	-	-	-	-	-	-	-	-	AT4G09510	cytosolic invertase 2	PF12899.6	Glyco_hydro_100
HORVU2Hr1G075710	chr2H:545139806-545146135	protein EI24 homolog	PF07264.10	EI24	No change	No change	28	-	-	-	-	-	-	-	-	-	-	AT4G06676	etoposide-induced protein	PF07264.10	EI24
ENSRNA049439102	chr2H:545209778-545209850	-	-	-	No change	No change	-	-	-	-	-	-	-	-	-	-	-	-	-	-	-
HORVU2Hr1G075740	chr2H:545218139-545224905	DNA-directed RNA polymerases II, IV and V subunit 12	PF03604.12	DNA_RNApol_7kD	No change	No change	-	-	-	-	-	-	-	-	-	-	-	AT5G41010	DNA directed RNA polymerase%2C 7 kDa subunit	PF03604.12	DNA_RNApol_7kD
HORVU2Hr1G075770	chr2H:545225190-545226875	predicted protein	-	-	No change	No change	-	-	-	-	-	-	-	-	-	-	-	AT5G23390	polygalacturonase inhibitor (DUF639)	PF04842.11	DUF639
HORVU2Hr1G075780	chr2H:545227227-545227860	60S ribosomal protein L35a-1	PF01247.17	Ribosomal_L35Ae	No change	No change	-	-	-	-	-	-	-	-	-	-	-	AT1G07070	Ribosomal protein L35Ae family protein	PF01247.17	Ribosomal_L35Ae
HORVU2Hr1G075790	chr2H:545237734-545241274	SLL1 protein	-	-	No change	No change	1	-	-	-	-	-	-	-	-	-	-	AT1G72020	TonB-dependent heme receptor A	-	-
ENSRNA049479910	chr2H:545238502-545238608	-	-	-	No change	No change	-	-	-	-	-	-	-	-	-	-	-	-	-	-	-
ENSRNA049479917	chr2H:545239386-545239490	-	-	-	No change	No change	-	-	-	-	-	-	-	-	-	-	-	-	-	-	-
ENSRNA049479898	chr2H:545239526-545239630	-	-	-	No change	No change	-	-	-	-	-	-	-	-	-	-	-	-	-	-	-
ENSRNA049479924	chr2H:545239702-545239806	-	-	-	No change	No change	-	-	-	-	-	-	-	-	-	-	-	-	-	-	-
ENSRNA049479928	chr2H:545239878-545239982	-	-	-	No change	No change	-	-	-	-	-	-	-	-	-	-	-	-	-	-	-
HORVU2Hr1G075810	chr2H:545241304-545244816	protein disulfide isomerase-like 5-2	PF00085.19;PF13848.5	Thioredoxin;Thioredoxin_6	No change	No change	6	-	-	-	-	-	-	-	-	-	-	AT1G35620	PDI-like 5-2	PF00085.19;PF13848.5	Thioredoxin;Thioredoxin_6
HORVU2Hr1G075850	chr2H:546366625-546378031	Increased DNA methylation 1	PF16135.4	Jas	No change	No change	18	-	-	-	-	-	-	-	-	-	-	AT3G14980	Acyl-CoA N-acyltransferase with RING/FYVE/PHD-type zinc finger protein	PF16135.4;PF00628.28	Jas;PHD
HORVU2Hr1G075870	chr2H:546437349-546446695	RecQ-like helicase 4	PF00270.28	DEAD	No change	No change	-	-	-	-	-	-	-	-	-	-	-	AT1G10930	DNA helicase (RECQl4A)	PF00270.28;PF00271.30;PF16124.4;PF09382.9;PF00570.22	DEAD;Helicase_C;RecQ_Zn_bind;RQC;HRDC
HORVU2Hr1G075900	chr2H:546663123-546665614	increased DNA methylation 1 isoform X4	-	-	No change	No change	-	-	-	-	-	-	-	-	-	-	-	-	-	-	-
HORVU2Hr1G075910	chr2H:546725641-546729358	threonylcarbamoyladenosine tRNA methylthiotransferase	PF00919.19;PF04055.20	UPF0004;Radical_SAM	No change	No change	33	-	-	-	-	-	-	-	-	1	-	AT1G72090	Methylthiotransferase	PF00919.19;PF04055.20	UPF0004;Radical_SAM
HORVU2Hr1G075920	chr2H:547122429-547123777	predicted protein	-	-	No change	No change	-	-	-	-	-	-	-	-	-	-	-	AT4G34135	UDP-glucosyltransferase 73B2	PF00201.17	UDPGT
HORVU2Hr1G075930	chr2H:547127453-547132416	seed biotin-containing protein SBP65	PF13664.5	DUF4149	No change	No change	-	-	-	-	-	-	-	-	-	-	-	AT1G72100	late embryogenesis abundant domain-containing protein / LEA domain-containing protein	PF13664.5	DUF4149
HORVU2Hr1G075940	chr2H:547192234-547192864	-	-	-	No change	No change	-	-	-	-	-	-	-	-	-	-	-	-	-	-	-
HORVU2Hr1G075950	chr2H:547420245-547422120	ZF-HD homeobox protein	PF04770.11	ZF-HD_dimer	No change	No change	-	-	-	-	-	-	-	-	-	-	-	AT2G02540	homeobox protein 21	PF04770.11	ZF-HD_dimer
HORVU2Hr1G075960	chr2H:547534091-547534868	Kinesin-like protein KIN-7C mitochondrial	PF00225.22	Kinesin	No change	No change	-	-	-	-	-	-	-	-	-	-	-	AT1G21730	P-loop containing nucleoside triphosphate hydrolases superfamily protein	PF00225.22	Kinesin
HORVU2Hr1G075970	chr2H:547564037-547569898	probable L-ascorbate peroxidase 7, chloroplastic	PF00141.22	peroxidase	No change	No change	11	-	-	-	-	-	-	-	-	-	-	AT4G08390	stromal ascorbate peroxidase	PF00141.22	peroxidase
HORVU2Hr1G076000	chr2H:547660908-547677007	kinesin-like protein KIN-7E, chloroplastic isoform X1	PF00225.22	Kinesin	No change	No change	-	1	-	-	-	-	-	-	1	1	-	AT1G21730	P-loop containing nucleoside triphosphate hydrolases superfamily protein	PF00225.22	Kinesin
HORVU2Hr1G076010	chr2H:547972429-547974579	PsbP domain-containing protein 2, chloroplastic	PF01789.15	PsbP	No change	No change	-	-	-	-	-	-	-	-	-	-	-	AT2G28605	Photosystem II reaction center PsbP family protein	PF01789.15	PsbP
HORVU2Hr1G076060	chr2H:548131774-548134823	amino-acid permease BAT1 homolog	PF13520.5	AA_permease_2	No change	No change	8	-	-	-	-	-	-	-	-	-	-	AT2G01170	bidirectional amino acid transporter 1	PF13520.5	AA_permease_2
HORVU2Hr1G076100	chr2H:548304633-548308181	glutathione S-transferase TCHQD	PF13417.5;PF00043.24	GST_N_3;GST_C	No change	No change	-	-	-	-	-	-	-	-	-	-	-	AT1G77290	Glutathione S-transferase family protein	PF13417.5;PF13410.5	GST_N_3;GST_C_2
HORVU2Hr1G076120	chr2H:548325304-548326351	predicted protein	-	-	No change	No change	-	-	-	-	-	-	-	-	-	-	-	-	-	-	-
HORVU2Hr1G076160	chr2H:548942257-548945440	acyl-coenzyme A thioesterase 13	-	-	No change	No change	-	-	-	-	-	-	-	-	-	-	-	AT1G04290	Thioesterase superfamily protein	PF03061.21	4HBT
HORVU2Hr1G076180	chr2H:549093353-549099558	ultraviolet-B receptor UVR8	PF00415.17	RCC1	No change	No change	4	-	-	-	-	-	-	-	-	-	-	AT5G63860	Regulator of chromosome condensation (RCC1) family protein	PF00415.17	RCC1
HORVU2Hr1G076220	chr2H:549165949-549166137	-	-	-	No change	No change	-	-	-	-	-	-	-	-	-	-	-	-	-	-	-
HORVU2Hr1G076230	chr2H:549166375-549167033	-	-	-	No change	No change	-	-	-	-	-	-	-	-	-	-	-	-	-	-	-
HORVU2Hr1G076270	chr2H:549323489-549323704	predicted protein	-	-	No change	No change	-	-	-	-	-	-	-	-	-	-	-	-	-	-	-
HORVU2Hr1G076300	chr2H:549639777-549640709	predicted protein	PF12165.7	Alfin	No change	No change	-	-	-	-	-	-	-	-	-	-	-	AT3G26820	Esterase/lipase/thioesterase family protein	PF12146.7;PF03982.12	Hydrolase_4;DAGAT
HORVU2Hr1G076320	chr2H:549651994-549653135	predicted protein	-	-	No change	No change	1	-	-	-	-	-	-	-	-	-	-	-	-	-	-
HORVU2Hr1G076360	chr2H:549746030-549751411	protein disulfide isomerase-like 1-2	PF00085.19;PF13848.5	Thioredoxin;Thioredoxin_6	No change	No change	-	-	-	-	-	-	-	-	-	-	-	AT1G77510	PDI-like 1-2	PF00085.19;PF13848.5	Thioredoxin;Thioredoxin_6
HORVU2Hr1G076370	chr2H:549751488-549754095	-	-	-	No change	No change	-	-	-	-	-	-	-	-	-	-	-	-	-	-	-
HORVU2Hr1G076380	chr2H:549853448-549856341	pentatricopeptide repeat-containing protein At3g26540	PF13041.5;PF01535.19	PPR_2;PPR	No change	No change	-	-	-	-	-	-	-	-	-	-	-	AT3G26540	Tetratricopeptide repeat (TPR)-like superfamily protein	PF01535.19;PF13041.5	PPR;PPR_2
HORVU2Hr1G076390	chr2H:549856773-549862490	pentatricopeptide repeat-containing protein At2g13600	PF13041.5;PF01535.19	PPR_2;PPR	No change	No change	-	-	-	-	-	-	-	-	-	-	-	AT2G13600	Pentatricopeptide repeat (PPR) superfamily protein	PF01535.19;PF13041.5	PPR;PPR_2
HORVU2Hr1G076440	chr2H:550552718-550553061	putative disease resistance RPP8-like protein 4	PF13456.5	RVT_3	No change	No change	-	-	-	-	-	-	-	-	-	-	-	-	-	-	-
HORVU2Hr1G076470	chr2H:550697966-550699310	-	-	-	No change	No change	-	-	-	-	-	-	-	-	-	-	-	-	-	-	-
HORVU2Hr1G076480	chr2H:550701851-550702366	-	-	-	No change	No change	-	-	-	-	-	-	-	-	-	-	-	-	-	-	-
HORVU2Hr1G076490	chr2H:550762487-550762900	U-box domain-containing protein 26-like	-	-	No change	No change	-	-	-	-	-	-	-	-	-	-	-	-	-	-	-
ENSRNA049438995	chr2H:550763068-550763140	-	-	-	No change	No change	-	-	-	-	-	-	-	-	-	-	-	-	-	-	-
HORVU2Hr1G076510	chr2H:550771730-550778802	mitogen-activated protein kinase kinase kinase 3 isoform X2	PF00069.24	Pkinase	No change	No change	-	-	-	-	-	-	-	-	-	-	-	AT1G53570	mitogen-activated protein kinase kinase kinase 3	PF00069.24	Pkinase
HORVU2Hr1G076520	chr2H:550832263-550840111	probable pectinesterase/pectinesterase inhibitor 51	PF01095.18	Pectinesterase	No change	No change	27	-	-	-	-	-	-	-	-	-	-	AT5G09760	Plant invertase/pectin methylesterase inhibitor superfamily	PF04043.14;PF01095.18	PMEI;Pectinesterase
HORVU2Hr1G076530	chr2H:550840363-550844022	predicted protein	-	-	No change	No change	21	-	-	-	-	1	-	-	-	-	-	AT1G77122	Uncharacterized protein family UPF0090	PF02576.16	DUF150
HORVU2Hr1G076540	chr2H:551074206-551075233	uncharacterized LOC103627903 precursor	-	-	No change	No change	-	-	-	-	-	-	-	-	-	-	-	-	-	-	-
HORVU2Hr1G076550	chr2H:551208090-551217364	zinc finger CCCH domain-containing protein 28	PF14608.5;PF00642.23	zf-CCCH_2;zf-CCCH	No change	No change	4	-	-	-	-	-	-	-	-	-	-	-	-	-	-
ENSRNA049439119	chr2H:551300480-551300552	-	-	-	No change	No change	-	-	-	-	-	-	-	-	-	-	-	-	-	-	-
HORVU2Hr1G076580	chr2H:551312883-551313170	putative B3 domain-containing protein Os03g0621600	PF02362.20	B3	No change	No change	-	-	-	-	-	-	-	-	-	-	-	-	-	-	-
HORVU2Hr1G076590	chr2H:551454323-551457293	predicted protein	PF05794.12	Tcp11	No change	No change	14	-	-	-	-	3	-	-	-	-	-	AT1G22930	T-complex protein 11	PF05794.12	Tcp11
HORVU2Hr1G076600	chr2H:551510841-551511083	-	-	-	No change	No change	-	-	-	-	-	-	-	-	-	-	-	-	-	-	-
HORVU2Hr1G076610	chr2H:551512047-551512280	predicted protein	-	-	No change	No change	-	-	-	-	-	-	-	-	-	-	-	-	-	-	-
HORVU2Hr1G076620	chr2H:551642617-551648281	T-complex protein 11	PF05794.12	Tcp11	No change	No change	40	-	-	-	-	-	-	-	-	-	-	AT1G22930	T-complex protein 11	PF05794.12	Tcp11
HORVU2Hr1G076650	chr2H:551899655-551900116	mitochondrial ATP synthase 6 kDa subunit	-	-	No change	No change	-	-	-	-	-	-	-	-	-	-	-	AT5G59613	ATP synthase	-	-
HORVU2Hr1G076660	chr2H:552244236-552250071	DDT domain-containing protein DDB_G0282237	PF10537.8;PF02791.16;PF15612.5;PF15613.5	WAC_Acf1_DNA_bd;DDT;WHIM1;WSD	No change	No change	-	-	-	-	-	-	-	-	-	-	-	AT5G08630	DDT domain-containing protein	PF10537.8;PF02791.16;PF15612.5;PF15613.5	WAC_Acf1_DNA_bd;DDT;WHIM1;WSD
HORVU2Hr1G076700	chr2H:552889075-552889508	AC068924_13putative gag-pol polyprotein	-	-	No change	No change	-	-	-	-	-	-	-	-	-	-	-	ATMG00860	DNA/RNA polymerases superfamily protein	-	-
HORVU2Hr1G076710	chr2H:553138897-553142804	coiled-coil domain-containing protein 94	PF04502.12	DUF572	No change	No change	-	-	-	-	-	-	-	-	-	-	-	AT1G17130	coiled-coil protein (DUF572)	PF04502.12	DUF572
HORVU2Hr1G076720	chr2H:553653986-553656731	serine/threonine-protein kinase-like protein CCR4	PF00069.24	Pkinase	No change	No change	-	-	-	-	-	-	-	-	-	-	-	AT5G47850	CRINKLY4 related 4	PF00069.24	Pkinase
HORVU2Hr1G076740	chr2H:553745138-553746331	rac-like GTP-binding protein ARAC1	PF00071.21	Ras	No change	No change	-	-	-	-	-	-	-	-	-	-	-	AT2G17800	RAC-like 1	PF00071.21	Ras
HORVU2Hr1G076790	chr2H:554011247-554021557	protein TIC 40, chloroplastic	-	-	No change	No change	4	-	-	-	-	-	-	-	-	-	2	AT5G16620	hydroxyproline-rich glycoprotein family protein	-	-
HORVU2Hr1G076810	chr2H:554228449-554233611	nuclear speckle splicing regulatory protein 1	PF09745.8	DUF2040	No change	No change	-	-	-	-	-	-	-	-	-	-	-	AT2G27285	nuclear speckle splicing regulatory-like protein (DUF2040)	PF09745.8	DUF2040
HORVU2Hr1G076830	chr2H:554962531-554970195	-	-	-	No change	No change	-	-	-	-	-	-	-	-	-	-	-	-	-	-	-
HORVU2Hr1G076850	chr2H:555295297-555302843	Protein AIG1	PF04548.15	AIG1	No change	No change	-	-	-	-	-	-	-	-	-	-	-	AT1G33930	P-loop containing nucleoside triphosphate hydrolases superfamily protein	PF04548.15	AIG1
HORVU2Hr1G076860	chr2H:555297065-555298184	uncharacterized acetyltransferase At3g50280	PF02458.14	Transferase	No change	No change	-	-	-	-	-	-	-	-	-	-	-	AT5G01210	HXXXD-type acyl-transferase family protein	PF02458.14	Transferase
HORVU2Hr1G076870	chr2H:555431579-555438026	immune-associated nucleotide-binding protein 9	PF04548.15	AIG1	No change	No change	14	-	-	-	-	-	-	-	-	-	-	AT1G33970	P-loop containing nucleoside triphosphate hydrolases superfamily protein	PF04548.15	AIG1
HORVU2Hr1G076880	chr2H:555433363-555438067	protein NRT1/ PTR FAMILY 4.3	PF00854.20	PTR2	No change	No change	5	-	-	-	-	-	-	-	-	-	-	AT1G59740	Major facilitator superfamily protein	PF00854.20	PTR2
HORVU2Hr1G076890	chr2H:555556172-555556909	putative quinone-oxidoreductase homolog, chloroplastic	PF13602.5	ADH_zinc_N_2	No change	No change	-	-	-	-	-	-	-	-	-	-	-	AT4G13010	Oxidoreductase%2C zinc-binding dehydrogenase family protein	PF08240.11;PF13602.5	ADH_N;ADH_zinc_N_2
HORVU2Hr1G076910	chr2H:556024031-556030135	CLPTM1-like membrane protein cnrB	PF05602.11	CLPTM1	No change	No change	-	-	-	-	-	-	-	-	-	-	-	AT5G08500	Transmembrane CLPTM1 family protein	PF05602.11	CLPTM1
HORVU2Hr1G076920	chr2H:556101907-556107213	auxin response factor 9	PF02362.20;PF06507.12;PF02309.15	B3;Auxin_resp;AUX_IAA	No change	No change	-	-	-	-	-	-	1	-	-	-	-	AT1G59750	auxin response factor 1	PF02362.20;PF06507.12;PF02309.15	B3;Auxin_resp;AUX_IAA
HORVU2Hr1G076950	chr2H:556275167-556279181	hypothetical protein Zm00014a_030508	-	-	No change	No change	-	-	-	-	-	-	-	-	-	-	-	-	-	-	-
HORVU2Hr1G076960	chr2H:556442074-556442346	-	-	-	No change	6.36174	-	-	-	-	-	-	-	-	-	-	-	-	-	-	-
HORVU2Hr1G076970	chr2H:556516132-556523969	putative pentatricopeptide repeat-containing protein At5g08490	PF01535.19;PF13041.5	PPR;PPR_2	No change	No change	-	-	-	-	-	-	-	-	-	-	-	AT5G08490	Tetratricopeptide repeat (TPR)-like superfamily protein	PF01535.19;PF13041.5	PPR;PPR_2
HORVU2Hr1G076990	chr2H:556667082-556667696	THUMP domain-containing protein	-	-	No change	No change	-	-	-	-	-	-	-	-	-	-	-	AT5G12410	THUMP domain-containing protein	PF02926.16	THUMP
HORVU2Hr1G077000	chr2H:556670767-556676250	two-component response regulator ORR1	PF00072.23	Response_reg	No change	No change	-	-	-	-	-	-	-	-	-	-	-	AT1G59940	response regulator 3	PF00072.23	Response_reg
HORVU2Hr1G077010	chr2H:556670767-556680457	predicted protein	PF04339.11	FemAB_like	No change	No change	1	-	-	-	-	-	-	-	-	-	-	AT2G23390	acyl-CoA	PF04339.11	FemAB_like
HORVU2Hr1G077070	chr2H:557467368-557467618	-	-	-	No change	No change	-	-	-	-	-	-	-	-	-	-	-	-	-	-	-
HORVU2Hr1G077080	chr2H:557575379-557583962	chloride channel protein CLC-c	PF00654.19;PF00571.27	Voltage_CLC;CBS	No change	No change	-	-	-	-	-	-	-	-	-	-	-	AT5G49890	chloride channel C	PF00654.19;PF00571.27	Voltage_CLC;CBS
HORVU2Hr1G077100	chr2H:557747859-557751107	protein FAR1-RELATED SEQUENCE 11	PF03101.14;PF10551.8;PF04434.16	FAR1;MULE;SWIM	No change	No change	8	-	-	-	-	-	-	-	-	-	-	AT1G10240	FAR1-related sequence 11	PF03101.14;PF10551.8;PF04434.16	FAR1;MULE;SWIM
HORVU2Hr1G077110	chr2H:557959274-557960115	uncharacterized protein LOC109766281	PF04398.11	DUF538	No change	No change	-	-	-	-	-	-	-	-	-	-	-	AT4G02360	transmembrane protein%2C putative (Protein of unknown function%2C DUF538)	PF04398.11	DUF538
HORVU2Hr1G077120	chr2H:558171214-558193406	starch branching enzyme 3	PF02922.17;PF00128.23;PF02806.17	CBM_48;Alpha-amylase;Alpha-amylase_C	No change	No change	-	-	-	-	-	-	-	-	-	-	-	AT5G03650	starch branching enzyme 2.2	PF02922.17;PF00128.23;PF02806.17	CBM_48;Alpha-amylase;Alpha-amylase_C
ENSRNA049438968	chr2H:558293364-558293445	-	-	-	No change	No change	-	-	-	-	-	-	-	-	-	-	-	-	-	-	-
HORVU2Hr1G077130	chr2H:558294168-558296052	endoglucanase 11	PF00759.18	Glyco_hydro_9	No change	No change	-	-	-	-	-	-	-	-	-	-	-	AT1G71380	cellulase 3	PF00759.18	Glyco_hydro_9
HORVU2Hr1G077140	chr2H:558534858-558564731	putative G protein-coupled receptor	-	-	No change	No change	-	-	-	-	-	-	-	-	-	-	-	AT1G57680	plasminogen activator inhibitor	-	-
HORVU2Hr1G077150	chr2H:558565095-558570035	-	-	-	No change	No change	-	-	-	-	-	-	-	-	-	-	-	-	-	-	-
HORVU2Hr1G077180	chr2H:558587035-558587903	dehydration-responsive element-binding protein 1D	-	-	No change	No change	-	-	-	-	-	-	-	-	-	-	-	AT1G63030	Integrase-type DNA-binding superfamily protein	PF00847.19	AP2
HORVU2Hr1G077190	chr2H:558640436-558640731	ethylene-responsive transcription factor ERF021-like	PF00847.19	AP2	No change	No change	-	-	-	-	-	-	-	-	-	-	-	AT1G71450	Integrase-type DNA-binding superfamily protein	PF00847.19	AP2
HORVU2Hr1G077200	chr2H:559010117-559011995	COX assembly mitochondrial protein 2 homolog	PF08583.9	Cmc1	No change	No change	-	-	-	-	-	-	-	-	-	-	-	AT4G21192	Cytochrome c oxidase biogenesis protein Cmc1-like protein	PF08583.9	Cmc1
HORVU2Hr1G077210	chr2H:559059606-559061312	putative 12-oxophytodienoate reductase 13	PF00724.19	Oxidored_FMN	No change	No change	-	-	-	-	-	-	-	-	-	-	-	AT1G76680	12-oxophytodienoate reductase 1	PF00724.19	Oxidored_FMN
HORVU2Hr1G077220	chr2H:559103752-559113693	putative 12-oxophytodienoate reductase 11	PF00724.19	Oxidored_FMN	No change	No change	28	-	-	-	-	-	-	-	-	-	-	AT1G76690	12-oxophytodienoate reductase 2	PF00724.19	Oxidored_FMN
HORVU2Hr1G077230	chr2H:559104012-559119305	ypt homolog1	PF13417.5	GST_N_3	No change	No change	18	-	-	-	-	-	-	-	-	-	-	AT4G10000	Thioredoxin family protein	PF13417.5	GST_N_3
HORVU2Hr1G077310	chr2H:559367840-559368798	alpha-humulene synthase-like	-	-	No change	No change	-	-	-	-	-	-	-	-	-	-	-	-	-	-	-
HORVU2Hr1G077320	chr2H:559480570-559482424	Protein BEARSKIN2	PF02365.14	NAM	No change	No change	-	-	-	-	-	-	-	-	-	-	-	AT4G10350	NAC domain containing protein 70	PF02365.14	NAM
HORVU2Hr1G077340	chr2H:559568817-559570666	protein FAR1-RELATED SEQUENCE 5-like	PF03101.14	FAR1	2.59116	2.97251	-	-	-	-	-	-	-	-	-	-	-	-	-	-	-
HORVU2Hr1G077350	chr2H:559571157-559571432	protein FAR1-RELATED SEQUENCE 5-like	-	-	5.12571	5.24257	1	-	-	-	-	-	-	-	-	-	-	AT1G76320	FAR1-related sequence 4	PF03101.14;PF10551.8;PF04434.16	FAR1;MULE;SWIM
HORVU2Hr1G077360	chr2H:559572253-559572760	protein FAR1-RELATED SEQUENCE 5-like	-	-	3.64171	5.39616	5	-	-	-	-	-	-	-	-	-	-	-	-	-	-
HORVU2Hr1G077370	chr2H:559573325-559573906	GRF zinc finger family protein	-	-	6.71885	No change	1	-	-	-	-	-	-	-	-	-	-	-	-	-	-
HORVU2Hr1G077390	chr2H:559606649-559607582	replication protein A 32 kDa subunit A	-	-	No change	No change	-	-	-	-	-	-	-	-	-	-	-	-	-	-	-
HORVU2Hr1G077410	chr2H:559652910-559662415	RuBisCO large subunit-binding protein subunit beta, chloroplastic	PF00118.23	Cpn60_TCP1	No change	1.10582	-	-	-	-	-	-	-	-	-	-	-	AT1G26230	TCP-1/cpn60 chaperonin family protein	PF00118.23	Cpn60_TCP1
HORVU2Hr1G077460	chr2H:559662680-559664432	cytochrome P450 89A2	PF00067.21	p450	No change	No change	2	-	-	-	-	-	-	-	-	-	-	AT1G64940	cytochrome P450%2C family 87%2C subfamily A%2C polypeptide 6	PF00067.21	p450
HORVU2Hr1G077470	chr2H:559667234-559667877	-	-	-	No change	No change	-	-	-	-	-	-	-	-	-	-	-	-	-	-	-
HORVU2Hr1G077490	chr2H:559943320-559944536	E3 ubiquitin-protein ligase EL5	PF13639.5	zf-RING_2	No change	No change	-	-	-	-	-	-	-	-	-	-	-	AT1G53820	RING/U-box superfamily protein	PF13639.5	zf-RING_2
HORVU2Hr1G077500	chr2H:559982388-559987061	-	-	-	No change	No change	-	-	-	-	-	-	-	-	-	-	-	-	-	-	-
HORVU2Hr1G077510	chr2H:560044874-560046806	predicted protein	-	-	No change	No change	-	-	-	-	-	-	-	-	-	-	-	-	-	-	-
HORVU2Hr1G077530	chr2H:560562628-560564623	S-adenosyl-L-methionine-dependent methyltransferase superfamily protein	PF08241.11	Methyltransf_11	No change	No change	-	-	-	-	-	-	-	-	-	-	-	AT5G40830	S-adenosyl-L-methionine-dependent methyltransferases superfamily protein	PF03141.15	Methyltransf_29
HORVU2Hr1G077540	chr2H:560565004-560568710	26S proteasome non-ATPase regulatory subunit 11 homolog	PF01399.26	PCI	No change	No change	-	-	-	-	-	-	-	-	-	-	-	AT1G29150	non-ATPase subunit 9	PF01399.26	PCI
HORVU2Hr1G077560	chr2H:560836733-560844700	calmodulin-binding protein 60 D	PF07887.10	Calmodulin_bind	No change	No change	-	-	-	-	-	-	-	-	-	-	-	AT5G57580	Calmodulin-binding protein	PF07887.10	Calmodulin_bind
HORVU2Hr1G077570	chr2H:561127569-561128779	C2H2 zinc finger malformed spikelet	-	-	No change	No change	-	-	-	-	-	-	-	-	-	-	-	AT1G80730	zinc-finger protein 1	-	-
HORVU2Hr1G077600	chr2H:561514330-561527953	-	-	-	No change	No change	-	-	-	-	-	-	-	-	-	-	-	-	-	-	-
HORVU2Hr1G077620	chr2H:561518096-561527997	-	-	-	No change	No change	-	-	-	-	-	-	-	-	-	-	-	-	-	-	-
HORVU2Hr1G077630	chr2H:561598801-561600029	histone H2B.1	PF00125.23	Histone	No change	No change	-	-	-	-	-	-	-	-	-	-	-	AT3G45980	Histone superfamily protein	PF00125.23	Histone
HORVU2Hr1G077650	chr2H:561793518-561798606	ferric reduction oxidase 7, chloroplastic	PF01794.18;PF08022.11;PF08030.11	Ferric_reduct;FAD_binding_8;NAD_binding_6	No change	No change	-	-	-	-	-	-	-	-	-	-	-	AT5G49740	ferric reduction oxidase 7	PF01794.18;PF08022.11;PF08030.11	Ferric_reduct;FAD_binding_8;NAD_binding_6
HORVU2Hr1G077670	chr2H:562094626-562108725	PHD finger protein ALFIN-LIKE 7	PF12165.7;PF00628.28	Alfin;PHD	No change	No change	-	-	-	-	-	-	-	-	-	-	-	AT5G20510	alfin-like 5	PF12165.7;PF00628.28	Alfin;PHD
HORVU2Hr1G077680	chr2H:562100062-562110584	potassium channel KOR2	PF00520.30;PF00027.28;PF12796.6	Ion_trans;cNMP_binding;Ank_2	No change	No change	-	-	-	-	-	-	-	-	-	-	-	AT3G02850	STELAR K+ outward rectifier	PF00520.30;PF00027.28;PF12796.6	Ion_trans;cNMP_binding;Ank_2
HORVU2Hr1G077690	chr2H:562103777-562103942	---NA---	-	-	No change	No change	-	-	-	-	-	-	-	-	-	-	-	-	-	-	-
HORVU2Hr1G077710	chr2H:562417221-562418198	23.2 kDa heat shock protein	PF00011.20	HSP20	No change	No change	-	-	-	-	-	-	-	-	-	-	-	AT4G10250	HSP20-like chaperones superfamily protein	PF00011.20	HSP20
HORVU2Hr1G077760	chr2H:562734547-562752160	enzyme of the cupin superfamily	PF05899.11	Cupin_3	No change	No change	-	-	-	-	-	-	-	-	-	-	-	AT4G10300	RmlC-like cupins superfamily protein	PF05899.11	Cupin_3
HORVU2Hr1G077810	chr2H:563188780-563189010	DNA replication licensing factor MCM2	-	-	No change	No change	-	-	-	-	-	-	-	-	-	-	-	-	-	-	-
ENSRNA049482041	chr2H:563191320-563191414	-	-	-	No change	No change	-	-	-	-	-	-	-	-	-	-	-	-	-	-	-
HORVU2Hr1G077830	chr2H:563250201-563251216	putative invertase inhibitor	PF04043.14	PMEI	No change	No change	-	-	-	-	-	-	-	-	-	-	-	-	-	-	-
HORVU2Hr1G077890	chr2H:564076621-564079191	GRIP and coiled-coil domain-containing protein 2	-	-	No change	No change	-	-	-	-	-	-	-	-	-	-	-	AT3G08880	plectin-like protein	-	-
HORVU2Hr1G077920	chr2H:564233709-564251181	probable magnesium transporter NIPA2 isoform X1	PF05653.13	Mg_trans_NIPA	No change	No change	-	-	-	-	-	-	-	-	-	-	-	AT1G71900	magnesium transporter%2C putative (DUF803)	PF05653.13	Mg_trans_NIPA
HORVU2Hr1G077930	chr2H:564294723-564294854	probable magnesium transporter NIPA2 isoform X2	PF05653.13	Mg_trans_NIPA	No change	No change	-	-	-	-	-	-	-	-	-	-	-	AT3G23870	magnesium transporter NIPA (DUF803)	PF05653.13	Mg_trans_NIPA
HORVU2Hr1G077940	chr2H:564454408-564456191	trihelix transcription factor ASIL2	-	-	No change	No change	3	-	-	-	-	-	-	-	-	-	-	AT3G14180	sequence-specific DNA binding transcription factor	PF13837.5	Myb_DNA-bind_4
HORVU2Hr1G077970	chr2H:564786215-564790003	3-oxoacyl-[acyl-carrier-protein] synthase I, chloroplastic	PF00109.25;PF02801.21	ketoacyl-synt;Ketoacyl-synt_C	No change	No change	8	-	-	-	-	-	-	-	-	-	-	AT5G46290	3-ketoacyl-acyl carrier protein synthase I	PF00109.25;PF02801.21	ketoacyl-synt;Ketoacyl-synt_C
HORVU2Hr1G077990	chr2H:564790273-564791715	putative F-box/LRR-repeat protein 23	PF12937.6	F-box-like	No change	2.21543	3	-	-	-	-	-	-	-	-	-	-	AT4G05460	RNI-like superfamily protein	PF12937.6;PF00560.32	F-box-like;LRR_1
HORVU2Hr1G078000	chr2H:564900735-564906684	3-oxoacyl-[acyl-carrier-protein] synthase I, chloroplastic	PF00109.25	ketoacyl-synt	No change	No change	-	-	-	-	-	-	-	-	-	-	-	AT5G46290	3-ketoacyl-acyl carrier protein synthase I	PF00109.25;PF02801.21	ketoacyl-synt;Ketoacyl-synt_C
HORVU2Hr1G078020	chr2H:565021247-565022048	glutathione S-transferase T3-like	-	-	No change	No change	-	-	-	-	-	-	-	-	-	-	-	-	-	-	-
HORVU2Hr1G078060	chr2H:565186816-565187187	hypothetical protein BRADI_1g46820v3	-	-	No change	No change	-	-	-	-	-	-	-	-	-	-	-	-	-	-	-
HORVU2Hr1G078070	chr2H:565193275-565195546	hypothetical protein TRIUR3_23121	-	-	9.2696	9.11171	-	-	-	-	-	-	-	-	-	-	-	-	-	-	-
HORVU2Hr1G078090	chr2H:565458000-565460399	hypothetical protein TRIUR3_23121	-	-	8.85342	9.15127	-	-	-	-	-	-	-	-	-	-	-	-	-	-	-
HORVU2Hr1G078100	chr2H:566492859-566497377	hepatoma-derived growth factor-related protein 2-like	-	-	No change	No change	-	-	-	-	-	-	-	-	-	-	-	-	-	-	-
HORVU2Hr1G078140	chr2H:566500609-566502090	hypothetical protein T12_8696, partial	-	-	No change	No change	-	-	-	-	-	-	-	-	-	-	-	-	-	-	-
HORVU2Hr1G078200	chr2H:566655532-566658337	Synaptic vesicle 2-related protein	-	-	No change	No change	-	-	-	-	-	-	-	-	-	-	-	-	-	-	-
HORVU2Hr1G078210	chr2H:566726243-566732337	heat shock 70 kDa protein 4 isoform X1	PF00012.19;PF00161.18	HSP70;RIP	No change	No change	-	-	-	-	-	-	-	-	-	-	-	AT1G79930	heat shock protein 91	PF00012.19	HSP70
HORVU2Hr1G078250	chr2H:567016645-567019777	sm-like protein LSM1B	PF01423.21	LSM	No change	No change	-	-	-	-	-	-	-	-	-	-	-	AT3G14080	Small nuclear ribonucleoprotein family protein	PF01423.21	LSM
HORVU2Hr1G078260	chr2H:567204628-567213706	pentatricopeptide repeat-containing protein At2g06000	PF01535.19;PF13041.5	PPR;PPR_2	No change	No change	-	-	-	-	-	-	-	-	-	-	-	AT2G06000	Pentatricopeptide repeat (PPR) superfamily protein	PF01535.19;PF13041.5	PPR;PPR_2
HORVU2Hr1G078270	chr2H:567204930-567210307	protein LURP-one-related 6	PF04525.11	LOR	No change	No change	-	-	-	-	-	-	-	-	-	-	-	AT2G05910	LURP-one-like protein (DUF567)	PF04525.11	LOR
HORVU2Hr1G078280	chr2H:567246828-567253250	OBP3-responsive gene 4	-	-	No change	No change	2	-	-	-	-	-	-	-	-	-	-	AT2G06010	OBP3-responsive protein 4 (ORG4)	-	-
HORVU2Hr1G078290	chr2H:567249686-567253215	probable signal peptidase complex subunit 2	PF06703.10	SPC25	No change	No change	-	-	-	-	-	-	-	-	-	-	-	AT2G39960	Microsomal signal peptidase 25 kDa subunit (SPC25)	PF06703.10	SPC25
HORVU2Hr1G078310	chr2H:567256225-567256425	uncharacterized protein LOC106866079	-	-	No change	No change	-	-	-	-	-	-	-	-	-	-	-	-	-	-	-
HORVU2Hr1G078330	chr2H:567324722-567330626	predicted protein	PF07690.15	MFS_1	No change	No change	15	-	-	-	-	-	-	-	-	-	-	AT4G36790	Major facilitator superfamily protein	PF07690.15	MFS_1
HORVU2Hr1G078350	chr2H:567400627-567404446	peptidyl-prolyl cis-trans isomerase FKBP53	PF00254.27	FKBP_C	No change	No change	-	-	-	-	-	-	-	-	-	-	-	AT4G25340	FK506 BINDING PROTEIN 53	PF00254.27	FKBP_C
HORVU2Hr1G078370	chr2H:567491181-567494241	transcription regulator NOT2/NOT3/NOT5 family protein	PF04065.14	Not3	No change	No change	-	-	-	-	-	-	-	-	-	-	-	AT5G18230	transcription regulator NOT2/NOT3/NOT5 family protein	PF04065.14;PF04153.17	Not3;NOT2_3_5
HORVU2Hr1G078380	chr2H:567547707-567549990	-	-	-	No change	No change	-	-	-	-	-	-	-	-	-	-	-	-	-	-	-
HORVU2Hr1G078400	chr2H:567760745-567762652	Pentatricopeptide repeat-containing protein	PF13041.5	PPR_2	No change	No change	1	-	-	-	-	-	-	-	-	-	-	AT1G09900	Pentatricopeptide repeat (PPR-like) superfamily protein	PF12854.6;PF13041.5	PPR_1;PPR_2
HORVU2Hr1G078410	chr2H:568009040-568012549	uncharacterized methyltransferase At1g78140, chloroplastic	PF08241.11	Methyltransf_11	No change	No change	-	-	-	-	-	-	-	-	-	-	-	AT1G78140	S-adenosyl-L-methionine-dependent methyltransferases superfamily protein	PF08241.11	Methyltransf_11
HORVU2Hr1G078420	chr2H:568107905-568113467	protein PAIR1	-	-	No change	No change	-	-	-	-	-	-	-	-	-	-	-	AT1G01690	putative recombination initiation defects 3	-	-
HORVU2Hr1G078430	chr2H:568157138-568160711	Transmembrane protein20	PF13962.5	PGG	No change	No change	-	-	-	-	-	-	-	-	-	-	-	-	-	-	-
HORVU2Hr1G078440	chr2H:568162019-568163095	-	-	-	No change	No change	-	-	-	-	-	-	-	-	-	-	-	-	-	-	-
HORVU2Hr1G078510	chr2H:568619652-568624549	-	-	-	No change	No change	-	-	-	-	-	-	-	-	-	-	-	-	-	-	-
ENSRNA049482043	chr2H:568793262-568793382	-	-	-	No change	-3.31497	-	-	-	-	-	-	-	-	-	-	-	-	-	-	-
ENSRNA049482040	chr2H:568793876-568793969	-	-	-	No change	No change	-	-	-	-	-	-	-	-	-	-	-	-	-	-	-
HORVU2Hr1G078560	chr2H:569257778-569260586	glutamate decarboxylase	PF00282.18	Pyridoxal_deC	No change	No change	-	-	-	-	-	-	-	-	-	-	-	AT5G17330	glutamate decarboxylase	PF00282.18	Pyridoxal_deC
HORVU2Hr1G078570	chr2H:569387372-569392945	NAD(P)-linked oxidoreductase superfamily protein	PF00248.20	Aldo_ket_red	No change	No change	10	6	-	-	-	-	-	-	-	-	-	AT1G59960	NAD(P)-linked oxidoreductase superfamily protein	PF00248.20	Aldo_ket_red
HORVU2Hr1G078580	chr2H:569408482-569410795	glutamate decarboxylase 2	PF00282.18	Pyridoxal_deC	1.48359	1.2587	1	-	-	-	-	-	-	-	-	-	-	AT1G65960	glutamate decarboxylase 2	PF00282.18	Pyridoxal_deC
HORVU2Hr1G078620	chr2H:569497967-569498881	probable transcription repressor OFP9	PF04844.12	Ovate	No change	No change	-	-	-	-	-	-	-	-	-	-	-	AT4G04025	transcription repressor	PF04844.12	Ovate
HORVU2Hr1G078630	chr2H:569504714-569507443	predicted protein	PF07800.11	DUF1644	No change	No change	-	-	-	-	-	-	-	-	-	-	-	AT1G68140	zinc finger/BTB domain protein%2C putative (DUF1644)	PF07800.11	DUF1644
HORVU2Hr1G078640	chr2H:569505516-569509216	predicted protein	PF12056.7	DUF3537	No change	No change	3	-	-	-	-	-	-	-	-	-	-	AT3G20300	extracellular ligand-gated ion channel protein (DUF3537)	PF12056.7	DUF3537
HORVU2Hr1G078680	chr2H:569894229-569897864	predicted protein	-	-	No change	No change	-	-	-	-	-	-	-	-	-	-	-	AT1G36990	C-jun-amino-terminal kinase-interacting protein	-	-
HORVU2Hr1G078700	chr2H:570134877-570140306	predicted protein	-	-	No change	No change	4	-	-	-	-	-	-	-	-	-	-	-	-	-	-
HORVU2Hr1G078710	chr2H:570287752-570295910	predicted protein	-	-	No change	No change	9	-	-	-	-	-	-	-	-	-	-	AT1G36990	C-jun-amino-terminal kinase-interacting protein	-	-
HORVU2Hr1G078730	chr2H:570376986-570378924	aspartic proteinase nepenthesin-1	PF14543.5;PF14541.5	TAXi_N;TAXi_C	No change	-1.19082	13	-	-	-	-	-	-	-	-	-	-	AT2G03200	Eukaryotic aspartyl protease family protein	PF14543.5;PF14541.5	TAXi_N;TAXi_C
ENSRNA049482856	chr2H:570459708-570459867	-	-	-	No change	No change	-	-	-	-	-	-	-	-	-	-	-	-	-	-	-
HORVU2Hr1G078760	chr2H:570462678-570471301	nepenthesin II	PF14543.5	TAXi_N	No change	No change	-	-	-	-	-	-	-	-	-	-	-	AT2G03200	Eukaryotic aspartyl protease family protein	PF14543.5;PF14541.5	TAXi_N;TAXi_C
HORVU2Hr1G078780	chr2H:570537694-570538428	60S ribosomal protein L7-2	PF00327.19	Ribosomal_L30	No change	No change	-	-	-	-	-	-	-	-	-	-	-	AT2G01250	Ribosomal protein L30/L7 family protein	PF08079.11;PF00327.19	Ribosomal_L30_N;Ribosomal_L30
HORVU2Hr1G078790	chr2H:570604349-570606633	aspartic proteinase nepenthesin-1	PF14543.5;PF14541.5	TAXi_N;TAXi_C	-1.02511	-1.1794	-	-	-	-	-	-	-	-	-	-	-	AT2G03200	Eukaryotic aspartyl protease family protein	PF14543.5;PF14541.5	TAXi_N;TAXi_C
HORVU2Hr1G078800	chr2H:570835682-570840490	mitochondrial phosphate carrier protein 3, mitochondrial	PF00153.26	Mito_carr	No change	No change	24	1	-	-	-	-	-	-	-	-	-	AT5G14040	phosphate transporter 3%3B1	PF00153.26	Mito_carr
HORVU2Hr1G078840	chr2H:570909436-570925115	Zeaxanthin epoxidase, chloroplastic	PF01494.18;PF00498.25	FAD_binding_3;FHA	No change	No change	25	-	-	-	-	-	-	-	-	-	-	AT5G67030	zeaxanthin epoxidase (ZEP) (ABA1)	PF01494.18;PF00498.25	FAD_binding_3;FHA
HORVU2Hr1G078860	chr2H:570925792-570930962	phosphatase 2C 12	PF00481.20	PP2C	No change	No change	9	-	-	-	-	-	-	-	-	-	-	AT1G47380	Protein phosphatase 2C family protein	PF00481.20	PP2C
ENSRNA049438909	chr2H:571074872-571074943	-	-	-	No change	No change	-	-	-	-	-	-	-	-	-	-	-	-	-	-	-
HORVU2Hr1G078880	chr2H:571078484-571079822	gibberellin receptor GID1L2	-	-	No change	No change	-	-	-	-	-	-	-	-	-	-	-	-	-	-	-
HORVU2Hr1G078890	chr2H:571211766-571216138	uncharacterized membrane protein At3g27390	-	-	No change	No change	32	-	-	-	-	-	-	1	-	-	-	AT4G37030	membrane protein	-	-
HORVU2Hr1G078910	chr2H:571446051-571477041	polyadenylate-binding protein RBP47	PF00076.21	RRM_1	No change	No change	4	-	-	-	-	-	-	-	-	-	-	AT1G47500	RNA-binding protein 47C'	PF00076.21	RRM_1
HORVU2Hr1G078940	chr2H:571732010-571732466	Phosphatidylinositol/phosphatidylcholine transfer protein SFH13	-	-	No change	No change	-	-	-	-	-	-	-	-	-	-	-	-	-	-	-
HORVU2Hr1G078960	chr2H:571834439-571836345	predicted protein	-	-	No change	No change	6	-	-	-	-	-	-	-	-	-	-	-	-	-	-
HORVU2Hr1G078980	chr2H:572004793-572005237	-	-	-	No change	No change	-	-	-	-	-	-	-	-	-	-	-	-	-	-	-
HORVU2Hr1G078990	chr2H:572013548-572015372	esterase AGAP003155-like	PF03959.12	FSH1	No change	No change	-	-	-	-	-	-	-	-	-	-	-	AT4G24380	dihydrofolate reductase	PF03959.12	FSH1
HORVU2Hr1G079020	chr2H:572019693-572022449	esterase AGAP003155-like	PF03959.12	FSH1	No change	No change	-	-	-	-	-	-	-	-	-	-	-	AT4G24380	dihydrofolate reductase	PF03959.12	FSH1
HORVU2Hr1G079040	chr2H:572124601-572125135	-	-	-	No change	No change	-	-	-	-	-	-	-	-	-	-	-	-	-	-	-
HORVU2Hr1G079060	chr2H:572126307-572129351	-	-	-	No change	No change	-	-	-	-	-	-	-	-	-	-	-	-	-	-	-
HORVU2Hr1G079080	chr2H:572337045-572338044	pentatricopeptide repeat-containing protein At5g09450, mitochondrial	PF13812.5;PF01535.19	PPR_3;PPR	No change	No change	3	-	-	-	-	-	-	-	-	-	-	AT5G09450	Tetratricopeptide repeat (TPR)-like superfamily protein	PF01535.19;PF13041.5	PPR;PPR_2
HORVU2Hr1G079090	chr2H:572338323-572339248	E3 ubiquitin-protein ligase ATL6	-	-	No change	No change	-	-	-	-	-	-	-	-	-	-	-	-	-	-	-
HORVU2Hr1G079130	chr2H:572866852-572868586	probable glucuronosyltransferase Os03g0107900	PF03016.14	Exostosin	No change	No change	1	-	-	-	-	-	-	1	-	-	-	AT2G28110	Exostosin family protein	PF03016.14	Exostosin
HORVU2Hr1G079160	chr2H:573154488-573157378	predicted protein	-	-	No change	No change	13	-	-	-	-	-	-	-	-	-	-	-	-	-	-
HORVU2Hr1G079170	chr2H:573158791-573159991	RING-H2 finger protein ATL51	-	-	No change	No change	-	-	-	-	-	-	-	-	-	-	-	AT5G17600	RING/U-box superfamily protein	PF13639.5	zf-RING_2
HORVU2Hr1G079180	chr2H:573303385-573309532	predicted protein	-	-	No change	No change	-	-	-	-	-	-	-	-	-	-	-	-	-	-	-
HORVU2Hr1G079200	chr2H:573578815-573582822	probable protein phosphatase 2C 41	PF00481.20	PP2C	No change	No change	7	-	-	-	-	-	-	-	-	-	-	AT1G34750	Protein phosphatase 2C family protein	PF00481.20	PP2C
HORVU2Hr1G079220	chr2H:573587961-573593242	cryptochrome-1 isoform X2	PF00875.17;PF03441.13;PF12546.7	DNA_photolyase;FAD_binding_7;Cryptochrome_C	No change	No change	-	-	-	-	-	-	-	-	-	-	-	AT4G08920	cryptochrome 1	PF00875.17;PF03441.13;PF12546.7	DNA_photolyase;FAD_binding_7;Cryptochrome_C
HORVU2Hr1G079230	chr2H:573593551-573598818	Ubiquitin carboxyl-terminal hydrolase 4	PF00443.28	UCH	No change	No change	-	-	-	-	-	-	-	-	-	-	-	AT2G22310	ubiquitin-specific protease 4	PF00443.28	UCH
HORVU2Hr1G079240	chr2H:573626499-573629830	probable protein phosphatase 2C 41	PF00481.20	PP2C	No change	No change	3	-	-	-	-	-	-	-	-	-	-	AT1G34750	Protein phosphatase 2C family protein	PF00481.20	PP2C
HORVU2Hr1G079270	chr2H:573924661-573926042	probable carboxylesterase 15	PF07859.12	Abhydrolase_3	No change	No change	-	-	-	-	-	-	-	-	-	-	-	AT5G06570	alpha/beta-Hydrolases superfamily protein	PF07859.12	Abhydrolase_3
HORVU2Hr1G079280	chr2H:573971355-573971606	hypothetical protein TRIUR3_09296	-	-	No change	No change	-	-	-	-	-	-	-	-	-	-	-	-	-	-	-
HORVU2Hr1G079300	chr2H:574010668-574031441	D-lactate dehydrogenase [cytochrome], mitochondrial	PF01565.22;PF02913.18	FAD_binding_4;FAD-oxidase_C	No change	No change	-	-	-	-	-	-	-	-	-	-	-	AT5G06580	FAD-linked oxidases family protein	PF01565.22;PF02913.18	FAD_binding_4;FAD-oxidase_C
HORVU2Hr1G079310	chr2H:574014586-574014990	predicted protein	-	-	No change	No change	-	-	-	-	-	-	-	-	-	-	-	-	-	-	-
HORVU2Hr1G079320	chr2H:574015195-574015540	hypothetical protein BRADI_5g22083v3, partial	-	-	No change	No change	-	-	-	-	-	-	-	-	-	-	-	-	-	-	-
HORVU2Hr1G079380	chr2H:574230854-574231213	Diacylglycerol kinase	-	-	No change	No change	-	-	-	-	-	-	-	-	-	-	-	-	-	-	-
HORVU2Hr1G079390	chr2H:574444916-574446153	hypothetical protein TRIUR3_27054	PF12171.7	zf-C2H2_jaz	No change	No change	-	-	-	-	-	-	-	-	-	-	-	-	-	-	-
HORVU2Hr1G079400	chr2H:574483595-574485122	predicted protein	-	-	No change	No change	-	-	-	-	-	-	-	-	-	-	-	AT5G66090	cell wall integrity/stress response component	-	-
HORVU2Hr1G079410	chr2H:574487624-574487869	-	-	-	No change	No change	-	-	-	-	-	-	-	-	-	-	-	-	-	-	-
HORVU2Hr1G079420	chr2H:574578248-574580352	-	-	-	No change	-6.11378	-	-	-	-	-	-	-	-	-	-	-	-	-	-	-
HORVU2Hr1G079440	chr2H:574745127-574746013	7-deoxyloganetin glucosyltransferase	-	-	No change	-6.72789	-	-	-	-	-	-	-	-	-	-	-	AT1G22360	UDP-glucosyl transferase 85A2	PF00201.17	UDPGT
HORVU2Hr1G079450	chr2H:574809722-574810100	probable F-box protein At4g22030	PF14476.5	Chloroplast_duf	No change	No change	-	-	-	-	-	-	-	-	-	-	-	AT4G22030	F-box protein with a domain protein	PF14476.5	Chloroplast_duf
HORVU2Hr1G079480	chr2H:574951008-574953480	elongation factor Tu, mitochondrial	PF00009.26	GTP_EFTU	No change	No change	-	-	-	-	-	-	-	-	-	-	-	AT4G02930	GTP binding Elongation factor Tu family protein	PF00009.26;PF03144.24;PF03143.16	GTP_EFTU;GTP_EFTU_D2;GTP_EFTU_D3
HORVU2Hr1G079510	chr2H:575117117-575119562	cingulin isoform X3	-	-	No change	No change	-	-	-	-	-	-	-	-	-	-	-	-	-	-	-
HORVU2Hr1G079520	chr2H:575118610-575119612	cell wall surface anchor family protein	-	-	No change	No change	-	-	-	-	-	-	-	-	-	-	-	-	-	-	-
HORVU2Hr1G079550	chr2H:575182701-575183479	histone H3.3	PF00125.23	Histone	No change	No change	-	-	-	-	-	-	-	-	-	-	-	AT5G10980	Histone superfamily protein	PF00125.23	Histone
HORVU2Hr1G079560	chr2H:575265174-575308546	histone H3.3	PF00125.23	Histone	No change	No change	-	-	-	-	-	-	-	-	-	-	-	AT5G10980	Histone superfamily protein	PF00125.23	Histone
HORVU2Hr1G079580	chr2H:575653363-575655514	FK506-binding protein 2	-	-	No change	No change	-	-	-	-	-	-	-	-	-	-	-	AT2G14095	hypothetical protein	-	-
HORVU2Hr1G079600	chr2H:575922704-575924325	predicted protein	-	-	No change	No change	-	-	-	-	-	-	-	-	-	-	-	-	-	-	-
HORVU2Hr1G079610	chr2H:575950094-575959137	synaptonemal complex protein ZEP1	-	-	No change	No change	-	-	-	-	-	-	-	-	-	-	-	AT1G22275	Myosin heavy chain-related protein	-	-
HORVU2Hr1G079620	chr2H:576131156-576144306	sugar transport protein 5	PF00083.23	Sugar_tr	No change	No change	-	-	-	-	-	-	-	-	-	-	-	AT1G34580	Major facilitator superfamily protein	PF00083.23	Sugar_tr
HORVU2Hr1G079630	chr2H:576157035-576157945	protein OBERON 3	PF16312.4	Oberon_cc	No change	No change	-	-	-	-	-	-	-	-	-	-	-	AT1G14740	class I heat shock protein%2C putative (DUF1423)	PF07227.10;PF16312.4	PHD_Oberon;Oberon_cc
HORVU2Hr1G079640	chr2H:576206608-576208098	-	-	-	No change	No change	-	-	-	-	-	-	-	-	-	-	-	-	-	-	-
HORVU2Hr1G079650	chr2H:576384115-576391580	Sugar transport protein 5	PF00083.23	Sugar_tr	No change	No change	-	-	-	-	-	-	-	-	-	-	-	AT1G34580	Major facilitator superfamily protein	PF00083.23	Sugar_tr
HORVU2Hr1G079670	chr2H:576473707-576474279	sugar transport protein MST1 isoform X3	PF00083.23	Sugar_tr	No change	No change	-	-	-	-	-	-	-	-	-	-	-	AT3G19930	sugar transporter 4	PF00083.23	Sugar_tr
HORVU2Hr1G079680	chr2H:576482017-576482355	-	-	-	No change	No change	-	-	-	-	-	-	-	-	-	-	-	-	-	-	-
HORVU2Hr1G079690	chr2H:576500076-576507353	Sugar transport protein 5	PF00083.23	Sugar_tr	No change	No change	-	-	-	-	-	-	-	-	-	-	-	AT1G34580	Major facilitator superfamily protein	PF00083.23	Sugar_tr
HORVU2Hr1G079700	chr2H:576523547-576527383	Sugar transport protein 5	PF00083.23	Sugar_tr	No change	No change	-	-	-	-	-	-	-	-	-	-	-	AT1G34580	Major facilitator superfamily protein	PF00083.23	Sugar_tr
HORVU2Hr1G079720	chr2H:576673999-576675062	Sugar transport protein 5	PF00083.23	Sugar_tr	No change	No change	-	-	-	-	-	-	-	-	-	-	-	AT1G34580	Major facilitator superfamily protein	PF00083.23	Sugar_tr
HORVU2Hr1G079750	chr2H:576856735-576857511	-	-	-	No change	No change	-	-	-	-	-	-	-	-	-	-	-	-	-	-	-
ENSRNA049438889	chr2H:576903699-576903771	-	-	-	No change	No change	-	-	-	-	-	-	-	-	-	-	-	-	-	-	-
HORVU2Hr1G079780	chr2H:576909565-576913743	predicted protein	PF13266.5	DUF4057	No change	No change	-	-	-	-	-	-	-	-	-	-	-	AT4G39860	hematological/neurological-like protein	PF13266.5	DUF4057
HORVU2Hr1G079790	chr2H:576950309-576959632	sugar transport protein 5	PF00083.23	Sugar_tr	No change	-1.09139	-	-	-	-	-	-	-	-	-	-	-	AT1G34580	Major facilitator superfamily protein	PF00083.23	Sugar_tr
HORVU2Hr1G079800	chr2H:577058062-577058339	-	-	-	No change	No change	-	-	-	-	-	-	-	-	-	-	-	-	-	-	-
HORVU2Hr1G079810	chr2H:577098044-577099595	OSJNBa0006M15.15-like protein	-	-	No change	No change	-	-	-	-	-	-	-	-	-	-	-	-	-	-	-
HORVU2Hr1G079820	chr2H:577111234-577120013	lipoyl synthase, mitochondrial	PF16881.4;PF04055.20	LIAS_N;Radical_SAM	No change	No change	-	-	-	-	-	-	-	-	-	-	-	AT2G20860	lipoic acid synthase 1	PF16881.4;PF04055.20	LIAS_N;Radical_SAM
HORVU2Hr1G079830	chr2H:577120848-577127846	endoplasmic reticulum-Golgi intermediate compartment protein 3	PF13850.5;PF07970.11	ERGIC_N;COPIIcoated_ERV	No change	No change	-	-	-	-	-	-	-	-	-	-	-	AT1G36050	Endoplasmic reticulum vesicle transporter protein	PF13850.5;PF07970.11	ERGIC_N;COPIIcoated_ERV
HORVU2Hr1G079840	chr2H:577402291-577403481	PLAT domain-containing protein 3	PF01477.22	PLAT	No change	No change	-	-	-	-	-	-	-	-	-	-	-	AT4G39730	Lipase/lipooxygenase%2C PLAT/LH2 family protein	PF01477.22	PLAT
HORVU2Hr1G079850	chr2H:577571570-577572142	putative reverse transcriptase	-	-	No change	No change	-	-	-	-	-	-	-	-	-	-	-	AT1G43760	DNAse I-like superfamily protein	-	-
HORVU2Hr1G079870	chr2H:577689379-577691654	nuclear poly(A) polymerase 4-like	PF04928.16;PF01909.22;PF04926.14	PAP_central;NTP_transf_2;PAP_RNA-bind	No change	No change	-	-	-	-	-	-	-	-	-	-	-	AT2G25850	poly(A) polymerase 2	PF04928.16;PF01909.22;PF04926.14	PAP_central;NTP_transf_2;PAP_RNA-bind
HORVU2Hr1G079890	chr2H:577740901-577743023	receptor-like protein kinase FERONIA	PF12819.6	Malectin_like	No change	No change	-	-	-	-	-	-	-	-	-	-	-	AT3G51550	Malectin/receptor-like protein kinase family protein	PF12819.6;PF07714.16	Malectin_like;Pkinase_Tyr
HORVU2Hr1G079900	chr2H:577912967-577914379	ETHYLENE INSENSITIVE 3-like 5 protein	PF04873.12	EIN3	No change	No change	-	-	-	-	-	-	-	-	-	-	-	AT5G65100	Ethylene insensitive 3 family protein	PF04873.12	EIN3
HORVU2Hr1G079910	chr2H:578017988-578018880	chlorophyll a-b binding protein CP24 10B, chloroplastic	PF00504.20	Chloroa_b-bind	No change	No change	-	-	-	-	-	-	-	-	-	-	-	AT1G15820	light harvesting complex photosystem II subunit 6	PF00504.20	Chloroa_b-bind
HORVU2Hr1G079920	chr2H:578018267-578210535	chlorophyll a-b binding protein CP24 10B, chloroplastic	PF00504.20	Chloroa_b-bind	No change	No change	-	-	-	-	-	-	-	-	-	-	-	AT1G15820	light harvesting complex photosystem II subunit 6	PF00504.20	Chloroa_b-bind
HORVU2Hr1G079930	chr2H:578264747-578338921	short-chain dehydrogenase cctT	PF00106.24	adh_short	No change	No change	-	-	-	-	-	-	-	-	-	-	-	AT5G10050	NAD(P)-binding Rossmann-fold superfamily protein	PF00106.24	adh_short
HORVU2Hr1G079960	chr2H:578958301-578962410	Gamma-glutamyltranspeptidase 1	PF01019.20	G_glu_transpept	No change	No change	3	-	-	-	-	-	-	-	-	-	-	AT4G39640	gamma-glutamyl transpeptidase 1	PF01019.20	G_glu_transpept
HORVU2Hr1G080020	chr2H:579097482-579104743	LRR receptor kinase SERK2	PF08263.11;PF00069.24	LRRNT_2;Pkinase	No change	No change	-	-	-	-	-	-	-	-	-	-	-	AT1G71830	somatic embryogenesis receptor-like kinase 1	PF08263.11;PF00560.32;PF00069.24	LRRNT_2;LRR_1;Pkinase
HORVU2Hr1G080030	chr2H:579098000-579098580	protein EPIDERMAL PATTERNING FACTOR 2	PF17181.3	EPF	No change	No change	-	-	-	-	-	-	-	-	-	-	-	AT1G34245	Putative membrane lipoprotein	PF17181.3	EPF
HORVU2Hr1G080040	chr2H:579105177-579106043	PsbB (chloroplast)	PF00421.18	PSII	No change	No change	-	-	-	-	-	-	-	-	-	-	-	ATCG00680	photosystem II reaction center protein B	PF00421.18	PSII
HORVU2Hr1G080050	chr2H:579376827-579384098	putative WRKY transcription factor 19	-	-	No change	No change	-	-	-	-	-	-	-	-	-	-	-	AT5G64550	loricrin-like protein	-	-
HORVU2Hr1G080060	chr2H:579600402-579602355	aldose 1-epimerase	PF01263.19	Aldose_epim	No change	No change	-	-	-	-	-	-	-	-	-	-	-	AT5G15140	Galactose mutarotase-like superfamily protein	PF01263.19	Aldose_epim
HORVU2Hr1G080070	chr2H:579635942-579639616	aldose 1-epimerase	PF01263.19	Aldose_epim	No change	No change	-	-	-	-	-	-	-	-	-	-	-	AT5G15140	Galactose mutarotase-like superfamily protein	PF01263.19	Aldose_epim
HORVU2Hr1G080100	chr2H:579683287-579687784	Aldose 1-epimerase	PF01263.19	Aldose_epim	No change	No change	-	-	-	-	-	-	-	-	-	-	-	AT5G15140	Galactose mutarotase-like superfamily protein	PF01263.19	Aldose_epim
HORVU2Hr1G080130	chr2H:579863481-579866148	villin-1 isoform X1	PF00626.21	Gelsolin	No change	No change	-	-	-	-	-	-	-	-	-	-	-	AT2G29890	villin-like 1	PF00626.21;PF02209.18	Gelsolin;VHP
HORVU2Hr1G080140	chr2H:580130596-580353579	Aldose 1-epimerase	PF01263.19	Aldose_epim	No change	No change	-	-	-	-	-	-	-	-	-	-	-	AT5G15140	Galactose mutarotase-like superfamily protein	PF01263.19	Aldose_epim
HORVU2Hr1G080150	chr2H:580194949-580196242	-	-	-	No change	No change	-	-	-	-	-	-	-	-	-	-	-	-	-	-	-
HORVU2Hr1G080160	chr2H:580196536-580198844	-	-	-	No change	No change	-	-	-	-	-	-	-	-	-	-	-	-	-	-	-
HORVU2Hr1G080170	chr2H:580348481-580350687	putative pectinesterase/pectinesterase inhibitor 21	PF04043.14;PF01095.18	PMEI;Pectinesterase	No change	No change	-	-	-	-	-	-	-	-	-	-	-	AT5G27870	Plant invertase/pectin methylesterase inhibitor superfamily	PF04043.14;PF01095.18	PMEI;Pectinesterase
HORVU2Hr1G080180	chr2H:580351067-580352360	uncharacterized protein LOC109731792	-	-	No change	No change	-	-	-	-	-	-	-	-	-	-	-	-	-	-	-
HORVU2Hr1G080190	chr2H:580353498-580355914	Aldose 1-epimerase	PF01263.19	Aldose_epim	No change	No change	-	-	-	-	-	-	-	-	-	-	-	AT5G15140	Galactose mutarotase-like superfamily protein	PF01263.19	Aldose_epim
HORVU2Hr1G080200	chr2H:580583612-580590317	ABC transporter B family member 19	PF00664.22;PF00005.26	ABC_membrane;ABC_tran	No change	No change	-	-	-	-	-	-	-	-	-	-	-	AT3G28860	ATP binding cassette subfamily B19	PF00664.22;PF00005.26	ABC_membrane;ABC_tran
HORVU2Hr1G080210	chr2H:581002947-581003312	-	-	-	No change	No change	-	-	-	-	-	-	-	-	-	-	-	-	-	-	-
HORVU2Hr1G080240	chr2H:581177849-581252166	kinesin-like protein KIN-14N	PF00225.22	Kinesin	No change	No change	-	-	-	-	-	-	-	-	-	-	-	AT4G05190	kinesin 5	PF00225.22	Kinesin
HORVU2Hr1G080260	chr2H:581250305-581252325	photosynthetic NDH subunit of lumenal location 3, chloroplastic	PF05757.10	PsbQ	No change	No change	-	-	-	-	-	-	-	-	-	-	-	AT3G01440	PsbQ-like 1	PF05757.10	PsbQ
HORVU2Hr1G080310	chr2H:581786276-581792621	protease Do-like 8, chloroplastic	PF13365.5	Trypsin_2	No change	No change	-	-	-	-	-	-	-	-	-	-	-	AT5G39830	Trypsin family protein with PDZ domain-containing protein	PF13365.5;PF13180.5	Trypsin_2;PDZ_2
HORVU2Hr1G080320	chr2H:582088237-582089748	probable protein phosphatase 2C 42	PF00481.20	PP2C	No change	No change	-	-	-	-	-	-	-	-	-	-	-	AT4G31860	Protein phosphatase 2C family protein	PF00481.20	PP2C
HORVU2Hr1G080340	chr2H:582332547-582334422	60S ribosomal protein L34	PF01199.17	Ribosomal_L34e	No change	No change	-	-	-	-	-	-	-	-	-	-	-	AT1G26880	Ribosomal protein L34e superfamily protein	PF01199.17	Ribosomal_L34e
HORVU2Hr1G080350	chr2H:582407525-582409723	black hull 4	PF01490.17	Aa_trans	No change	1.39778	-	-	-	-	-	-	-	-	-	-	-	AT5G15240	Transmembrane amino acid transporter family protein	PF01490.17	Aa_trans
HORVU2Hr1G080360	chr2H:582410765-582412910	pentatricopeptide repeat-containing protein At4g26680, mitochondrial	PF13041.5;PF01535.19	PPR_2;PPR	No change	No change	-	-	-	-	-	-	-	-	-	-	-	AT4G26680	Tetratricopeptide repeat (TPR)-like superfamily protein	PF13041.5;PF12854.6	PPR_2;PPR_1
ENSRNA049439149	chr2H:582422103-582422183	-	-	-	No change	No change	-	-	-	-	-	-	-	-	-	-	-	-	-	-	-
HORVU2Hr1G080370	chr2H:582422344-582428411	ATPase ASNA1 homolog	PF02374.14	ArsA_ATPase	No change	No change	-	-	-	-	-	-	-	-	-	-	-	AT3G10350	P-loop containing nucleoside triphosphate hydrolases superfamily protein	PF02374.14	ArsA_ATPase
HORVU2Hr1G080390	chr2H:582602982-582605064	black hull 4	PF01490.17	Aa_trans	No change	No change	-	-	-	-	-	-	-	-	-	-	-	AT5G15240	Transmembrane amino acid transporter family protein	PF01490.17	Aa_trans
HORVU2Hr1G080400	chr2H:582607375-582607854	Isopenicillin N epimerase	-	-	No change	No change	-	-	-	-	-	-	-	-	-	-	-	-	-	-	-
HORVU2Hr1G080410	chr2H:582654951-582655430	Isopenicillin N epimerase	-	-	No change	No change	-	-	-	-	-	-	-	-	-	-	-	-	-	-	-
HORVU2Hr1G080420	chr2H:582658126-582659640	black hull 4	PF01490.17	Aa_trans	No change	No change	-	-	-	-	-	-	-	-	-	-	-	AT5G15240	Transmembrane amino acid transporter family protein	PF01490.17	Aa_trans
HORVU2Hr1G080430	chr2H:582798405-582802084	vacuolar amino acid transporter 1	PF01490.17	Aa_trans	No change	No change	-	-	-	-	-	-	-	-	-	-	-	AT3G28960	Transmembrane amino acid transporter family protein	PF01490.17	Aa_trans
HORVU2Hr1G080440	chr2H:582801430-582802002	hypothetical protein TRIUR3_09913	-	-	No change	No change	-	-	-	-	-	-	-	-	-	-	-	-	-	-	-
HORVU2Hr1G080450	chr2H:582908330-582911451	cyclic pyranopterin monophosphate synthase, mitochondrial	PF01967.20	MoaC	No change	No change	-	-	-	-	-	-	-	-	-	-	-	AT1G01290	cofactor of nitrate reductase and xanthine dehydrogenase 3	PF01967.20	MoaC
HORVU2Hr1G080460	chr2H:583053323-583055363	NAC domain-containing protein 92	PF02365.14	NAM	No change	No change	-	-	-	-	-	-	-	-	-	-	-	AT5G61430	NAC domain containing protein 100	PF02365.14	NAM
HORVU2Hr1G080480	chr2H:583121578-583123208	30S ribosomal protein 3, chloroplastic	PF04839.12	PSRP-3_Ycf65	No change	No change	-	-	-	-	-	-	-	-	-	-	-	AT1G68590	Ribosomal protein PSRP-3/Ycf65	PF04839.12	PSRP-3_Ycf65
HORVU2Hr1G080490	chr2H:583370076-583390546	MADS-box transcription factor 27	PF00319.17;PF01486.16	SRF-TF;K-box	No change	No change	-	-	-	-	-	-	-	-	-	-	-	AT3G57230	AGAMOUS-like 16	PF00319.17;PF01486.16	SRF-TF;K-box
HORVU2Hr1G080550	chr2H:583720083-583720708	cell number regulator 2	PF04749.16	PLAC8	No change	No change	-	-	-	-	-	-	-	-	-	-	-	AT3G18470	PLAC8 family protein	PF04749.16	PLAC8
HORVU2Hr1G080560	chr2H:583974979-583978376	-	-	-	No change	No change	-	-	-	-	-	-	-	-	-	-	-	-	-	-	-
HORVU2Hr1G080570	chr2H:584121656-584124188	non-specific lipid-transfer protein-like protein At2g13820	PF14368.5	LTP_2	No change	No change	-	-	-	-	-	-	-	-	-	-	-	-	-	-	-
HORVU2Hr1G080580	chr2H:584122548-584124287	predicted protein	-	-	No change	No change	2	-	-	-	-	-	-	-	-	-	-	AT3G25805	transmembrane protein	-	-
HORVU2Hr1G080590	chr2H:584405341-584407814	lysine histidine transporter-like 6	PF01490.17	Aa_trans	No change	No change	-	-	-	-	-	-	-	-	-	-	-	AT1G25530	Transmembrane amino acid transporter family protein	PF01490.17	Aa_trans
HORVU2Hr1G080620	chr2H:584739525-584739924	-	-	-	No change	No change	-	-	-	-	-	-	-	-	-	-	-	-	-	-	-
HORVU2Hr1G080630	chr2H:584809930-584815700	14-3-3-like protein GF14-6	PF00244.19	14-3-3	No change	No change	-	-	-	-	-	-	-	-	-	-	-	AT3G02520	general regulatory factor 7	PF00244.19	14-3-3
HORVU2Hr1G080670	chr2H:584980714-584985992	-	-	-	No change	No change	-	-	-	-	-	-	-	-	-	-	-	-	-	-	-
HORVU2Hr1G080710	chr2H:584988817-584990934	-	-	-	No change	No change	-	-	-	-	-	-	-	-	-	-	-	-	-	-	-
HORVU2Hr1G080720	chr2H:585056638-585057645	predicted protein	-	-	No change	No change	-	-	-	-	-	-	-	-	-	-	-	-	-	-	-
HORVU2Hr1G080770	chr2H:585448428-585451411	probable inactive receptor kinase RLK902	PF08263.11;PF00069.24	LRRNT_2;Pkinase	No change	No change	1	-	-	-	-	-	-	-	-	-	-	AT1G48480	receptor-like kinase 1	PF08263.11;PF13855.5;PF07714.16	LRRNT_2;LRR_8;Pkinase_Tyr
HORVU2Hr1G080780	chr2H:585721680-585722321	-	-	-	No change	No change	-	-	-	-	-	-	-	-	-	-	-	-	-	-	-
HORVU2Hr1G080790	chr2H:585725813-585726549	-	-	-	No change	No change	-	-	-	-	-	-	-	-	-	-	-	-	-	-	-
HORVU2Hr1G080800	chr2H:585816541-585817062	-	-	-	No change	No change	-	-	-	-	-	-	-	-	-	-	-	-	-	-	-
HORVU2Hr1G080820	chr2H:585984551-585988667	protein FLOURY 1-like	PF04576.14	Zein-binding	No change	No change	-	-	-	-	-	-	-	-	-	-	-	-	-	-	-
HORVU2Hr1G080860	chr2H:586098256-586100561	putative pentatricopeptide repeat-containing protein At1g09680	PF01535.19;PF13041.5;PF12854.6	PPR;PPR_2;PPR_1	No change	No change	-	-	-	-	-	-	-	-	-	-	-	AT1G09680	Pentatricopeptide repeat (PPR) superfamily protein	PF12854.6;PF13041.5;PF01535.19	PPR_1;PPR_2;PPR
HORVU2Hr1G080870	chr2H:586100532-586103266	vacuolar iron transporter 1.1	PF01988.18	VIT1	No change	No change	-	-	-	-	-	-	-	-	-	-	-	AT2G01770	vacuolar iron transporter 1	PF01988.18	VIT1
HORVU2Hr1G080890	chr2H:586103484-586107042	anthranilate synthase beta subunit 1, chloroplastic	PF00117.27	GATase	No change	No change	2	-	-	-	-	-	-	-	-	-	-	AT1G25220	anthranilate synthase beta subunit 1	PF00117.27	GATase
HORVU2Hr1G080910	chr2H:586405498-586409153	RING/U-box superfamily protein	PF14570.5	zf-RING_4	No change	No change	18	-	-	-	-	-	-	-	-	-	-	AT5G62910	RING/U-box superfamily protein	PF14570.5	zf-RING_4
HORVU2Hr1G080940	chr2H:586448316-586449160	DUF2039 family protein	-	-	No change	No change	-	-	-	-	-	-	-	-	-	-	-	AT3G02220	small acidic-like protein	PF10217.8	DUF2039
HORVU2Hr1G080970	chr2H:586814049-586826356	betaine aldehyde dehydrogenase	PF00171.21	Aldedh	No change	No change	12	12	-	-	-	-	-	-	-	-	-	AT3G48170	aldehyde dehydrogenase 10A9	PF00171.21	Aldedh
HORVU2Hr1G080980	chr2H:587135034-587136962	predicted protein	-	-	No change	No change	-	-	-	-	-	-	-	-	-	-	-	-	-	-	-
HORVU2Hr1G080990	chr2H:587226635-587227423	predicted protein	-	-	No change	No change	-	-	-	-	-	-	-	-	-	-	-	-	-	-	-
HORVU2Hr1G081010	chr2H:587301723-587301923	predicted protein	-	-	No change	No change	-	-	-	-	-	-	-	-	-	-	-	-	-	-	-
HORVU2Hr1G081020	chr2H:587320845-587321454	60S ribosomal protein L10a	PF00687.20	Ribosomal_L1	9.06992	9.23386	-	-	-	-	-	-	-	-	-	-	-	AT2G27530	Ribosomal protein L1p/L10e family	PF00687.20	Ribosomal_L1
HORVU2Hr1G081030	chr2H:587645993-587646577	protein NRT1/ PTR FAMILY 6.4	-	-	No change	No change	-	-	-	-	-	-	-	-	-	-	-	AT3G21670	Major facilitator superfamily protein	PF00854.20	PTR2
HORVU2Hr1G081040	chr2H:587647271-587648973	protein NRT1/ PTR FAMILY 6.4	PF00854.20	PTR2	No change	No change	-	-	-	-	-	-	-	-	-	-	-	AT3G21670	Major facilitator superfamily protein	PF00854.20	PTR2
HORVU2Hr1G081050	chr2H:587649564-587650248	Protein NRT1/ PTR FAMILY 6.4	-	-	No change	No change	-	-	-	-	-	-	-	-	-	-	-	AT3G21670	Major facilitator superfamily protein	PF00854.20	PTR2
HORVU2Hr1G081060	chr2H:587891009-587891705	zinc finger (C2H2 type) family protein	-	-	No change	No change	-	-	-	-	-	-	-	-	-	-	-	AT4G12240	zinc finger (C2H2 type) family protein	PF01936.17	NYN
HORVU2Hr1G081080	chr2H:587894299-587898426	plant UBX domain-containing protein 4	PF08059.12;PF00789.19	SEP;UBX	No change	No change	3	1	-	-	-	-	-	-	-	-	-	AT4G04210	plant UBX domain containing protein 4	PF08059.12;PF00789.19	SEP;UBX
HORVU2Hr1G081140	chr2H:588239202-588248586	CRM-domain containing factor CFM2, chloroplastic	PF01985.20	CRS1_YhbY	No change	No change	228	7	-	-	-	1	-	-	-	-	-	AT3G01370	CRM family member 2	PF01985.20	CRS1_YhbY
HORVU2Hr1G081150	chr2H:588242278-588242711	SWI/SNF complex subunit SWI3C	-	-	No change	No change	-	-	-	-	-	-	-	-	-	-	-	-	-	-	-
HORVU2Hr1G081160	chr2H:588243294-588243694	Chloroplastic group IIA intron splicing facilitator CRS1, chloroplastic	-	-	No change	No change	-	-	-	-	-	-	-	-	-	-	-	-	-	-	-
HORVU2Hr1G081180	chr2H:588654329-588659987	Sterile alpha motif (SAM) domain-containing protein	PF00536.29	SAM_1	No change	No change	14	-	-	-	-	-	-	-	-	-	-	AT1G70180	Sterile alpha motif (SAM) domain-containing protein	PF00536.29	SAM_1
HORVU2Hr1G081190	chr2H:588991061-588992121	-	-	-	No change	No change	-	-	-	-	-	-	-	-	-	-	-	-	-	-	-
HORVU2Hr1G081210	chr2H:589061428-589070689	predicted protein	-	-	No change	No change	-	-	-	-	-	-	-	-	-	-	-	-	-	-	-
HORVU2Hr1G081220	chr2H:589064922-589068070	protein ALTERED XYLOGLUCAN 4-like	PF13839.5	PC-Esterase	No change	No change	-	-	-	-	-	-	-	-	-	-	-	AT3G28150	TRICHOME BIREFRINGENCE-LIKE 22	PF14416.5;PF13839.5	PMR5N;PC-Esterase
HORVU2Hr1G081230	chr2H:589263834-589265068	MLP-like protein 423	PF00407.18	Bet_v_1	No change	No change	6	-	-	-	-	-	-	-	-	-	-	AT1G24020	MLP-like protein 423	PF00407.18	Bet_v_1
HORVU2Hr1G081260	chr2H:589496622-589507404	probable RNA-dependent RNA polymerase 2	PF05183.11	RdRP	No change	No change	-	-	-	-	-	-	-	-	-	-	-	AT4G11130	RNA-dependent RNA polymerase 2	PF05183.11	RdRP
HORVU2Hr1G081300	chr2H:589523584-589524409	OSJNBb0048E02.16-like protein	-	-	No change	No change	-	-	-	-	-	-	-	-	-	-	-	-	-	-	-
HORVU2Hr1G081320	chr2H:589533770-589572581	probable inactive ATP-dependent zinc metalloprotease FTSHI 3, chloroplastic	PF00004.28	AAA	No change	No change	-	-	-	-	-	-	-	-	-	-	-	AT3G02450	cell division protein ftsH	PF06480.14;PF00004.28	FtsH_ext;AAA
HORVU2Hr1G081330	chr2H:589776912-589780320	proton pump-interactor 1	-	-	No change	No change	-	-	-	-	-	-	-	-	-	-	-	AT4G27500	proton pump interactor 1	-	-
HORVU2Hr1G081340	chr2H:589840495-589840710	ribosomal protein S19 (chloroplast)	PF00203.20	Ribosomal_S19	No change	No change	-	-	-	-	-	-	-	-	-	-	-	ATCG00820	ribosomal protein S19	PF00203.20	Ribosomal_S19
HORVU2Hr1G081360	chr2H:589907963-589918197	ARM repeat superfamily protein	PF12333.7	Ipi1_N	No change	No change	-	-	-	-	-	-	-	-	-	-	-	AT5G06350	ARM repeat superfamily protein	PF12333.7	Ipi1_N
HORVU2Hr1G081370	chr2H:589925469-589930320	agmatine deiminase	PF04371.14	PAD_porph	No change	No change	2	-	-	-	-	-	-	-	-	-	-	AT5G08170	porphyromonas-type peptidyl-arginine deiminase family protein	PF04371.14	PAD_porph
HORVU2Hr1G081380	chr2H:590172638-590173534	hypothetical protein TRIUR3_29643	-	-	No change	No change	-	-	-	-	-	-	-	-	-	-	-	-	-	-	-
HORVU2Hr1G081400	chr2H:590440017-590445534	18S pre-ribosomal assembly protein gar2-related	-	-	No change	No change	30	-	-	-	-	-	-	-	-	-	-	AT2G03810	18S pre-ribosomal assembly protein gar2-like protein	-	-
HORVU2Hr1G081410	chr2H:590445750-590446810	uncharacterized protein LOC109734200	-	-	No change	No change	-	-	-	-	-	-	-	-	-	-	-	-	-	-	-
HORVU2Hr1G081430	chr2H:590661644-590664819	RNA recognition motif family protein	-	-	No change	No change	-	-	-	-	-	-	-	-	-	-	-	-	-	-	-
HORVU2Hr1G081440	chr2H:590760668-590765435	Poly(A)-specific ribonuclease PARN	PF04857.19	CAF1	No change	No change	-	-	-	-	-	-	-	-	-	-	-	AT1G55870	Polynucleotidyl transferase%2C ribonuclease H-like superfamily protein	PF04857.19	CAF1
HORVU2Hr1G081450	chr2H:590798313-590804684	protection of telomeres 1 protein	PF02765.16	POT1	No change	No change	-	-	-	-	-	-	-	-	-	-	-	AT5G06310	Nucleic acid-binding%2C OB-fold-like protein	PF02765.16	POT1
HORVU2Hr1G081460	chr2H:590818655-590822628	indole-3-glycerol phosphate synthase, chloroplastic	PF00218.20	IGPS	No change	No change	-	-	-	-	-	-	-	-	-	-	-	AT5G48220	Aldolase-type TIM barrel family protein	PF00218.20	IGPS
HORVU2Hr1G081490	chr2H:591143303-591148125	kinesin-like protein KIN-14F	PF00225.22	Kinesin	No change	No change	-	-	-	-	-	-	-	-	-	-	-	AT3G44730	kinesin-like protein 1	PF00307.30;PF00225.22	CH;Kinesin
HORVU2Hr1G081510	chr2H:591213267-591214292	spidroin-2	-	-	No change	No change	-	-	-	-	-	-	-	-	-	-	-	-	-	-	-
HORVU2Hr1G081530	chr2H:591311194-591313736	Kinesin KP1	PF00307.30	CH	No change	No change	-	-	-	-	-	-	-	-	-	-	-	AT3G44730	kinesin-like protein 1	PF00307.30;PF00225.22	CH;Kinesin
HORVU2Hr1G081540	chr2H:591370496-591372063	predicted protein	-	-	No change	No change	-	-	-	-	-	-	-	-	-	-	-	AT4G05030	Copper transport protein family	-	-
HORVU2Hr1G081560	chr2H:591583737-591584776	heavy metal-associated isoprenylated plant protein 47-like	PF00403.25	HMA	No change	No change	-	-	-	-	-	-	-	-	-	-	-	AT5G48290	Heavy metal transport/detoxification superfamily protein	-	-
HORVU2Hr1G081570	chr2H:591656893-591657870	heavy metal-associated isoprenylated plant protein 47-like	PF00403.25	HMA	No change	No change	-	-	-	-	-	-	-	-	-	-	-	AT4G05030	Copper transport protein family	-	-
HORVU2Hr1G081590	chr2H:591729514-591730500	heavy metal-associated isoprenylated plant protein 47-like	-	-	No change	No change	-	-	-	-	-	-	-	-	-	-	-	AT5G48290	Heavy metal transport/detoxification superfamily protein	-	-
HORVU2Hr1G081600	chr2H:591816056-592041864	heavy metal-associated isoprenylated plant protein 47-like	-	-	No change	No change	-	-	-	-	-	-	-	-	-	-	-	AT4G05030	Copper transport protein family	-	-
HORVU2Hr1G081630	chr2H:591878774-591879535	heavy metal-associated isoprenylated plant protein 16	-	-	No change	No change	-	-	-	-	-	-	-	-	-	-	-	AT4G05030	Copper transport protein family	-	-
HORVU2Hr1G081640	chr2H:592051984-592052847	heavy metal-associated isoprenylated plant protein 16	-	-	No change	No change	-	-	-	-	-	-	-	-	-	-	-	AT3G20180	Copper transport protein family	-	-
HORVU2Hr1G081650	chr2H:592334355-592338770	cytochrome P450 724B1	PF00067.21	p450	No change	No change	-	-	-	-	-	-	-	-	-	-	-	AT5G14400	cytochrome P450%2C family 724%2C subfamily A%2C polypeptide 1	PF00067.21	p450
ENSRNA049439175	chr2H:592341653-592341726	-	-	-	No change	No change	-	-	-	-	-	-	-	-	-	-	-	-	-	-	-
HORVU2Hr1G081670	chr2H:592341946-592343991	ATP-dependent 6-phosphofructokinase 2	PF00365.19	PFK	No change	No change	-	-	-	-	-	-	-	-	-	-	-	AT5G47810	phosphofructokinase 2	PF00365.19	PFK
HORVU2Hr1G081690	chr2H:592676742-592680748	pentatricopeptide repeat-containing protein At3g63370, chloroplastic	PF01535.19;PF13041.5;PF14432.5	PPR;PPR_2;DYW_deaminase	No change	No change	-	-	-	-	-	-	-	-	-	-	-	AT3G63370	Tetratricopeptide repeat (TPR)-like superfamily protein	PF01535.19;PF13041.5;PF14432.5	PPR;PPR_2;DYW_deaminase
HORVU2Hr1G081720	chr2H:592915566-592920770	transcription factor MYB80	PF00249.30	Myb_DNA-binding	No change	No change	-	-	-	-	-	-	-	-	-	-	-	AT5G56110	myb domain protein 103	PF00249.30	Myb_DNA-binding
HORVU2Hr1G081730	chr2H:592928805-592929610	Transcription factor MYB80	PF00249.30	Myb_DNA-binding	No change	No change	-	-	-	-	-	-	-	-	-	-	-	AT5G56110	myb domain protein 103	PF00249.30	Myb_DNA-binding
HORVU2Hr1G081740	chr2H:592931690-592936775	-	-	-	No change	No change	-	-	-	-	-	-	-	-	-	-	-	-	-	-	-
HORVU2Hr1G081750	chr2H:592937009-592940087	-	-	-	-1.37799	-1.54651	-	-	-	-	-	-	-	-	-	-	-	-	-	-	-
HORVU2Hr1G081760	chr2H:593012123-593012411	hypothetical protein BRADI_2g11855v3	-	-	No change	No change	-	-	-	-	-	-	-	-	-	-	-	-	-	-	-
HORVU2Hr1G081770	chr2H:593160565-593161207	transcription factor MYB80	-	-	No change	No change	-	-	-	-	-	-	-	-	-	-	-	-	-	-	-
HORVU2Hr1G081780	chr2H:593165518-593169324	protein FATTY ACID EXPORT 1, chloroplastic	PF03647.12	Tmemb_14	No change	No change	-	-	-	-	-	-	-	-	-	-	-	AT3G57280	Transmembrane proteins 14C	PF03647.12	Tmemb_14
HORVU2Hr1G081790	chr2H:593262499-593271506	probable amino acid permease 7 isoform X1	PF01490.17	Aa_trans	No change	No change	-	-	-	-	-	-	-	-	-	-	-	AT5G09220	amino acid permease 2	PF01490.17	Aa_trans
HORVU2Hr1G081800	chr2H:593518943-593522303	WPP domain-interacting protein 2	-	-	No change	No change	-	-	-	-	-	-	-	-	-	-	-	-	-	-	-
HORVU2Hr1G081880	chr2H:594070672-594071801	-	-	-	No change	No change	-	-	-	-	-	-	-	-	-	-	-	-	-	-	-
HORVU2Hr1G081890	chr2H:594154516-594155758	fasciclin-like arabinogalactan protein 7	PF02469.21	Fasciclin	No change	No change	-	-	-	-	-	-	-	-	-	-	-	AT2G04780	FASCICLIN-like arabinoogalactan 7	PF02469.21	Fasciclin
HORVU2Hr1G081900	chr2H:594155789-594156751	fasciclin-like arabinogalactan protein 7	PF02469.21	Fasciclin	No change	No change	-	-	-	-	-	-	-	-	-	-	-	AT2G04780	FASCICLIN-like arabinoogalactan 7	PF02469.21	Fasciclin
HORVU2Hr1G081910	chr2H:594188371-594189473	F-box protein At1g67340	-	-	No change	No change	-	-	-	-	-	-	-	-	-	-	-	AT1G67340	HCP-like superfamily protein with MYND-type zinc finger	PF01753.17	zf-MYND
HORVU2Hr1G081920	chr2H:594431463-594436359	glycerophosphodiester phosphodiesterase GDPDL3	PF03009.16	GDPD	No change	No change	-	-	-	-	-	-	-	-	-	-	-	AT5G55480	SHV3-like 1	PF03009.16	GDPD
HORVU2Hr1G081930	chr2H:594518649-594529076	RNA binding (RRM/RBD/RNP motifs) family protein	PF01480.16;PF00076.21	PWI;RRM_1	No change	No change	-	-	-	-	-	-	-	-	-	-	-	AT3G12640	RNA binding (RRM/RBD/RNP motifs) family protein	PF01480.16;PF00076.21	PWI;RRM_1
HORVU2Hr1G081940	chr2H:594524713-594524826	vegetative cell wall protein gp1-like	-	-	No change	No change	-	-	-	-	-	-	-	-	-	-	-	-	-	-	-
HORVU2Hr1G081950	chr2H:594587268-594592399	probably inactive leucine-rich repeat receptor-like protein kinase At5g06940	PF08263.11;PF13855.5;PF07714.16	LRRNT_2;LRR_8;Pkinase_Tyr	No change	No change	-	-	-	-	-	-	-	-	-	-	-	AT5G06940	Leucine-rich repeat receptor-like protein kinase family protein	PF08263.11;PF13855.5;PF00560.32;PF07714.16	LRRNT_2;LRR_8;LRR_1;Pkinase_Tyr
HORVU2Hr1G081960	chr2H:594590510-594592696	predicted protein	PF03478.17	DUF295	No change	No change	-	-	-	-	-	-	-	-	-	-	-	-	-	-	-
HORVU2Hr1G081970	chr2H:595048703-595052399	glycerol-3-phosphate acyltransferase 1	PF01553.20	Acyltransferase	No change	No change	-	-	-	-	-	-	-	-	-	-	-	AT1G06520	glycerol-3-phosphate acyltransferase 1	PF01553.20	Acyltransferase
HORVU2Hr1G082000	chr2H:595334060-595338025	protein POLYCHOME-like	-	-	No change	No change	-	-	-	-	-	-	-	-	-	-	-	AT2G42260	uv-b-insensitive 4	-	-
HORVU2Hr1G082010	chr2H:595613971-595617499	FT-interacting protein 1	PF00168.29	C2	No change	No change	-	-	-	-	-	-	-	-	-	-	-	AT5G06850	C2 calcium/lipid-binding plant phosphoribosyltransferase family protein	PF00168.29;PF08372.9	C2;PRT_C
HORVU2Hr1G082030	chr2H:595618870-595619611	predicted protein	-	-	No change	No change	-	-	-	-	-	-	-	-	-	-	-	-	-	-	-
HORVU2Hr1G082050	chr2H:595668809-595668952	-	-	-	No change	No change	-	-	-	-	-	-	-	-	-	-	-	-	-	-	-
HORVU2Hr1G082060	chr2H:595816413-595816556	-	-	-	No change	No change	-	-	-	-	-	-	-	-	-	-	-	-	-	-	-
HORVU2Hr1G082080	chr2H:596305353-596308274	Metal tolerance protein 1	PF01545.20	Cation_efflux	No change	No change	-	-	-	-	-	-	-	-	-	-	-	AT2G46800	zinc transporter	PF01545.20	Cation_efflux
HORVU2Hr1G082090	chr2H:596305657-596344620	Metal tolerance protein 1	PF01545.20	Cation_efflux	No change	No change	-	-	-	-	-	-	-	-	-	-	-	AT2G46800	zinc transporter	PF01545.20	Cation_efflux
HORVU2Hr1G082130	chr2H:596515637-596525469	OSJNBb0022F23.18-like protein	PF13450.5;PF00501.27;PF00550.24	NAD_binding_8;AMP-binding;PP-binding	No change	No change	-	-	-	-	-	-	-	-	-	-	-	AT4G05160	AMP-dependent synthetase and ligase family protein	PF00501.27;PF13193.5	AMP-binding;AMP-binding_C
HORVU2Hr1G082140	chr2H:596660252-596661241	polygalacturonase inhibitor 1-like	-	-	No change	No change	-	-	-	-	-	-	-	-	-	-	-	AT5G06860	polygalacturonase inhibiting protein 1	PF08263.11;PF00560.32	LRRNT_2;LRR_1
HORVU2Hr1G082150	chr2H:596669237-596674862	beta-glucosidase 12-like	PF00232.17	Glyco_hydro_1	No change	No change	-	-	-	-	-	-	-	-	-	-	-	AT5G44640	beta glucosidase 13	PF00232.17	Glyco_hydro_1
HORVU2Hr1G082160	chr2H:596782964-596783968	polygalacturonase inhibitor 1-like	PF08263.11	LRRNT_2	No change	No change	-	-	-	-	-	-	-	-	-	-	-	AT5G06860	polygalacturonase inhibiting protein 1	PF08263.11;PF00560.32	LRRNT_2;LRR_1
HORVU2Hr1G082170	chr2H:596789833-596799781	beta-glucosidase 13	PF00232.17	Glyco_hydro_1	No change	No change	-	-	-	-	-	-	-	-	-	-	-	AT5G44640	beta glucosidase 13	PF00232.17	Glyco_hydro_1
HORVU2Hr1G082200	chr2H:597036880-597042157	predicted protein	-	-	No change	No change	-	-	-	-	-	-	-	-	-	-	-	-	-	-	-
HORVU2Hr1G082220	chr2H:597041838-597042317	uncharacterized protein LOC109758018	-	-	No change	No change	-	-	-	-	-	-	-	-	-	-	-	-	-	-	-
HORVU2Hr1G082250	chr2H:597209382-597212198	G-type lectin S-receptor-like serine/threonine-protein kinase RLK1	-	-	No change	No change	-	-	-	-	-	-	-	-	-	-	-	-	-	-	-
HORVU2Hr1G082280	chr2H:597427586-597435037	predicted protein	PF15341.5	SLX9	No change	No change	-	-	-	-	-	-	-	-	-	-	-	AT2G01640	ribosome biogenesis protein	PF15341.5	SLX9
HORVU2Hr1G082290	chr2H:597430512-597430812	predicted protein	-	-	No change	No change	-	-	-	-	-	-	-	-	-	-	-	-	-	-	-
HORVU2Hr1G082320	chr2H:597563985-597564983	NAC domain-containing protein 67-like	PF02365.14	NAM	No change	No change	-	-	-	-	-	-	-	-	-	-	-	-	-	-	-
HORVU2Hr1G082330	chr2H:597695634-597696665	NAC domain-containing protein 67-like	PF02365.14	NAM	No change	No change	-	-	-	-	-	-	-	-	-	-	-	-	-	-	-
HORVU2Hr1G082340	chr2H:597722569-597723787	NAC domain-containing protein 67-like	PF02365.14	NAM	No change	No change	-	-	-	-	-	-	-	-	-	-	-	-	-	-	-
HORVU2Hr1G082370	chr2H:597851996-597905767	2-oxoglutarate-dependent dioxygenase DAO	PF03171.19	2OG-FeII_Oxy	No change	No change	-	-	-	-	-	-	-	-	-	-	-	AT1G14130	2-oxoglutarate (2OG) and Fe(II)-dependent oxygenase superfamily protein	PF14226.5;PF03171.19	DIOX_N;2OG-FeII_Oxy
HORVU2Hr1G082410	chr2H:598000805-598003580	F-box protein At1g70590 isoform X1	PF08238.11	Sel1	No change	No change	-	-	-	-	-	-	-	-	-	-	-	AT1G70590	F-box family protein	PF00646.32;PF08238.11	F-box;Sel1
HORVU2Hr1G082420	chr2H:598003778-598007248	copper methylamine oxidase	PF02728.15;PF01179.19	Cu_amine_oxidN3;Cu_amine_oxid	No change	No change	-	-	-	-	-	-	-	-	-	-	-	AT2G42490	Copper amine oxidase family protein	PF02728.15;PF01179.19	Cu_amine_oxidN3;Cu_amine_oxid
HORVU2Hr1G082430	chr2H:598090949-598091206	hypothetical protein TRIUR3_09296	-	-	No change	No change	-	-	-	-	-	-	-	-	-	-	-	-	-	-	-
HORVU2Hr1G082440	chr2H:598231108-598235395	copper methylamine oxidase	PF02727.15	Cu_amine_oxidN2	No change	No change	-	-	-	-	-	-	-	-	-	-	-	AT2G42490	Copper amine oxidase family protein	PF02728.15;PF01179.19	Cu_amine_oxidN3;Cu_amine_oxid
HORVU2Hr1G082470	chr2H:598371359-598375778	Protein FAR1-RELATED SEQUENCE 6	PF03101.14;PF10551.8;PF04434.16	FAR1;MULE;SWIM	No change	No change	-	-	-	-	-	-	-	-	-	-	-	AT1G52520	FAR1-related sequence 6	PF03101.14;PF10551.8;PF04434.16	FAR1;MULE;SWIM
HORVU2Hr1G082480	chr2H:598409960-598415237	C2 and GRAM domain-containing protein At5g50170	PF16016.4;PF00168.29;PF02893.19	DUF4782;C2;GRAM	No change	No change	-	-	-	-	-	-	-	-	-	-	-	AT5G50170	C2 calcium/lipid-binding and GRAM domain containing protein	PF00168.29;PF16016.4;PF02893.19	C2;DUF4782;GRAM
HORVU2Hr1G082520	chr2H:598641088-598642919	Cell wall-associated hydrolase	-	-	No change	5.92315	-	-	-	-	-	-	-	-	-	-	-	-	-	-	-
ENSRNA049477404	chr2H:598642330-598642703	-	-	-	No change	No change	-	-	-	-	-	-	-	-	-	-	-	-	-	-	-
ENSRNA049477399	chr2H:598642740-598642906	-	-	-	No change	No change	-	-	-	-	-	-	-	-	-	-	-	-	-	-	-
HORVU2Hr1G082530	chr2H:598705890-598710758	phosphatidylinositol/phosphatidylcholine transfer protein SFH3-like isoform X2	PF03765.14;PF00650.19	CRAL_TRIO_N;CRAL_TRIO	No change	-2.86258	-	-	-	-	-	-	-	-	-	-	-	AT2G21540	SEC14-like 3	PF03765.14;PF00650.19	CRAL_TRIO_N;CRAL_TRIO
HORVU2Hr1G082540	chr2H:598760126-598779190	plant intracellular Ras-group-related LRR protein 3	PF00560.32;PF13855.5	LRR_1;LRR_8	No change	No change	-	-	-	-	-	-	-	-	-	-	-	AT1G12970	plant intracellular ras group-related LRR 3	PF13855.5;PF00560.32	LRR_8;LRR_1
HORVU2Hr1G082570	chr2H:598785971-598787376	putative pentatricopeptide repeat-containing protein At3g15200	-	-	No change	No change	-	-	-	-	-	-	-	-	-	-	-	AT3G15200	Tetratricopeptide repeat (TPR)-like superfamily protein	PF01535.19;PF13041.5	PPR;PPR_2
HORVU2Hr1G082590	chr2H:599026212-599031507	protein NBR1 homolog isoform X1	PF00564.23;PF00569.16;PF16158.4	PB1;ZZ;N_BRCA1_IG	No change	No change	-	-	-	-	-	-	-	-	-	-	-	AT4G24690	ubiquitin-associated (UBA)/TS-N domain-containing protein / octicosapeptide/Phox/Bemp1 (PB1) domain-containing protein	PF00564.23;PF00569.16;PF16158.4	PB1;ZZ;N_BRCA1_IG
HORVU2Hr1G082620	chr2H:599422164-599425149	pentatricopeptide repeat-containing protein At2g15630, mitochondrial	PF01535.19;PF13041.5	PPR;PPR_2	No change	No change	-	-	-	-	-	-	-	-	-	-	-	AT2G15630	Pentatricopeptide repeat (PPR) superfamily protein	PF01535.19;PF13041.5;PF13812.5	PPR;PPR_2;PPR_3
HORVU2Hr1G082640	chr2H:599534482-599538253	SUPPRESSOR OF GAMMA RESPONSE 1-like	PF02365.14	NAM	No change	No change	-	-	-	-	-	-	-	-	-	-	-	AT1G25580	NAC (No Apical Meristem) domain transcriptional regulator superfamily protein	PF02365.14	NAM
HORVU2Hr1G082650	chr2H:600104912-600109121	SUPPRESSOR OF GAMMA RESPONSE 1-like	PF02365.14	NAM	No change	No change	-	-	-	-	-	-	-	-	-	-	-	AT1G25580	NAC (No Apical Meristem) domain transcriptional regulator superfamily protein	PF02365.14	NAM
HORVU2Hr1G082660	chr2H:600700493-600704328	Beta-1,4-mannosyl-glycoprotein 4-beta-N-acetylglucosaminyltransferase	PF04724.12	Glyco_transf_17	No change	No change	-	-	-	-	-	-	-	-	-	-	-	AT3G27540	beta-1%2C4-N-acetylglucosaminyltransferase family protein	PF04724.12	Glyco_transf_17
HORVU2Hr1G082670	chr2H:600762247-600763142	Beta-1,4-mannosyl-glycoprotein 4-beta-N-acetylglucosaminyltransferase	PF04724.12	Glyco_transf_17	No change	No change	-	-	-	-	-	-	-	-	-	-	-	AT3G01620	beta-1%2C4-N-acetylglucosaminyltransferase family protein	PF04724.12	Glyco_transf_17
HORVU2Hr1G082700	chr2H:601361304-601362985	probable aldo-keto reductase 3	PF00248.20	Aldo_ket_red	No change	No change	-	-	-	-	-	-	-	-	-	-	-	AT1G60680	NAD(P)-linked oxidoreductase superfamily protein	PF00248.20	Aldo_ket_red
HORVU2Hr1G082720	chr2H:601381563-601387867	pachytene checkpoint protein 2 homolog	PF00004.28	AAA	No change	No change	-	-	-	-	-	-	-	-	-	-	-	AT4G24710	pachytene checkpoint-like protein	PF00004.28	AAA
HORVU2Hr1G082740	chr2H:601412108-601413345	aldo/keto reductase AKR1	PF00248.20	Aldo_ket_red	No change	No change	-	-	-	-	-	-	-	-	-	-	-	AT1G60730	NAD(P)-linked oxidoreductase superfamily protein	PF00248.20	Aldo_ket_red
HORVU2Hr1G082760	chr2H:601414265-601414474	putative nuclease HARBI1	-	-	No change	No change	-	-	-	-	-	-	-	-	-	-	-	AT2G13770	nuclease	PF04827.13	Plant_tran
HORVU2Hr1G082790	chr2H:601556314-601558159	ATP-dependent DNA helicase PIF1	PF05970.13	PIF1	No change	No change	-	-	-	-	-	-	-	-	-	-	-	AT3G51690	PIF1 helicase	PF05970.13	PIF1
HORVU2Hr1G082800	chr2H:601589637-601610580	Isocitrate dehydrogenase [NAD] regulatory subunit 1, mitochondrial	PF00180.19	Iso_dh	No change	No change	-	-	-	-	-	-	-	-	-	-	-	AT4G35260	isocitrate dehydrogenase 1	PF00180.19	Iso_dh
HORVU2Hr1G082810	chr2H:601610671-601615515	predicted protein	-	-	No change	No change	-	-	-	-	-	-	-	-	-	-	-	AT3G08780	BRISC complex subunit Abro1-like protein	-	-
HORVU2Hr1G082830	chr2H:601619066-601619963	proline-rich protein 36-like	-	-	No change	No change	-	-	-	-	-	-	-	-	-	-	-	-	-	-	-
HORVU2Hr1G082840	chr2H:601633798-601634751	probable aspartyl aminopeptidase	PF02127.14	Peptidase_M18	No change	No change	-	-	-	-	-	-	-	-	-	-	-	AT5G60160	Zn-dependent exopeptidases superfamily protein	PF02127.14	Peptidase_M18
HORVU2Hr1G082850	chr2H:602062933-602064840	pentatricopeptide repeat-containing protein At3g13880	PF01535.19	PPR	No change	No change	-	-	-	-	-	-	-	-	-	-	-	AT3G13880	Tetratricopeptide repeat (TPR)-like superfamily protein	PF13041.5;PF01535.19	PPR_2;PPR
HORVU2Hr1G082860	chr2H:602247867-602252157	eukaryotic translation initiation factor 4B1	PF06273.10	eIF-4B	No change	No change	-	-	-	-	-	-	-	-	-	-	-	AT3G26400	eukaryotic translation initiation factor 4B1	PF06273.10	eIF-4B
HORVU2Hr1G082870	chr2H:602416975-602418002	SWI/SNF complex subunit SWI3A	PF04433.16	SWIRM	No change	No change	-	-	-	-	-	-	-	-	-	-	-	AT2G47620	SWITCH/sucrose nonfermenting 3A	PF04433.16;PF00249.30	SWIRM;Myb_DNA-binding
HORVU2Hr1G082880	chr2H:602519663-602523821	SWI/SNF complex subunit SWI3A	PF00249.30;PF16495.4	Myb_DNA-binding;SWIRM-assoc_1	No change	No change	-	-	-	-	-	-	-	-	-	-	-	AT2G47620	SWITCH/sucrose nonfermenting 3A	PF04433.16;PF00249.30;PF16495.4	SWIRM;Myb_DNA-binding;SWIRM-assoc_1
HORVU2Hr1G082940	chr2H:603137988-603143196	SWI/SNF complex subunit SWI3A	PF05477.10	SURF2	No change	No change	-	-	-	-	-	-	-	-	-	-	-	AT5G40570	Surfeit locus protein 2 (SURF2)	PF05477.10	SURF2
HORVU2Hr1G082950	chr2H:603162096-603246992	predicted protein	-	-	No change	-5.97413	-	-	-	-	-	-	-	-	-	-	-	-	-	-	-
HORVU2Hr1G082990	chr2H:603569873-603579426	predicted protein	PF08246.11	Inhibitor_I29	No change	No change	-	-	-	-	-	-	-	-	-	-	-	AT4G11310	Papain family cysteine protease	PF08246.11;PF00112.22	Inhibitor_I29;Peptidase_C1
HORVU2Hr1G083020	chr2H:603587161-603594402	cytochrome P450 71A9	PF00067.21	p450	No change	No change	-	-	-	-	-	-	-	-	-	-	-	AT3G48270	cytochrome P450%2C family 71%2C subfamily A%2C polypeptide 26	PF00067.21	p450
HORVU2Hr1G083030	chr2H:603731394-603731835	predicted protein	-	-	No change	No change	-	-	-	-	-	-	-	-	-	-	-	AT1G13130	Cellulase (glycosyl hydrolase family 5) protein	PF00150.17	Cellulase
HORVU2Hr1G083050	chr2H:603874535-603877772	-	-	-	No change	No change	-	-	-	-	-	-	-	-	-	-	-	-	-	-	-
HORVU2Hr1G083060	chr2H:603966287-603966625	probable galactinol--sucrose galactosyltransferase 2	-	-	No change	No change	-	-	-	-	-	-	-	-	-	-	-	-	-	-	-
HORVU2Hr1G083070	chr2H:604026756-604029958	predicted protein	PF00150.17	Cellulase	No change	No change	-	-	-	-	-	-	-	-	-	-	-	AT1G13130	Cellulase (glycosyl hydrolase family 5) protein	PF00150.17	Cellulase
HORVU2Hr1G083080	chr2H:604029578-604034010	probable galactinol--sucrose galactosyltransferase 2	PF05691.11	Raffinose_syn	No change	No change	-	-	-	-	-	-	-	-	-	-	-	AT3G57520	seed imbibition 2	PF05691.11	Raffinose_syn
HORVU2Hr1G083090	chr2H:604171477-604173633	protein JINGUBANG	PF00400.31	WD40	No change	No change	-	-	-	-	-	-	-	-	-	-	-	AT1G24530	Transducin/WD40 repeat-like superfamily protein	PF00400.31	WD40
HORVU2Hr1G083100	chr2H:604196341-604200475	protein-L-isoaspartate O-methyltransferase	PF01135.18	PCMT	No change	No change	-	-	-	-	-	-	-	-	-	-	-	AT3G48330	protein-l-isoaspartate methyltransferase 1	PF01135.18	PCMT
HORVU2Hr1G083120	chr2H:604292844-604298582	ABC transporter B family member 15	PF00664.22;PF00005.26	ABC_membrane;ABC_tran	No change	No change	-	-	-	-	-	-	-	-	-	-	-	AT3G28380	P-glycoprotein 17	PF00664.22;PF00005.26	ABC_membrane;ABC_tran
HORVU2Hr1G083130	chr2H:604455830-604457929	ABC transporter B family member 15	PF00664.22;PF00005.26	ABC_membrane;ABC_tran	No change	No change	-	-	-	-	-	-	-	-	-	-	-	AT3G28345	ABC transporter family protein	PF00664.22;PF00005.26	ABC_membrane;ABC_tran
HORVU2Hr1G083150	chr2H:604970456-604971370	probable long-chain-alcohol O-fatty-acyltransferase 5	-	-	No change	No change	-	-	-	-	-	-	-	-	-	-	-	AT3G51970	acyl-CoA sterol acyl transferase 1	PF13813.5	MBOAT_2
HORVU2Hr1G083170	chr2H:605039510-605056996	peptide methionine sulfoxide reductase A2-1	PF01625.20	PMSR	No change	No change	-	-	-	-	-	-	-	-	-	-	-	AT5G07470	peptidemethionine sulfoxide reductase 3	PF01625.20	PMSR
HORVU2Hr1G083180	chr2H:605041649-605041933	Uncharacterized conserved protein (UCP030210)	-	-	No change	No change	-	-	-	-	-	-	-	-	-	-	-	-	-	-	-
HORVU2Hr1G083210	chr2H:605045356-605045595	Uncharacterized conserved protein (UCP030210)	-	-	No change	No change	-	-	-	-	-	-	-	-	-	-	-	-	-	-	-
HORVU2Hr1G083270	chr2H:605052424-605052831	Putative ribonuclease H protein At1g65750 family	-	-	No change	No change	-	-	-	-	-	-	-	-	-	-	-	-	-	-	-
HORVU2Hr1G083310	chr2H:605063675-605064576	serine/arginine repetitive matrix protein 2-like	-	-	No change	No change	-	-	-	-	-	-	-	-	-	-	-	-	-	-	-
HORVU2Hr1G083320	chr2H:605063929-605065226	Alpha-amylase	-	-	No change	No change	-	-	-	-	-	-	-	-	-	-	-	-	-	-	-
HORVU2Hr1G083340	chr2H:605090902-605106239	cyclin-T1-3	PF00134.22	Cyclin_N	No change	No change	-	-	-	-	-	-	-	-	-	-	-	AT4G19600	Cyclin family protein	PF00134.22	Cyclin_N
HORVU2Hr1G083360	chr2H:605181107-605188164	uncharacterized protein LOC109748518	-	-	No change	No change	-	-	-	-	-	-	-	-	-	-	-	-	-	-	-
HORVU2Hr1G083400	chr2H:605190892-605191711	-	-	-	No change	No change	-	-	-	-	-	-	-	-	-	-	-	-	-	-	-
HORVU2Hr1G083410	chr2H:605283208-605284296	BTB/POZ and TAZ domain-containing protein 2	PF00651.30	BTB	No change	No change	-	-	-	-	-	-	-	-	-	-	-	AT3G48360	BTB and TAZ domain protein 2	PF00651.30;PF02135.15	BTB;zf-TAZ
HORVU2Hr1G083430	chr2H:605299287-605627303	BTB/POZ and TAZ domain-containing protein 2	-	-	No change	No change	-	-	-	-	-	-	-	-	-	-	-	AT3G48360	BTB and TAZ domain protein 2	PF02135.15	zf-TAZ
HORVU2Hr1G083450	chr2H:605489345-605515390	uncharacterized protein LOC109748518	-	-	-2.04681	-3.01734	30	7	-	-	-	-	-	-	-	-	-	AT5G55820	inner centromere protein%2C ARK-binding region protein	PF03941.14	INCENP_ARK-bind
HORVU2Hr1G083490	chr2H:605546719-605547447	BTB/POZ and TAZ domain-containing protein 2	-	-	No change	No change	-	-	-	-	-	-	-	-	-	-	-	-	-	-	-
HORVU2Hr1G083520	chr2H:605855030-605855995	hypothetical protein TRIUR3_08421	-	-	No change	No change	-	-	-	-	-	-	-	-	-	-	-	-	-	-	-
HORVU2Hr1G083530	chr2H:605857071-605861767	Mitochondrial inner membrane protease ATP23	PF09768.8	Peptidase_M76	No change	No change	-	-	-	-	-	-	-	-	-	-	-	AT3G03420	Ku70-binding family protein	PF09768.8	Peptidase_M76
HORVU2Hr1G083540	chr2H:606119429-606120151	fiber protein Fb34	PF06749.11	DUF1218	No change	No change	-	-	-	-	-	-	-	-	-	-	-	AT4G27435	fiber (DUF1218)	PF06749.11	DUF1218
HORVU2Hr1G083560	chr2H:606226049-606232143	protein STICHEL-like 2	PF13177.5	DNA_pol3_delta2	No change	No change	19	-	-	-	-	-	-	-	-	-	-	AT4G24790	AAA-type ATPase family protein	PF13177.5	DNA_pol3_delta2
HORVU2Hr1G083570	chr2H:606367767-606369842	predicted protein	PF00067.21	p450	No change	No change	-	-	-	-	-	-	-	-	-	-	-	AT3G26330	cytochrome P450%2C family 71%2C subfamily B%2C polypeptide 37	PF00067.21	p450
HORVU2Hr1G083590	chr2H:606377896-606379622	ultraviolet-B receptor UVR8	PF00415.17	RCC1	No change	No change	-	-	-	-	-	-	-	-	-	-	-	AT3G26100	Regulator of chromosome condensation (RCC1) family protein	PF00415.17	RCC1
HORVU2Hr1G083610	chr2H:606421117-606425491	Programmed cell death protein 4	PF02847.16	MA3	No change	No change	-	-	-	-	-	-	-	-	-	-	-	AT5G63190	MA3 domain-containing protein	PF02847.16	MA3
HORVU2Hr1G083620	chr2H:606482304-606487068	predicted protein	-	-	No change	No change	-	-	-	-	-	-	-	-	-	-	-	AT5G40500	hypothetical protein	-	-
HORVU2Hr1G083650	chr2H:606547984-606548497	Protein TRANSPARENT TESTA 12	PF14111.5	DUF4283	No change	No change	-	-	-	-	-	-	-	-	-	-	-	-	-	-	-
HORVU2Hr1G083660	chr2H:606610326-606611528	BAG family molecular chaperone regulator 1	PF00240.22	ubiquitin	No change	No change	-	-	-	-	-	-	-	-	-	-	-	AT5G14360	Ubiquitin-like superfamily protein	PF00240.22	ubiquitin
HORVU2Hr1G083670	chr2H:606618067-606618768	5'-3' exoribonuclease 4	-	-	No change	No change	-	-	-	-	-	-	-	-	-	-	-	AT1G54490	exoribonuclease 4	PF03159.17;PF00098.22	XRN_N;zf-CCHC
HORVU2Hr1G083680	chr2H:606712652-606817599	BAG family molecular chaperone regulator 1	PF00240.22	ubiquitin	No change	No change	-	-	-	-	-	-	-	-	-	-	-	AT5G14360	Ubiquitin-like superfamily protein	PF00240.22	ubiquitin
HORVU2Hr1G083700	chr2H:606892687-606894853	BAG family molecular chaperone regulator 1	PF00240.22	ubiquitin	No change	No change	-	-	-	-	-	-	-	-	-	-	-	AT5G14360	Ubiquitin-like superfamily protein	PF00240.22	ubiquitin
HORVU2Hr1G083710	chr2H:607168254-607173003	uncharacterized membrane protein At3g27390	-	-	No change	No change	-	-	-	-	-	-	-	-	-	-	-	AT5G40640	transmembrane protein	-	-
HORVU2Hr1G083720	chr2H:607173962-607182054	microtubule-associated protein futsch isoform X2	-	-	No change	No change	-	-	-	-	-	-	-	-	-	-	-	-	-	-	-
HORVU2Hr1G083730	chr2H:607206735-607207113	hypothetical protein BAE44_0017291, partial	-	-	No change	No change	-	-	-	-	-	-	-	-	-	-	-	-	-	-	-
ENSRNA049482578	chr2H:607206970-607207130	-	-	-	No change	No change	-	-	-	-	-	-	-	-	-	-	-	-	-	-	-
HORVU2Hr1G083740	chr2H:607223111-607228580	very-long-chain 3-oxoacyl-CoA reductase 1	PF00106.24	adh_short	No change	No change	-	-	-	-	-	-	-	-	-	-	-	AT1G67730	beta-ketoacyl reductase 1	PF00106.24	adh_short
HORVU2Hr1G083750	chr2H:607259654-607260256	-	-	-	No change	No change	-	-	-	-	-	-	-	-	-	-	-	-	-	-	-
HORVU2Hr1G083760	chr2H:607260655-607260888	-	-	-	No change	No change	-	-	-	-	-	-	-	-	-	-	-	-	-	-	-
HORVU2Hr1G083780	chr2H:607266545-607343274	kelch domain-containing protein 4	PF13418.5;PF13415.5;PF13964.5;PF13422.5	Kelch_4;Kelch_3;Kelch_6;DUF4110	No change	No change	-	-	-	-	-	-	-	-	-	-	-	AT5G50310	Galactose oxidase/kelch repeat superfamily protein	PF13418.5;PF13415.5;PF13422.5	Kelch_4;Kelch_3;DUF4110
HORVU2Hr1G083790	chr2H:607271740-607271929	-	-	-	No change	No change	-	-	-	-	-	-	-	-	-	-	-	-	-	-	-
HORVU2Hr1G083800	chr2H:607328025-607329646	uncharacterized protein LOC112269258	-	-	No change	No change	-	-	-	-	-	-	-	-	-	-	-	-	-	-	-
HORVU2Hr1G083810	chr2H:607427812-607428078	very-long-chain 3-oxoacyl-CoA reductase 1	-	-	No change	No change	-	-	-	-	-	-	-	-	-	-	-	AT1G67730	beta-ketoacyl reductase 1	PF00106.24	adh_short
HORVU2Hr1G083820	chr2H:607454592-607457989	potassium channel AKT3	PF00520.30;PF00027.28;PF12796.6	Ion_trans;cNMP_binding;Ank_2	No change	No change	-	-	-	-	-	-	-	-	-	-	-	AT2G26650	K+ transporter 1	PF00520.30;PF00027.28;PF12796.6;PF11834.7	Ion_trans;cNMP_binding;Ank_2;KHA
HORVU2Hr1G083840	chr2H:607964388-607990039	anaphase-promoting complex subunit 2	PF00888.21;PF08672.10	Cullin;ANAPC2	No change	No change	-	-	-	-	-	-	-	-	-	-	-	AT2G04660	anaphase-promoting complex/cyclosome 2	PF00888.21;PF08672.10	Cullin;ANAPC2
HORVU2Hr1G083850	chr2H:608065887-608069754	serine/threonine protein phosphatase 2A 57 kDa regulatory subunit B' theta isoform-like	PF01603.19	B56	No change	No change	-	-	-	-	-	-	-	-	-	-	-	AT3G26020	Protein phosphatase 2A regulatory B subunit family protein	PF01603.19	B56
HORVU2Hr1G083870	chr2H:608070575-608080273	elongator complex protein 3	PF04055.20;PF16199.4;PF00583.24	Radical_SAM;Radical_SAM_C;Acetyltransf_1	No change	No change	2	-	-	-	-	-	-	-	-	-	-	AT5G50320	radical SAM domain-containing protein / GCN5-related N-acetyltransferase (GNAT) family protein	PF04055.20;PF16199.4;PF00583.24	Radical_SAM;Radical_SAM_C;Acetyltransf_1
HORVU2Hr1G083860	chr2H:608070575-608075411	26S proteasome non-ATPase regulatory subunit 6	PF10602.8;PF01399.26	RPN7;PCI	No change	No change	-	-	-	-	-	-	-	-	-	-	-	AT4G24820	26S proteasome regulatory subunit Rpn7	PF10602.8;PF01399.26	RPN7;PCI
HORVU2Hr1G083920	chr2H:608502908-608503093	DNA replication licensing factor mcm2	-	-	No change	No change	-	-	-	-	-	-	-	-	-	-	-	-	-	-	-
ENSRNA049482574	chr2H:608504461-608504555	-	-	-	No change	No change	-	-	-	-	-	-	-	-	-	-	-	-	-	-	-
HORVU2Hr1G083930	chr2H:608604980-608605372	uncharacterized protein LOC109762251	-	-	No change	No change	-	-	-	-	-	-	-	-	-	-	-	-	-	-	-
HORVU2Hr1G083940	chr2H:608622842-608632434	Glucose-6-phosphate 1-dehydrogenase, cytoplasmic isoform	PF00479.21;PF02781.15	G6PD_N;G6PD_C	No change	No change	-	-	-	-	-	-	-	-	-	-	-	AT5G40760	glucose-6-phosphate dehydrogenase 6	PF00479.21;PF02781.15	G6PD_N;G6PD_C
HORVU2Hr1G083950	chr2H:609143480-609143980	Galactoside 2-alpha-L-fucosyltransferase	-	-	No change	No change	-	-	-	-	-	-	-	-	-	-	-	-	-	-	-
HORVU2Hr1G083960	chr2H:609144533-609149042	cytosolic Fe-S cluster assembly factor NBP35	PF10609.8	ParA	No change	No change	33	-	-	-	-	-	-	-	-	-	-	AT5G50960	nucleotide binding protein 35	PF10609.8	ParA
HORVU2Hr1G083970	chr2H:609147128-609149605	uncharacterized protein LOC109743683 isoform X2	PF09588.9	YqaJ	No change	No change	-	-	-	-	-	-	-	-	-	-	-	AT1G67660	Restriction endonuclease%2C type II-like superfamily protein	PF09588.9	YqaJ
HORVU2Hr1G083980	chr2H:609149691-609153835	F-box protein SKIP14	-	-	No change	No change	9	-	-	-	-	-	-	-	-	-	-	AT3G26000	Ribonuclease inhibitor	-	-
HORVU2Hr1G084020	chr2H:609604634-609604920	thylakoid structural protein (chloroplast)	PF00421.18	PSII	No change	No change	-	-	-	-	-	-	-	-	-	-	-	ATCG00680	photosystem II reaction center protein B	PF00421.18	PSII
HORVU2Hr1G084030	chr2H:609625676-609631071	trihelix transcription factor GT-1	PF13837.5	Myb_DNA-bind_4	No change	No change	-	-	-	-	-	-	-	-	-	-	-	AT1G13450	Homeodomain-like superfamily protein	PF13837.5	Myb_DNA-bind_4
HORVU2Hr1G084050	chr2H:609630320-609632837	mitotic spindle checkpoint protein MAD2	PF02301.17	HORMA	No change	No change	1	-	-	-	-	-	-	-	-	-	-	AT3G25980	DNA-binding HORMA family protein	PF02301.17	HORMA
HORVU2Hr1G084060	chr2H:609712807-609716496	uncharacterized protein LOC109784947	PF14214.5	Helitron_like_N	No change	No change	-	-	-	-	-	-	-	-	-	-	-	-	-	-	-
HORVU2Hr1G084070	chr2H:609720427-609720714	predicted protein	PF09133.9	SANTA	No change	No change	-	-	-	-	-	-	-	-	-	-	-	-	-	-	-
HORVU2Hr1G084080	chr2H:609727783-609728253	probable protein phosphatase 2C 64	-	-	No change	No change	1	-	-	-	-	-	-	-	-	-	-	AT4G03415	Protein phosphatase 2C family protein	PF00481.20	PP2C
HORVU2Hr1G084090	chr2H:609929915-609932614	Remorin, C-terminal region family protein, expressed	PF03763.12	Remorin_C	No change	No change	-	-	-	-	-	-	-	-	-	-	-	AT1G53860	Remorin family protein	PF03763.12	Remorin_C
HORVU2Hr1G084100	chr2H:609999422-609999900	ATP-dependent DNA helicase Q-like 5	-	-	No change	No change	-	-	-	-	-	-	-	-	-	-	-	-	-	-	-
HORVU2Hr1G084110	chr2H:610172423-610184798	ATP-dependent DNA helicase Q-like 5	PF00270.28;PF00271.30	DEAD;Helicase_C	No change	No change	-	-	-	-	-	-	-	-	-	-	-	AT4G35740	DEAD/DEAH box RNA helicase family protein	PF00270.28;PF00271.30;PF16124.4	DEAD;Helicase_C;RecQ_Zn_bind
HORVU2Hr1G084120	chr2H:610185653-610190916	acid phosphatase/vanadium-dependent haloperoxidase related	PF02681.13	DUF212	No change	No change	-	-	-	-	-	-	-	-	-	-	-	AT1G67600	Acid phosphatase/vanadium-dependent haloperoxidase-related protein	PF02681.13	DUF212
HORVU2Hr1G084130	chr2H:610189507-610198479	Malate synthase, glyoxysomal	PF01274.21	Malate_synthase	No change	No change	-	-	-	-	-	-	-	-	-	-	-	AT5G03860	malate synthase	PF01274.21	Malate_synthase
HORVU2Hr1G084150	chr2H:610239309-610240225	predicted protein	-	-	-8.7351	-8.35503	-	-	-	-	-	-	-	-	-	-	-	-	-	-	-
HORVU2Hr1G084160	chr2H:610247362-610249230	ABC transporter G family member 4	PF00005.26;PF01061.23	ABC_tran;ABC2_membrane	No change	No change	-	-	-	-	-	-	-	-	-	-	-	AT5G52860	ABC-2 type transporter family protein	PF00005.26;PF01061.23	ABC_tran;ABC2_membrane
HORVU2Hr1G084170	chr2H:610379562-610383259	predicted protein	PF06708.10	DUF1195	No change	No change	-	-	-	-	-	-	-	-	-	-	-	AT4G36660	polyol transporter%2C putative (DUF1195)	PF06708.10	DUF1195
HORVU2Hr1G084180	chr2H:610385517-610385756	Protein ALWAYS EARLY 3	-	-	No change	No change	-	-	-	-	-	-	-	-	-	-	-	-	-	-	-
HORVU2Hr1G084190	chr2H:610406687-610410941	kelch repeat-containing protein At3g27220	PF13418.5	Kelch_4	No change	No change	2	-	-	-	-	-	-	-	-	-	-	AT1G51540	Galactose oxidase/kelch repeat superfamily protein	PF13418.5;PF01344.24	Kelch_4;Kelch_1
HORVU2Hr1G084210	chr2H:610444948-610446161	inactive LRR receptor-like serine/threonine-protein kinase BIR2	PF08263.11;PF13516.5;PF00560.32	LRRNT_2;LRR_6;LRR_1	No change	No change	2	-	-	-	-	-	-	-	-	-	-	AT3G28450	Leucine-rich repeat protein kinase family protein	PF08263.11;PF07714.16	LRRNT_2;Pkinase_Tyr
HORVU2Hr1G084260	chr2H:610740082-610743724	Inactive LRR receptor-like serine/threonine-protein kinase BIR2	PF07714.16	Pkinase_Tyr	No change	No change	-	-	-	-	-	-	-	-	-	-	-	AT1G27190	Leucine-rich repeat protein kinase family protein	PF08263.11;PF13516.5;PF07714.16	LRRNT_2;LRR_6;Pkinase_Tyr
HORVU2Hr1G084270	chr2H:610745554-610748476	DNA-directed RNA polymerases II and IV subunit 5A	PF03871.13;PF01191.18	RNA_pol_Rpb5_N;RNA_pol_Rpb5_C	No change	No change	-	-	-	-	-	-	-	-	-	-	-	AT3G22320	Eukaryotic rpb5 RNA polymerase subunit family protein	PF03871.13;PF01191.18	RNA_pol_Rpb5_N;RNA_pol_Rpb5_C
HORVU2Hr1G084300	chr2H:610753951-610815184	DNA-directed RNA polymerases II and IV subunit 5A	PF03871.13;PF01191.18	RNA_pol_Rpb5_N;RNA_pol_Rpb5_C	1.2311	No change	-	-	-	-	-	-	-	-	-	-	-	AT3G22320	Eukaryotic rpb5 RNA polymerase subunit family protein	PF03871.13;PF01191.18	RNA_pol_Rpb5_N;RNA_pol_Rpb5_C
HORVU2Hr1G084320	chr2H:610864897-610865568	predicted protein	PF03080.14	Neprosin	No change	No change	-	-	-	-	-	-	-	-	-	-	-	AT4G23355	carboxyl-terminal peptidase	PF14365.5;PF03080.14	Neprosin_AP;Neprosin
HORVU2Hr1G084370	chr2H:611134367-611135487	protein FAR1-RELATED SEQUENCE 5-like	PF03101.14;PF10551.8	FAR1;MULE	No change	No change	-	-	-	-	-	-	-	-	-	-	-	AT4G38180	FAR1-related sequence 5	PF03101.14;PF10551.8;PF04434.16	FAR1;MULE;SWIM
HORVU2Hr1G084400	chr2H:611178205-611181657	cyclin-dependent kinase G-2	PF00069.24	Pkinase	No change	No change	-	-	-	-	-	-	-	-	-	-	-	AT1G67580	Protein kinase superfamily protein	PF00069.24	Pkinase
HORVU2Hr1G084420	chr2H:611252252-611253828	predicted protein	-	-	No change	No change	2	-	-	-	-	-	-	-	-	-	-	AT1G27300	transmembrane protein	-	-
HORVU2Hr1G084440	chr2H:611274197-611293163	sister chromatid cohesion 1 protein 2	PF04825.12;PF04824.15	Rad21_Rec8_N;Rad21_Rec8	No change	No change	33	-	-	-	-	-	-	-	-	-	-	AT5G40840	Rad21/Rec8-like family protein	PF04825.12	Rad21_Rec8_N
HORVU2Hr1G084500	chr2H:611544415-611549670	protein FAR1-RELATED SEQUENCE 5-like	PF03101.14;PF10551.8;PF04434.16	FAR1;MULE;SWIM	No change	No change	306	1	-	-	-	1	-	10	-	-	-	AT4G38180	FAR1-related sequence 5	PF03101.14;PF10551.8;PF04434.16	FAR1;MULE;SWIM
HORVU2Hr1G084510	chr2H:611550757-611551587	jasmonic acid-amido synthetase JAR2	PF03321.12	GH3	No change	No change	-	-	-	-	-	-	-	-	-	-	-	-	-	-	-
HORVU2Hr1G084530	chr2H:611558113-611565773	pentatricopeptide repeat-containing protein At4g38010	PF01535.19;PF13041.5	PPR;PPR_2	No change	No change	-	-	-	-	-	-	-	-	-	-	-	AT4G38010	Pentatricopeptide repeat (PPR-like) superfamily protein	PF01535.19;PF13041.5;PF12854.6	PPR;PPR_2;PPR_1
HORVU2Hr1G084540	chr2H:611558937-611562538	protein FLOWERING LOCUS T	PF01161.19	PBP	No change	No change	-	-	-	-	-	-	-	-	-	-	-	AT1G65480	PEBP (phosphatidylethanolamine-binding protein) family protein	PF01161.19	PBP
HORVU2Hr1G084560	chr2H:611959466-611960734	novel plant SNARE 11-like	-	-	No change	No change	-	-	-	-	-	-	-	-	-	-	-	AT1G48240	Putative plant snare 12	PF12352.7	V-SNARE_C
HORVU2Hr1G084590	chr2H:612010809-612013165	OJ991113_30.19 protein isoform X1	PF04483.11	DUF565	No change	No change	-	-	-	-	-	-	-	-	-	-	-	AT5G43050	YCF20-like protein (DUF565)	PF04483.11	DUF565
HORVU2Hr1G084600	chr2H:612010839-612019575	pentatricopeptide repeat-containing protein At1g06710, mitochondrial	PF13041.5;PF13812.5;PF01535.19;PF12854.6	PPR_2;PPR_3;PPR;PPR_1	No change	-1.35258	77	-	-	-	-	-	-	-	-	-	-	AT1G06710	Tetratricopeptide repeat (TPR)-like superfamily protein	PF01535.19;PF13041.5;PF12854.6	PPR;PPR_2;PPR_1
HORVU2Hr1G084620	chr2H:612064244-612064980	ribulose-1,5-bisphosphate carboxylase/oxygenase large subunit (chloroplast)	PF02788.15	RuBisCO_large_N	No change	No change	-	-	-	-	-	-	-	-	-	-	-	ATCG00490	ribulose-bisphosphate carboxylase	PF02788.15;PF00016.19	RuBisCO_large_N;RuBisCO_large
HORVU2Hr1G084630	chr2H:612149232-612150079	ribulose-1,5-bisphosphate carboxylase/oxygenase large subunit (chloroplast)	PF02788.15;PF00016.19	RuBisCO_large_N;RuBisCO_large	No change	No change	-	-	-	-	-	-	-	-	-	-	-	ATCG00490	ribulose-bisphosphate carboxylase	PF02788.15;PF00016.19	RuBisCO_large_N;RuBisCO_large
HORVU2Hr1G084640	chr2H:612252690-612264012	sn1-specific diacylglycerol lipase beta-like isoform X1	PF01764.24	Lipase_3	No change	No change	1	-	-	-	-	-	-	-	-	-	-	AT1G05790	lipase class 3 family protein	PF01764.24	Lipase_3
HORVU2Hr1G084660	chr2H:612289220-612291966	DnaJ homolog subfamily B member 5	PF11926.7	DUF3444	No change	No change	-	-	-	-	-	-	-	-	-	-	-	AT5G18750	DNAJ heat shock N-terminal domain-containing protein	PF00226.30;PF11926.7	DnaJ;DUF3444
HORVU2Hr1G084670	chr2H:612532269-612544059	U-box domain-containing protein 7	PF04564.14	U-box	No change	No change	-	-	-	-	-	-	-	-	-	-	-	AT1G67530	ARM repeat superfamily protein	PF04564.14	U-box
HORVU2Hr1G084680	chr2H:612725502-612729187	Ribosome-recycling factor	PF01765.18	RRF	No change	No change	6	-	-	-	-	-	-	-	-	-	-	AT3G01800	Ribosome recycling factor	PF01765.18	RRF
HORVU2Hr1G084700	chr2H:612729464-612748839	protein binding protein	PF12796.6;PF13857.5	Ank_2;Ank_5	No change	No change	-	-	-	-	-	-	-	-	-	-	-	AT5G14230	ankyrin	PF12796.6;PF13606.5;PF13637.5	Ank_2;Ank_3;Ank_4
ENSRNA049481119	chr2H:612737906-612738029	-	-	-	No change	No change	-	-	-	-	-	-	-	-	-	-	-	-	-	-	-
HORVU2Hr1G084710	chr2H:612889244-612895370	amino acid permease 3	PF01490.17	Aa_trans	No change	No change	-	-	-	-	-	-	-	-	-	-	-	AT1G77380	amino acid permease 3	PF01490.17	Aa_trans
HORVU2Hr1G084730	chr2H:613479272-613488589	-	-	-	No change	No change	-	-	-	-	-	-	-	-	-	-	-	-	-	-	-
HORVU2Hr1G084740	chr2H:613479272-613492319	-	-	-	No change	No change	-	-	-	-	-	-	-	-	-	-	-	-	-	-	-
HORVU2Hr1G084750	chr2H:613632021-613634928	phosphoglycolate phosphatase 1B, chloroplastic	PF13344.5;PF13242.5	Hydrolase_6;Hydrolase_like	No change	No change	8	1	-	-	-	-	-	-	-	-	-	AT5G36790	Haloacid dehalogenase-like hydrolase (HAD) superfamily protein	PF13344.5;PF13242.5	Hydrolase_6;Hydrolase_like
HORVU2Hr1G084780	chr2H:613785172-613786223	amino acid permease 3	PF01490.17	Aa_trans	No change	-2.83868	-	-	-	-	-	-	-	-	-	-	-	AT5G09220	amino acid permease 2	PF01490.17	Aa_trans
HORVU2Hr1G084790	chr2H:613853781-613859358	predicted protein	-	-	No change	No change	2	-	-	-	-	-	-	-	-	-	-	AT2G43630	nucleusenvelope protein	-	-
HORVU2Hr1G084800	chr2H:613934685-613935512	amino acid permease 3	PF01490.17	Aa_trans	No change	No change	-	-	-	-	-	-	-	-	-	-	-	AT1G44100	amino acid permease 5	PF01490.17	Aa_trans
HORVU2Hr1G084860	chr2H:614037618-614037973	-	-	-	No change	No change	-	-	-	-	-	-	-	-	-	-	-	-	-	-	-
HORVU2Hr1G084870	chr2H:614087539-614088324	Ureide permease 4, putative, expressed	PF07168.10	Ureide_permease	No change	No change	-	-	-	-	-	-	-	-	-	-	-	AT2G03530	ureide permease 2	PF07168.10	Ureide_permease
HORVU2Hr1G084890	chr2H:614153566-614154405	transcription factor bHLH153	-	-	No change	No change	-	-	-	-	-	-	-	-	-	-	-	AT1G05710	basic helix-loop-helix (bHLH) DNA-binding superfamily protein	-	-
HORVU2Hr1G084900	chr2H:614224877-614225232	Eyes absent-like protein 4	-	-	No change	No change	-	-	-	-	-	-	-	-	-	-	-	-	-	-	-
HORVU2Hr1G084910	chr2H:614227187-614232274	transcription factor bHLH153	-	-	No change	No change	-	-	-	-	-	-	-	-	-	-	-	AT1G05710	basic helix-loop-helix (bHLH) DNA-binding superfamily protein	-	-
HORVU2Hr1G084930	chr2H:614333564-614359810	eIF-2-alpha kinase GCN2 isoform X1	PF05773.21;PF00069.24;PF13393.5;PF12745.6	RWD;Pkinase;tRNA-synt_His;HGTP_anticodon2	No change	No change	-	-	-	-	-	-	-	-	-	-	-	AT3G59410	protein kinase family protein	PF05773.21;PF00069.24;PF13393.5;PF12745.6	RWD;Pkinase;tRNA-synt_His;HGTP_anticodon2
ENSRNA049438761	chr2H:614364264-614364346	-	-	-	No change	No change	-	-	-	-	-	-	-	-	-	-	-	-	-	-	-
HORVU2Hr1G084980	chr2H:614414631-614417819	uncharacterized CRM domain-containing protein At3g25440, chloroplastic isoform X1	PF01985.20	CRS1_YhbY	No change	No change	9	-	-	-	-	-	-	-	-	-	-	AT3G25440	RNA-binding CRS1 / YhbY (CRM) domain protein	PF01985.20	CRS1_YhbY
HORVU2Hr1G085000	chr2H:614417847-614419389	B-box zinc finger protein 24	-	-	No change	No change	5	-	-	-	-	-	-	-	-	-	-	-	-	-	-
HORVU2Hr1G085030	chr2H:614866769-614874063	probable serine incorporator	PF03348.14	Serinc	No change	No change	-	-	-	-	-	-	-	-	-	-	-	AT3G06170	Serinc-domain containing serine and sphingolipid biosynthesis protein	PF03348.14	Serinc
HORVU2Hr1G085060	chr2H:615044866-615053859	probable E3 ubiquitin-protein ligase ARI8	PF01485.20	IBR	No change	No change	-	-	-	-	-	-	-	-	-	-	-	AT1G65430	IBR domain-containing protein	PF01485.20	IBR
HORVU2Hr1G085080	chr2H:615138102-615138665	NAC domain-containing protein 92-like	PF02365.14	NAM	No change	No change	-	-	-	-	-	-	-	-	-	-	-	-	-	-	-
HORVU2Hr1G085100	chr2H:615275296-615275616	putative E3 ubiquitin-protein ligase ARI8	-	-	No change	No change	-	-	-	-	-	-	-	-	-	-	-	-	-	-	-
HORVU2Hr1G085120	chr2H:615298321-615300475	mitochondrial pyruvate carrier 1	PF03650.12	MPC	No change	No change	-	-	-	-	-	-	-	-	-	-	-	AT5G20090	Uncharacterized protein family (UPF0041)	PF03650.12	MPC
HORVU2Hr1G085160	chr2H:615601770-615606669	inositol transporter 1	PF00083.23	Sugar_tr	No change	No change	-	-	-	-	-	-	-	-	-	-	-	AT2G43330	inositol transporter 1	PF00083.23	Sugar_tr
HORVU2Hr1G085190	chr2H:616024140-616024325	putative nuclease HARBI1	-	-	No change	No change	-	-	-	-	-	-	-	-	-	-	-	-	-	-	-
HORVU2Hr1G085210	chr2H:616299833-616310341	protein NRT1/ PTR FAMILY 4.6	PF00854.20	PTR2	No change	No change	-	-	-	-	-	-	-	-	-	-	-	AT1G69850	nitrate transporter 1:2	PF00854.20	PTR2
HORVU2Hr1G085260	chr2H:616726973-616730834	protein NRT1/ PTR FAMILY 4.6	PF00854.20	PTR2	No change	No change	-	-	-	-	-	-	-	-	-	-	-	AT1G59740	Major facilitator superfamily protein	PF00854.20	PTR2
HORVU2Hr1G085270	chr2H:616911313-616919740	chitinase	PF00187.18;PF00182.18	Chitin_bind_1;Glyco_hydro_19	No change	No change	-	-	-	-	-	-	-	-	-	-	-	AT3G54420	homolog of carrot EP3-3 chitinase	PF00187.18;PF00182.18	Chitin_bind_1;Glyco_hydro_19
ENSRNA049481110	chr2H:617067562-617067694	-	-	-	No change	No change	-	-	-	-	-	-	-	-	-	-	-	-	-	-	-
HORVU2Hr1G085280	chr2H:617146750-617148154	endochitinase A	PF00187.18;PF00182.18	Chitin_bind_1;Glyco_hydro_19	No change	No change	3	-	-	-	-	-	-	-	-	-	-	AT3G54420	homolog of carrot EP3-3 chitinase	PF00187.18;PF00182.18	Chitin_bind_1;Glyco_hydro_19
HORVU2Hr1G085290	chr2H:617223440-617225668	COX assembly mitochondrial protein 2 homolog	PF08583.9	Cmc1	No change	No change	-	-	-	-	-	-	-	-	-	-	-	AT4G21192	Cytochrome c oxidase biogenesis protein Cmc1-like protein	PF08583.9	Cmc1
HORVU2Hr1G085300	chr2H:617255668-617259402	haloacid dehalogenase-like hydrolase domain-containing protein At4g39970 isoform X1	PF13419.5	HAD_2	No change	No change	14	-	-	-	-	-	-	-	-	-	-	AT4G39970	Haloacid dehalogenase-like hydrolase (HAD) superfamily protein	PF13419.5	HAD_2
HORVU2Hr1G085330	chr2H:617263792-617264825	predicted protein	-	-	No change	No change	-	-	-	-	-	-	-	-	-	-	-	-	-	-	-
HORVU2Hr1G085340	chr2H:617264875-617267555	predicted protein	PF04862.11	DUF642	No change	No change	-	-	-	-	-	-	-	-	-	-	-	AT5G25460	transmembrane protein%2C putative (Protein of unknown function%2C DUF642)	PF04862.11	DUF642
HORVU2Hr1G085350	chr2H:617536376-617538731	COX assembly mitochondrial protein 2 homolog	PF08583.9	Cmc1	No change	No change	-	-	-	-	-	-	-	-	-	-	-	AT4G21192	Cytochrome c oxidase biogenesis protein Cmc1-like protein	PF08583.9	Cmc1
HORVU2Hr1G085360	chr2H:617540426-617547291	F-box protein At1g78280	PF12937.6;PF13621.5	F-box-like;Cupin_8	No change	No change	-	-	-	-	-	-	-	-	-	-	-	AT1G78280	transferases%2C transferring glycosyl groups	PF00646.32;PF13621.5;PF01636.22	F-box;Cupin_8;APH
HORVU2Hr1G085370	chr2H:617555501-617560124	predicted protein	PF04862.11	DUF642	No change	No change	-	-	-	-	-	-	-	-	-	-	-	AT5G11420	transmembrane protein%2C putative (Protein of unknown function%2C DUF642)	PF04862.11	DUF642
HORVU2Hr1G085430	chr2H:617710981-617712895	predicted protein	PF04862.11	DUF642	No change	No change	-	-	-	-	-	-	-	-	-	-	-	AT5G25460	transmembrane protein%2C putative (Protein of unknown function%2C DUF642)	PF04862.11	DUF642
HORVU2Hr1G085440	chr2H:617732490-617735131	uncharacterized protein LOC109736350	PF04862.11	DUF642	No change	No change	-	-	-	-	-	-	-	-	-	-	-	AT5G25460	transmembrane protein%2C putative (Protein of unknown function%2C DUF642)	PF04862.11	DUF642
HORVU2Hr1G085480	chr2H:618080899-618081494	-	-	-	No change	No change	-	-	-	-	-	-	-	-	-	-	-	-	-	-	-
HORVU2Hr1G085500	chr2H:618168833-618169460	hypothetical protein TRIUR3_26275	-	-	No change	No change	-	-	-	-	-	-	-	-	-	-	-	-	-	-	-
HORVU2Hr1G085520	chr2H:618208742-618211761	predicted protein	PF04862.11	DUF642	No change	No change	-	-	-	-	-	-	-	-	-	-	-	AT5G25460	transmembrane protein%2C putative (Protein of unknown function%2C DUF642)	PF04862.11	DUF642
HORVU2Hr1G085550	chr2H:618620008-618628401	homeobox protein Hox-B3-like	PF12579.7	DUF3755	No change	No change	-	-	-	-	-	-	-	-	-	-	-	AT3G07565	histone H2A deubiquitinase (DUF3755)	PF12579.7	DUF3755
HORVU2Hr1G085560	chr2H:618665500-618675344	transcription factor RF2a-like	PF00170.20	bZIP_1	No change	No change	-	-	-	-	-	-	-	-	-	-	-	AT2G31370	Basic-leucine zipper (bZIP) transcription factor family protein	PF00170.20	bZIP_1
HORVU2Hr1G085570	chr2H:618670300-618675382	cytochrome b561 and DOMON domain-containing protein At3g07570	PF03351.16;PF03188.15	DOMON;Cytochrom_B561	No change	No change	4	-	-	-	-	-	-	-	-	-	-	AT3G07570	Cytochrome b561/ferric reductase transmembrane with DOMON related domain-containing protein	PF03351.16;PF03188.15	DOMON;Cytochrom_B561
HORVU2Hr1G085580	chr2H:618764294-618766688	serine carboxypeptidase-like	PF00450.21	Peptidase_S10	No change	No change	-	-	-	-	-	-	-	-	-	-	-	AT3G10410	SERINE CARBOXYPEPTIDASE-LIKE 49	PF00450.21	Peptidase_S10
HORVU2Hr1G085590	chr2H:618953198-618958861	Protein NLP2	PF02042.14;PF00564.23	RWP-RK;PB1	No change	No change	5	-	-	-	-	-	-	-	-	-	-	AT2G43500	Plant regulator RWP-RK family protein	PF02042.14;PF00564.23	RWP-RK;PB1
HORVU2Hr1G085610	chr2H:619179762-619181096	predicted protein	-	-	No change	No change	-	-	-	-	-	-	-	-	-	-	-	-	-	-	-
HORVU2Hr1G085650	chr2H:619484502-619488346	(+)-neomenthol dehydrogenase	PF00106.24	adh_short	No change	No change	-	-	-	-	-	-	-	-	-	-	-	AT3G59710	NAD(P)-binding Rossmann-fold superfamily protein	PF00106.24;PF13561.5	adh_short;adh_short_C2
HORVU2Hr1G085690	chr2H:619596531-619597651	uncharacterized protein LOC109744525	-	-	No change	No change	-	-	-	-	-	-	-	-	-	-	-	AT5G16250	transmembrane protein	-	-
HORVU2Hr1G085720	chr2H:619882975-619885409	protein FAM133-like	-	-	No change	No change	6	-	-	-	-	-	-	-	-	-	-	AT3G59800	stress response protein	-	-
HORVU2Hr1G085730	chr2H:619887827-619894372	splicing factor U2AF-associated protein 2	PF14237.5;PF00076.21	DUF4339;RRM_1	No change	No change	-	-	-	-	-	-	-	-	-	-	-	AT5G16260	RNA binding (RRM/RBD/RNP motifs) family protein	PF14237.5;PF00076.21	DUF4339;RRM_1
HORVU2Hr1G085740	chr2H:619988214-619997908	fasciclin-like arabinogalactan protein 1	PF02469.21	Fasciclin	-1.7161	No change	-	-	-	-	-	-	-	-	-	-	-	AT5G55730	FASCICLIN-like arabinogalactan 1	PF02469.21	Fasciclin
HORVU2Hr1G085770	chr2H:620018263-620019441	Putative cyclin-A3-1	PF02984.18	Cyclin_C	No change	No change	-	-	-	-	-	-	-	-	-	-	-	AT5G43080	Cyclin A3%3B1	PF00134.22;PF02984.18	Cyclin_N;Cyclin_C
HORVU2Hr1G085780	chr2H:620110534-620117076	LETM1-like protein	PF07766.12	LETM1	No change	No change	28	-	-	-	-	-	-	-	-	-	-	AT1G65540	LETM1-like protein	PF07766.12	LETM1
HORVU2Hr1G085800	chr2H:620201037-620234503	endoglucanase 12	PF00759.18	Glyco_hydro_9	No change	No change	3	-	-	-	-	-	-	-	-	-	-	AT1G65610	Six-hairpin glycosidases superfamily protein	PF00759.18	Glyco_hydro_9
HORVU2Hr1G085810	chr2H:620225552-620229812	ORF	-	-	No change	No change	-	-	-	-	-	-	-	-	-	-	-	-	-	-	-
HORVU2Hr1G085820	chr2H:620277026-620279934	6,7-dimethyl-8-ribityllumazine synthase	PF00885.18	DMRL_synthase	No change	No change	-	-	-	-	-	-	-	-	-	-	-	AT2G44050	6%2C7-dimethyl-8-ribityllumazine synthase / DMRL synthase / lumazine synthase / riboflavin synthase	PF00885.18	DMRL_synthase
HORVU2Hr1G085830	chr2H:620280931-620290051	ubiquitin-like-conjugating enzyme ATG10 isoform X1	PF03987.14	Autophagy_act_C	No change	No change	-	-	-	-	-	-	-	-	-	-	-	AT3G07525	autophagocytosis-associated family protein	PF03987.14	Autophagy_act_C
HORVU2Hr1G085850	chr2H:620378998-620379198	-	-	-	No change	No change	-	-	-	-	-	-	-	-	-	-	-	-	-	-	-
HORVU2Hr1G085860	chr2H:620399577-620400032	ubiquitin-like-conjugating enzyme ATG10 isoform X1	-	-	No change	No change	-	-	-	-	-	-	-	-	-	-	-	-	-	-	-
HORVU2Hr1G085870	chr2H:620401652-620404709	6,7-dimethyl-8-ribityllumazine synthase, chloroplastic	PF00885.18	DMRL_synthase	No change	No change	1	-	-	-	-	-	-	-	-	-	-	AT2G44050	6%2C7-dimethyl-8-ribityllumazine synthase / DMRL synthase / lumazine synthase / riboflavin synthase	PF00885.18	DMRL_synthase
HORVU2Hr1G085880	chr2H:620408029-620412655	la protein 1	PF05383.16;PF00076.21;PF08777.10	La;RRM_1;RRM_3	No change	No change	8	-	-	-	-	-	-	-	-	-	-	AT4G32720	La protein 1	PF05383.16;PF00076.21;PF08777.10	La;RRM_1;RRM_3
HORVU2Hr1G085910	chr2H:620613412-620632316	predicted protein	-	-	No change	No change	-	-	-	-	-	-	-	-	-	-	-	AT3G14900	hypothetical protein	-	-
HORVU2Hr1G085920	chr2H:620648215-620648730	NPL4-like protein	-	-	No change	No change	-	-	-	-	-	-	-	-	-	-	-	AT3G63000	NPL4-like protein 1	PF11543.7;PF05021.14	UN_NPL4;NPL4
HORVU2Hr1G085940	chr2H:620782043-620788969	DNA mismatch repair protein MSH3	PF05188.16;PF05192.17;PF05190.17;PF00488.20	MutS_II;MutS_III;MutS_IV;MutS_V	No change	No change	-	-	-	-	-	-	-	-	-	-	-	AT4G25540	homolog of DNA mismatch repair protein MSH3	PF01624.19;PF05188.16;PF05192.17;PF05190.17;PF00488.20	MutS_I;MutS_II;MutS_III;MutS_IV;MutS_V
HORVU2Hr1G085950	chr2H:620798029-620799434	NPL4-like protein	-	-	No change	No change	-	-	-	-	-	-	-	-	-	-	-	AT3G63000	NPL4-like protein 1	PF11543.7;PF05021.14	UN_NPL4;NPL4
HORVU2Hr1G085960	chr2H:620802143-620805215	cytochrome c oxidase subunit 6b-2	PF02297.16	COX6B	No change	No change	-	-	-	-	-	-	-	-	-	-	-	AT1G22450	cytochrome C oxidase 6B	PF02297.16	COX6B
HORVU2Hr1G085980	chr2H:620877409-620877611	NPL4-like protein	-	-	No change	No change	-	-	-	-	-	-	-	-	-	-	-	AT2G47970	Nuclear pore localization protein NPL4	PF11543.7;PF05021.14	UN_NPL4;NPL4
HORVU2Hr1G085990	chr2H:620889212-620889684	Peroxidase 43	-	-	No change	No change	2	-	-	-	-	-	-	-	-	-	-	-	-	-	-
HORVU2Hr1G086020	chr2H:620943776-620953274	O-fucosyltransferase 38	PF10250.8	O-FucT	No change	No change	22	12	-	-	-	-	-	-	-	-	-	AT5G64600	O-fucosyltransferase family protein	PF10250.8	O-FucT
HORVU2Hr1G086040	chr2H:620950422-620953366	PsbP domain-containing protein 4, chloroplastic	PF01789.15	PsbP	No change	No change	3	-	-	-	-	-	-	-	-	-	-	AT1G77090	thylakoid lumenal protein (Mog1/PsbP/DUF1795-like photosystem II reaction center PsbP family protein)	PF01789.15	PsbP
HORVU2Hr1G086050	chr2H:620957447-620960906	probable cysteine desulfurase	PF00266.18	Aminotran_5	No change	No change	-	-	-	-	-	-	-	-	-	-	-	-	-	-	-
HORVU2Hr1G086080	chr2H:621068443-621073152	6,7-dimethyl-8-ribityllumazine synthase	PF00885.18	DMRL_synthase	No change	No change	-	-	-	-	-	-	-	-	-	-	-	AT2G44050	6%2C7-dimethyl-8-ribityllumazine synthase / DMRL synthase / lumazine synthase / riboflavin synthase	PF00885.18	DMRL_synthase
HORVU2Hr1G086100	chr2H:621073947-621078050	ubiquitin-like-conjugating enzyme ATG10 isoform X1	PF03987.14	Autophagy_act_C	No change	No change	-	-	-	-	-	-	-	-	-	-	-	AT3G07525	autophagocytosis-associated family protein	PF03987.14	Autophagy_act_C
HORVU2Hr1G086120	chr2H:621086834-621091537	peroxidase 18	PF00141.22	peroxidase	No change	No change	-	-	-	-	-	-	-	-	-	-	-	AT2G24800	Peroxidase superfamily protein	PF00141.22	peroxidase
HORVU2Hr1G086140	chr2H:621114389-621117467	S-adenosylmethionine decarboxylase	PF08132.10;PF01536.15	AdoMetDC_leader;SAM_decarbox	No change	No change	-	-	-	-	-	-	-	-	-	-	-	AT3G25570	Adenosylmethionine decarboxylase family protein	PF01536.15	SAM_decarbox
HORVU2Hr1G086160	chr2H:621215531-621218757	peroxidase 18	PF00141.22	peroxidase	No change	No change	-	-	-	-	-	-	-	-	-	-	-	AT2G24800	Peroxidase superfamily protein	PF00141.22	peroxidase
HORVU2Hr1G086170	chr2H:621295695-621299770	cell division control protein 48 homolog B isoform X1	PF00004.28	AAA	No change	No change	-	-	-	-	-	-	-	-	-	-	-	AT2G03670	cell division cycle 48B	PF00004.28	AAA
HORVU2Hr1G086180	chr2H:621301070-621302610	protein CHROMOSOME TRANSMISSION FIDELITY 7	PF13880.5	Acetyltransf_13	No change	No change	-	-	-	-	-	-	-	-	-	-	-	AT4G31400	protein CTF7	PF13878.5;PF13880.5	zf-C2H2_3;Acetyltransf_13
HORVU2Hr1G086220	chr2H:621780030-621783089	probable folate-biopterin transporter 2	PF03092.15	BT1	No change	No change	7	-	-	-	-	-	-	-	-	-	-	AT5G25050	Major facilitator superfamily protein	PF03092.15	BT1
HORVU2Hr1G086230	chr2H:621783477-621790943	enhancer of rudimentary homolog	PF01133.16	ER	No change	No change	-	-	-	-	-	-	-	-	-	-	-	AT5G10810	enhancer of rudimentary protein	PF01133.16	ER
HORVU2Hr1G086240	chr2H:621791875-621798089	putative eukaryotic translation initiation factor 4 gamma	PF02854.18;PF02847.16	MIF4G;MA3	No change	No change	-	-	-	-	-	-	-	-	-	-	-	AT5G57870	MIF4G domain-containing protein / MA3 domain-containing protein	PF02854.18;PF02847.16	MIF4G;MA3
HORVU2Hr1G086280	chr2H:622392849-622396547	probable leucine-rich repeat receptor-like protein kinase At1g35710	PF13855.5;PF00069.24	LRR_8;Pkinase	No change	No change	-	-	-	-	-	-	-	-	-	-	-	AT4G08850	Leucine-rich repeat receptor-like protein kinase family protein	PF08263.11;PF00560.32;PF13855.5;PF00069.24	LRRNT_2;LRR_1;LRR_8;Pkinase
HORVU2Hr1G086290	chr2H:622398929-622399239	pyruvate dehydrogenase E1 component subunit alpha-3, chloroplastic	PF00676.19	E1_dh	-2.41815	-1.52861	-	-	-	-	-	-	-	-	-	-	-	AT1G01090	pyruvate dehydrogenase E1 alpha	PF00676.19	E1_dh
HORVU2Hr1G086320	chr2H:622567050-622568029	ribosomal L1 domain-containing protein 1	PF00687.20	Ribosomal_L1	No change	No change	-	-	-	-	-	-	-	-	-	-	-	-	-	-	-
HORVU2Hr1G086340	chr2H:622573831-622574701	ribosomal L1 domain-containing protein 1	-	-	No change	No change	-	-	-	-	-	-	-	-	-	-	-	-	-	-	-
HORVU2Hr1G086350	chr2H:622617593-622618287	transposon protein, putative, CACTA, En/Spm sub-class	-	-	No change	No change	-	-	-	-	-	-	-	-	-	-	-	-	-	-	-
HORVU2Hr1G086360	chr2H:622757289-622758650	60S ribosomal protein L23a-1	PF00276.19	Ribosomal_L23	No change	No change	-	-	-	-	-	-	-	-	-	-	-	AT2G39460	ribosomal protein L23AA	PF03939.12;PF00276.19	Ribosomal_L23eN;Ribosomal_L23
HORVU2Hr1G086370	chr2H:622771403-622774870	probable protein phosphatase 2C 42	PF00481.20	PP2C	No change	No change	-	-	-	-	-	-	-	-	-	-	-	AT4G31860	Protein phosphatase 2C family protein	PF00481.20	PP2C
HORVU2Hr1G086380	chr2H:622777432-622782699	hydroxycinnamoyltransferase 1	PF02458.14	Transferase	No change	No change	-	-	-	-	-	-	-	-	-	-	-	AT5G48930	hydroxycinnamoyl-CoA shikimate/quinate hydroxycinnamoyl transferase	PF02458.14	Transferase
HORVU2Hr1G086390	chr2H:622887644-622889414	60S ribosomal protein L23a-1	PF03939.12	Ribosomal_L23eN	No change	No change	-	-	-	-	-	-	-	-	-	-	-	AT3G55280	ribosomal protein L23AB	PF03939.12;PF00276.19	Ribosomal_L23eN;Ribosomal_L23
HORVU2Hr1G086400	chr2H:622994759-622998222	magnesium transporter MRS2-C	PF01544.17	CorA	No change	No change	-	-	-	-	-	-	-	-	-	-	-	AT1G80900	magnesium transporter 1	PF01544.17	CorA
HORVU2Hr1G086410	chr2H:623165938-623166639	-	-	-	No change	No change	-	-	-	-	-	-	-	-	-	-	-	-	-	-	-
HORVU2Hr1G086450	chr2H:623292054-623292464	-	-	-	No change	No change	-	-	-	-	-	-	-	-	-	-	-	-	-	-	-
HORVU2Hr1G086460	chr2H:623317877-623322264	DNA glycosylase superfamily protein	PF03352.12	Adenine_glyco	No change	No change	-	-	-	-	-	-	-	-	-	-	-	AT5G57970	DNA glycosylase superfamily protein	PF03352.12	Adenine_glyco
HORVU2Hr1G086470	chr2H:623362665-623363076	-	-	-	No change	No change	-	-	-	-	-	-	-	-	-	-	-	-	-	-	-
HORVU2Hr1G086480	chr2H:623446142-623446553	60S ribosomal protein L27	PF00467.28;PF01777.17	KOW;Ribosomal_L27e	No change	No change	-	-	-	-	-	-	-	-	-	-	-	AT4G15000	Ribosomal L27e protein family	PF01777.17	Ribosomal_L27e
HORVU2Hr1G086530	chr2H:623758366-623761462	-	-	-	No change	No change	-	-	-	-	-	-	-	-	-	-	-	-	-	-	-
HORVU2Hr1G086550	chr2H:623827858-623831853	cytochrome c biogenesis FN (mitochondrion)	PF01578.19	Cytochrom_C_asm	No change	No change	-	-	-	-	-	-	-	-	-	-	-	ATMG00830	cytochrome C biogenesis 382	PF01578.19	Cytochrom_C_asm
HORVU2Hr1G086560	chr2H:623831959-623839859	maturase (mitochondrion)	PF01348.20	Intron_maturas2	No change	No change	-	-	-	-	-	-	-	-	-	-	-	ATMG00520	Intron maturase%2C type II family protein	PF00078.26;PF01348.20	RVT_1;Intron_maturas2
HORVU2Hr1G086590	chr2H:623860005-623860577	NADH dehydrogenase subunit 9 (mitochondrion)	PF00329.18	Complex1_30kDa	No change	No change	-	-	-	-	-	-	-	-	-	-	-	ATMG00070	NADH dehydrogenase subunit 9	PF00329.18	Complex1_30kDa
HORVU2Hr1G086600	chr2H:623861370-623861834	NADH dehydrogenase subunit 3 (mitochondrion)	PF00507.18	Oxidored_q4	No change	No change	-	-	-	-	-	-	-	-	-	-	-	ATMG00990	NADH dehydrogenase 3	PF00507.18	Oxidored_q4
HORVU2Hr1G086610	chr2H:623869604-623870050	ribosomal protein S7 (mitochondrion)	PF00177.20	Ribosomal_S7	No change	No change	-	-	-	-	-	-	-	-	-	-	-	ATMG01270	mitochondrial ribosomal protein S7	PF00177.20	Ribosomal_S7
HORVU2Hr1G086620	chr2H:623871485-623873249	fatty acyl-CoA reductase 2	PF07993.11	NAD_binding_4	No change	No change	-	-	-	-	-	-	-	-	-	-	-	AT3G11980	Jojoba acyl CoA reductase-related male sterility protein	PF07993.11;PF03015.18	NAD_binding_4;Sterile
HORVU2Hr1G086650	chr2H:623885232-623889478	cytochrome c biogenesis FC (mitochondrion)	PF16327.4	CcmF_C	No change	No change	-	-	-	-	-	-	-	-	-	-	-	ATMG00180	cytochrome C biogenesis 452	PF16327.4	CcmF_C
HORVU2Hr1G086660	chr2H:623894026-623894787	ribosomal protein S13 (mitochondrion)	PF00416.21	Ribosomal_S13	No change	No change	-	-	-	-	-	-	-	-	-	-	-	-	-	-	-
HORVU2Hr1G086670	chr2H:623916048-623916560	hypothetical protein SORBI_3002G145600	-	-	No change	No change	-	-	-	-	-	-	-	-	-	-	-	-	-	-	-
HORVU2Hr1G086680	chr2H:624178118-624188191	zinc finger MYM-type protein 1-like	PF14291.5	DUF4371	No change	No change	-	-	-	-	-	-	-	-	-	-	-	AT2G06500	hAT family dimerization domain-containing protein	PF14291.5;PF05699.13	DUF4371;Dimer_Tnp_hAT
HORVU2Hr1G086690	chr2H:624194197-624196498	BTB/POZ domain-containing protein At2g24240	PF02214.21	BTB_2	No change	No change	-	-	-	-	-	-	-	-	-	-	-	AT2G24240	BTB/POZ domain with WD40/YVTN repeat-like protein	PF02214.21	BTB_2
HORVU2Hr1G086710	chr2H:624265708-624272799	enolase-phosphatase E1	-	-	No change	No change	-	-	-	-	-	-	-	-	-	-	-	AT4G31880	transcriptional regulator	-	-
HORVU2Hr1G086730	chr2H:624425079-624429557	delta-aminolevulinic acid dehydratase, chloroplastic	PF00490.20	ALAD	No change	No change	7	-	-	-	-	-	-	-	-	-	2	AT1G69740	Aldolase superfamily protein	PF00490.20	ALAD
HORVU2Hr1G086760	chr2H:624535576-624536367	-	-	-	No change	No change	-	-	-	-	-	-	-	-	-	-	-	-	-	-	-
HORVU2Hr1G086770	chr2H:624536912-624537371	-	-	-	No change	No change	-	-	-	-	-	-	-	-	-	-	-	-	-	-	-
HORVU2Hr1G086790	chr2H:624592301-624592854	predicted protein	PF06364.11	DUF1068	No change	No change	-	-	-	-	-	-	-	-	-	-	-	-	-	-	-
HORVU2Hr1G086800	chr2H:624651314-624652674	heavy metal-associated isoprenylated plant protein 20	PF00403.25	HMA	No change	No change	-	-	-	-	-	-	-	-	-	-	-	AT1G71050	Heavy metal transport/detoxification superfamily protein	PF00403.25	HMA
ENSRNA049438725	chr2H:624652520-624652593	-	-	-	No change	No change	-	-	-	-	-	-	-	-	-	-	-	-	-	-	-
HORVU2Hr1G086810	chr2H:624652773-624655477	gamma-tubulin complex component 2	PF06364.11	DUF1068	No change	No change	-	-	-	-	-	-	-	-	-	-	-	AT2G24290	ubiquitin-associated protein (DUF1068)	PF06364.11	DUF1068
HORVU2Hr1G086820	chr2H:624655848-624662418	gamma-tubulin complex component 2	PF04130.12	Spc97_Spc98	No change	No change	10	-	-	-	-	-	-	-	-	-	-	AT5G17410	Spc97 / Spc98 family of spindle pole body (SBP) component	PF04130.12	Spc97_Spc98
HORVU2Hr1G086830	chr2H:624797023-624802991	trafficking protein particle complex II-specific subunit 120 homolog	PF08626.10	TRAPPC9-Trs120	No change	No change	-	-	-	-	-	-	-	-	-	-	-	AT5G11040	TRS120	PF08626.10	TRAPPC9-Trs120
HORVU2Hr1G086840	chr2H:624985906-624993275	-	-	-	No change	No change	-	-	-	-	-	-	-	-	-	-	-	-	-	-	-
HORVU2Hr1G086860	chr2H:625192109-625193896	protein TOO MANY MOUTHS	PF13855.5	LRR_8	No change	No change	-	-	-	-	-	-	-	-	-	-	-	AT1G80080	Leucine-rich repeat (LRR) family protein	PF13855.5	LRR_8
HORVU2Hr1G086870	chr2H:625199739-625274122	protein ROOT PRIMORDIUM DEFECTIVE 1	PF11955.7	PORR	No change	No change	-	-	-	-	-	-	-	-	-	-	-	AT3G63090	Ubiquitin carboxyl-terminal hydrolase family protein	PF11955.7	PORR
ENSRNA049438696	chr2H:625207105-625207178	-	-	-	No change	No change	-	-	-	-	-	-	-	-	-	-	-	-	-	-	-
HORVU2Hr1G086890	chr2H:625207145-625208071	xylulose kinase	-	-	No change	No change	-	-	-	-	-	-	-	-	-	-	-	AT5G49650	xylulose kinase-2	PF00370.20;PF02782.15	FGGY_N;FGGY_C
HORVU2Hr1G086900	chr2H:625292473-625294770	ergosterol biosynthetic protein 28	PF03694.12	Erg28	No change	No change	-	-	-	-	-	-	-	-	-	-	-	AT1G10030	ergosterol biosynthesis protein	PF03694.12	Erg28
HORVU2Hr1G086910	chr2H:625304488-625308448	Xylulose kinase	PF02782.15	FGGY_C	No change	No change	-	-	-	-	-	-	-	-	-	-	-	AT5G49650	xylulose kinase-2	PF00370.20;PF02782.15	FGGY_N;FGGY_C
HORVU2Hr1G086920	chr2H:625383492-625387717	protein NUCLEAR FUSION DEFECTIVE 4	PF06813.12;PF07690.15	Nodulin-like;MFS_1	No change	No change	-	-	-	-	-	-	-	-	-	-	-	AT1G80530	Major facilitator superfamily protein	PF06813.12	Nodulin-like
HORVU2Hr1G086930	chr2H:625445913-625446474	PRA1 family protein B2	PF03208.18	PRA1	No change	No change	-	-	-	-	-	-	-	-	-	-	-	AT2G40380	prenylated RAB acceptor 1.B2	PF03208.18	PRA1
HORVU2Hr1G086950	chr2H:625540117-625542885	-	-	-	No change	No change	-	-	-	-	-	-	-	-	-	-	-	-	-	-	-
HORVU2Hr1G086980	chr2H:625651630-625670386	F-box/LRR-repeat protein 14	PF13516.5;PF13855.5	LRR_6;LRR_8	No change	No change	40	-	-	-	-	-	-	-	-	-	-	AT1G15740	Leucine-rich repeat family protein	PF13516.5;PF13855.5	LRR_6;LRR_8
HORVU2Hr1G086990	chr2H:625763229-625766623	Transmembrane protein 184C	PF03619.15	Solute_trans_a	No change	No change	-	-	-	-	-	-	-	-	-	-	-	AT4G21570	organic solute transporter ostalpha protein (DUF300)	PF03619.15	Solute_trans_a
HORVU2Hr1G087010	chr2H:625772498-625773430	calcium-binding EF hand family protein	PF13833.5	EF-hand_8	No change	No change	-	-	-	-	-	-	-	-	-	-	-	AT4G32060	calcium-binding EF hand family protein	PF13202.5;PF00036.31;PF13833.5	EF-hand_5;EF-hand_1;EF-hand_8
HORVU2Hr1G087030	chr2H:626110929-626116489	calmodulin-binding receptor-like cytoplasmic kinase 3	PF07714.16	Pkinase_Tyr	No change	No change	11	-	-	-	-	-	-	-	-	-	-	AT2G11520	calmodulin-binding receptor-like cytoplasmic kinase 3	PF07714.16	Pkinase_Tyr
HORVU2Hr1G087040	chr2H:626116861-626121215	dol-P-Glc:Glc(2)Man(9)GlcNAc(2)-PP-Dol alpha-1,2-glucosyltransferase isoform X1	PF04922.11	DIE2_ALG10	No change	No change	22	-	-	-	-	-	-	-	-	-	-	AT5G02410	DIE2/ALG10 family	PF04922.11	DIE2_ALG10
HORVU2Hr1G087050	chr2H:626119915-626125711	trafficking protein particle complex subunit 2	PF04628.12	Sedlin_N	No change	No change	2	-	-	-	-	-	-	-	-	-	-	AT1G80500	SNARE-like superfamily protein	PF04628.12	Sedlin_N
HORVU2Hr1G087070	chr2H:626231946-626233423	uncharacterized protein LOC109781115	-	-	No change	No change	-	-	-	-	-	-	-	-	-	-	-	-	-	-	-
HORVU2Hr1G087080	chr2H:626232169-626232678	hypothetical protein TRIUR3_04271	-	-	No change	No change	-	-	-	-	-	-	-	-	-	-	-	-	-	-	-
HORVU2Hr1G087090	chr2H:626233591-626237975	adenine phosphoribosyltransferase 2	PF00156.26	Pribosyltran	No change	No change	2	-	-	-	-	-	-	-	-	-	-	AT1G80050	adenine phosphoribosyl transferase 2	PF00156.26	Pribosyltran
HORVU2Hr1G087100	chr2H:626305438-626312089	E3 ubiquitin-protein ligase PRT6	-	-	No change	No change	-	-	-	-	-	-	-	-	-	-	-	AT5G02310	proteolysis 6	PF02207.19	zf-UBR
HORVU2Hr1G087140	chr2H:626340105-626341253	two pore potassium channel c	PF07885.15	Ion_trans_2	No change	No change	-	-	-	-	-	-	-	-	-	-	-	AT4G18160	Ca2+ activated outward rectifying K+ channel 6	PF07885.15	Ion_trans_2
HORVU2Hr1G087160	chr2H:626409145-626411116	-	-	-	No change	No change	-	-	-	-	-	-	-	-	-	-	-	-	-	-	-
HORVU2Hr1G087170	chr2H:626443806-626445378	-	-	-	No change	No change	-	-	-	-	-	-	-	-	-	-	-	-	-	-	-
HORVU2Hr1G087180	chr2H:626445768-626446307	-	-	-	No change	No change	-	-	-	-	-	-	-	-	-	-	-	-	-	-	-
HORVU2Hr1G087190	chr2H:626446407-626447182	-	-	-	No change	No change	-	-	-	-	-	-	-	-	-	-	-	-	-	-	-
HORVU2Hr1G087200	chr2H:626730259-626731284	retrotransposon protein, putative, unclassified	-	-	No change	No change	-	-	-	-	-	-	-	-	-	-	-	-	-	-	-
HORVU2Hr1G087230	chr2H:626844418-626844910	predicted protein	PF05627.10	AvrRpt-cleavage	No change	No change	-	-	-	-	-	-	-	-	-	-	-	AT5G09960	sorbin/SH3 domain protein	PF05627.10	AvrRpt-cleavage
HORVU2Hr1G087260	chr2H:626863184-626868543	NAC domain-containing protein 92-like	PF02365.14	NAM	No change	No change	-	-	-	-	-	-	-	-	-	-	-	-	-	-	-
HORVU2Hr1G087280	chr2H:626876319-626876471	Nucleobase-ascorbate transporter 7	-	-	No change	No change	-	-	-	-	-	-	-	-	-	-	-	-	-	-	-
HORVU2Hr1G087300	chr2H:627084285-627085760	WD repeat-containing protein 75	-	-	No change	No change	-	-	-	-	-	-	-	-	-	-	-	AT2G18900	Transducin/WD40 repeat-like superfamily protein	PF00400.31	WD40
HORVU2Hr1G087310	chr2H:627136997-627141298	AP2-like ethylene-responsive transcription factor BBM2	PF00847.19	AP2	No change	No change	-	-	-	-	-	-	-	-	-	-	-	AT5G17430	Integrase-type DNA-binding superfamily protein	PF00847.19	AP2
HORVU2Hr1G087340	chr2H:627172608-627174106	-	-	-	5.89604	7.69588	-	-	-	-	-	-	-	-	-	-	-	-	-	-	-
HORVU2Hr1G087350	chr2H:627184292-627184474	predicted protein	-	-	No change	No change	-	-	-	-	-	-	-	-	-	-	-	-	-	-	-
HORVU2Hr1G087370	chr2H:627204797-627207193	predicted protein	-	-	-2.36687	No change	26	-	-	-	-	-	-	-	-	-	-	AT4G06744	Leucine-rich repeat (LRR) family protein	-	-
HORVU2Hr1G087380	chr2H:627474697-627479072	nucleotide sugar transporter-KT 1	PF03151.15	TPT	No change	No change	-	-	-	-	-	-	-	-	-	-	-	AT4G09810	Nucleotide-sugar transporter family protein	PF03151.15	TPT
HORVU2Hr1G087390	chr2H:627650186-627655026	Polyadenylate-binding protein 2	PF00076.21;PF00658.17	RRM_1;PABP	No change	No change	-	-	-	-	-	-	-	-	-	-	-	AT4G34110	poly(A) binding protein 2	PF00076.21;PF00658.17	RRM_1;PABP
HORVU2Hr1G087400	chr2H:627656913-627716779	2,3-dimethylmalate lyase	PF13714.5	PEP_mutase	No change	No change	-	-	-	-	-	-	-	-	-	-	-	AT2G43180	Phosphoenolpyruvate carboxylase family protein	PF13714.5	PEP_mutase
HORVU2Hr1G087440	chr2H:627717025-627717411	putative F-box/kelch-repeat protein At3g17570	PF00646.32	F-box	No change	No change	-	-	-	-	-	-	-	-	-	-	-	-	-	-	-
HORVU2Hr1G087460	chr2H:628025596-628026788	Heading date 5	PF00808.22	CBFD_NFYB_HMF	No change	No change	1	-	-	-	-	-	-	-	-	-	-	AT4G14540	nuclear factor Y%2C subunit B3	PF00808.22	CBFD_NFYB_HMF
ENSRNA049480295	chr2H:628414663-628414823	-	-	-	No change	No change	-	-	-	-	-	-	-	-	-	-	-	-	-	-	-
HORVU2Hr1G087490	chr2H:628420647-628423153	protein trichome birefringence-like 11	PF13839.5	PC-Esterase	No change	No change	5	-	-	-	-	-	-	-	-	-	-	AT3G06080	trichome birefringence-like protein (DUF828)	PF14416.5;PF13839.5	PMR5N;PC-Esterase
HORVU2Hr1G087500	chr2H:628424685-628426434	predicted protein	-	-	No change	No change	-	-	-	-	-	-	-	-	-	-	-	AT4G06744	Leucine-rich repeat (LRR) family protein	-	-
HORVU2Hr1G087510	chr2H:628563474-628565714	UPF0481 protein At3g47200	PF03140.14	DUF247	No change	No change	2	-	-	-	-	-	-	-	-	-	-	AT3G50120	transmembrane protein%2C putative (DUF247)	PF03140.14	DUF247
HORVU2Hr1G087540	chr2H:628566386-628571224	receptor kinase-like protein Xa21	PF08263.11;PF13855.5;PF13516.5;PF00069.24	LRRNT_2;LRR_8;LRR_6;Pkinase	2.62571	2.54752	156	-	-	-	-	-	-	-	-	-	-	AT3G47570	Leucine-rich repeat protein kinase family protein	PF08263.11;PF00560.32;PF00069.24	LRRNT_2;LRR_1;Pkinase
HORVU2Hr1G087580	chr2H:628891955-628974621	-	-	-	-1.03528	-1.02373	-	-	-	-	-	-	-	-	-	-	-	-	-	-	-
HORVU2Hr1G087600	chr2H:629065572-629072095	probable serine incorporator	PF03348.14	Serinc	No change	No change	-	-	-	-	-	-	-	-	-	-	-	AT2G33205	Serinc-domain containing serine and sphingolipid biosynthesis protein	PF03348.14	Serinc
HORVU2Hr1G087630	chr2H:629367810-629373984	predicted protein	PF14383.5;PF12552.7;PF14309.5	VARLMGL;DUF3741;DUF4378	No change	No change	61	-	-	-	-	-	-	-	-	-	-	AT4G28760	methyl-coenzyme M reductase II subunit gamma%2C putative (DUF3741)	PF14383.5;PF12552.7;PF14309.5	VARLMGL;DUF3741;DUF4378
HORVU2Hr1G087660	chr2H:629528463-629556050	DNA mismatch repair protein	PF01624.19;PF00488.20;PF01541.23	MutS_I;MutS_V;GIY-YIG	No change	No change	163	-	-	-	-	-	-	-	-	-	2	AT3G24320	MUTL protein homolog 1	PF01624.19;PF00488.20;PF01541.23	MutS_I;MutS_V;GIY-YIG
HORVU2Hr1G087700	chr2H:629557364-629558265	succinate dehydrogenase subunit 4, mitochondrial	-	-	No change	No change	-	-	-	-	-	-	-	-	-	-	-	-	-	-	-
HORVU2Hr1G087710	chr2H:629559066-629559712	Thioredoxin Y, chloroplastic	PF00085.19	Thioredoxin	No change	No change	-	-	-	-	-	-	-	-	-	-	-	AT1G76760	thioredoxin Y1	PF00085.19	Thioredoxin
HORVU2Hr1G087720	chr2H:629886784-629887330	-	-	-	No change	No change	3	-	-	-	-	-	-	-	-	-	-	-	-	-	-
HORVU2Hr1G087730	chr2H:629896988-629903015	disease resistance protein RGA2-like	PF00931.21	NB-ARC	No change	No change	35	-	-	-	-	-	-	-	-	-	-	AT3G14470	NB-ARC domain-containing disease resistance protein	PF00931.21;PF13855.5	NB-ARC;LRR_8
HORVU2Hr1G087740	chr2H:629935059-629935395	26S proteasome regulatory subunit 6B homolog	PF00004.28	AAA	No change	No change	-	-	-	-	-	-	-	-	-	-	-	AT5G58290	regulatory particle triple-A ATPase 3	PF00004.28	AAA
HORVU2Hr1G087800	chr2H:630446015-630446496	benzyl alcohol O-benzoyltransferase-like	PF02458.14	Transferase	No change	No change	-	-	-	-	-	-	-	-	-	-	-	-	-	-	-
HORVU2Hr1G087810	chr2H:630451817-630462389	CLIP-associated protein	PF02985.21;PF12348.7	HEAT;CLASP_N	No change	No change	15	-	-	-	-	-	-	-	-	-	-	AT2G20190	CLIP-associated protein	PF02985.21;PF12348.7	HEAT;CLASP_N
HORVU2Hr1G087820	chr2H:630711900-630714149	glycerophosphodiester phosphodiesterase GDPD6	PF03009.16	GDPD	No change	No change	-	-	-	-	-	-	-	-	-	-	-	AT5G08030	PLC-like phosphodiesterases superfamily protein	PF03009.16	GDPD
HORVU2Hr1G087830	chr2H:630743208-630806919	GDSL esterase/lipase LTL1	PF00657.21	Lipase_GDSL	No change	No change	-	-	-	-	-	-	-	-	-	-	-	AT3G04290	Li-tolerant lipase 1	PF00657.21	Lipase_GDSL
HORVU2Hr1G087840	chr2H:630800063-630802668	-	-	-	No change	No change	-	-	-	-	-	-	-	-	-	-	-	-	-	-	-
HORVU2Hr1G087860	chr2H:630914790-630921449	diphthine methyltransferase homolog	PF12894.6;PF00400.31	ANAPC4_WD40;WD40	No change	No change	26	-	-	-	-	-	-	-	-	-	-	AT5G63010	Transducin/WD40 repeat-like superfamily protein	PF00400.31	WD40
HORVU2Hr1G087880	chr2H:630941042-630943252	predicted protein	-	-	No change	No change	-	-	-	-	-	-	-	-	-	-	-	-	-	-	-
HORVU2Hr1G087890	chr2H:630943744-630946446	protein trichome birefringence-like 2	PF13839.5	PC-Esterase	No change	No change	-	-	-	-	-	-	-	-	-	-	-	AT1G60790	trichome birefringence-like protein (DUF828)	PF14416.5;PF13839.5	PMR5N;PC-Esterase
ENSRNA049482686	chr2H:630945712-630945799	-	-	-	No change	No change	-	-	-	-	-	-	-	-	-	-	-	-	-	-	-
ENSRNA049482694	chr2H:630945910-630945997	-	-	-	No change	No change	-	-	-	-	-	-	-	-	-	-	-	-	-	-	-
ENSRNA049482689	chr2H:630947267-630947354	-	-	-	No change	No change	-	-	-	-	-	-	-	-	-	-	-	-	-	-	-
ENSRNA049482680	chr2H:630947465-630947552	-	-	-	No change	No change	-	-	-	-	-	-	-	-	-	-	-	-	-	-	-
ENSRNA049482668	chr2H:630948264-630948350	-	-	-	No change	No change	-	-	-	-	-	-	-	-	-	-	-	-	-	-	-
ENSRNA049482671	chr2H:630948806-630948888	-	-	-	No change	No change	-	-	-	-	-	-	-	-	-	-	-	-	-	-	-
HORVU2Hr1G087930	chr2H:631100384-631103064	-	-	-	No change	No change	-	-	-	-	-	-	-	-	-	-	-	-	-	-	-
HORVU2Hr1G087950	chr2H:631136006-631139653	OSJNBa0043L24.15-like protein	-	-	No change	No change	1	-	-	-	-	-	-	-	-	-	-	AT5G01350	UvrABC system C protein	-	-
ENSRNA049482664	chr2H:631137179-631137263	-	-	-	No change	No change	-	-	-	-	-	-	-	-	-	-	-	-	-	-	-
ENSRNA049482678	chr2H:631138582-631138670	-	-	-	No change	No change	-	-	-	-	-	-	-	-	-	-	-	-	-	-	-
ENSRNA049482676	chr2H:631138900-631138986	-	-	-	No change	No change	-	-	-	-	-	-	-	-	-	-	-	-	-	-	-
HORVU2Hr1G087960	chr2H:631179875-631180076	-	-	-	No change	No change	-	-	-	-	-	-	-	-	-	-	-	-	-	-	-
HORVU2Hr1G087970	chr2H:631183641-631195313	isocitrate dehydrogenase [NADP]	PF00180.19	Iso_dh	No change	No change	-	-	-	-	-	-	1	-	-	-	-	AT5G14590	Isocitrate/isopropylmalate dehydrogenase family protein	PF00180.19	Iso_dh
HORVU2Hr1G087990	chr2H:631284399-631287474	transcription factor MYB57	PF00249.30	Myb_DNA-binding	No change	No change	-	-	-	-	-	-	-	-	-	-	-	AT4G13480	myb domain protein 79	PF00249.30	Myb_DNA-binding
HORVU2Hr1G088000	chr2H:631326173-631328060	protein GPR107	PF06814.12	Lung_7-TM_R	No change	No change	-	-	-	-	-	-	-	-	-	-	-	AT5G18520	Lung seven transmembrane receptor family protein	PF06814.12	Lung_7-TM_R
HORVU2Hr1G088010	chr2H:631361731-631363271	protein GPR107	PF06814.12	Lung_7-TM_R	No change	No change	-	-	-	-	-	-	-	-	-	-	-	AT5G18520	Lung seven transmembrane receptor family protein	PF06814.12	Lung_7-TM_R
HORVU2Hr1G088030	chr2H:631619646-631622107	-	-	-	No change	No change	-	-	-	-	-	-	-	-	-	-	-	-	-	-	-
HORVU2Hr1G088040	chr2H:631630905-631631396	Putative nuclease HARBI1	-	-	No change	No change	-	-	-	-	-	-	-	-	-	-	-	-	-	-	-
ENSRNA049438651	chr2H:631830691-631830762	-	-	-	No change	No change	-	-	-	-	-	-	-	-	-	-	-	-	-	-	-
HORVU2Hr1G088050	chr2H:631832082-631835606	3-oxoacyl-[acyl-carrier-protein] synthase III, chloroplastic	PF08545.9;PF08541.9	ACP_syn_III;ACP_syn_III_C	No change	No change	-	-	-	-	-	-	-	-	-	-	-	AT1G62640	3-ketoacyl-acyl carrier protein synthase III	PF08545.9;PF08541.9	ACP_syn_III;ACP_syn_III_C
HORVU2Hr1G088060	chr2H:631904028-631904584	-	-	-	No change	No change	-	-	-	-	-	-	-	-	-	-	-	-	-	-	-
HORVU2Hr1G088080	chr2H:631967198-631968503	putative LRR receptor-like serine/threonine-protein kinase	PF07714.16	Pkinase_Tyr	No change	No change	-	-	-	-	-	-	-	-	-	-	-	AT3G09010	Protein kinase superfamily protein	PF00069.24	Pkinase
HORVU2Hr1G088100	chr2H:631975024-631975644	uncharacterized protein LOC109767600	-	-	No change	No change	-	-	-	-	-	-	-	-	-	-	-	-	-	-	-
HORVU2Hr1G088110	chr2H:631976471-631982111	predicted protein	PF17123.4;PF00092.27;PF14624.5	zf-RING_11;VWA;Vwaint	No change	No change	-	-	-	-	-	-	-	-	-	-	-	AT2G38970	Zinc finger (C3HC4-type RING finger) family protein	PF13639.5;PF00092.27;PF14624.5	zf-RING_2;VWA;Vwaint
HORVU2Hr1G088120	chr2H:632093286-632093476	-	-	-	No change	No change	-	-	-	-	-	-	-	-	-	-	-	-	-	-	-
HORVU2Hr1G088140	chr2H:632229514-632233399	general transcription factor IIH subunit 2	PF04056.13;PF07975.11	Ssl1;C1_4	No change	No change	-	-	-	-	-	-	-	-	-	-	-	AT1G05055	general transcription factor II H2	PF04056.13;PF07975.11	Ssl1;C1_4
HORVU2Hr1G088160	chr2H:632271065-632271328	nascent polypeptide-associated complex subunit alpha, muscle-specific form-like	-	-	No change	No change	-	-	-	-	-	-	-	-	-	-	-	-	-	-	-
HORVU2Hr1G088170	chr2H:632288220-632290152	purple acid phosphatase 4	PF00149.27	Metallophos	No change	No change	-	-	-	-	-	-	-	-	-	-	-	AT1G14700	purple acid phosphatase 3	PF00149.27	Metallophos
HORVU2Hr1G088180	chr2H:632300361-632309365	triglyceride lipases	PF00168.29;PF01764.24	C2;Lipase_3	No change	No change	-	-	-	-	-	-	-	-	-	-	-	AT4G13550	putative triglyceride lipase	PF00168.29;PF01764.24	C2;Lipase_3
HORVU2Hr1G088210	chr2H:632310369-632319604	coiled-coil domain-containing protein 115 isoform X2	-	-	No change	No change	-	-	-	-	-	-	-	-	-	-	-	AT1G20770	coiled-coil protein	-	-
HORVU2Hr1G088270	chr2H:632322267-632371533	dicer-like 103	PF00270.28;PF00271.30;PF03368.13;PF02170.21;PF00636.25;PF14709.6	DEAD;Helicase_C;Dicer_dimer;PAZ;Ribonuclease_3;DND1_DSRM	No change	No change	-	-	-	-	-	-	-	-	-	-	-	AT5G20320	dicer-like 4	PF00270.28;PF00271.30;PF03368.13;PF02170.21;PF00636.25;PF14709.6	DEAD;Helicase_C;Dicer_dimer;PAZ;Ribonuclease_3;DND1_DSRM
HORVU2Hr1G088300	chr2H:632345381-632345960	Nucleotide-diphospho-sugar transferase superfamily protein	PF13966.5	zf-RVT	No change	No change	-	-	-	-	-	-	-	-	-	-	-	AT3G09510	Ribonuclease H-like superfamily protein	PF13966.5;PF13456.5	zf-RVT;RVT_3
HORVU2Hr1G088350	chr2H:632391387-632391596	-	-	-	No change	No change	-	-	-	-	-	-	-	-	-	-	-	-	-	-	-
HORVU2Hr1G088380	chr2H:632608174-632608821	ammonium transporter 1 member 1	PF00909.20	Ammonium_transp	No change	No change	-	-	-	-	-	-	-	-	-	-	-	AT1G64780	ammonium transporter 1%3B2	PF00909.20	Ammonium_transp
HORVU2Hr1G088390	chr2H:632612122-632614673	zinc finger BED domain-containing protein RICESLEEPER 2-like	PF05699.13	Dimer_Tnp_hAT	No change	No change	-	-	-	-	-	-	-	-	-	-	-	AT3G42170	BED zinc finger and hAT dimerization domain-containing protein DAYSLEEPER	PF14372.5;PF05699.13	DUF4413;Dimer_Tnp_hAT
HORVU2Hr1G088400	chr2H:632615252-632618443	probable inactive dual specificity protein phosphatase-like At4g18593	-	-	No change	No change	-	-	-	-	-	-	-	-	-	-	-	AT4G18593	dual specificity protein phosphatase-like protein	-	-
HORVU2Hr1G088410	chr2H:632648054-632649593	ammonium transporter 1 member 1	PF00909.20	Ammonium_transp	No change	No change	-	-	-	-	-	-	-	-	-	-	-	AT4G13510	ammonium transporter 1%3B1	PF00909.20	Ammonium_transp
HORVU2Hr1G088420	chr2H:632678456-632679755	Ammonium transporter 1 member 2	PF00909.20	Ammonium_transp	No change	No change	-	-	-	-	-	-	-	-	-	-	-	AT4G13510	ammonium transporter 1%3B1	PF00909.20	Ammonium_transp
HORVU2Hr1G088440	chr2H:632694814-632695730	predicted protein	-	-	No change	No change	-	-	-	-	-	-	-	-	-	-	-	-	-	-	-
HORVU2Hr1G088460	chr2H:632846868-632849588	probable indole-3-acetic acid-amido synthetase GH3.8	PF03321.12	GH3	No change	No change	-	-	-	-	-	-	-	-	-	-	-	AT4G37390	Auxin-responsive GH3 family protein	PF03321.12	GH3
HORVU2Hr1G088480	chr2H:633328051-633335543	DEAD-box ATP-dependent RNA helicase 13	PF00270.28;PF00271.30	DEAD;Helicase_C	No change	No change	-	-	-	-	-	-	-	-	-	-	-	AT3G16840	P-loop containing nucleoside triphosphate hydrolases superfamily protein	PF00270.28;PF00271.30	DEAD;Helicase_C
ENSRNA049438633	chr2H:633643685-633643758	-	-	-	No change	No change	-	-	-	-	-	-	-	-	-	-	-	-	-	-	-
HORVU2Hr1G088520	chr2H:633663346-633665499	predicted protein	-	-	No change	No change	-	-	-	-	-	-	-	-	-	-	-	AT5G20190	Tetratricopeptide repeat (TPR)-like superfamily protein	-	-
HORVU2Hr1G088530	chr2H:633667784-633670778	S-adenosyl-L-methionine-dependent methyltransferase superfamily protein	-	-	No change	No change	-	-	-	-	-	-	-	-	-	-	-	AT4G13330	S-adenosyl-L-methionine-dependent methyltransferases superfamily protein	-	-
HORVU2Hr1G088540	chr2H:633687844-633689427	Peroxygenase 2	PF05042.12	Caleosin	No change	No change	-	-	-	-	-	-	-	-	-	-	-	AT5G55240	PEROXYGENASE 2	PF05042.12	Caleosin
HORVU2Hr1G088550	chr2H:633736987-633742750	putative G3BP-like protein isoform X1	PF02136.19;PF00076.21	NTF2;RRM_1	No change	No change	-	-	-	-	-	-	-	-	-	-	-	AT5G43960	Nuclear transport factor 2 (NTF2) family protein with RNA binding (RRM-RBD-RNP motifs) domain-containing protein	PF02136.19;PF00076.21	NTF2;RRM_1
HORVU2Hr1G088560	chr2H:633761342-633763951	-	-	-	No change	No change	-	-	-	-	-	-	-	-	-	-	-	-	-	-	-
HORVU2Hr1G088570	chr2H:633869192-634094741	G-type lectin S-receptor-like serine/threonine-protein kinase At2g19130	PF01453.23;PF00954.19;PF08276.10;PF00069.24	B_lectin;S_locus_glycop;PAN_2;Pkinase	No change	No change	-	-	-	-	-	-	-	-	-	-	-	AT2G19130	S-locus lectin protein kinase family protein	PF01453.23;PF00954.19;PF08276.10;PF00069.24	B_lectin;S_locus_glycop;PAN_2;Pkinase
HORVU2Hr1G088600	chr2H:634164273-634176007	Transducin/WD40 repeat-like superfamily protein	-	-	No change	No change	-	-	-	-	-	-	-	-	-	-	-	AT4G35560	Transducin/WD40 repeat-like superfamily protein	PF08596.9	Lgl_C
HORVU2Hr1G088620	chr2H:634190755-634192222	clavaminate synthase-like protein At3g21360	PF02668.15	TauD	No change	No change	-	-	-	-	-	-	-	-	-	-	-	AT3G21360	2-oxoglutarate (2OG) and Fe(II)-dependent oxygenase superfamily protein	PF02668.15	TauD
HORVU2Hr1G088640	chr2H:634326987-634329886	TPA_inf: caleosin	PF05042.12	Caleosin	No change	No change	-	-	-	-	-	-	-	-	-	-	-	AT2G33380	Caleosin-related family protein	PF05042.12	Caleosin
HORVU2Hr1G088650	chr2H:634513347-634523573	-	-	-	No change	No change	-	-	-	-	-	-	-	-	-	-	-	-	-	-	-
HORVU2Hr1G088660	chr2H:634635323-634638717	TPA_inf: caleosin	PF05042.12	Caleosin	-2.66167	No change	-	-	-	-	-	-	-	-	-	-	-	AT2G33380	Caleosin-related family protein	PF05042.12	Caleosin
HORVU2Hr1G088730	chr2H:635103619-635104084	shikimate kinase-like protein 1	PF01202.21	SKI	No change	No change	-	-	-	-	-	-	-	-	-	-	-	-	-	-	-
HORVU2Hr1G088740	chr2H:635113770-635114243	cytochrome P450 87A3-like	-	-	No change	No change	-	-	-	-	-	-	-	-	-	-	-	-	-	-	-
HORVU2Hr1G088750	chr2H:635116630-635121262	cytochrome P450 87A3-like	PF00067.21	p450	No change	No change	-	-	-	-	-	-	-	-	-	-	-	AT1G12740	cytochrome P450%2C family 87%2C subfamily A%2C polypeptide 2	PF00067.21	p450
HORVU2Hr1G088760	chr2H:635241113-635243401	TPA_inf: caleosin	PF05042.12	Caleosin	No change	No change	-	-	-	-	-	-	-	-	-	-	-	AT2G33380	Caleosin-related family protein	PF05042.12	Caleosin
HORVU2Hr1G088770	chr2H:635246975-635249391	probable inositol transporter 2	PF00083.23	Sugar_tr	No change	No change	-	-	-	-	-	-	-	-	-	-	-	AT1G30220	inositol transporter 2	PF00083.23	Sugar_tr
HORVU2Hr1G088780	chr2H:635288296-635295021	predicted protein	PF13639.5	zf-RING_2	No change	No change	-	-	-	-	-	-	-	-	-	-	-	AT1G04790	RING/U-box superfamily protein	PF13639.5	zf-RING_2
HORVU2Hr1G088800	chr2H:635297039-635297383	-	-	-	No change	No change	-	-	-	-	-	-	-	-	-	-	-	-	-	-	-
ENSRNA049438622	chr2H:635311356-635311426	-	-	-	No change	No change	-	-	-	-	-	-	-	-	-	-	-	-	-	-	-
HORVU2Hr1G088840	chr2H:635544970-635552119	BRCA1-associated RING domain protein 1-like	PF13771.5;PF00533.25	zf-HC5HC2H;BRCT	No change	No change	-	-	-	-	-	-	-	-	-	-	-	AT1G04020	breast cancer associated RING 1	PF13923.5;PF13771.5;PF00533.25;PF16589.4	zf-C3HC4_2;zf-HC5HC2H;BRCT;BRCT_2
HORVU2Hr1G088860	chr2H:635557196-635561511	protein ECERIFERUM 1	PF04116.12;PF12076.7	FA_hydroxylase;Wax2_C	No change	No change	-	-	-	-	-	-	-	-	-	-	-	AT1G02205	Fatty acid hydroxylase superfamily	PF04116.12;PF12076.7	FA_hydroxylase;Wax2_C
HORVU2Hr1G088880	chr2H:635568803-635574175	protein ECERIFERUM 1	PF04116.12;PF12076.7	FA_hydroxylase;Wax2_C	No change	No change	-	-	-	-	-	-	-	-	-	-	-	AT1G02205	Fatty acid hydroxylase superfamily	PF04116.12;PF12076.7	FA_hydroxylase;Wax2_C
HORVU2Hr1G088890	chr2H:635570706-635570930	predicted protein	-	-	No change	No change	-	-	-	-	-	-	-	-	-	-	-	-	-	-	-
HORVU2Hr1G088900	chr2H:635649954-635652428	proline-, glutamic acid- and leucine-rich protein 1-like	-	-	No change	No change	-	-	-	-	-	-	-	-	-	-	-	AT1G04030	eisosome protein	-	-
HORVU2Hr1G088910	chr2H:635705217-635708385	BRCA1-associated RING domain protein 1-like	PF13771.5	zf-HC5HC2H	No change	No change	-	-	-	-	-	-	-	-	-	-	-	AT1G04020	breast cancer associated RING 1	PF13923.5;PF13771.5;PF00533.25;PF16589.4	zf-C3HC4_2;zf-HC5HC2H;BRCT;BRCT_2
HORVU2Hr1G088940	chr2H:635853159-635860342	probable inactive beta-glucosidase 14 isoform X1	PF00232.17	Glyco_hydro_1	No change	No change	-	-	-	-	-	-	-	-	-	-	-	AT1G61820	beta glucosidase 46	PF00232.17	Glyco_hydro_1
HORVU2Hr1G088970	chr2H:635867482-635867715	uncharacterized protein LOC109736275	PF13456.5	RVT_3	No change	No change	-	-	-	-	-	-	-	-	-	-	-	-	-	-	-
HORVU2Hr1G088980	chr2H:635886751-635923202	Beta-glucosidase 16	PF00232.17	Glyco_hydro_1	1.28349	No change	-	-	-	-	-	-	-	-	-	-	-	AT4G21760	beta-glucosidase 47	PF00232.17	Glyco_hydro_1
HORVU2Hr1G088990	chr2H:635888702-635888911	Serine carboxypeptidase-like 18	-	-	No change	No change	-	-	-	-	-	-	-	-	-	-	-	-	-	-	-
HORVU2Hr1G089000	chr2H:636058134-636058343	Serine carboxypeptidase-like 18	-	-	No change	No change	-	-	-	-	-	-	-	-	-	-	-	-	-	-	-
HORVU2Hr1G089010	chr2H:636059979-636060165	-	-	-	No change	No change	-	-	-	-	-	-	-	-	-	-	-	-	-	-	-
HORVU2Hr1G089020	chr2H:636288241-636295962	Disease resistance protein RPS2	PF00931.21;PF13855.5	NB-ARC;LRR_8	No change	No change	-	-	-	-	-	-	-	-	-	-	-	AT4G26090	NB-ARC domain-containing disease resistance protein	PF00931.21;PF13855.5	NB-ARC;LRR_8
HORVU2Hr1G089030	chr2H:636293480-636295950	predicted protein	PF01471.17	PG_binding_1	No change	No change	-	-	-	-	-	-	-	-	-	-	-	AT4G13670	plastid transcriptionally active 5	PF01471.17	PG_binding_1
HORVU2Hr1G089040	chr2H:636424424-636426854	---NA---	PF01434.17	Peptidase_M41	No change	No change	-	-	-	-	-	-	-	-	-	-	-	AT5G42270	FtsH extracellular protease family	PF00004.28;PF01434.17	AAA;Peptidase_M41
HORVU2Hr1G089050	chr2H:636429959-636434940	Beta-glucosidase 16	PF00232.17	Glyco_hydro_1	No change	No change	-	-	-	-	-	-	-	-	-	-	-	AT4G21760	beta-glucosidase 47	PF00232.17	Glyco_hydro_1
HORVU2Hr1G089070	chr2H:636745891-636748298	60S ribosomal protein L14-1	PF01929.16	Ribosomal_L14e	No change	No change	-	-	-	-	-	-	-	-	-	-	-	AT2G20450	Ribosomal protein L14	PF01929.16	Ribosomal_L14e
HORVU2Hr1G089080	chr2H:636748966-636749430	-	-	-	No change	No change	-	-	-	-	-	-	-	-	-	-	-	-	-	-	-
HORVU2Hr1G089090	chr2H:636780670-636782679	60S ribosomal protein L14-1	PF01929.16	Ribosomal_L14e	No change	No change	-	-	-	-	-	-	-	-	-	-	-	AT2G20450	Ribosomal protein L14	PF01929.16	Ribosomal_L14e
HORVU2Hr1G089100	chr2H:636783139-636784715	-	-	-	No change	No change	-	-	-	-	-	-	-	-	-	-	-	-	-	-	-
HORVU2Hr1G089130	chr2H:636970150-636972841	dCTP pyrophosphatase 1	PF12643.6	MazG-like	No change	2.57682	-	-	-	-	-	-	-	-	-	-	-	AT3G25400	dCTP pyrophosphatase-like protein	PF12643.6	MazG-like
HORVU2Hr1G089140	chr2H:637002923-637003775	predicted protein	-	-	No change	No change	-	-	-	-	-	-	-	-	-	-	-	AT3G11600	E3 ubiquitin-protein ligase	-	-
HORVU2Hr1G089160	chr2H:637248158-637249412	3-hydroxyacyl-[acyl-carrier-protein] dehydratase FabZ	PF07977.12	FabA	No change	No change	-	-	-	-	-	-	-	-	-	-	-	AT2G22230	Thioesterase superfamily protein	PF07977.12	FabA
HORVU2Hr1G089170	chr2H:637275842-637276675	uncharacterized protein LOC109746057	-	-	No change	No change	-	-	-	-	-	-	-	-	-	-	-	-	-	-	-
HORVU2Hr1G089180	chr2H:637283734-637284932	casparian strip membrane protein 1	PF04535.11	DUF588	No change	No change	-	-	-	-	-	-	-	-	-	-	-	AT5G15290	Uncharacterized protein family (UPF0497)	PF04535.11	DUF588
HORVU2Hr1G089190	chr2H:637625910-637627912	protein G1-like4	PF04852.11	DUF640	No change	No change	-	-	-	-	-	-	-	-	-	-	-	AT1G07090	LIGHT-DEPENDENT SHORT HYPOCOTYLS-like protein (DUF640)	PF04852.11	DUF640
HORVU2Hr1G089210	chr2H:637968905-637971381	protein CUP-SHAPED COTYLEDON 1	PF02365.14	NAM	No change	No change	-	-	-	-	-	-	-	-	-	-	-	AT4G28530	NAC domain containing protein 74	PF02365.14	NAM
HORVU2Hr1G089270	chr2H:638193399-638194781	-	-	-	No change	No change	-	-	-	-	-	-	1	-	-	-	-	-	-	-	-
HORVU2Hr1G089280	chr2H:638195401-638196025	LRR receptor-like serine/threonine-protein kinase EFR	PF14111.5	DUF4283	No change	No change	-	-	-	-	-	-	-	-	-	-	-	-	-	-	-
HORVU2Hr1G089310	chr2H:638240842-638242321	myb-related protein Myb4	PF00249.30	Myb_DNA-binding	No change	No change	1	-	-	-	-	-	-	-	-	-	-	AT3G23250	myb domain protein 15	PF00249.30	Myb_DNA-binding
HORVU2Hr1G089320	chr2H:638366372-638372938	inositol phosphorylceramide glucuronosyltransferase 1	-	-	No change	No change	-	-	-	-	-	-	-	-	-	-	-	AT5G18480	plant glycogenin-like starch initiation protein 6	PF01501.19	Glyco_transf_8
HORVU2Hr1G089330	chr2H:638366518-638376014	protein root UVB sensitive 2, chloroplastic	PF04884.13	DUF647	No change	No change	18	-	-	-	-	-	-	-	-	-	-	AT2G31190	root UVB sensitive protein (Protein of unknown function%2C DUF647)	PF04884.13	DUF647
HORVU2Hr1G089340	chr2H:638439344-638440070	phosphoenolpyruvate carboxylase kinase 2	-	-	No change	No change	-	-	-	-	-	-	-	-	-	-	-	AT1G08650	phosphoenolpyruvate carboxylase kinase 1	PF00069.24	Pkinase
HORVU2Hr1G089350	chr2H:638440263-638440840	phosphoenolpyruvate carboxylase kinase 2	-	-	No change	No change	-	-	-	-	-	-	-	-	-	-	-	-	-	-	-
HORVU2Hr1G089400	chr2H:638693171-638694116	auxin-induced protein X10A	PF02519.13	Auxin_inducible	No change	No change	-	-	-	-	-	-	-	-	-	-	-	AT2G37030	SAUR-like auxin-responsive protein family	PF02519.13	Auxin_inducible
HORVU2Hr1G089430	chr2H:638901928-638903376	probable methyltransferase At1g27930	PF04669.12	Polysacc_synt_4	No change	No change	-	-	-	-	-	-	-	-	-	-	-	AT1G27930	glucuronoxylan 4-O-methyltransferase-like protein (DUF579)	PF04669.12	Polysacc_synt_4
HORVU2Hr1G089440	chr2H:638986925-639231515	phenylalanine ammonia-lyase-like	PF00221.18	Lyase_aromatic	No change	No change	5	-	-	-	-	1	-	-	-	-	-	AT2G37040	PHE ammonia lyase 1	PF00221.18	Lyase_aromatic
HORVU2Hr1G089540	chr2H:639339735-639342347	phenylalanine ammonia-lyase-like	PF00221.18	Lyase_aromatic	No change	-1.46401	1	-	-	-	-	-	-	-	-	-	-	AT2G37040	PHE ammonia lyase 1	PF00221.18	Lyase_aromatic
HORVU2Hr1G089610	chr2H:639993731-639993952	uncharacterized protein LOC109757689	-	-	No change	No change	-	-	-	-	-	-	-	-	-	-	-	-	-	-	-
HORVU2Hr1G089620	chr2H:639996892-640001852	probable cytokinin riboside 5'-monophosphate phosphoribohydrolase LOGL6	PF03641.13	Lysine_decarbox	No change	No change	6	-	-	-	-	-	-	-	-	-	-	AT2G37210	lysine decarboxylase family protein	PF03641.13	Lysine_decarbox
HORVU2Hr1G089630	chr2H:640052177-640066173	pentatricopeptide repeat-containing protein At3g53360, mitochondrial	PF01535.19;PF13041.5;PF13812.5	PPR;PPR_2;PPR_3	No change	No change	-	-	-	-	-	-	-	-	-	-	-	AT3G53360	Tetratricopeptide repeat (TPR)-like superfamily protein	PF13041.5;PF01535.19	PPR_2;PPR
HORVU2Hr1G089640	chr2H:640052329-640066310	UDP-xylose transporter 1	PF03151.15	TPT	No change	No change	-	-	-	-	-	-	-	-	-	-	-	AT2G28315	Nucleotide/sugar transporter family protein	PF03151.15	TPT
HORVU2Hr1G089650	chr2H:640230022-640232781	endoplasmic reticulum metallopeptidase 1	-	-	No change	No change	2	-	-	-	-	-	-	-	-	-	-	AT5G20660	Zn-dependent exopeptidases superfamily protein	PF04389.16	Peptidase_M28
HORVU2Hr1G089660	chr2H:640234591-640238348	auxin response factor 8	PF06507.12	Auxin_resp	No change	No change	-	-	-	-	-	-	-	-	-	-	-	AT2G28350	auxin response factor 10	PF02362.20;PF06507.12	B3;Auxin_resp
HORVU2Hr1G089670	chr2H:640242205-640267547	auxin response factor 8	PF02362.20;PF06507.12	B3;Auxin_resp	No change	No change	-	-	-	-	-	-	-	-	-	-	-	AT4G30080	auxin response factor 16	PF02362.20;PF06507.12	B3;Auxin_resp
HORVU2Hr1G089690	chr2H:640257341-640260518	uncharacterized protein LOC112268748	-	-	No change	No change	-	-	-	-	-	-	-	-	-	-	-	-	-	-	-
HORVU2Hr1G089710	chr2H:640279471-640300176	endoplasmic reticulum metallopeptidase 1	PF04389.16	Peptidase_M28	No change	No change	21	-	-	-	-	-	-	-	-	-	-	AT5G20660	Zn-dependent exopeptidases superfamily protein	PF04389.16	Peptidase_M28
HORVU2Hr1G089730	chr2H:640284977-640285129	2,3-bisphosphoglycerate-independent phosphoglycerate mutase	-	-	No change	No change	-	-	-	-	-	-	-	-	-	-	-	-	-	-	-
HORVU2Hr1G089770	chr2H:640362841-640363040	predicted protein	-	-	No change	No change	-	-	-	-	-	-	-	-	-	-	-	-	-	-	-
HORVU2Hr1G089820	chr2H:640711604-640714153	aquaporin PIP2-5	PF00230.19	MIP	No change	No change	-	-	-	-	-	-	-	-	-	-	-	AT2G37170	plasma membrane intrinsic protein 2	PF00230.19	MIP
HORVU2Hr1G089830	chr2H:640727115-640737542	pentatricopeptide repeat-containing protein At1g77360, mitochondrial-like	PF13041.5	PPR_2	No change	No change	-	-	-	-	-	-	-	-	-	-	-	AT3G62470	Pentatricopeptide repeat (PPR) superfamily protein	PF01535.19;PF13041.5;PF13812.5	PPR;PPR_2;PPR_3
HORVU2Hr1G089940	chr2H:640763978-640790201	aquaporin PIP2-5	PF00230.19	MIP	No change	No change	-	-	-	-	-	-	-	-	-	-	-	AT2G37170	plasma membrane intrinsic protein 2	PF00230.19	MIP
HORVU2Hr1G089950	chr2H:640770652-640776301	IAA-amino acid hydrolase ILR1-like 5	PF01546.27;PF07687.13	Peptidase_M20;M20_dimer	No change	No change	-	-	-	-	-	-	-	-	-	-	-	AT5G54140	IAA-leucine-resistant (ILR1)-like 3	PF01546.27	Peptidase_M20
HORVU2Hr1G089970	chr2H:640848559-640849918	Aquaporin PIP2-5	PF00230.19	MIP	No change	No change	-	-	-	-	-	-	-	-	-	-	-	AT2G16850	plasma membrane intrinsic protein 2%3B8	PF00230.19	MIP
HORVU2Hr1G089990	chr2H:641034486-641035375	protein app1-like	-	-	No change	No change	-	-	-	-	-	-	-	-	-	-	-	-	-	-	-
HORVU2Hr1G090000	chr2H:641034486-641039228	IAA-amino acid hydrolase ILR1-like 5	PF01546.27;PF07687.13	Peptidase_M20;M20_dimer	No change	No change	-	-	-	-	-	-	-	-	-	-	-	AT5G54140	IAA-leucine-resistant (ILR1)-like 3	PF01546.27	Peptidase_M20
HORVU2Hr1G090010	chr2H:641327675-641328816	defensin Tm-AMP-D1.2	PF00304.19	Gamma-thionin	No change	No change	-	-	-	-	-	-	-	-	-	-	-	AT2G02100	low-molecular-weight cysteine-rich 69	PF00304.19	Gamma-thionin
HORVU2Hr1G090030	chr2H:641447148-641460050	gibberellin 2-beta-dioxygenase 8	PF03171.19	2OG-FeII_Oxy	No change	No change	-	-	-	-	-	-	-	-	-	-	-	AT4G21200	gibberellin 2-oxidase 8	PF14226.5;PF03171.19	DIOX_N;2OG-FeII_Oxy
HORVU2Hr1G090050	chr2H:641664669-641664876	Indole-3-glycerol phosphate lyase, chloroplastic	-	-	No change	No change	-	-	-	-	-	-	-	-	-	-	-	AT2G13770	nuclease	PF04827.13	Plant_tran
HORVU2Hr1G090060	chr2H:641692117-641693023	uncharacterized protein LOC109780040	PF05553.10	DUF761	No change	No change	-	-	-	-	-	-	-	-	-	-	-	-	-	-	-
HORVU2Hr1G090070	chr2H:641737134-641741899	photosynthetic NDH subunit of lumenal location 3, chloroplastic-like	PF05757.10	PsbQ	No change	No change	9	-	-	-	-	-	-	-	-	-	-	AT3G01440	PsbQ-like 1	PF05757.10	PsbQ
HORVU2Hr1G090090	chr2H:641836664-641844924	DUF3755 family protein	PF12579.7	DUF3755	No change	No change	6	-	-	-	-	-	-	-	-	-	-	AT3G07565	histone H2A deubiquitinase (DUF3755)	PF12579.7	DUF3755
HORVU2Hr1G090100	chr2H:641839697-641845045	psbQ-like protein 3, chloroplastic	PF05757.10	PsbQ	No change	No change	-	-	-	-	-	-	-	-	-	-	-	AT2G01918	PsbQ-like 3	PF05757.10	PsbQ
HORVU2Hr1G090110	chr2H:641992608-642007255	regulator of nonsense transcripts UPF2	PF02854.18;PF04050.13	MIF4G;Upf2	2.6722	2.96866	26	-	-	-	-	-	-	-	-	-	-	AT2G39260	regulator of nonsense transcripts UPF2	PF02854.18;PF04050.13	MIF4G;Upf2
HORVU2Hr1G090120	chr2H:642176242-642181508	caffeoylshikimate esterase	PF12146.7	Hydrolase_4	2.54701	2.85292	16	-	-	-	-	-	-	-	-	-	-	AT3G62860	alpha/beta-Hydrolases superfamily protein	PF12146.7	Hydrolase_4
HORVU2Hr1G090140	chr2H:642270158-642270595	-	-	-	No change	No change	-	-	-	-	-	-	-	-	-	-	-	-	-	-	-
HORVU2Hr1G090150	chr2H:642314820-642320730	cytokinin dehydrogenase 8 isoform X1	PF09265.9	Cytokin-bind	No change	No change	3	-	-	-	-	-	-	-	-	-	-	AT2G41510	cytokinin oxidase/dehydrogenase 1	PF01565.22;PF09265.9	FAD_binding_4;Cytokin-bind
HORVU2Hr1G090160	chr2H:642377783-642382390	cytokinin dehydrogenase 8 isoform X1	PF09265.9	Cytokin-bind	No change	No change	3	-	-	-	-	-	-	-	-	-	-	AT2G41510	cytokinin oxidase/dehydrogenase 1	PF01565.22;PF09265.9	FAD_binding_4;Cytokin-bind
HORVU2Hr1G090170	chr2H:642678920-642681059	UDP-glycosyltransferase 73C6	PF00201.17	UDPGT	No change	No change	-	-	-	-	-	-	-	-	-	-	-	AT2G36790	UDP-glucosyl transferase 73C6	PF00201.17	UDPGT
HORVU2Hr1G090200	chr2H:642738628-642740727	UDP-glycosyltransferase 73D1	PF00201.17	UDPGT	No change	No change	9	-	-	-	-	-	-	-	-	-	-	AT3G53150	UDP-glucosyl transferase 73D1	PF00201.17	UDPGT
HORVU2Hr1G090210	chr2H:643038690-643039703	Histone H3.2	PF00125.23	Histone	No change	No change	-	-	-	-	-	-	-	-	-	-	-	AT5G65360	Histone superfamily protein	PF00125.23	Histone
HORVU2Hr1G090240	chr2H:643073982-643079013	probable metal-nicotianamine transporter YSL13	PF03169.14	OPT	No change	No change	-	-	-	-	-	-	-	-	-	-	-	AT1G65730	YELLOW STRIPE like 7	PF03169.14	OPT
HORVU2Hr1G090250	chr2H:643149885-643153023	Wall-associated receptor kinase 5	PF13947.5;PF07645.14	GUB_WAK_bind;EGF_CA	No change	No change	-	-	-	-	-	-	-	-	-	-	-	AT1G21210	wall associated kinase 4	PF13947.5;PF07645.14;PF07714.16	GUB_WAK_bind;EGF_CA;Pkinase_Tyr
HORVU2Hr1G090260	chr2H:643153205-643156205	protein RETICULATA-RELATED 1, chloroplastic	PF11891.7	RETICULATA-like	No change	No change	13	-	-	-	-	-	-	-	-	-	-	AT2G37860	reticulata-like protein%2C putative (DUF3411)	PF11891.7	RETICULATA-like
HORVU2Hr1G090270	chr2H:643170862-643172164	two-component response regulator ORR5	PF00072.23	Response_reg	No change	No change	-	-	-	-	-	-	-	-	-	-	-	AT5G62920	response regulator 6	PF00072.23	Response_reg
HORVU2Hr1G090280	chr2H:643253523-643259424	probable metal-nicotianamine transporter YSL13	PF03169.14	OPT	2.25394	No change	12	-	-	-	-	-	-	-	-	-	-	AT1G65730	YELLOW STRIPE like 7	PF03169.14	OPT
HORVU2Hr1G090300	chr2H:643270482-643271462	uncharacterized protein LOC109771119	PF14111.5;PF14392.5	DUF4283;zf-CCHC_4	No change	No change	-	-	-	-	-	-	-	-	-	-	-	AT3G31430	zinc knuckle (CCHC-type) family protein	PF14111.5;PF14392.5	DUF4283;zf-CCHC_4
HORVU2Hr1G090310	chr2H:643272921-643277890	probable metal-nicotianamine transporter YSL12	PF03169.14	OPT	No change	No change	-	-	-	-	-	-	-	-	-	-	-	AT1G65730	YELLOW STRIPE like 7	PF03169.14	OPT
HORVU2Hr1G090330	chr2H:643531621-643535561	pectin acetylesterase 3	PF03283.12	PAE	No change	No change	-	-	-	-	-	-	-	-	-	-	-	AT2G46930	Pectinacetylesterase family protein	PF03283.12	PAE
HORVU2Hr1G090340	chr2H:643534875-643544155	patatin-like phospholipase domain-containing protein 4	PF01734.21	Patatin	No change	No change	-	-	-	-	-	-	-	-	-	-	-	AT1G33270	Acyl transferase/acyl hydrolase/lysophospholipase superfamily protein	PF01734.21	Patatin
HORVU2Hr1G090380	chr2H:643800264-643808864	probable metal-nicotianamine transporter YSL11	PF03169.14	OPT	No change	No change	-	-	-	-	-	-	-	-	-	-	-	AT1G65730	YELLOW STRIPE like 7	PF03169.14	OPT
HORVU2Hr1G090400	chr2H:643955538-643957465	predicted protein	PF02620.16	DUF177	No change	No change	-	-	-	-	-	-	-	-	-	-	-	AT3G19800	E3 ubiquitin-protein ligase%2C putative (DUF177)	PF02620.16	DUF177
HORVU2Hr1G090410	chr2H:644151889-644158947	UDP-glycosyltransferase 82A1	PF00201.17	UDPGT	No change	6.27824	-	-	-	-	-	-	-	-	-	-	-	AT3G22250	UDP-Glycosyltransferase superfamily protein	PF00201.17	UDPGT
HORVU2Hr1G090450	chr2H:644325188-644326068	subtilisin-like protease SBT3.17	PF05922.15	Inhibitor_I9	No change	No change	-	-	-	-	-	-	-	-	-	-	-	AT1G71950	Proteinase inhibitor%2C propeptide	PF05922.15	Inhibitor_I9
HORVU2Hr1G090470	chr2H:644659095-644661200	ATP-dependent Clp protease proteolytic subunit	PF00574.22	CLP_protease	No change	No change	-	-	-	-	-	-	-	-	-	-	-	AT5G23140	nuclear-encoded CLP protease P7	PF00574.22	CLP_protease
HORVU2Hr1G090490	chr2H:644669798-644675448	serine carboxypeptidase-like 35	PF00450.21	Peptidase_S10	No change	No change	-	-	-	-	-	-	-	-	-	-	-	AT5G08260	serine carboxypeptidase-like 35	PF00450.21	Peptidase_S10
HORVU2Hr1G090500	chr2H:644696263-644697339	protein MAO HUZI 4, chloroplastic	PF14108.5	DUF4281	No change	No change	-	-	-	-	-	-	-	-	-	-	-	AT1G67080	abscisic acid (aba)-deficient 4	PF14108.5	DUF4281
HORVU2Hr1G090510	chr2H:644704084-644704962	nicotinamidase 2-like	PF00857.19	Isochorismatase	No change	No change	-	-	-	-	-	-	-	-	-	-	-	AT5G23230	nicotinamidase 2	PF00857.19	Isochorismatase
HORVU2Hr1G090550	chr2H:645039234-645039862	-	-	-	No change	No change	-	-	-	-	-	-	-	-	-	-	-	-	-	-	-
HORVU2Hr1G090570	chr2H:645050362-645075644	-	-	-	No change	No change	-	-	-	-	-	-	-	-	-	-	-	-	-	-	-
HORVU2Hr1G090580	chr2H:645094551-645098575	-	-	-	No change	No change	-	-	-	-	-	-	-	-	-	-	-	-	-	-	-
HORVU2Hr1G090610	chr2H:645111107-645128245	probable sphingolipid transporter spinster homolog 2	PF07690.15	MFS_1	No change	No change	19	-	-	-	-	-	-	-	-	-	-	AT2G22730	Major facilitator superfamily protein	PF07690.15	MFS_1
HORVU2Hr1G090640	chr2H:645146133-645147494	transcription factor TCP7	PF03634.12	TCP	No change	No change	1	-	-	-	-	-	-	-	-	-	-	AT5G08330	TCP family transcription factor	PF03634.12	TCP
HORVU2Hr1G090660	chr2H:645200993-645202963	-	-	-	No change	No change	-	-	-	-	-	-	-	-	-	-	-	-	-	-	-
HORVU2Hr1G090670	chr2H:645207383-645208859	-	-	-	No change	No change	-	-	-	-	-	-	-	-	-	-	-	-	-	-	-
HORVU2Hr1G090680	chr2H:645213527-645216760	-	-	-	No change	No change	-	-	-	-	-	-	-	-	-	-	-	-	-	-	-
HORVU2Hr1G090690	chr2H:645282805-645284783	putative GEM-like protein 8	PF02893.19	GRAM	No change	No change	-	-	-	-	-	-	-	-	-	-	-	AT5G23370	GRAM domain-containing protein / ABA-responsive protein-like protein	PF02893.19	GRAM
HORVU2Hr1G090730	chr2H:645379545-645380699	putative GEM-like protein 8	PF02893.19	GRAM	No change	No change	-	-	-	-	-	-	-	-	-	-	-	AT5G23370	GRAM domain-containing protein / ABA-responsive protein-like protein	PF02893.19	GRAM
HORVU2Hr1G090740	chr2H:645388520-645390248	GEM-like protein 4	PF02893.19	GRAM	No change	No change	-	-	-	-	-	-	-	-	-	-	-	AT5G08350	GRAM domain-containing protein / ABA-responsive protein-like protein	PF02893.19	GRAM
HORVU2Hr1G090750	chr2H:645396406-645396928	alpha amylase inhibitor	PF00197.17	Kunitz_legume	No change	No change	-	-	-	-	-	-	-	-	-	-	-	-	-	-	-
HORVU2Hr1G090760	chr2H:645484946-645485677	-	-	-	No change	No change	-	-	-	-	-	-	-	-	-	-	-	-	-	-	-
HORVU2Hr1G090800	chr2H:645588093-645596188	mitochondrial carrier protein MTM1	PF00153.26	Mito_carr	No change	No change	-	-	-	-	-	-	-	-	-	-	-	AT4G15010	Mitochondrial substrate carrier family protein	PF00153.26	Mito_carr
HORVU2Hr1G090810	chr2H:645591788-645596378	Endosomal targeting BRO1-like domain-containing protein	PF03097.17	BRO1	No change	No change	-	-	-	-	-	-	-	-	-	-	-	AT1G73390	Endosomal targeting BRO1-like domain-containing protein	PF03097.17	BRO1
HORVU2Hr1G090820	chr2H:645624249-645624798	-	-	-	No change	No change	-	-	-	-	-	-	-	-	-	-	-	-	-	-	-
HORVU2Hr1G090830	chr2H:645680847-645683690	probable leucine-rich repeat receptor-like protein kinase At1g35710	PF13855.5;PF00069.24	LRR_8;Pkinase	No change	No change	-	-	-	-	-	-	-	-	-	-	-	AT4G08850	Leucine-rich repeat receptor-like protein kinase family protein	PF08263.11;PF00560.32;PF13855.5;PF00069.24	LRRNT_2;LRR_1;LRR_8;Pkinase
HORVU2Hr1G090890	chr2H:646005661-646005893	predicted protein	-	-	No change	No change	-	-	-	-	-	-	-	-	-	-	-	-	-	-	-
HORVU2Hr1G090910	chr2H:646210512-646212847	-	-	-	No change	No change	-	-	-	-	-	-	-	-	-	-	-	-	-	-	-
HORVU2Hr1G090920	chr2H:646242719-646244142	annexin-like protein RJ4	PF00191.19	Annexin	No change	No change	-	-	-	-	-	-	-	-	-	-	-	AT5G12380	annexin 8	PF00191.19	Annexin
HORVU2Hr1G090930	chr2H:646251222-646252177	ferredoxin-thioredoxin reductase, variable chain	PF02941.14	FeThRed_A	No change	No change	-	-	-	-	-	-	-	-	-	-	-	AT5G08410	ferredoxin/thioredoxin reductase subunit A (variable subunit) 2	PF02941.14	FeThRed_A
HORVU2Hr1G090950	chr2H:646388585-646396853	Hus1-like protein	PF04005.11	Hus1	No change	No change	-	-	-	-	-	-	-	-	-	-	-	AT1G52530	Hus1-like protein	PF04005.11	Hus1
HORVU2Hr1G090960	chr2H:646392625-646397894	ABC transporter G family member 11	PF00005.26;PF01061.23	ABC_tran;ABC2_membrane	No change	No change	-	-	-	-	-	-	-	-	-	-	-	AT1G17840	white-brown complex-like protein	PF00005.26;PF01061.23	ABC_tran;ABC2_membrane
HORVU2Hr1G090970	chr2H:646574979-646577033	ethylene-responsive transcription factor ERF053	-	-	No change	No change	-	-	-	-	-	-	-	-	-	-	-	-	-	-	-
HORVU2Hr1G090980	chr2H:646656287-646661459	granule-bound starch synthase II	PF08323.10;PF00534.19	Glyco_transf_5;Glycos_transf_1	No change	No change	-	-	-	-	-	-	-	-	-	-	-	AT1G32900	UDP-Glycosyltransferase superfamily protein	PF08323.10;PF00534.19	Glyco_transf_5;Glycos_transf_1
HORVU2Hr1G091010	chr2H:646872648-646879635	WD repeat-containing protein 44	PF00400.31	WD40	No change	No change	10	-	-	-	-	-	-	-	-	-	-	AT5G54200	Transducin/WD40 repeat-like superfamily protein	PF00400.31	WD40
HORVU2Hr1G091020	chr2H:646926402-646926731	predicted protein	-	-	No change	No change	-	-	-	-	-	-	-	-	-	-	-	-	-	-	-
HORVU2Hr1G091030	chr2H:646930069-646939693	RNA polymerase II C-terminal domain phosphatase-like 1 isoform X1	PF03031.17	NIF	No change	No change	15	-	-	-	-	-	-	-	-	-	-	AT4G21670	C-terminal domain phosphatase-like 1	PF03031.17;PF00035.25	NIF;dsrm
HORVU2Hr1G091060	chr2H:646941449-646941970	lactosylceramide 4-alpha-galactosyltransferase	PF04572.11	Gb3_synth	No change	No change	-	-	-	-	-	-	-	-	-	-	-	AT1G61050	alpha 1%2C4-glycosyltransferase family protein	PF04488.14;PF04572.11	Gly_transf_sug;Gb3_synth
HORVU2Hr1G091080	chr2H:647060931-647061260	-	-	-	No change	No change	-	-	-	-	-	-	-	-	-	-	-	-	-	-	-
HORVU2Hr1G091090	chr2H:647062456-647064323	putative receptor-like protein kinase At4g00960	PF07714.16	Pkinase_Tyr	No change	No change	-	-	-	-	-	-	-	-	-	-	-	AT1G70740	Protein kinase superfamily protein	PF07714.16	Pkinase_Tyr
HORVU2Hr1G091100	chr2H:647115265-647116389	lactosylceramide 4-alpha-galactosyltransferase	PF04488.14;PF04572.11	Gly_transf_sug;Gb3_synth	No change	No change	-	-	-	-	-	-	-	-	-	-	-	AT2G38150	alpha 1%2C4-glycosyltransferase family protein	PF04488.14;PF04572.11	Gly_transf_sug;Gb3_synth
HORVU2Hr1G091110	chr2H:647117238-647117828	-	-	-	No change	No change	-	-	-	-	-	-	-	-	-	-	-	-	-	-	-
HORVU2Hr1G091130	chr2H:647133101-647136107	thioredoxin M2, chloroplastic	PF00085.19	Thioredoxin	No change	No change	3	-	-	-	-	-	-	-	-	-	-	AT3G15360	thioredoxin M-type 4	PF00085.19	Thioredoxin
HORVU2Hr1G091160	chr2H:647214976-647217653	-	-	-	No change	No change	-	-	-	-	-	-	-	-	-	-	-	-	-	-	-
HORVU2Hr1G091170	chr2H:647252087-647258342	-	-	-	No change	No change	-	-	-	-	-	-	-	-	-	-	-	-	-	-	-
HORVU2Hr1G091180	chr2H:647274526-647277383	-	-	-	No change	No change	-	-	-	-	-	-	-	-	-	-	-	-	-	-	-
HORVU2Hr1G091190	chr2H:647278826-647282664	-	-	-	No change	No change	-	-	-	-	-	-	-	-	-	-	-	-	-	-	-
HORVU2Hr1G091200	chr2H:647300676-647304039	thioredoxin M2, chloroplastic	PF00085.19	Thioredoxin	No change	No change	3	-	-	-	-	-	-	-	-	-	-	AT3G15360	thioredoxin M-type 4	PF00085.19	Thioredoxin
HORVU2Hr1G091220	chr2H:647312810-647317007	E3 ubiquitin-protein ligase RMA1H1	PF00097.24	zf-C3HC4	No change	No change	3	-	-	-	-	-	-	-	-	-	-	AT4G03510	RING membrane-anchor 1	PF13923.5	zf-C3HC4_2
HORVU2Hr1G091230	chr2H:647313038-647322216	syntaxin-81	PF10496.8	Syntaxin-18_N	No change	No change	10	-	-	-	-	-	-	-	-	-	-	AT1G51740	syntaxin of plants 81	PF10496.8	Syntaxin-18_N
HORVU2Hr1G091270	chr2H:647454060-647457503	probable beta-D-xylosidase 6	PF00933.20;PF01915.21;PF14310.5	Glyco_hydro_3;Glyco_hydro_3_C;Fn3-like	No change	No change	5	-	-	-	-	-	-	-	-	-	-	AT5G10560	Glycosyl hydrolase family protein	PF00933.20;PF01915.21;PF14310.5	Glyco_hydro_3;Glyco_hydro_3_C;Fn3-like
HORVU2Hr1G091280	chr2H:647542219-647544111	probable galacturonosyltransferase-like 3	PF01501.19	Glyco_transf_8	No change	No change	-	-	-	-	-	-	-	-	-	-	-	AT3G28340	galacturonosyltransferase-like 10	PF01501.19	Glyco_transf_8
HORVU2Hr1G091290	chr2H:647546927-647556341	predicted protein	PF06423.11	GWT1	No change	-2.05624	64	-	-	-	-	-	-	-	-	-	-	AT4G17910	transferases%2C transferring acyl groups	PF06423.11	GWT1
HORVU2Hr1G091320	chr2H:647661433-647668395	Elicitor-responsive protein 3	PF00168.29	C2	No change	No change	2	-	-	-	-	-	-	-	-	-	-	AT1G63220	Calcium-dependent lipid-binding (CaLB domain) family protein	PF00168.29	C2
HORVU2Hr1G091360	chr2H:647828573-647831604	L-type lectin-domain containing receptor kinase IV.1	PF00139.18;PF00069.24	Lectin_legB;Pkinase	No change	No change	12	-	-	-	-	-	-	-	-	-	-	AT2G37710	receptor lectin kinase	PF00139.18;PF00069.24	Lectin_legB;Pkinase
HORVU2Hr1G091370	chr2H:647831678-647838081	tRNA-dihydrouridine(20) synthase [NAD(P)+]-like	PF01207.16	Dus	No change	No change	-	-	-	-	-	-	-	-	-	-	-	AT3G49640	Aldolase-type TIM barrel family protein	PF01207.16	Dus
HORVU2Hr1G091380	chr2H:647928900-647931932	-	-	-	No change	No change	-	-	-	-	-	-	-	-	-	-	-	-	-	-	-
HORVU2Hr1G091390	chr2H:647932298-647934103	-	-	-	No change	No change	-	-	-	-	-	-	-	-	-	-	-	-	-	-	-
HORVU2Hr1G091400	chr2H:647934754-647936537	-	-	-	No change	No change	-	-	-	-	-	-	-	-	-	-	-	-	-	-	-
HORVU2Hr1G091410	chr2H:648021704-648023559	disease resistance protein RGA2-like	-	-	No change	No change	2	-	-	-	-	-	-	-	-	-	-	AT3G14460	LRR and NB-ARC domains-containing disease resistance protein	PF00931.21	NB-ARC
HORVU2Hr1G091430	chr2H:648052058-648053989	salutaridine reductase-like	PF00106.24	adh_short	-1.36551	-1.521	4	-	-	-	-	-	-	-	-	-	-	AT1G01800	NAD(P)-binding Rossmann-fold superfamily protein	PF00106.24	adh_short
HORVU2Hr1G091440	chr2H:648064375-648066772	(+)-neomenthol dehydrogenase isoform X1	PF00106.24	adh_short	-8.57223	-8.60697	-	-	-	-	-	-	-	-	-	-	-	AT1G01800	NAD(P)-binding Rossmann-fold superfamily protein	PF00106.24	adh_short
HORVU2Hr1G091460	chr2H:648082052-648083820	(+)-neomenthol dehydrogenase	PF00106.24	adh_short	6.16513	No change	9	-	-	-	-	-	-	-	-	-	-	AT2G24190	NAD(P)-binding Rossmann-fold superfamily protein	PF00106.24;PF13561.5	adh_short;adh_short_C2
HORVU2Hr1G091470	chr2H:648084804-648085035	-	-	-	No change	No change	-	-	-	-	-	-	-	-	-	-	-	-	-	-	-
HORVU2Hr1G091480	chr2H:648114419-648114574	predicted protein	-	-	No change	No change	-	-	-	-	-	-	-	-	-	-	-	-	-	-	-
HORVU2Hr1G091500	chr2H:648127647-648129194	disease resistance protein RGA2-like	-	-	No change	No change	3	-	-	-	-	-	-	-	-	-	-	AT3G14460	LRR and NB-ARC domains-containing disease resistance protein	PF00931.21	NB-ARC
HORVU2Hr1G091520	chr2H:648230291-648231491	-	-	-	No change	No change	-	-	-	-	-	-	-	-	-	-	-	-	-	-	-
HORVU2Hr1G091530	chr2H:648279937-648487245	Transcription factor LAF1	PF00249.30	Myb_DNA-binding	No change	No change	-	-	-	-	-	-	-	-	-	-	-	AT4G25560	myb domain protein 18	PF00249.30	Myb_DNA-binding
HORVU2Hr1G091550	chr2H:648487326-648487981	-	-	-	No change	No change	-	-	-	-	-	-	-	-	-	-	-	-	-	-	-
HORVU2Hr1G091580	chr2H:648515999-648516959	-	-	-	No change	No change	-	-	-	-	-	-	-	-	-	-	-	-	-	-	-
HORVU2Hr1G091590	chr2H:648553135-648557883	Transcription factor LAF1	PF00249.30	Myb_DNA-binding	No change	No change	5	-	-	-	-	-	-	-	-	-	-	AT4G25560	myb domain protein 18	PF00249.30	Myb_DNA-binding
HORVU2Hr1G091610	chr2H:648578136-648578701	-	-	-	No change	No change	-	-	-	-	-	-	-	-	-	-	-	-	-	-	-
HORVU2Hr1G091630	chr2H:648824301-648826151	myb-related protein Myb4-like	PF00249.30	Myb_DNA-binding	No change	No change	-	-	-	-	-	-	-	-	-	-	-	AT3G61250	myb domain protein 17	PF00249.30	Myb_DNA-binding
HORVU2Hr1G091660	chr2H:648907483-648907819	predicted protein	PF02365.14	NAM	No change	No change	-	-	-	-	-	-	-	-	-	-	-	-	-	-	-
HORVU2Hr1G091680	chr2H:649203485-649232890	remorin	PF03766.12;PF03763.12	Remorin_N;Remorin_C	No change	No change	3	-	-	-	-	-	-	-	-	-	-	AT5G23750	Remorin family protein	PF03766.12;PF03763.12	Remorin_N;Remorin_C
HORVU2Hr1G091720	chr2H:649447327-649449948	probable ascorbate-specific transmembrane electron transporter 2	PF03188.15	Cytochrom_B561	No change	No change	2	-	-	-	-	-	-	-	-	-	-	AT4G25570	Cytochrome b561/ferric reductase transmembrane protein family	PF03188.15	Cytochrom_B561
HORVU2Hr1G091780	chr2H:649500756-649502079	tropinone reductase homolog At5g06060	PF13561.5	adh_short_C2	No change	No change	-	-	-	-	-	-	-	-	-	-	-	AT2G29360	NAD(P)-binding Rossmann-fold superfamily protein	PF13561.5	adh_short_C2
HORVU2Hr1G091790	chr2H:649522466-649523506	heavy metal-associated isoprenylated plant protein 39 isoform X1	PF00403.25	HMA	No change	No change	-	-	-	-	-	-	-	-	-	-	-	AT5G23760	Copper transport protein family	-	-
HORVU2Hr1G091800	chr2H:649532894-649537574	O-glucosyltransferase rumi homolog isoform X3	PF05686.11	Glyco_transf_90	No change	No change	68	-	-	-	-	-	-	-	-	-	-	AT5G23850	O-glucosyltransferase rumi-like protein (DUF821)	PF05686.11	Glyco_transf_90
HORVU2Hr1G091830	chr2H:649645044-649649558	vesicle-associated protein 1-2 isoform X2	PF00635.25	Motile_Sperm	No change	No change	-	-	-	-	-	-	-	-	-	-	-	AT2G45140	plant VAP homolog 12	PF00635.25	Motile_Sperm
HORVU2Hr1G091840	chr2H:649649420-649657909	probable LRR receptor-like serine/threonine-protein kinase At1g63430	PF08263.11;PF00560.32;PF07714.16	LRRNT_2;LRR_1;Pkinase_Tyr	No change	No change	-	-	-	-	-	-	-	-	-	-	-	AT1G63430	Leucine-rich repeat protein kinase family protein	PF08263.11;PF00560.32;PF07714.16	LRRNT_2;LRR_1;Pkinase_Tyr
HORVU2Hr1G091850	chr2H:649733130-649736343	predicted protein	-	-	No change	No change	-	-	-	-	-	-	-	-	-	-	-	AT3G60590	cytochrome P450 family protein	-	-
HORVU2Hr1G091870	chr2H:649811889-649819051	peroxisomal membrane protein 11-4	PF05648.13	PEX11	No change	No change	-	-	-	-	-	-	-	-	-	-	-	AT3G47430	peroxin 11B	PF05648.13	PEX11
HORVU2Hr1G091880	chr2H:649971828-649978124	vacuolar-processing enzyme beta-isozyme 1	PF01650.17	Peptidase_C13	No change	No change	-	-	-	-	-	-	-	-	-	-	-	AT1G62710	beta vacuolar processing enzyme	PF01650.17	Peptidase_C13
HORVU2Hr1G091890	chr2H:649971910-649976354	bifunctional adenosine 5'-phosphosulfate phosphorylase/adenylylsulfatase HINT4	PF11969.7	DcpS_C	No change	No change	-	-	-	-	-	-	-	-	-	-	-	AT4G16566	histidine triad nucleotide-binding 4	PF11969.7	DcpS_C
HORVU2Hr1G091910	chr2H:650018408-650024053	beta-fructofuranosidase 1	PF00251.19;PF08244.11	Glyco_hydro_32N;Glyco_hydro_32C	No change	No change	6	-	-	-	-	-	-	-	-	-	-	AT1G62660	Glycosyl hydrolases family 32 protein	PF00251.19;PF08244.11	Glyco_hydro_32N;Glyco_hydro_32C
HORVU2Hr1G091920	chr2H:650058305-650060118	ATP binding protein	PF00069.24	Pkinase	No change	No change	-	-	-	-	-	-	-	-	-	-	-	AT5G22840	Protein kinase superfamily protein	PF00069.24	Pkinase
HORVU2Hr1G091990	chr2H:650203228-650205120	beta-fructofuranosidase 1	PF00251.19	Glyco_hydro_32N	No change	-1.22831	-	-	-	-	-	-	-	-	-	-	-	AT1G62660	Glycosyl hydrolases family 32 protein	PF00251.19;PF08244.11	Glyco_hydro_32N;Glyco_hydro_32C
HORVU2Hr1G092000	chr2H:650225812-650227726	protein YABBY 5	PF04690.12	YABBY	No change	No change	-	-	-	-	-	-	-	-	-	-	-	AT4G00180	Plant-specific transcription factor YABBY family protein	PF04690.12	YABBY
HORVU2Hr1G092010	chr2H:650226537-650231060	protein YABBY 5	PF04690.12	YABBY	No change	No change	-	-	-	-	-	-	-	-	-	-	-	AT4G00180	Plant-specific transcription factor YABBY family protein	PF04690.12	YABBY
HORVU2Hr1G092030	chr2H:650452493-650457428	NAC domain-containing protein 7-like	PF02365.14	NAM	No change	No change	-	-	-	-	-	-	-	-	-	-	-	AT1G12260	NAC 007	PF02365.14	NAM
HORVU2Hr1G092040	chr2H:650456584-650456772	-	-	-	No change	No change	-	-	-	-	-	-	-	-	-	-	-	-	-	-	-
HORVU2Hr1G092050	chr2H:650477335-650482423	retrotransposon protein, putative, Ty3-gypsy subclass	PF00078.26	RVT_1	No change	No change	-	-	-	-	-	-	-	-	-	-	-	-	-	-	-
HORVU2Hr1G092060	chr2H:650675862-650676756	Pathogenesis-related protein 1A	PF00188.25	CAP	No change	No change	-	-	-	-	-	-	-	-	-	-	-	AT3G19690	CAP (Cysteine-rich secretory proteins%2C Antigen 5%2C and Pathogenesis-related 1 protein) superfamily protein	PF00188.25	CAP
HORVU2Hr1G092070	chr2H:650773966-650775199	auxin-responsive protein SAUR36	PF02519.13	Auxin_inducible	No change	No change	7	-	-	-	-	-	-	-	-	-	-	AT3G60690	SAUR-like auxin-responsive protein family	PF02519.13	Auxin_inducible
HORVU2Hr1G092080	chr2H:650897742-651060215	vacuolar-processing enzyme beta-isozyme 1	PF01650.17	Peptidase_C13	No change	No change	-	-	-	-	-	-	-	-	-	-	-	AT1G62710	beta vacuolar processing enzyme	PF01650.17	Peptidase_C13
HORVU2Hr1G092090	chr2H:650899859-650900692	vacuolar-processing enzyme beta-isozyme 1-like	-	-	No change	No change	-	-	-	-	-	-	-	-	-	-	-	AT1G62710	beta vacuolar processing enzyme	PF01650.17	Peptidase_C13
HORVU2Hr1G092100	chr2H:650900421-650904105	cysteine-rich repeat secretory protein 15-like	PF01657.16	Stress-antifung	No change	No change	-	-	-	-	-	-	-	-	-	-	-	AT3G60720	plasmodesmata-located protein 8	PF01657.16	Stress-antifung
HORVU2Hr1G092170	chr2H:651248931-651249349	vacuolar iron transporter homolog 2-like	-	-	No change	No change	-	-	-	-	-	-	-	-	-	-	-	-	-	-	-
HORVU2Hr1G092180	chr2H:651370368-651374936	elongation factor G-2, chloroplastic	PF00009.26;PF03144.24;PF14492.5;PF03764.17;PF00679.23	GTP_EFTU;GTP_EFTU_D2;EFG_II;EFG_IV;EFG_C	No change	No change	-	-	-	-	-	-	-	-	-	-	-	AT1G62750	Translation elongation factor EFG/EF2 protein	PF00009.26;PF03144.24;PF14492.5;PF03764.17;PF00679.23	GTP_EFTU;GTP_EFTU_D2;EFG_II;EFG_IV;EFG_C
HORVU2Hr1G092190	chr2H:651377631-651380961	hsp70-Hsp90 organizing protein	PF13432.5;PF13181.5;PF13414.5;PF00515.27	TPR_16;TPR_8;TPR_11;TPR_1	No change	No change	-	-	-	-	-	-	-	-	-	-	-	AT1G62740	stress-inducible protein	PF00515.27;PF13414.5	TPR_1;TPR_11
HORVU2Hr1G092200	chr2H:651398906-651399727	-	-	-	No change	No change	-	-	-	-	-	-	-	-	-	-	-	-	-	-	-
HORVU2Hr1G092230	chr2H:651461031-651469206	autophagy-related protein 13a	PF10033.8	ATG13	No change	No change	-	-	-	-	-	-	-	-	-	-	-	AT3G49590	Autophagy-related protein 13	PF10033.8	ATG13
HORVU2Hr1G092250	chr2H:651528086-651534019	kinesin-related protein15	PF00225.22;PF11995.7	Kinesin;DUF3490	No change	No change	235	3	-	-	-	-	-	-	-	-	-	AT4G38950	ATP binding microtubule motor family protein	PF00225.22;PF11995.7	Kinesin;DUF3490
HORVU2Hr1G092260	chr2H:651534346-651540462	BRCT domain-containing protein At4g02110	PF12738.6	PTCB-BRCT	No change	No change	81	-	-	-	-	-	-	-	-	-	-	AT4G02110	transcription coactivator	PF12738.6;PF00533.25	PTCB-BRCT;BRCT
HORVU2Hr1G092270	chr2H:651676342-651677589	predicted protein	PF00903.24	Glyoxalase	No change	No change	-	-	-	-	-	-	-	-	-	-	-	AT1G80160	Lactoylglutathione lyase / glyoxalase I family protein	PF00903.24	Glyoxalase
HORVU2Hr1G092280	chr2H:651692336-651693555	NAD(P)H-quinone oxidoreductase subunit M, chloroplastic	PF10664.8	NdhM	No change	No change	-	-	-	-	-	-	-	-	-	-	-	AT4G37925	subunit NDH-M of NAD(P)H:plastoquinone dehydrogenase complex	PF10664.8	NdhM
HORVU2Hr1G092290	chr2H:652031058-652032990	homeodomain leucine zipper protein Vrs1	PF00046.28	Homeobox	No change	No change	-	-	-	-	-	-	-	-	-	-	-	AT2G18550	homeobox protein 21	PF00046.28	Homeobox
HORVU2Hr1G092300	chr2H:652093963-652095055	homeodomain-leucine zipper I-class homeobox protein	PF00046.28	Homeobox	No change	No change	-	-	-	-	-	-	-	-	-	-	-	AT4G36740	homeobox protein 40	PF00046.28	Homeobox
HORVU2Hr1G092340	chr2H:652416364-652419744	required to maintain repression 2	-	-	No change	No change	-	-	-	-	-	-	-	-	-	-	-	AT1G77270	hypothetical protein	-	-
HORVU2Hr1G092350	chr2H:652463088-652464999	histone-binding protein MSI1	PF00400.31	WD40	No change	No change	-	-	-	-	-	-	-	-	-	-	-	AT4G35050	Transducin family protein / WD-40 repeat family protein	PF12265.7;PF00400.31	CAF1C_H4-bd;WD40
HORVU2Hr1G092360	chr2H:652499287-652502830	cytochrome P450 84A1-like	PF00067.21	p450	No change	No change	-	-	-	-	-	-	-	-	-	-	-	AT4G36220	ferulic acid 5-hydroxylase 1	PF00067.21	p450
HORVU2Hr1G092370	chr2H:652710524-652710857	predicted protein	-	-	No change	No change	-	-	-	-	-	-	-	-	-	-	-	-	-	-	-
HORVU2Hr1G092380	chr2H:652744663-652751299	lysine-specific demethylase JMJ25 isoform X2	PF02373.21	JmjC	No change	No change	8	-	-	-	-	-	-	-	-	-	-	AT1G11950	Transcription factor jumonji (jmjC) domain-containing protein	PF02373.21	JmjC
HORVU2Hr1G092390	chr2H:652762994-652764448	P-loop NTPase domain-containing protein LPA1-like	-	-	No change	No change	-	-	-	-	-	-	-	-	-	-	-	AT5G60760	P-loop containing nucleoside triphosphate hydrolases superfamily protein	-	-
HORVU2Hr1G092400	chr2H:652765009-652765532	Lysine-specific demethylase 3B	-	-	No change	No change	3	-	-	-	-	-	-	-	-	-	-	-	-	-	-
HORVU2Hr1G092420	chr2H:653323469-653360286	GATA transcription factor 5	-	-	No change	No change	8	-	-	-	-	-	-	-	-	-	-	-	-	-	-
ENSRNA049439281	chr2H:653371368-653371439	-	-	-	No change	No change	-	-	-	-	-	-	-	-	-	-	-	-	-	-	-
HORVU2Hr1G092430	chr2H:653414730-653422788	SH3 domain-containing protein 2	PF14604.5	SH3_9	No change	No change	-	-	-	-	-	-	-	-	-	-	-	AT4G34660	SH3 domain-containing protein	PF14604.5	SH3_9
HORVU2Hr1G092460	chr2H:653533189-653535350	B-box zinc finger protein 20 isoform X1	PF00643.23	zf-B_box	No change	No change	35	-	-	-	-	-	-	-	-	-	-	AT1G75540	salt tolerance homolog2	PF00643.23	zf-B_box
HORVU2Hr1G092510	chr2H:653804732-653807000	COBRA-like protein 7	-	-	No change	No change	-	-	-	-	-	-	-	-	-	-	-	AT3G29810	COBRA-like protein 2 precursor	PF04833.14	COBRA
HORVU2Hr1G092520	chr2H:653927156-653940237	formin-like protein 3 isoform X1	PF10409.8;PF02181.22	PTEN_C2;FH2	No change	No change	13	-	-	-	-	-	-	-	-	-	-	AT1G31810	Formin Homology 14	PF10409.8;PF02181.22	PTEN_C2;FH2
HORVU2Hr1G092530	chr2H:653946383-653985593	aldehyde dehydrogenase family 3 member F1	PF00171.21	Aldedh	-6.06864	No change	25	-	-	-	-	-	-	-	-	-	-	AT4G36250	aldehyde dehydrogenase 3F1	PF00171.21	Aldedh
HORVU2Hr1G092540	chr2H:653980880-653981344	Aldehyde dehydrogenase family 3 member F1	-	-	No change	No change	-	-	-	-	-	-	-	-	-	-	-	AT4G36250	aldehyde dehydrogenase 3F1	PF00171.21	Aldedh
HORVU2Hr1G092570	chr2H:654047316-654048041	uncharacterized protein LOC109945248	-	-	-6.777	No change	-	-	-	-	-	-	-	-	-	-	-	-	-	-	-
HORVU2Hr1G092580	chr2H:654049357-654049824	protein ALP1-like isoform X3	-	-	No change	No change	-	-	-	-	-	-	-	-	-	-	-	-	-	-	-
HORVU2Hr1G092600	chr2H:654157450-654168952	multiprotein-bridging factor 1a	PF08523.9;PF01381.21	MBF1;HTH_3	No change	No change	-	-	-	-	-	-	-	-	-	-	-	AT2G42680	multiprotein bridging factor 1A	PF08523.9;PF01381.21	MBF1;HTH_3
HORVU2Hr1G092650	chr2H:654598506-654602374	trihelix transcription factor GTL1-like isoform X1	PF13837.5	Myb_DNA-bind_4	No change	No change	14	-	-	-	-	-	-	-	-	-	-	AT1G76890	Duplicated homeodomain-like superfamily protein	PF13837.5	Myb_DNA-bind_4
HORVU2Hr1G092680	chr2H:654700278-654701227	-	-	-	No change	No change	-	-	-	-	-	-	-	-	-	-	-	-	-	-	-
HORVU2Hr1G092690	chr2H:654954548-654961115	sphingoid long-chain bases kinase 1-like	PF00781.23	DAGK_cat	No change	No change	13	-	-	-	-	-	-	-	-	-	-	AT5G23450	long-chain base (LCB) kinase 1	PF00781.23	DAGK_cat
HORVU2Hr1G092710	chr2H:654963159-654965963	homeobox-leucine zipper protein HOX22	PF00046.28;PF02183.17	Homeobox;HALZ	No change	No change	2	-	-	-	-	2	-	-	-	-	-	AT2G46680	homeobox 7	PF00046.28;PF02183.17	Homeobox;HALZ
HORVU2Hr1G092730	chr2H:655110306-655114274	uncharacterized membrane protein At1g16860-like	-	-	No change	No change	-	-	-	-	-	-	-	-	-	-	-	AT4G22290	Ubiquitin-specific protease family C19-related protein	-	-
HORVU2Hr1G092740	chr2H:655129440-655131630	-	-	-	No change	No change	-	-	-	-	-	-	-	-	-	-	-	-	-	-	-
HORVU2Hr1G092750	chr2H:655136809-655138805	OJ000126_13.10 protein	PF04520.12	Senescence_reg	No change	No change	-	-	-	-	-	-	-	-	-	-	-	AT2G28400	senescence regulator (Protein of unknown function%2C DUF584)	PF04520.12	Senescence_reg
HORVU2Hr1G092760	chr2H:655139374-655139842	protein FAR1-RELATED SEQUENCE 5-like	PF03101.14	FAR1	No change	No change	-	-	-	-	-	-	-	-	-	-	-	AT4G38180	FAR1-related sequence 5	PF03101.14;PF10551.8;PF04434.16	FAR1;MULE;SWIM
HORVU2Hr1G092780	chr2H:655203590-655204447	hypothetical protein TRIUR3_09442	-	-	No change	No change	-	-	-	-	-	-	-	-	-	-	-	-	-	-	-
HORVU2Hr1G092800	chr2H:655324184-655329172	probable metal-nicotianamine transporter YSL9	PF03169.14	OPT	No change	No change	-	-	-	-	-	-	-	-	-	-	-	AT5G53550	YELLOW STRIPE like 3	PF03169.14	OPT
HORVU2Hr1G092810	chr2H:655347877-655401933	probable metal-nicotianamine transporter YSL9	PF03169.14	OPT	No change	No change	10	-	-	-	-	-	-	-	-	-	-	AT5G53550	YELLOW STRIPE like 3	PF03169.14	OPT
HORVU2Hr1G092820	chr2H:655479964-655483904	-	-	-	No change	No change	-	-	-	-	-	-	-	-	-	-	-	-	-	-	-
HORVU2Hr1G092840	chr2H:655507501-655511651	-	-	-	No change	No change	-	-	-	-	-	-	-	-	-	-	-	-	-	-	-
HORVU2Hr1G092850	chr2H:655507925-655514509	-	-	-	No change	No change	-	-	-	-	-	-	-	-	-	-	-	-	-	-	-
HORVU2Hr1G092880	chr2H:655536519-655538507	iron-phytosiderophore transporter yellow stripe 1	PF03169.14	OPT	No change	No change	-	-	-	-	-	-	-	-	-	-	-	AT5G24380	YELLOW STRIPE like 2	PF03169.14	OPT
HORVU2Hr1G092890	chr2H:655543780-655544004	protein FAR1-RELATED SEQUENCE 5-like	-	-	No change	No change	-	-	-	-	-	-	-	-	-	-	-	-	-	-	-
HORVU2Hr1G092900	chr2H:655813873-655816213	actin cytoskeleton-regulatory complex protein pan1	-	-	No change	No change	-	-	-	-	-	-	-	-	-	-	-	-	-	-	-
HORVU2Hr1G092920	chr2H:655819700-655823545	RNA recognition water-stress protein1	PF00076.21	RRM_1	No change	No change	-	-	-	-	-	-	-	-	-	-	-	AT2G44710	RNA-binding (RRM/RBD/RNP motifs) family protein	PF00076.21	RRM_1
HORVU2Hr1G092930	chr2H:655873271-655877892	casein kinase II subunit beta-1-like	PF01214.17	CK_II_beta	No change	No change	-	-	-	-	-	-	-	-	-	-	-	AT5G47080	casein kinase II beta chain 1	PF01214.17	CK_II_beta
HORVU2Hr1G092940	chr2H:655878170-655886316	eukaryotic translation initiation factor 4G	PF02854.18;PF02847.16	MIF4G;MA3	No change	No change	-	-	-	-	-	-	-	-	-	-	-	AT3G60240	eukaryotic translation initiation factor 4G	PF02854.18;PF02847.16	MIF4G;MA3
HORVU2Hr1G092950	chr2H:655996718-655997180	zinc finger MYM-type protein 1-like	PF14291.5	DUF4371	No change	No change	-	-	-	-	-	-	-	-	-	-	-	AT3G29763	General transcription factor 2-related zinc finger protein	PF14291.5	DUF4371
HORVU2Hr1G092960	chr2H:656009941-656014597	-	-	-	No change	No change	-	-	-	-	-	-	-	-	-	-	-	-	-	-	-
HORVU2Hr1G092970	chr2H:656016129-656016254	-	-	-	No change	No change	-	-	-	-	-	-	-	-	-	-	-	-	-	-	-
HORVU2Hr1G092980	chr2H:656017732-656023394	-	-	-	No change	No change	-	-	-	-	-	-	-	-	-	-	-	-	-	-	-
HORVU2Hr1G093000	chr2H:656188019-656192857	subtilisin-like protease SBT2.5 isoform X1	PF05922.15;PF00082.21	Inhibitor_I9;Peptidase_S8	No change	No change	-	-	-	-	-	-	-	-	-	-	-	AT2G19170	subtilisin-like serine protease 3	PF05922.15;PF00082.21;PF02225.21;PF06280.11	Inhibitor_I9;Peptidase_S8;PA;fn3_5
HORVU2Hr1G093010	chr2H:656338798-656339091	DDB1- and CUL4-associated factor 8	PF00400.31	WD40	No change	No change	-	-	-	-	-	-	-	-	-	-	-	AT3G45620	Transducin/WD40 repeat-like superfamily protein	PF00400.31	WD40
HORVU2Hr1G093020	chr2H:656410958-656417166	predicted protein	PF00538.18	Linker_histone	No change	No change	-	-	-	-	-	-	-	-	-	-	-	AT5G08780	winged-helix DNA-binding transcription factor family protein	PF00538.18	Linker_histone
HORVU2Hr1G093030	chr2H:656413336-656415155	glutamate dehydrogenase 2, mitochondrial	PF00208.20	ELFV_dehydrog	No change	No change	-	-	-	-	-	-	-	-	-	-	-	AT5G07440	glutamate dehydrogenase 2	PF02812.17;PF00208.20	ELFV_dehydrog_N;ELFV_dehydrog
HORVU2Hr1G093050	chr2H:656477678-656598859	Histone-lysine N-methyltransferase, H3 lysine-9 specific SUVH5	-	-	No change	No change	-	-	-	-	-	-	-	-	-	-	-	-	-	-	-
HORVU2Hr1G093070	chr2H:656491502-656491966	predicted protein	-	-	No change	No change	-	-	-	-	-	-	-	-	-	-	-	-	-	-	-
HORVU2Hr1G093100	chr2H:656949757-656953009	U-box domain-containing protein 57	PF04564.14	U-box	No change	No change	-	-	-	-	-	-	-	-	-	-	-	AT2G45910	U-box domain-containing protein kinase family protein	PF00069.24;PF04564.14	Pkinase;U-box
HORVU2Hr1G093140	chr2H:657018814-657021561	predicted protein	PF07859.12	Abhydrolase_3	No change	No change	-	-	-	-	-	-	-	-	-	-	-	AT1G47480	alpha/beta-Hydrolases superfamily protein	PF07859.12	Abhydrolase_3
HORVU2Hr1G093150	chr2H:657022651-657025401	AUGMIN subunit 6 isoform X2	PF14661.5	HAUS6_N	No change	No change	-	-	-	-	-	-	-	-	-	-	-	AT5G40740	HAUS augmin-like complex subunit	PF14661.5	HAUS6_N
HORVU2Hr1G093160	chr2H:657157285-657159402	AUGMIN subunit 6 isoform X2	PF14661.5	HAUS6_N	No change	No change	-	-	-	-	-	-	-	-	-	-	-	AT5G40740	HAUS augmin-like complex subunit	PF14661.5	HAUS6_N
HORVU2Hr1G093180	chr2H:657190748-657192369	membrane protein	PF06966.11	DUF1295	No change	No change	2	-	-	-	-	1	-	-	-	-	-	AT2G46890	3-oxo-5-alpha-steroid 4-dehydrogenase (DUF1295)	PF06966.11	DUF1295
HORVU2Hr1G093190	chr2H:657192837-657193477	1-aminocyclopropane-1-carboxylate oxidase-like protein 1	-	-	No change	No change	-	-	-	-	-	-	-	-	-	-	-	-	-	-	-
HORVU2Hr1G093200	chr2H:657222272-657223092	L-gulonolactone oxidase 2-like	PF04030.13	ALO	No change	No change	-	-	-	-	-	-	-	-	-	-	-	AT5G56470	FAD-dependent oxidoreductase family protein	PF04030.13	ALO
HORVU2Hr1G093210	chr2H:657352734-657355073	Cyclin-P4-1	PF08613.10	Cyclin	No change	No change	-	-	-	-	-	-	-	-	-	-	-	AT2G44740	cyclin p4%3B1	PF08613.10	Cyclin
HORVU2Hr1G093220	chr2H:657560666-657564910	predicted protein	PF13812.5;PF13181.5;PF01535.19	PPR_3;TPR_8;PPR	No change	No change	-	-	-	-	-	-	-	-	-	-	-	AT1G02150	Tetratricopeptide repeat (TPR)-like superfamily protein	PF01535.19;PF13812.5	PPR;PPR_3
HORVU2Hr1G093230	chr2H:657566989-657571515	GATA transcription factor 26-like isoform X1	PF00320.26	GATA	No change	No change	-	-	-	-	-	-	-	-	-	-	-	AT4G17570	GATA transcription factor 26	PF00320.26;PF13919.5	GATA;ASXH
HORVU2Hr1G093250	chr2H:657635499-657636139	zinc finger CCCH domain-containing protein 24	PF00642.23	zf-CCCH	No change	No change	1	-	-	-	-	-	-	-	-	-	-	AT2G28450	zinc finger (CCCH-type) family protein	PF00642.23;PF13847.5;PF05958.10	zf-CCCH;Methyltransf_31;tRNA_U5-meth_tr
HORVU2Hr1G093260	chr2H:657647929-657648922	tetraketide alpha-pyrone reductase 1	-	-	No change	No change	-	-	-	-	-	-	-	-	-	-	-	AT4G35420	dihydroflavonol 4-reductase-like1	PF01370.20	Epimerase
HORVU2Hr1G093280	chr2H:657659735-657660073	-	-	-	No change	No change	-	-	-	-	-	-	-	-	-	-	-	-	-	-	-
HORVU2Hr1G093310	chr2H:657669286-657669691	Zinc finger CCCH domain-containing protein 24	-	-	No change	No change	-	-	-	-	-	-	-	-	-	-	-	AT2G28450	zinc finger (CCCH-type) family protein	PF00642.23;PF13847.5;PF05958.10	zf-CCCH;Methyltransf_31;tRNA_U5-meth_tr
HORVU2Hr1G093330	chr2H:657750539-657758412	dol-P-Man:Man(7)GlcNAc(2)-PP-Dol alpha-1,6-mannosyltransferase isoform X2	PF03901.16	Glyco_transf_22	No change	No change	-	-	-	-	-	-	-	-	-	-	-	AT1G02145	homolog of asparagine-linked glycosylation 12	PF03901.16	Glyco_transf_22
HORVU2Hr1G093350	chr2H:657822736-657827109	probable WRKY transcription factor 12	PF03106.14	WRKY	No change	No change	6	-	-	-	-	-	-	-	-	-	-	AT2G44745	WRKY family transcription factor	PF03106.14	WRKY
HORVU2Hr1G093380	chr2H:658220168-658221677	transcription repressor OFP1	PF13724.5;PF04844.12	DNA_binding_2;Ovate	No change	No change	-	-	-	-	-	-	-	-	-	-	-	AT1G06920	ovate family protein 4	PF13724.5;PF04844.12	DNA_binding_2;Ovate
HORVU2Hr1G093390	chr2H:658223906-658227461	ELMO domain-containing protein A-like	PF04727.12	ELMO_CED12	No change	No change	-	-	-	-	-	-	-	-	-	-	-	AT3G60260	ELMO/CED-12 family protein	PF04727.12	ELMO_CED12
HORVU2Hr1G093400	chr2H:658229065-658233369	predicted protein	-	-	No change	No change	-	-	-	-	-	-	-	-	-	-	-	AT2G44760	dihydroorotate dehydrogenase (DUF3598)	-	-
HORVU2Hr1G093410	chr2H:658255261-658258093	ELMO domain-containing protein A-like	PF04727.12	ELMO_CED12	No change	No change	-	-	-	-	-	-	-	-	-	-	-	AT3G60260	ELMO/CED-12 family protein	PF04727.12	ELMO_CED12
HORVU2Hr1G093420	chr2H:658259932-658264215	predicted protein	-	-	No change	No change	-	-	-	-	-	-	-	-	-	-	-	AT2G44760	dihydroorotate dehydrogenase (DUF3598)	-	-
HORVU2Hr1G093430	chr2H:658374945-658375969	Blue copper protein	PF02298.16	Cu_bind_like	No change	No change	-	-	-	-	-	-	-	-	-	-	-	AT5G07475	Cupredoxin superfamily protein	PF02298.16	Cu_bind_like
ENSRNA049481401	chr2H:658384963-658385081	-	-	-	No change	No change	-	-	-	-	-	-	-	-	-	-	-	-	-	-	-
ENSRNA049481406	chr2H:658385374-658385492	-	-	-	No change	No change	-	-	-	-	-	-	-	-	-	-	-	-	-	-	-
ENSRNA049481412	chr2H:658385995-658386113	-	-	-	No change	No change	-	-	-	-	-	-	-	-	-	-	-	-	-	-	-
HORVU2Hr1G093480	chr2H:658506062-658512755	predicted protein	PF02458.14	Transferase	No change	No change	-	-	-	-	-	-	-	-	-	-	-	AT5G02890	HXXXD-type acyl-transferase family protein	PF02458.14	Transferase
HORVU2Hr1G093490	chr2H:658625259-658632245	protein ROOT PRIMORDIUM DEFECTIVE 1	PF11955.7	PORR	No change	No change	-	-	-	-	-	-	-	-	-	-	-	AT3G58520	Ubiquitin carboxyl-terminal hydrolase family protein	PF11955.7	PORR
HORVU2Hr1G093530	chr2H:658694732-658696335	cysteine-rich repeat secretory protein 2-like	PF01657.16	Stress-antifung	6.95995	3.59877	-	-	-	-	-	-	-	-	-	-	-	-	-	-	-
HORVU2Hr1G093540	chr2H:658701219-658702639	predicted protein	-	-	No change	No change	-	-	-	-	-	-	-	-	-	-	-	-	-	-	-
HORVU2Hr1G093570	chr2H:658831215-658835713	ubiquitin carboxyl-terminal hydrolase isozyme L3	PF01088.20	Peptidase_C12	No change	No change	-	-	-	-	-	-	-	-	-	-	-	AT4G17510	ubiquitin C-terminal hydrolase 3	PF01088.20	Peptidase_C12
HORVU2Hr1G093580	chr2H:658836131-658840020	serine/threonine-protein kinase D6PKL1	PF00069.24	Pkinase	No change	No change	-	-	-	-	-	-	-	-	-	-	-	AT2G44830	Protein kinase superfamily protein	PF00069.24	Pkinase
HORVU2Hr1G093610	chr2H:658887928-658966241	cysteine-rich repeat secretory protein 2-like	PF01657.16	Stress-antifung	No change	No change	-	-	-	-	-	-	-	-	-	-	-	-	-	-	-
HORVU2Hr1G093640	chr2H:658901072-658915238	-	-	-	No change	No change	-	-	-	-	-	-	-	-	-	-	-	-	-	-	-
HORVU2Hr1G093650	chr2H:658971366-658971759	predicted protein	-	-	No change	No change	-	-	-	-	-	-	-	-	-	-	-	-	-	-	-
HORVU2Hr1G093660	chr2H:659081830-659083161	ethylene-responsive transcription factor 1B-like	PF00847.19	AP2	No change	No change	-	-	-	-	-	-	-	-	-	-	-	AT3G23240	ethylene response factor 1	PF00847.19	AP2
HORVU2Hr1G093670	chr2H:659157910-659408434	uncharacterized protein LOC109748010	-	-	No change	1.81007	2	-	-	-	-	-	-	-	-	-	-	-	-	-	-
HORVU2Hr1G093680	chr2H:659200247-659202995	Histone H4	PF15511.5	CENP-T_C	No change	No change	-	-	-	-	-	-	-	-	-	-	-	AT5G59970	Histone superfamily protein	PF15511.5	CENP-T_C
HORVU2Hr1G093690	chr2H:659203149-659209552	expansin-A10	PF03330.17;PF01357.20	DPBB_1;Pollen_allerg_1	No change	No change	-	-	-	-	-	-	-	-	-	-	-	AT3G03220	expansin A13	PF03330.17;PF01357.20	DPBB_1;Pollen_allerg_1
HORVU2Hr1G093700	chr2H:659246447-659247182	OSJNBa0088A01.13-like protein	-	-	No change	1.53499	-	-	-	-	-	-	-	-	-	-	-	-	-	-	-
HORVU2Hr1G093720	chr2H:659264340-659267036	pentatricopeptide repeat-containing protein At5g13770, chloroplastic	PF01535.19;PF12854.6;PF13041.5	PPR;PPR_1;PPR_2	No change	No change	-	-	-	-	-	-	-	-	-	-	-	AT5G13770	Pentatricopeptide repeat (PPR-like) superfamily protein	PF01535.19;PF13812.5	PPR;PPR_3
HORVU2Hr1G093730	chr2H:659394802-659395519	OSJNBa0088A01.13-like protein	-	-	No change	No change	-	-	-	-	-	-	-	-	-	-	-	-	-	-	-
HORVU2Hr1G093770	chr2H:659587555-659588228	probable helicase senataxin	PF13087.5	AAA_12	No change	No change	-	-	-	-	-	-	-	-	-	-	-	AT4G05540	P-loop containing nucleoside triphosphate hydrolases superfamily protein	PF13086.5;PF13087.5	AAA_11;AAA_12
HORVU2Hr1G093780	chr2H:659630829-659631035	2,3-bisphosphoglycerate-independent phosphoglycerate mutase	-	-	No change	No change	-	-	-	-	-	-	-	-	-	-	-	-	-	-	-
HORVU2Hr1G093800	chr2H:659681381-659686187	P-loop containing nucleoside triphosphate hydrolase superfamily protein	PF13086.5;PF13087.5	AAA_11;AAA_12	No change	No change	-	-	-	-	-	-	-	-	-	-	-	AT1G65780	P-loop containing nucleoside triphosphate hydrolases superfamily protein	PF13086.5;PF13087.5	AAA_11;AAA_12
HORVU2Hr1G093810	chr2H:659716173-659722425	P-loop containing nucleoside triphosphate hydrolase superfamily protein	PF13086.5;PF13087.5	AAA_11;AAA_12	No change	No change	-	-	-	-	-	-	-	-	-	-	-	AT1G65810	P-loop containing nucleoside triphosphate hydrolases superfamily protein	PF13086.5;PF13087.5	AAA_11;AAA_12
HORVU2Hr1G093840	chr2H:659886176-659923823	P-loop containing nucleoside triphosphate hydrolase superfamily protein	PF13086.5;PF13087.5	AAA_11;AAA_12	No change	No change	-	-	-	-	-	-	-	-	-	-	-	AT5G52090	P-loop containing nucleoside triphosphate hydrolases superfamily protein	PF13086.5;PF13087.5	AAA_11;AAA_12
HORVU2Hr1G093870	chr2H:659940138-659942888	heavy metal-associated isoprenylated plant protein 28	PF00403.25	HMA	No change	No change	-	-	-	-	-	-	-	-	-	-	-	AT4G27590	Heavy metal transport/detoxification superfamily protein	PF00403.25	HMA
HORVU2Hr1G093880	chr2H:659943514-659945656	protein FAR1-RELATED SEQUENCE 5-like	PF03101.14	FAR1	No change	No change	-	-	-	-	-	-	-	-	-	-	-	AT4G38180	FAR1-related sequence 5	PF03101.14;PF10551.8;PF04434.16	FAR1;MULE;SWIM
HORVU2Hr1G093930	chr2H:660976259-660983580	B3 domain-containing protein Os02g0683500	-	-	No change	No change	12	-	-	-	-	-	-	-	-	-	-	-	-	-	-
HORVU2Hr1G093950	chr2H:661233128-661244493	protein DMR6-LIKE OXYGENASE 1	PF14226.5;PF03171.19	DIOX_N;2OG-FeII_Oxy	No change	No change	3	-	-	-	-	-	-	-	-	-	-	AT4G10500	2-oxoglutarate (2OG) and Fe(II)-dependent oxygenase superfamily protein	PF14226.5;PF03171.19	DIOX_N;2OG-FeII_Oxy
ENSRNA049477692	chr2H:661510873-661512183	-	-	-	No change	No change	-	-	-	-	-	-	-	-	-	-	-	-	-	-	-
HORVU2Hr1G093960	chr2H:661572673-661574469	RING-H2 finger protein ATL2L	PF13639.5	zf-RING_2	No change	No change	3	-	-	-	-	-	-	-	-	-	-	AT1G63840	RING/U-box superfamily protein	PF13639.5	zf-RING_2
HORVU2Hr1G093980	chr2H:661677557-661678851	OSJNBa0064M23.10-like protein	PF06697.11	DUF1191	No change	No change	-	-	-	-	-	-	-	-	-	-	-	AT4G22900	transmembrane protein%2C putative (DUF1191)	PF06697.11	DUF1191
HORVU2Hr1G094020	chr2H:661919489-661921299	scarecrow-like protein 8	-	-	No change	No change	-	-	-	-	-	-	-	-	-	-	-	-	-	-	-
HORVU2Hr1G094030	chr2H:662015232-662019114	SUMO-conjugating enzyme SCE1	PF00179.25	UQ_con	No change	No change	-	-	-	-	-	-	-	-	-	-	-	AT3G57870	sumo conjugation enzyme 1	PF00179.25	UQ_con
HORVU2Hr1G094040	chr2H:662052948-662056833	scarecrow-like protein 8	PF03514.13	GRAS	No change	No change	3	-	-	-	-	-	-	-	-	-	-	AT1G21450	SCARECROW-like 1	PF03514.13	GRAS
HORVU2Hr1G094080	chr2H:662298334-662300891	BTB/POZ domain-containing protein At1g63850	-	-	No change	No change	3	-	-	-	-	-	-	-	-	-	-	AT1G63850	BTB/POZ domain-containing protein	-	-
HORVU2Hr1G094090	chr2H:662749067-662750469	E3 ubiquitin-protein ligase RHA1B	-	-	No change	No change	-	-	-	-	-	-	-	-	-	-	-	-	-	-	-
HORVU2Hr1G094110	chr2H:663232468-663242554	mechanosensitive ion channel protein 1, mitochondrial isoform X1	PF00924.17	MS_channel	No change	No change	3	-	-	-	-	-	-	-	-	-	-	AT4G00290	Mechanosensitive ion channel protein	PF00924.17	MS_channel
HORVU2Hr1G094140	chr2H:663295359-663298321	ferric reduction oxidase 2-like	-	-	No change	No change	-	-	-	-	-	-	-	-	-	-	-	AT5G23980	ferric reduction oxidase 4	PF01794.18;PF08022.11;PF08030.11	Ferric_reduct;FAD_binding_8;NAD_binding_6
HORVU2Hr1G094150	chr2H:663384581-663386062	ferric reduction oxidase 2-like	PF01794.18;PF08022.11	Ferric_reduct;FAD_binding_8	No change	No change	-	-	-	-	-	-	-	-	-	-	-	AT1G01590	ferric reduction oxidase 1	PF01794.18;PF08022.11;PF08030.11	Ferric_reduct;FAD_binding_8;NAD_binding_6
HORVU2Hr1G094160	chr2H:663531083-663533549	carotenoid hydroxylase	PF04116.12	FA_hydroxylase	No change	No change	1	-	-	-	-	-	-	-	-	-	-	AT4G25700	beta-hydroxylase 1	PF04116.12	FA_hydroxylase
HORVU2Hr1G094180	chr2H:663603338-663604908	predicted protein	PF10184.8	DUF2358	No change	No change	1	-	-	-	-	-	-	-	-	-	-	AT2G46100	Nuclear transport factor 2 (NTF2) family protein	PF10184.8	DUF2358
HORVU2Hr1G094190	chr2H:663643530-663645270	predicted protein	PF10184.8	DUF2358	No change	No change	3	-	-	-	-	-	-	-	-	-	-	AT2G46100	Nuclear transport factor 2 (NTF2) family protein	PF10184.8	DUF2358
HORVU2Hr1G094200	chr2H:663677520-663681286	-	-	-	No change	No change	2	-	-	-	-	-	-	-	-	-	-	-	-	-	-
ENSRNA049477677	chr2H:663677713-663677786	-	-	-	No change	No change	-	-	-	-	-	-	-	-	-	-	-	-	-	-	-
ENSRNA049477682	chr2H:663677966-663678058	-	-	-	No change	No change	-	-	-	-	-	-	-	-	-	-	-	-	-	-	-
ENSRNA049477691	chr2H:663678136-663678234	-	-	-	No change	No change	-	-	-	-	-	-	-	-	-	-	-	-	-	-	-
ENSRNA049477688	chr2H:663678297-663678395	-	-	-	No change	No change	-	-	-	-	-	-	-	-	-	-	-	-	-	-	-
ENSRNA049477674	chr2H:663678642-663678715	-	-	-	No change	No change	-	-	-	-	-	-	-	-	-	-	-	-	-	-	-
ENSRNA049477685	chr2H:663678830-663678974	-	-	-	No change	No change	-	-	-	-	-	-	-	-	-	-	-	-	-	-	-
HORVU2Hr1G094220	chr2H:663704825-663706062	protein SPIRAL1-like 4	-	-	No change	No change	-	-	-	-	-	-	-	-	-	-	-	AT1G69230	SPIRAL1-like2	-	-
HORVU2Hr1G094230	chr2H:663877026-663880165	1-aminocyclopropane-1-carboxylate synthase	PF00155.20	Aminotran_1_2	No change	No change	-	-	-	-	-	-	-	-	-	-	-	AT4G11280	1-aminocyclopropane-1-carboxylic acid (acc) synthase 6	PF00155.20	Aminotran_1_2
HORVU2Hr1G094240	chr2H:663983126-663984285	plant-specific domain TIGR01568 family protein	PF04844.12	Ovate	No change	No change	1	-	-	-	-	-	-	-	-	-	-	AT3G52525	ovate family protein 6	PF04844.12	Ovate
HORVU2Hr1G094280	chr2H:664062885-664068215	protein FATTY ACID EXPORT 4, chloroplastic	PF03647.12	Tmemb_14	No change	No change	-	-	-	-	-	-	-	-	-	-	-	AT1G33265	Transmembrane proteins 14C	PF03647.12	Tmemb_14
HORVU2Hr1G094290	chr2H:664078264-664082132	ubiquitin fusion degradation protein 1 homolog	PF03152.13	UFD1	No change	No change	10	-	-	-	-	-	-	-	-	-	-	AT2G21270	ubiquitin fusion degradation 1	PF03152.13	UFD1
HORVU2Hr1G094310	chr2H:664124973-664128031	-	-	-	No change	No change	-	-	-	-	-	-	-	-	-	-	-	-	-	-	-
HORVU2Hr1G094320	chr2H:664183153-664187306	Rho GTPase-activating protein 3	PF00786.27;PF00620.26	PBD;RhoGAP	No change	No change	7	-	-	-	-	-	-	-	-	-	-	AT2G46710	Rho GTPase activating protein with PAK-box/P21-Rho-binding domain-containing protein	PF00786.27;PF00620.26	PBD;RhoGAP
HORVU2Hr1G094330	chr2H:664187700-664190974	GDSL esterase/lipase At5g41890	PF00657.21	Lipase_GDSL	No change	No change	-	-	-	-	-	-	-	-	-	-	-	AT5G41890	GDSL-like Lipase/Acylhydrolase superfamily protein	PF00657.21	Lipase_GDSL
HORVU2Hr1G094340	chr2H:664191333-664192843	deoxyribonuclease ycfH isoform X1	PF01026.20	TatD_DNase	No change	No change	4	-	-	-	-	-	-	-	-	-	-	AT5G17570	TatD related DNase	PF01026.20	TatD_DNase
HORVU2Hr1G094350	chr2H:664225825-664226328	-	-	-	No change	No change	-	-	-	-	-	-	-	-	-	-	-	-	-	-	-
HORVU2Hr1G094360	chr2H:664447093-664451602	probable LRR receptor-like serine/threonine-protein kinase At4g36180	PF08263.11;PF13855.5;PF00069.24	LRRNT_2;LRR_8;Pkinase	No change	No change	-	-	-	-	-	-	-	-	-	-	-	AT4G36180	Leucine-rich receptor-like protein kinase family protein	PF08263.11;PF00560.32;PF13855.5;PF07714.16	LRRNT_2;LRR_1;LRR_8;Pkinase_Tyr
HORVU2Hr1G094370	chr2H:664500832-664501782	polyprenol reductase 1	-	-	No change	No change	-	-	-	-	-	-	-	-	-	-	-	-	-	-	-
HORVU2Hr1G094380	chr2H:664570494-664576298	polyprenol reductase 1	PF02544.15	Steroid_dh	No change	No change	10	-	-	-	-	-	-	-	-	-	-	AT2G16530	3-oxo-5-alpha-steroid 4-dehydrogenase family protein	PF02544.15	Steroid_dh
HORVU2Hr1G094390	chr2H:664802578-664808650	Histone H1	PF00538.18	Linker_histone	1.82254	1.32547	-	-	-	-	-	-	-	-	-	-	-	AT2G18050	histone H1-3	PF00538.18	Linker_histone
HORVU2Hr1G094400	chr2H:664812563-664813724	histone H1	PF00538.18	Linker_histone	No change	No change	4	-	-	-	-	-	-	-	-	-	-	AT2G18050	histone H1-3	PF00538.18	Linker_histone
HORVU2Hr1G094410	chr2H:664832276-664842145	ankyrin-like protein-like protein	PF12796.6;PF07719.16	Ank_2;TPR_2	-2.66985	-3.40135	39	9	-	-	-	-	-	-	-	-	-	AT3G04710	ankyrin repeat family protein	PF12796.6	Ank_2
HORVU2Hr1G094420	chr2H:664843252-664851239	4-hydroxy-tetrahydrodipicolinate synthase 2, chloroplastic	PF00701.21	DHDPS	No change	No change	8	-	-	-	-	-	-	-	-	-	-	AT2G45440	dihydrodipicolinate synthase	PF00701.21	DHDPS
HORVU2Hr1G094450	chr2H:664848344-664856819	ankyrin repeat and zinc finger domain-containing protein 1	-	-	No change	No change	9	-	-	-	-	-	-	-	-	-	-	AT1G01930	zinc finger protein-like protein	-	-
HORVU2Hr1G094460	chr2H:664885406-664887892	Growth-regulating factor 10	PF08880.10;PF08879.9	QLQ;WRC	No change	No change	-	-	-	-	-	-	-	-	-	-	-	AT2G36400	growth-regulating factor 3	PF08880.10;PF08879.9	QLQ;WRC
HORVU2Hr1G094470	chr2H:664889372-664891461	Growth-regulating factor 10	PF08880.10;PF08879.9	QLQ;WRC	No change	No change	-	-	-	-	-	-	-	-	-	-	-	AT2G36400	growth-regulating factor 3	PF08880.10;PF08879.9	QLQ;WRC
HORVU2Hr1G094480	chr2H:664928686-664929039	guard cell S-type anion channel SLAC1	PF03595.16	SLAC1	No change	No change	-	-	-	-	-	-	-	-	-	-	-	AT1G12480	C4-dicarboxylate transporter/malic acid transport protein	PF03595.16	SLAC1
HORVU2Hr1G094490	chr2H:664937221-664938271	eukaryotic translation initiation factor NCBP	PF01652.17	IF4E	No change	No change	-	-	-	-	-	-	-	-	-	-	-	AT5G18110	Putative cap-binding protein	PF01652.17	IF4E
HORVU2Hr1G094500	chr2H:665045513-665045797	predicted protein	-	-	No change	No change	-	-	-	-	-	-	-	-	-	-	-	-	-	-	-
HORVU2Hr1G094510	chr2H:665051225-665053954	fasciclin-like arabinogalactan protein 8	PF02469.21	Fasciclin	No change	No change	-	-	-	-	-	-	-	-	-	-	-	AT2G45470	FASCICLIN-like arabinogalactan protein 8	PF02469.21	Fasciclin
HORVU2Hr1G094540	chr2H:665303891-665305884	Xyloglucan galactosyltransferase XLT2	PF03016.14	Exostosin	No change	No change	-	-	-	-	-	-	-	-	-	-	-	AT5G62220	glycosyltransferase 18	PF03016.14	Exostosin
HORVU2Hr1G094580	chr2H:665334420-665334677	LRR receptor-like serine/threonine-protein kinase EFR	-	-	No change	No change	-	-	-	-	-	-	-	-	-	-	-	-	-	-	-
HORVU2Hr1G094600	chr2H:665334855-665335151	hypothetical protein BRADI_1g66323v3	-	-	No change	No change	-	-	-	-	-	-	-	-	-	-	-	-	-	-	-
HORVU2Hr1G094610	chr2H:665448011-665448280	orf192 (mitochondrion)	-	-	No change	No change	-	-	-	-	-	-	-	-	-	-	-	-	-	-	-
HORVU2Hr1G094620	chr2H:665452010-665455017	Xyloglucan galactosyltransferase XLT2	PF03016.14	Exostosin	No change	No change	-	-	-	-	-	-	-	-	-	-	-	AT5G62220	glycosyltransferase 18	PF03016.14	Exostosin
HORVU2Hr1G094630	chr2H:665621450-665623669	cytochrome P450 704C1	PF00067.21	p450	No change	No change	-	-	-	-	-	-	-	-	-	-	-	AT2G45510	cytochrome P450%2C family 704%2C subfamily A%2C polypeptide 2	PF00067.21	p450
HORVU2Hr1G094650	chr2H:665638474-665642728	Copper chaperone for superoxide dismutase	PF00403.25;PF00080.19	HMA;Sod_Cu	No change	No change	-	-	-	-	-	-	-	-	-	-	-	AT1G12520	copper chaperone for SOD1	PF00403.25;PF00080.19	HMA;Sod_Cu
HORVU2Hr1G094660	chr2H:665643030-665645623	subtilisin-like protease SBT1.3	-	-	No change	No change	-	-	-	-	-	-	-	-	-	-	-	AT5G51750	subtilase 1.3	PF05922.15;PF00082.21;PF02225.21	Inhibitor_I9;Peptidase_S8;PA
HORVU2Hr1G094670	chr2H:665879296-665881316	subtilisin-like protease SBT1.3	PF00082.21;PF02225.21	Peptidase_S8;PA	No change	No change	-	-	-	-	-	-	-	-	-	-	-	AT5G51750	subtilase 1.3	PF05922.15;PF00082.21;PF02225.21	Inhibitor_I9;Peptidase_S8;PA
HORVU2Hr1G094680	chr2H:666006418-666124776	protein HOTHEAD-like	PF05199.12	GMC_oxred_C	No change	No change	-	-	-	-	-	-	-	-	-	-	-	AT5G51950	Glucose-methanol-choline (GMC) oxidoreductase family protein	PF00732.18;PF05199.12	GMC_oxred_N;GMC_oxred_C
HORVU2Hr1G094690	chr2H:666008094-666015438	SPX domain-containing membrane protein OsI_17046	PF03105.18;PF07690.15	SPX;MFS_1	No change	No change	-	-	-	-	-	-	-	-	-	-	-	AT1G63010	Major Facilitator Superfamily with SPX (SYG1/Pho81/XPR1) domain-containing protein	PF03105.18;PF07690.15	SPX;MFS_1
HORVU2Hr1G094730	chr2H:666206010-666207149	predicted protein	-	-	-1.23774	No change	-	-	-	-	-	-	-	-	-	-	-	AT5G62150	peptidoglycan-binding LysM domain-containing protein	-	-
HORVU2Hr1G094740	chr2H:666254418-666257419	predicted protein	PF00069.24	Pkinase	5.73825	5.58043	-	-	-	-	-	-	-	-	-	-	-	AT4G35310	calmodulin-domain protein kinase 5	PF00069.24;PF13499.5	Pkinase;EF-hand_7
HORVU2Hr1G094760	chr2H:666360280-666364191	OSJNBa0019K04.3-like protein	-	-	No change	No change	-	-	-	-	-	-	-	-	-	-	-	-	-	-	-
HORVU2Hr1G094770	chr2H:666365771-666366394	predicted protein	-	-	No change	No change	-	-	-	-	-	-	-	-	-	-	-	-	-	-	-
HORVU2Hr1G094780	chr2H:666372180-666374190	dehydration-responsive element-binding protein 1E	-	-	No change	No change	-	-	-	-	-	-	-	-	-	-	-	-	-	-	-
HORVU2Hr1G094790	chr2H:666606491-666606920	INO80 complex subunit C	PF08265.10	YL1_C	No change	No change	-	-	-	-	-	-	-	-	-	-	-	AT4G38495	chromatin-remodeling complex subunit	PF08265.10	YL1_C
HORVU2Hr1G094810	chr2H:666837932-666840632	ethylene-responsive transcription factor ERF025-like	PF00847.19	AP2	No change	No change	-	-	-	-	-	-	-	-	-	-	-	AT2G36450	Integrase-type DNA-binding superfamily protein	PF00847.19	AP2
HORVU2Hr1G094840	chr2H:666995353-667001073	putative RING-H2 finger protein ATL69	PF13639.5	zf-RING_2	No change	No change	-	-	-	-	-	-	-	-	-	-	-	AT3G16720	TOXICOS EN LEVADURA 2	PF13639.5	zf-RING_2
HORVU2Hr1G094860	chr2H:667052853-667053709	-	-	-	No change	No change	-	-	-	-	-	-	-	-	-	-	-	-	-	-	-
HORVU2Hr1G094870	chr2H:667135489-667138306	protein DETOXIFICATION 49	PF01554.17	MatE	No change	No change	-	-	-	-	-	-	-	-	-	-	-	AT4G23030	MATE efflux family protein	PF01554.17	MatE
HORVU2Hr1G094890	chr2H:667433105-667438596	thioesterase family protein	PF03061.21	4HBT	No change	No change	-	-	-	-	-	-	-	-	-	-	-	AT3G61200	Thioesterase superfamily protein	PF03061.21	4HBT
HORVU2Hr1G094910	chr2H:667472461-667472667	hypothetical protein SORBI_3003G232332	-	-	No change	No change	-	-	-	-	-	-	-	-	-	-	-	-	-	-	-
HORVU2Hr1G094930	chr2H:667473091-667473423	predicted protein	-	-	No change	No change	-	-	-	-	-	-	-	-	-	-	-	-	-	-	-
HORVU2Hr1G094960	chr2H:667499807-667502450	F-box protein PP2-A13	PF14299.5	PP2	-2.51939	No change	2	-	-	-	-	-	-	-	-	-	-	AT3G61060	phloem protein 2-A13	PF14299.5	PP2
HORVU2Hr1G094980	chr2H:667552761-667557686	E3 ubiquitin ligase BIG BROTHER-related	PF13639.5	zf-RING_2	No change	No change	25	-	-	-	-	-	-	-	-	-	-	AT3G63530	RING/U-box superfamily protein	PF13639.5	zf-RING_2
HORVU2Hr1G095010	chr2H:667806910-667808798	predicted protein	-	-	8.22185	9.45978	-	-	-	-	-	-	-	-	-	-	-	AT4G13970	zinc ion binding protein	-	-
HORVU2Hr1G095030	chr2H:667823235-667827181	cytochrome P450 87A3	PF00067.21	p450	No change	No change	-	-	-	-	-	-	-	-	-	-	-	AT1G12740	cytochrome P450%2C family 87%2C subfamily A%2C polypeptide 2	PF00067.21	p450
HORVU2Hr1G095050	chr2H:667838238-667839392	kinesin-like protein KIN-4C	-	-	No change	No change	-	-	-	-	-	-	-	-	-	-	-	-	-	-	-
HORVU2Hr1G095070	chr2H:667894326-667897598	probable methyltransferase PMT15	PF03141.15	Methyltransf_29	No change	No change	2	-	-	-	-	-	-	-	-	-	-	AT4G00750	S-adenosyl-L-methionine-dependent methyltransferases superfamily protein	PF03141.15	Methyltransf_29
HORVU2Hr1G095080	chr2H:667903135-667906135	cytochrome P450 87A3-like	PF00067.21	p450	-1.12206	-1.26812	42	-	-	-	-	-	-	-	-	-	-	AT1G12740	cytochrome P450%2C family 87%2C subfamily A%2C polypeptide 2	PF00067.21	p450
HORVU2Hr1G095090	chr2H:667938402-667940012	predicted protein	-	-	7.24445	6.99688	-	-	-	-	-	-	-	-	-	-	-	AT4G13970	zinc ion binding protein	-	-
HORVU2Hr1G095100	chr2H:667975779-667976589	Serine carboxypeptidase-like 35	PF00450.21	Peptidase_S10	No change	No change	-	-	-	-	-	-	-	-	-	-	-	AT5G08260	serine carboxypeptidase-like 35	PF00450.21	Peptidase_S10
ENSRNA049439316	chr2H:668116584-668116656	-	-	-	No change	No change	-	-	-	-	-	-	-	-	-	-	-	-	-	-	-
HORVU2Hr1G095130	chr2H:668231983-668336507	cytochrome P450 87A3	PF00067.21	p450	No change	No change	-	-	-	-	-	-	-	-	-	-	-	AT1G12740	cytochrome P450%2C family 87%2C subfamily A%2C polypeptide 2	PF00067.21	p450
HORVU2Hr1G095140	chr2H:668599199-668599460	ATP synthase subunit 6 (mitochondrion)	-	-	No change	No change	-	-	-	-	-	-	-	-	-	-	-	-	-	-	-
HORVU2Hr1G095150	chr2H:668601888-668605306	Transmembrane emp24 domain-containing protein p24beta3	PF01105.23;PF08246.11	EMP24_GP25L;Inhibitor_I29	-11.3075	-10.8115	-	-	-	-	-	-	-	-	-	-	-	AT3G22845	emp24/gp25L/p24 family/GOLD family protein	PF01105.23	EMP24_GP25L
HORVU2Hr1G095160	chr2H:668833510-668840320	probable methyltransferase PMT13	PF03141.15	Methyltransf_29	No change	No change	4	-	-	-	-	-	-	-	-	-	-	AT4G00740	S-adenosyl-L-methionine-dependent methyltransferases superfamily protein	PF03141.15	Methyltransf_29
HORVU2Hr1G095170	chr2H:668833610-668840275	RHOMBOID-like protein 2	PF01694.21	Rhomboid	No change	No change	15	-	-	-	-	-	-	-	-	-	-	AT1G12750	RHOMBOID-like protein 6	PF01694.21	Rhomboid
HORVU2Hr1G095210	chr2H:668997933-669004655	homeobox-leucine zipper protein ROC4	PF00046.28;PF01852.18	Homeobox;START	No change	No change	-	-	-	-	-	-	-	-	-	-	-	AT3G61150	homeodomain GLABROUS 1	PF00046.28;PF01852.18	Homeobox;START
HORVU2Hr1G095220	chr2H:669005028-669009842	replication factor C subunit 4	PF00004.28;PF08542.10	AAA;Rep_fac_C	No change	No change	-	-	-	-	-	-	-	-	-	-	-	AT1G63160	replication factor C 2	PF00004.28;PF08542.10	AAA;Rep_fac_C
HORVU2Hr1G095260	chr2H:669081623-669082470	-	-	-	No change	No change	-	-	-	-	-	-	-	-	-	-	-	-	-	-	-
HORVU2Hr1G095310	chr2H:669130745-669137879	-	-	-	No change	No change	-	-	-	-	-	8	-	-	-	-	-	-	-	-	-
HORVU2Hr1G095320	chr2H:669175313-669176934	-	-	-	No change	No change	-	-	-	-	-	-	-	-	-	-	-	-	-	-	-
HORVU2Hr1G095340	chr2H:669277168-669282342	ORM1-like protein 3	PF04061.13	ORMDL	No change	No change	-	-	-	-	-	-	-	-	-	-	-	AT5G42000	ORMDL family protein	PF04061.13	ORMDL
HORVU2Hr1G095360	chr2H:669349559-669355499	ORM1-like protein 3	PF04061.13	ORMDL	No change	No change	-	-	-	-	-	-	-	-	-	-	-	AT1G01230	ORMDL family protein	PF04061.13	ORMDL
HORVU2Hr1G095390	chr2H:669560144-669562123	dof zinc finger protein	-	-	No change	No change	2	-	-	-	-	-	-	-	-	-	-	-	-	-	-
HORVU2Hr1G095400	chr2H:669732778-669733458	3-hexulose-6-phosphate isomerase	-	-	No change	No change	1	-	-	-	-	-	-	-	-	-	-	AT5G52190	Sugar isomerase (SIS) family protein	PF01380.21	SIS
HORVU2Hr1G095410	chr2H:669741373-669745253	WD repeat-containing protein 44	PF00400.31	WD40	No change	No change	21	-	-	-	-	-	-	-	-	-	-	AT5G24320	Transducin/WD40 repeat-like superfamily protein	PF00400.31	WD40
HORVU2Hr1G095430	chr2H:669950024-669950666	aluminum-activated malate transporter 10	PF11744.7	ALMT	No change	No change	-	-	-	-	-	-	-	-	-	-	-	AT4G00910	aluminum activated malate transporter family protein	PF11744.7	ALMT
HORVU2Hr1G095440	chr2H:670007487-670008519	uncharacterized protein LOC109757265 isoform X2	-	-	No change	No change	-	-	-	-	-	-	-	-	-	-	-	AT4G11670	DNA topoisomerase 4 subunit B (DUF810)	PF05664.10	DUF810
HORVU2Hr1G095450	chr2H:670011104-670011926	aluminum-activated malate transporter 10	-	-	No change	No change	-	-	-	-	-	-	-	-	-	-	-	-	-	-	-
HORVU2Hr1G095460	chr2H:670098281-670099514	probable glutathione S-transferase GSTF1	PF02798.19;PF00043.24	GST_N;GST_C	No change	No change	-	-	-	-	-	-	-	-	-	-	-	AT3G62760	Glutathione S-transferase family protein	PF02798.19;PF00043.24	GST_N;GST_C
HORVU2Hr1G095470	chr2H:670101858-670103000	mitochondrial import inner membrane translocase subunit TIM23-1-like	PF02466.18	Tim17	No change	No change	-	-	-	-	-	-	-	-	-	-	-	AT1G17530	translocase of inner mitochondrial membrane 23	PF02466.18	Tim17
HORVU2Hr1G095490	chr2H:670212297-670230135	Spc97 / Spc98 family of spindle pole body (SBP) component	PF04130.12	Spc97_Spc98	No change	No change	-	-	-	-	-	-	-	-	-	-	-	AT3G43610	Spc97 / Spc98 family of spindle pole body (SBP) component	PF04130.12	Spc97_Spc98
HORVU2Hr1G095500	chr2H:670238826-670239577	dynamin-related protein 5A	-	-	No change	No change	-	-	-	-	-	-	-	-	-	-	-	AT1G53140	Dynamin related protein 5A	PF00350.22	Dynamin_N
HORVU2Hr1G095510	chr2H:670241705-670243513	dynamin-related protein 5A	-	-	No change	No change	-	-	-	-	-	-	-	-	-	-	-	AT1G53140	Dynamin related protein 5A	PF00350.22	Dynamin_N
HORVU2Hr1G095520	chr2H:670282058-670282636	-	-	-	No change	No change	-	-	-	-	-	-	-	-	-	-	-	-	-	-	-
HORVU2Hr1G095530	chr2H:670392803-670396591	putative MYB DNA-binding domain superfamily protein	PF00249.30	Myb_DNA-binding	No change	No change	-	-	-	-	-	-	-	-	-	-	-	AT4G04605	Myb-like DNA-binding domain protein	PF00249.30	Myb_DNA-binding
HORVU2Hr1G095600	chr2H:670595685-670598481	Long chain acyl-CoA synthetase 9, chloroplastic	-	-	No change	No change	1	-	-	-	-	-	-	-	-	-	-	-	-	-	-
ENSRNA049481906	chr2H:670722618-670722699	-	-	-	No change	No change	-	-	-	-	-	-	-	-	-	-	-	-	-	-	-
HORVU2Hr1G095660	chr2H:670722858-670723145	Protein kinase domain superfamily protein	-	-	No change	No change	-	-	-	-	-	-	-	-	-	-	-	-	-	-	-
HORVU2Hr1G095690	chr2H:670766334-670767694	protein AAR2 homolog	PF05282.10	AAR2	No change	No change	1	-	-	-	-	-	-	-	-	-	-	AT1G66510	AAR2 protein family	PF05282.10	AAR2
HORVU2Hr1G095720	chr2H:670791054-670791862	-	-	-	No change	No change	-	-	-	-	-	-	-	-	-	-	-	-	-	-	-
HORVU2Hr1G095750	chr2H:671328726-671329133	-	-	-	No change	No change	-	-	-	-	-	-	-	-	-	-	-	-	-	-	-
HORVU2Hr1G095780	chr2H:671655215-671657441	hypothetical protein SORBI_3001G053601	-	-	No change	No change	-	-	-	-	-	-	-	-	-	-	-	-	-	-	-
HORVU2Hr1G095840	chr2H:671774443-671776153	predicted protein	-	-	No change	No change	4	-	-	-	-	-	-	-	-	-	-	AT2G25720	hypothetical protein	-	-
HORVU2Hr1G095870	chr2H:671800081-671824181	predicted protein	-	-	No change	No change	29	23	-	-	-	-	-	-	-	-	-	AT1G31050	basic helix-loop-helix (bHLH) DNA-binding superfamily protein	-	-
HORVU2Hr1G095880	chr2H:671998367-672009876	Transducin/WD40 repeat-like superfamily protein	PF08596.9	Lgl_C	1.59564	1.91223	65	-	-	-	-	-	-	-	-	-	-	AT4G35560	Transducin/WD40 repeat-like superfamily protein	PF08596.9	Lgl_C
HORVU2Hr1G095890	chr2H:672009432-672011461	HMG1/2-like protein	PF00505.18	HMG_box	No change	No change	1	-	-	-	-	-	-	-	-	-	-	AT2G17560	high mobility group B4	PF00505.18	HMG_box
HORVU2Hr1G095910	chr2H:672027260-672030220	transport and Golgi organization 2 homolog	PF05742.11	TANGO2	No change	No change	15	-	-	-	-	-	-	1	-	-	-	AT4G38260	transport/golgi organization-like protein (DUF833)	PF05742.11	TANGO2
HORVU2Hr1G095940	chr2H:672193965-672243197	protein RKD5	PF02042.14	RWP-RK	No change	No change	-	-	-	-	-	-	-	-	-	-	-	AT4G35590	RWP-RK domain-containing protein	PF02042.14	RWP-RK
HORVU2Hr1G095950	chr2H:672302733-672303606	probable serine/threonine-protein kinase PIX13	PF00069.24	Pkinase	No change	No change	-	-	-	-	-	-	-	-	-	-	-	AT1G76360	Protein kinase superfamily protein	PF07714.16	Pkinase_Tyr
HORVU2Hr1G095970	chr2H:672369459-672372814	predicted protein	PF07714.16	Pkinase_Tyr	No change	No change	-	-	-	-	-	-	-	-	-	-	-	AT2G17220	Protein kinase superfamily protein	PF07714.16	Pkinase_Tyr
HORVU2Hr1G095990	chr2H:672581424-672602473	-	-	-	No change	No change	-	-	-	-	-	-	-	-	-	-	-	-	-	-	-
HORVU2Hr1G096000	chr2H:672587599-672587819	-	-	-	No change	No change	-	-	-	-	-	-	-	-	-	-	-	-	-	-	-
HORVU2Hr1G096060	chr2H:672687631-672688364	ATPase subunit 4 (mitochondrion)	PF05405.13	Mt_ATP-synt_B	No change	No change	-	-	-	-	-	-	-	-	-	-	-	ATMG00640	hydrogen ion transporting ATP synthases%2C rotational mechanism%3Bzinc ion binding protein	PF05405.13	Mt_ATP-synt_B
HORVU2Hr1G096070	chr2H:672895136-672899007	cyclin B2	PF00134.22;PF02984.18	Cyclin_N;Cyclin_C	No change	No change	-	-	-	-	-	-	-	-	-	-	-	AT1G20610	Cyclin B2%3B3	PF00134.22;PF02984.18	Cyclin_N;Cyclin_C
HORVU2Hr1G096080	chr2H:672929344-672934862	protein LAZ1	PF03619.15	Solute_trans_a	No change	No change	-	-	-	-	-	-	-	-	-	-	-	AT4G38360	organic solute transporter ostalpha protein (DUF300)	PF03619.15	Solute_trans_a
HORVU2Hr1G096100	chr2H:673051672-673057867	root hair specific 17	PF10250.8	O-FucT	-1.48044	No change	147	-	-	-	-	-	-	-	-	-	-	AT1G20550	O-fucosyltransferase family protein	PF10250.8	O-FucT
HORVU2Hr1G096130	chr2H:673151242-673153832	polygalacturonase ADPG1-like	PF00295.16	Glyco_hydro_28	No change	No change	-	-	-	-	-	-	-	-	-	-	-	AT3G57510	Pectin lyase-like superfamily protein	PF00295.16	Glyco_hydro_28
HORVU2Hr1G096140	chr2H:673180637-673183293	nitrate regulatory gene2 protein	PF04782.11	DUF632	No change	No change	2	-	-	-	-	-	-	-	-	-	-	AT4G35240	DNA-directed RNA polymerase subunit beta%2C putative (DUF630 and DUF632)	PF04783.11;PF04782.11	DUF630;DUF632
HORVU2Hr1G096160	chr2H:673193815-673196325	putative FBD-associated F-box protein At5g50270	-	-	No change	No change	-	-	-	-	-	-	-	-	-	-	-	-	-	-	-
HORVU2Hr1G096180	chr2H:673207551-673210809	BZIP transcription factor	PF04782.11	DUF632	No change	No change	1	-	-	-	-	-	-	-	-	-	-	AT4G35240	DNA-directed RNA polymerase subunit beta%2C putative (DUF630 and DUF632)	PF04783.11;PF04782.11	DUF630;DUF632
HORVU2Hr1G096210	chr2H:673489284-673491531	protein S-acyltransferase 10	PF01529.19	DHHC	No change	No change	-	-	-	-	-	-	-	-	-	-	-	AT3G51390	DHHC-type zinc finger family protein	PF01529.19	DHHC
HORVU2Hr1G096230	chr2H:673520292-673522801	lysine histidine transporter-like 8	PF01490.17	Aa_trans	No change	No change	10	-	-	-	-	-	-	-	-	-	-	AT1G47670	Transmembrane amino acid transporter family protein	PF01490.17	Aa_trans
HORVU2Hr1G096240	chr2H:673522190-673528280	protein S-acyltransferase 10	PF01529.19	DHHC	No change	No change	-	-	-	-	-	-	-	-	-	-	-	AT3G51390	DHHC-type zinc finger family protein	PF01529.19	DHHC
HORVU2Hr1G096250	chr2H:673528394-673531461	L-ascorbate oxidase homolog	PF07731.13	Cu-oxidase_2	No change	No change	-	-	-	-	-	-	-	-	-	-	-	AT1G76160	SKU5 similar 5	PF07732.14;PF00394.21;PF07731.13	Cu-oxidase_3;Cu-oxidase;Cu-oxidase_2
HORVU2Hr1G096260	chr2H:673632309-673648823	GDSL esterase/lipase At5g55050	PF00657.21	Lipase_GDSL	No change	No change	-	-	-	-	-	-	-	-	-	-	-	AT1G33811	GDSL-like Lipase/Acylhydrolase superfamily protein	PF00657.21	Lipase_GDSL
HORVU2Hr1G096270	chr2H:673688936-673692097	Calcium-dependent protein kinase 29	PF00069.24;PF13499.5	Pkinase;EF-hand_7	No change	No change	-	-	-	-	-	-	-	-	-	-	-	AT1G76040	calcium-dependent protein kinase 29	PF00069.24;PF13499.5	Pkinase;EF-hand_7
HORVU2Hr1G096280	chr2H:673801233-673801680	putative alpha-L-fucosidase 1	-	-	No change	No change	-	-	-	-	-	-	-	-	-	-	-	AT2G28100	alpha-L-fucosidase 1	PF01120.16	Alpha_L_fucos
HORVU2Hr1G096290	chr2H:673845461-673848079	thioredoxin-like 3-3	PF00085.19	Thioredoxin	No change	No change	-	-	-	-	-	-	-	-	-	-	-	AT3G53220	Thioredoxin superfamily protein	PF00085.19	Thioredoxin
HORVU2Hr1G096300	chr2H:673848612-673856734	lysine-specific histone demethylase 1 homolog 3	PF04433.16;PF01593.23	SWIRM;Amino_oxidase	No change	No change	-	-	-	-	-	-	-	-	-	-	-	AT3G10390	protein FLOWERING locus D-like protein	PF04433.16;PF01593.23	SWIRM;Amino_oxidase
HORVU2Hr1G096350	chr2H:674144117-674153272	mitogen-activated protein kinase kinase kinase YODA	PF00069.24	Pkinase	No change	No change	32	-	-	-	-	-	1	-	-	-	-	AT1G63700	Protein kinase superfamily protein	PF00069.24	Pkinase
HORVU2Hr1G096360	chr2H:674156049-674158319	plasma membrane intrinsic protein	PF00230.19	MIP	No change	No change	3	-	-	-	-	-	-	-	-	-	-	AT4G00430	plasma membrane intrinsic protein 1%3B4	PF00230.19	MIP
HORVU2Hr1G096370	chr2H:674231865-674237440	Phosphatidylinositol N-acetyglucosaminlytransferase subunit P-related	PF12552.7;PF14309.5	DUF3741;DUF4378	No change	No change	105	-	-	-	-	-	-	-	-	-	-	AT4G00440	GPI-anchored adhesin-like protein%2C putative (DUF3741)	PF12552.7;PF14309.5	DUF3741;DUF4378
HORVU2Hr1G096380	chr2H:674253920-674257860	Branched-chain-amino-acid aminotransferase 5, chloroplastic	PF01063.18	Aminotran_4	No change	No change	21	-	-	-	-	-	-	-	-	-	-	AT5G65780	branched-chain amino acid aminotransferase 5 / branched-chain amino acid transaminase 5 (BCAT5)	PF01063.18	Aminotran_4
HORVU2Hr1G096400	chr2H:674306268-674308535	predicted protein	-	-	-6.01047	-6.75448	22	-	-	-	-	-	-	-	-	-	-	-	-	-	-
HORVU2Hr1G096410	chr2H:674312427-674315427	predicted protein	-	-	-1.14582	-1.4112	1	-	-	-	-	-	-	-	-	-	-	-	-	-	-
HORVU2Hr1G096430	chr2H:674388250-674391285	rop guanine nucleotide exchange factor 3	PF03759.12	PRONE	No change	No change	-	-	-	-	-	-	-	-	-	-	-	AT4G00460	RHO guanyl-nucleotide exchange factor 3	PF03759.12	PRONE
HORVU2Hr1G096440	chr2H:674393205-674393775	predicted protein	-	-	No change	No change	-	-	-	-	-	-	-	-	-	-	-	-	-	-	-
HORVU2Hr1G096450	chr2H:674536854-674539109	subtilisin-like protease SBT1.7	PF05922.15;PF00082.21;PF02225.21	Inhibitor_I9;Peptidase_S8;PA	No change	No change	-	-	-	-	-	-	-	-	-	-	-	AT3G14240	Subtilase family protein	PF05922.15;PF00082.21;PF02225.21	Inhibitor_I9;Peptidase_S8;PA
HORVU2Hr1G096460	chr2H:674546226-674548475	subtilisin-like protease SBT1.7	PF05922.15;PF00082.21;PF02225.21	Inhibitor_I9;Peptidase_S8;PA	No change	No change	-	-	-	-	-	-	-	-	-	-	-	AT1G04110	Subtilase family protein	PF05922.15;PF00082.21;PF02225.21	Inhibitor_I9;Peptidase_S8;PA
HORVU2Hr1G096470	chr2H:674815444-674818430	7-deoxyloganetic acid glucosyltransferase	-	-	No change	No change	-	-	-	-	-	-	-	-	-	-	-	-	-	-	-
HORVU2Hr1G096500	chr2H:675188882-675190073	Protein SRG1	PF14226.5	DIOX_N	No change	No change	-	-	-	-	-	-	-	-	-	-	-	AT5G20400	2-oxoglutarate (2OG) and Fe(II)-dependent oxygenase superfamily protein	PF14226.5;PF03171.19	DIOX_N;2OG-FeII_Oxy
HORVU2Hr1G096510	chr2H:675199504-675200061	protein SRG1	PF03171.19	2OG-FeII_Oxy	No change	No change	-	-	-	-	-	-	-	-	-	-	-	AT5G20400	2-oxoglutarate (2OG) and Fe(II)-dependent oxygenase superfamily protein	PF14226.5;PF03171.19	DIOX_N;2OG-FeII_Oxy
HORVU2Hr1G096520	chr2H:675259524-675261300	Auxilin-related protein 2	-	-	No change	No change	-	-	-	-	-	-	-	-	-	-	-	-	-	-	-
HORVU2Hr1G096540	chr2H:675264224-675265224	hypothetical protein TRIUR3_27672	-	-	No change	No change	4	-	-	-	-	-	-	1	-	-	-	-	-	-	-
HORVU2Hr1G096550	chr2H:675267223-675281684	glutathione S-transferase T3-like isoform X1	PF14303.5	NAM-associated	-8.74521	-8.62012	-	-	-	-	-	-	-	-	-	-	-	-	-	-	-
HORVU2Hr1G096570	chr2H:675334883-675337019	predicted protein	-	-	No change	No change	1	-	-	-	-	-	-	-	-	-	-	-	-	-	-
HORVU2Hr1G096580	chr2H:675440206-675440800	-	-	-	No change	No change	-	-	-	-	-	-	-	-	-	-	-	-	-	-	-
HORVU2Hr1G096590	chr2H:675526918-675527761	putative exostosin family domain-containing protein	PF03016.14	Exostosin	No change	No change	-	-	-	-	-	-	-	-	-	-	-	AT1G34270	Exostosin family protein	PF03016.14	Exostosin
HORVU2Hr1G096640	chr2H:675753614-675755955	predicted protein	-	-	-9.93381	-5.15118	-	-	-	-	-	-	-	-	-	-	-	-	-	-	-
HORVU2Hr1G096650	chr2H:675971047-675971196	hypothetical protein BRADI_1g00322v3	-	-	No change	No change	-	-	-	-	-	-	-	-	-	-	-	-	-	-	-
HORVU2Hr1G096670	chr2H:676192351-676197904	predicted protein	-	-	9.16812	9.74293	-	-	-	-	-	-	-	-	-	-	-	-	-	-	-
HORVU2Hr1G096680	chr2H:676198003-676202399	F-box protein FBW2	-	-	1.24504	1.30711	2	-	-	-	-	-	-	-	-	-	-	AT3G48880	RNI-like superfamily protein	PF12937.6	F-box-like
HORVU2Hr1G096700	chr2H:676535041-676536009	predicted protein	-	-	No change	1.55203	-	-	-	-	-	-	-	-	-	-	-	-	-	-	-
HORVU2Hr1G096710	chr2H:676545915-676548563	subtilisin-like protease SBT1.8	PF05922.15;PF00082.21;PF02225.21	Inhibitor_I9;Peptidase_S8;PA	No change	No change	-	-	-	-	-	-	-	-	-	-	-	AT1G04110	Subtilase family protein	PF05922.15;PF00082.21;PF02225.21	Inhibitor_I9;Peptidase_S8;PA
HORVU2Hr1G096760	chr2H:676762273-676776061	acyl-coenzyme A thioesterase 8 isoform X1	PF00027.28;PF13622.5	cNMP_binding;4HBT_3	1.70804	1.43439	26	1	-	-	-	-	-	-	-	-	-	AT1G01710	acyl-CoA thioesterase II	PF00027.28;PF13622.5	cNMP_binding;4HBT_3
HORVU2Hr1G096800	chr2H:676808771-676809587	mitogen-activated protein kinase kinase 5	PF00069.24	Pkinase	No change	No change	-	-	-	-	-	-	-	-	-	-	-	AT1G51660	mitogen-activated protein kinase kinase 4	PF00069.24	Pkinase
HORVU2Hr1G096810	chr2H:676847744-676852873	putative bHLH domain protein	PF14215.5;PF00010.25	bHLH-MYC_N;HLH	No change	No change	35	-	-	-	-	-	-	-	-	-	-	AT4G09820	basic helix-loop-helix (bHLH) DNA-binding superfamily protein	PF14215.5;PF00010.25	bHLH-MYC_N;HLH
HORVU2Hr1G096820	chr2H:676940821-676941724	cactin	PF09732.8	CactinC_cactus	No change	No change	-	-	-	-	-	-	-	-	-	-	-	AT1G03910	cactus-binding carboxy-terminal%2C cactin	PF10312.8;PF09732.8	Cactin_mid;CactinC_cactus
HORVU2Hr1G096840	chr2H:676985058-676988010	-	-	-	No change	No change	-	-	-	-	-	-	-	-	-	-	-	-	-	-	-
HORVU2Hr1G096850	chr2H:677021975-677024281	-	-	-	No change	No change	-	-	-	-	-	-	-	-	-	-	-	-	-	-	-
HORVU2Hr1G096880	chr2H:677063926-677065520	putative cis-zeatin O-glucosyltransferase	PF00201.17	UDPGT	No change	No change	-	-	-	-	-	-	-	-	-	-	-	AT2G15490	UDP-glycosyltransferase 73B4	PF00201.17	UDPGT
HORVU2Hr1G096890	chr2H:677079212-677096368	cis-zeatin O-glucosyltransferase 1	PF00201.17	UDPGT	No change	No change	13	-	-	-	-	-	-	-	-	-	-	AT2G15490	UDP-glycosyltransferase 73B4	PF00201.17	UDPGT
HORVU2Hr1G096900	chr2H:677092416-677092610	U-box domain-containing protein 4	-	-	No change	No change	-	-	-	-	-	-	-	-	-	-	-	-	-	-	-
ENSRNA049481912	chr2H:677118257-677118354	-	-	-	No change	No change	-	-	-	-	-	-	-	-	-	-	-	-	-	-	-
HORVU2Hr1G096910	chr2H:677132345-677134864	putative cis-zeatin O-glucosyltransferase	PF00201.17	UDPGT	-2.71334	No change	2	-	-	-	-	-	-	-	-	-	-	AT2G29730	UDP-glucosyl transferase 71D1	PF00201.17	UDPGT
HORVU2Hr1G096920	chr2H:677139298-677141106	putative cis-zeatin O-glucosyltransferase	PF00201.17	UDPGT	No change	No change	-	-	-	-	-	-	-	-	-	-	-	AT2G15490	UDP-glycosyltransferase 73B4	PF00201.17	UDPGT
HORVU2Hr1G096930	chr2H:677160929-677161659	putative ATP dependent copper transporter	PF00403.25	HMA	No change	No change	3	-	-	-	-	-	-	-	-	-	-	AT1G63440	heavy metal atpase 5	PF00403.25;PF00122.19;PF00702.25	HMA;E1-E2_ATPase;Hydrolase
HORVU2Hr1G096960	chr2H:677190933-677199187	-	-	-	No change	No change	-	-	-	-	-	-	-	-	-	-	-	-	-	-	-
HORVU2Hr1G096970	chr2H:677193729-677199149	-	-	-	No change	No change	-	-	-	-	-	-	-	-	-	-	-	-	-	-	-
HORVU2Hr1G096980	chr2H:677227697-677228592	-	-	-	No change	No change	-	-	-	-	-	-	-	-	-	-	-	-	-	-	-
HORVU2Hr1G097010	chr2H:677254596-677259545	probable copper-transporting ATPase HMA5 isoform X1	PF00122.19;PF00702.25	E1-E2_ATPase;Hydrolase	No change	No change	7	-	-	-	-	-	-	1	1	-	-	AT1G63440	heavy metal atpase 5	PF00403.25;PF00122.19;PF00702.25	HMA;E1-E2_ATPase;Hydrolase
HORVU2Hr1G097030	chr2H:677311919-677315136	-	-	-	No change	No change	-	-	-	-	-	-	-	-	-	-	-	-	-	-	-
HORVU2Hr1G097040	chr2H:677316547-677319905	-	-	-	No change	No change	-	-	-	-	-	-	-	-	-	-	-	-	-	-	-
HORVU2Hr1G097060	chr2H:677394758-677400358	BEACH domain-containing protein C2 isoform X1	PF15787.4	DUF4704	No change	No change	-	-	-	-	-	-	-	-	-	-	-	AT2G45540	WD-40 repeat family protein / beige-like protein	PF15787.4;PF14844.5;PF02138.17;PF00400.31	DUF4704;PH_BEACH;Beach;WD40
HORVU2Hr1G097080	chr2H:677466856-677483600	BEACH domain-containing protein C2	PF14844.5;PF02138.17;PF00400.31	PH_BEACH;Beach;WD40	No change	No change	-	-	-	-	-	-	-	-	-	-	-	AT2G45540	WD-40 repeat family protein / beige-like protein	PF15787.4;PF14844.5;PF02138.17;PF00400.31	DUF4704;PH_BEACH;Beach;WD40
HORVU2Hr1G097090	chr2H:677478000-677478185	predicted protein	-	-	No change	No change	-	-	-	-	-	-	-	-	-	-	-	-	-	-	-
HORVU2Hr1G097110	chr2H:677485242-677487363	Chitinase-like protein 1	-	-	No change	No change	-	-	-	-	-	-	-	-	-	-	-	-	-	-	-
HORVU2Hr1G097130	chr2H:677538322-677539563	actin-depolymerizing factor 6 isoform X1	PF00241.19	Cofilin_ADF	No change	No change	-	-	-	-	-	-	-	-	-	-	-	AT1G01750	actin depolymerizing factor 11	PF00241.19	Cofilin_ADF
HORVU2Hr1G097150	chr2H:677588051-677591238	putative glycerol-3-phosphate transporter 1	PF07690.15	MFS_1	No change	No change	-	-	-	-	-	-	-	-	-	-	-	AT3G47420	putative glycerol-3-phosphate transporter 1	PF07690.15	MFS_1
HORVU2Hr1G097170	chr2H:677621546-677622455	40S ribosomal protein S25-2	PF03297.14	Ribosomal_S25	No change	No change	-	-	-	-	-	-	-	-	-	-	-	AT2G21580	Ribosomal protein S25 family protein	PF03297.14	Ribosomal_S25
HORVU2Hr1G097180	chr2H:677844754-677954625	qLTG3-1	PF14547.5	Hydrophob_seed	No change	No change	-	-	-	-	-	-	-	-	-	-	-	AT1G62510	Bifunctional inhibitor/lipid-transfer protein/seed storage 2S albumin superfamily protein	PF14547.5	Hydrophob_seed
HORVU2Hr1G097200	chr2H:678098663-678099437	14 kDa proline-rich protein DC2.15	PF14547.5	Hydrophob_seed	No change	No change	-	-	-	-	-	-	-	-	-	-	-	AT4G12545	Bifunctional inhibitor/lipid-transfer protein/seed storage 2S albumin superfamily protein	PF14547.5	Hydrophob_seed
HORVU2Hr1G097210	chr2H:678137420-678138302	OSJNBa0010H02.21-like protein	-	-	No change	No change	-	-	-	-	-	-	-	-	-	-	-	-	-	-	-
HORVU2Hr1G097220	chr2H:678145736-678151250	Vesicle-associated protein 1-3	PF00635.25	Motile_Sperm	No change	No change	8	-	-	-	-	-	-	-	-	-	-	AT4G00170	Plant VAMP (vesicle-associated membrane protein) family protein	PF00635.25	Motile_Sperm
HORVU2Hr1G097230	chr2H:678189359-678190654	Serine carboxypeptidase-like 19	PF00450.21	Peptidase_S10	No change	No change	-	-	-	-	-	-	-	-	-	-	-	AT1G33540	serine carboxypeptidase-like 18	PF00450.21	Peptidase_S10
HORVU2Hr1G097240	chr2H:678192055-678196991	putative glucuronosyltransferase PGSIP8	PF11051.7	Mannosyl_trans3	No change	No change	-	-	-	-	-	-	-	-	-	-	-	AT2G35710	Nucleotide-diphospho-sugar transferases superfamily protein	PF11051.7	Mannosyl_trans3
HORVU2Hr1G097250	chr2H:678234431-678253890	Serine carboxypeptidase-like 19	PF00450.21	Peptidase_S10	No change	No change	-	-	-	-	-	-	-	-	-	-	-	AT1G33540	serine carboxypeptidase-like 18	PF00450.21	Peptidase_S10
HORVU2Hr1G097270	chr2H:678269511-678300550	Serine carboxypeptidase-like 19	PF00450.21	Peptidase_S10	No change	No change	-	-	-	-	-	-	-	-	-	-	-	AT5G09640	serine carboxypeptidase-like 19	PF00450.21	Peptidase_S10
HORVU2Hr1G097290	chr2H:678323793-678325028	transposon protein, putative, Mutator sub-class	-	-	No change	No change	-	-	-	-	-	-	-	-	-	-	-	-	-	-	-
HORVU2Hr1G097300	chr2H:678354681-678358567	probable trehalose-phosphate phosphatase 1	PF02358.15	Trehalose_PPase	No change	No change	-	-	-	-	-	-	-	-	-	-	-	AT5G51460	Haloacid dehalogenase-like hydrolase (HAD) superfamily protein	PF02358.15	Trehalose_PPase
HORVU2Hr1G097340	chr2H:678516996-678518715	predicted protein	PF03080.14	Neprosin	No change	No change	-	-	-	-	-	-	-	-	-	-	-	AT1G23340	carboxyl-terminal proteinase%2C putative (DUF239)	PF14365.5;PF03080.14	Neprosin_AP;Neprosin
HORVU2Hr1G097350	chr2H:678538458-678540123	acyl-acyl carrier protein thioesterase ATL3, chloroplastic	PF13279.5	4HBT_2	No change	No change	-	-	-	-	-	-	-	-	-	-	-	AT1G68260	Thioesterase superfamily protein	PF03061.21	4HBT
HORVU2Hr1G097360	chr2H:678614446-678622985	peroxisome biogenesis protein 19-1-like	PF04614.11	Pex19	No change	No change	-	-	-	-	-	-	-	-	-	-	-	AT5G17550	peroxin 19-2	PF04614.11	Pex19
HORVU2Hr1G097380	chr2H:678621135-678624087	probable pectinesterase 68	PF01095.18	Pectinesterase	No change	No change	-	-	-	-	-	-	-	-	-	-	-	AT5G47500	Pectin lyase-like superfamily protein	PF01095.18	Pectinesterase
HORVU2Hr1G097390	chr2H:678699823-678704374	-	-	-	No change	No change	-	-	-	-	-	-	-	-	-	-	-	-	-	-	-
HORVU2Hr1G097400	chr2H:678761743-678765416	WD repeat-containing protein 76	PF00400.31	WD40	No change	No change	-	-	-	-	-	-	-	-	-	-	-	AT1G80710	DROUGHT SENSITIVE 1	PF00400.31	WD40
HORVU2Hr1G097410	chr2H:678894076-678895471	zinc finger protein ZAT1	PF13912.5	zf-C2H2_6	No change	No change	-	-	-	-	-	-	-	-	-	-	-	AT1G02030	C2H2-like zinc finger protein	PF13912.5	zf-C2H2_6
HORVU2Hr1G097420	chr2H:678953813-678956992	protein TRIGALACTOSYLDIACYLGLYCEROL 1, chloroplastic	PF02405.15	MlaE	No change	No change	-	-	-	-	-	-	-	-	-	-	-	AT1G19800	trigalactosyldiacylglycerol 1	PF02405.15	MlaE
HORVU2Hr1G097440	chr2H:679117661-679118509	zinc finger protein ZAT1	PF13912.5	zf-C2H2_6	No change	No change	-	-	-	-	-	-	-	-	-	-	-	AT1G02030	C2H2-like zinc finger protein	PF13912.5	zf-C2H2_6
HORVU2Hr1G097450	chr2H:679242006-679243990	predicted protein	PF13912.5	zf-C2H2_6	No change	No change	-	-	-	-	-	-	-	-	-	-	-	AT1G02040	C2H2-type zinc finger family protein	PF13912.5	zf-C2H2_6
HORVU2Hr1G097460	chr2H:679311684-679313699	-	-	-	No change	No change	-	-	-	-	-	-	-	-	-	-	-	-	-	-	-
HORVU2Hr1G097480	chr2H:679383222-679385020	EXB15_ORYSJ RecName: Full=Expansin-B15; AltName: Full=Beta-expansin-15; AltName: Full=OsEXPB15; AltName: Full=OsaEXPb1.16; Flags: Precursor	PF03330.17;PF01357.20	DPBB_1;Pollen_allerg_1	No change	No change	-	-	-	-	-	-	-	-	-	-	-	AT1G65680	expansin B2	PF03330.17;PF01357.20	DPBB_1;Pollen_allerg_1
HORVU2Hr1G097490	chr2H:679393499-679394983	beta-expansin 1 precursor	PF03330.17;PF01357.20	DPBB_1;Pollen_allerg_1	No change	No change	-	-	-	-	-	-	-	-	-	-	-	AT1G65680	expansin B2	PF03330.17;PF01357.20	DPBB_1;Pollen_allerg_1
HORVU2Hr1G097500	chr2H:679401885-679402508	LINE-1 retrotransposable element ORF2 protein	-	-	No change	No change	-	-	-	-	-	-	-	-	-	-	-	-	-	-	-
HORVU2Hr1G097510	chr2H:679425383-679426777	predicted protein	PF03330.17;PF01357.20	DPBB_1;Pollen_allerg_1	No change	No change	-	-	-	-	-	-	-	-	-	-	-	AT2G45110	expansin B4	PF03330.17;PF01357.20	DPBB_1;Pollen_allerg_1
HORVU2Hr1G097520	chr2H:679427819-679439358	signal recognition particle 54 kDa protein 2	PF02881.18;PF00448.21	SRP54_N;SRP54	No change	No change	-	-	-	-	-	-	-	-	-	-	-	AT1G48900	Signal recognition particle%2C SRP54 subunit protein	PF02881.18;PF00448.21;PF02978.18	SRP54_N;SRP54;SRP_SPB
HORVU2Hr1G097530	chr2H:679440643-679467142	ER membrane protein complex subunit 7-like protein	PF09430.9	DUF2012	No change	No change	-	-	-	-	-	-	-	-	-	-	-	AT2G25310	ER membrane protein complex subunit-like protein (DUF2012)	PF09430.9	DUF2012
HORVU2Hr1G097540	chr2H:679505281-679506306	---NA---	-	-	No change	No change	-	-	-	-	-	-	-	-	-	-	-	-	-	-	-
HORVU2Hr1G097570	chr2H:679546073-679549952	growth regulator like protein	PF10250.8	O-FucT	No change	No change	-	-	-	-	-	-	-	-	-	-	-	AT4G16650	O-fucosyltransferase family protein	PF10250.8	O-FucT
HORVU2Hr1G097580	chr2H:679640052-679642809	squamosa promoter-binding-like protein 7	PF03110.13	SBP	No change	No change	-	-	-	-	-	-	-	-	-	-	-	AT5G43270	squamosa promoter binding protein-like 2	PF03110.13	SBP
HORVU2Hr1G097590	chr2H:679644496-679645167	-	-	-	No change	No change	-	-	-	-	-	-	-	-	-	-	-	-	-	-	-
HORVU2Hr1G097610	chr2H:679689970-679692277	squamosa promoter-binding-like protein 7	PF03110.13	SBP	No change	No change	-	-	-	-	-	-	-	-	-	-	-	AT5G43270	squamosa promoter binding protein-like 2	PF03110.13	SBP
HORVU2Hr1G097620	chr2H:679705343-679707300	protein PARTING DANCERS isoform X1	-	-	No change	No change	-	-	-	-	-	-	-	-	-	-	-	AT1G12790	DNA ligase-like protein	PF12826.6	HHH_2
HORVU2Hr1G097630	chr2H:679707980-679708461	probable histidine kinase 1	PF00512.24	HisKA	No change	No change	-	-	-	-	-	-	-	-	-	-	-	AT5G10720	histidine kinase 5	PF00512.24;PF02518.25;PF00072.23	HisKA;HATPase_c;Response_reg
HORVU2Hr1G097640	chr2H:679725262-679726253	Zinc ion binding protein	-	-	No change	No change	-	-	-	-	-	-	-	-	-	-	-	AT1G02070	zinc ion-binding protein	-	-
HORVU2Hr1G097670	chr2H:679904944-679942082	probable plastid-lipid-associated protein 11 isoform X1	PF04755.11	PAP_fibrillin	No change	No change	-	-	-	-	-	-	-	-	-	-	-	AT4G00030	Plastid-lipid associated protein PAP / fibrillin family protein	PF04755.11	PAP_fibrillin
HORVU2Hr1G097700	chr2H:679946510-679947405	Zinc ion binding protein	-	-	No change	No change	-	-	-	-	-	-	-	-	-	-	-	AT1G02070	zinc ion-binding protein	-	-
HORVU2Hr1G097710	chr2H:680104537-680108050	-	-	-	No change	No change	-	-	-	-	-	-	-	-	-	-	-	-	-	-	-
HORVU2Hr1G097720	chr2H:680176982-680321915	-	-	-	No change	No change	-	-	-	-	-	-	-	-	-	-	-	-	-	-	-
HORVU2Hr1G097730	chr2H:680185984-680393077	acetylglutamate kinase	PF00696.27	AA_kinase	No change	No change	-	-	-	-	-	-	-	-	-	-	-	AT3G57560	N-acetyl-l-glutamate kinase	PF00696.27	AA_kinase
HORVU2Hr1G097760	chr2H:680332013-680337386	predicted protein	-	-	No change	-1.10754	-	-	-	-	-	-	-	-	-	-	-	AT4G25170	Uncharacterized conserved protein (UCP012943)	-	-
HORVU2Hr1G097770	chr2H:680394226-680395854	carotenoid cleavage dioxygenase 7, chloroplastic	PF03055.14	RPE65	No change	No change	-	-	-	-	-	-	-	-	-	-	-	AT2G44990	carotenoid cleavage dioxygenase 7	PF03055.14	RPE65
HORVU2Hr1G097780	chr2H:680440771-680447491	aquaporin TIP2-3	PF00230.19	MIP	No change	No change	-	-	-	-	-	-	-	-	-	-	-	AT5G47450	tonoplast intrinsic protein 2%3B3	PF00230.19	MIP
HORVU2Hr1G097800	chr2H:680457391-680461502	RAR1	PF04968.11	CHORD	No change	No change	-	-	-	-	-	-	-	-	-	-	-	AT5G51700	cysteine and histidine-rich domain-containing protein RAR1	PF04968.11	CHORD
HORVU2Hr1G097850	chr2H:680837293-680839128	Dehydration-responsive element-binding protein 3	PF00847.19	AP2	No change	No change	-	-	-	-	-	-	-	-	-	-	-	AT5G11590	Integrase-type DNA-binding superfamily protein	PF00847.19	AP2
HORVU2Hr1G097890	chr2H:681044648-681050401	probable isoaspartyl peptidase/L-asparaginase 3 isoform X1	PF01112.17	Asparaginase_2	No change	No change	-	-	-	-	-	-	-	-	-	-	-	AT5G61540	N-terminal nucleophile aminohydrolases (Ntn hydrolases) superfamily protein	PF01112.17	Asparaginase_2
HORVU2Hr1G097900	chr2H:681051256-681052295	hypothetical protein BRADI_5g17575v3	-	-	No change	No change	-	-	-	-	-	-	-	-	-	-	-	-	-	-	-
HORVU2Hr1G097910	chr2H:681068242-681071360	probable low-specificity L-threonine aldolase 1	PF01212.20	Beta_elim_lyase	No change	No change	-	-	-	-	-	-	-	-	-	-	-	AT1G08630	threonine aldolase 1	PF01212.20	Beta_elim_lyase
HORVU2Hr1G097930	chr2H:681173457-681174636	-	-	-	No change	No change	-	-	-	-	-	-	-	-	-	-	-	-	-	-	-
HORVU2Hr1G097940	chr2H:681290305-681292005	homeobox-leucine zipper protein HOX17	PF00046.28;PF02183.17	Homeobox;HALZ	No change	No change	-	-	-	-	-	-	-	-	-	-	-	AT3G60390	homeobox-leucine zipper protein 3	PF04618.11;PF00046.28;PF02183.17	HD-ZIP_N;Homeobox;HALZ
HORVU2Hr1G097980	chr2H:681463236-681465492	predicted protein	PF05553.10	DUF761	No change	No change	-	-	-	-	-	-	-	-	-	-	-	-	-	-	-
HORVU2Hr1G097990	chr2H:681469094-681469907	histone H4-like	PF15511.5	CENP-T_C	No change	No change	-	-	-	-	-	-	-	-	-	-	-	AT5G59970	Histone superfamily protein	PF15511.5	CENP-T_C
HORVU2Hr1G098010	chr2H:681647064-681648828	nudix hydrolase 8	PF00293.27	NUDIX	1.54432	1.27375	2	-	-	-	-	-	-	-	-	-	-	AT5G47240	nudix hydrolase homolog 8	PF00293.27	NUDIX
HORVU2Hr1G098020	chr2H:681757212-681787878	uncharacterized LOC100193917	PF12397.7;PF08146.11	U3snoRNP10;BP28CT	No change	No change	71	-	-	-	-	-	-	-	-	-	-	AT3G06530	ARM repeat superfamily protein	PF12397.7;PF08146.11	U3snoRNP10;BP28CT
HORVU2Hr1G098040	chr2H:681788662-681791850	putative kinase-like protein TMKL1	PF00069.24	Pkinase	No change	No change	8	-	-	-	-	-	-	-	-	-	-	AT5G07620	Protein kinase superfamily protein	PF00069.24	Pkinase
HORVU2Hr1G098050	chr2H:681905918-681906273	protein FAR1-RELATED SEQUENCE 5-like isoform X1	-	-	No change	No change	-	-	-	-	-	-	-	-	-	-	-	-	-	-	-
HORVU2Hr1G098060	chr2H:681915390-681916119	uncharacterized protein LOC109741038	-	-	No change	No change	-	-	-	-	-	-	-	-	-	-	-	-	-	-	-
HORVU2Hr1G098070	chr2H:681918269-681918466	predicted protein	-	-	No change	No change	-	-	-	-	-	-	-	-	-	-	-	-	-	-	-
HORVU2Hr1G098080	chr2H:681920291-681923347	deSI-like protein At4g17486	PF05903.13	Peptidase_C97	No change	No change	-	-	-	-	-	-	-	-	-	-	-	AT5G47310	PPPDE putative thiol peptidase family protein	PF05903.13	Peptidase_C97
HORVU2Hr1G098100	chr2H:681924154-681927069	Disease resistance protein RPM1	PF00931.21	NB-ARC	No change	No change	6	-	-	-	-	-	-	-	-	-	-	AT3G07040	NB-ARC domain-containing disease resistance protein	PF00931.21	NB-ARC
HORVU2Hr1G098110	chr2H:682043270-682050434	nudix hydrolase 8	PF00293.27	NUDIX	1.71982	1.52953	6	-	-	-	-	-	-	-	-	-	-	AT5G47240	nudix hydrolase homolog 8	PF00293.27	NUDIX
HORVU2Hr1G098120	chr2H:682073936-682075775	Protein NRT1/ PTR FAMILY 8.1	PF00854.20	PTR2	No change	No change	-	-	-	-	-	-	-	-	-	-	-	AT5G01180	peptide transporter 5	PF00854.20	PTR2
HORVU2Hr1G098140	chr2H:682196303-682197925	ethylene-responsive transcription factor ERF105-like	-	-	No change	No change	-	-	-	-	-	-	-	-	-	-	-	AT5G47230	ethylene responsive element binding factor 5	PF00847.19	AP2
HORVU2Hr1G098160	chr2H:682222401-682226049	predicted protein	-	-	No change	No change	-	-	-	-	-	-	-	-	-	-	-	-	-	-	-
HORVU2Hr1G098210	chr2H:682236711-682238189	protein NRT1/ PTR FAMILY 4.3	PF00854.20	PTR2	No change	No change	-	-	-	-	-	-	-	-	-	-	-	AT1G59740	Major facilitator superfamily protein	PF00854.20	PTR2
HORVU2Hr1G098220	chr2H:682238546-682239835	F-box domain containing protein, expressed	-	-	No change	No change	-	-	-	-	-	-	-	-	-	-	-	-	-	-	-
HORVU2Hr1G098250	chr2H:682345537-682346906	ethylene-responsive transcription factor ERF105	-	-	No change	No change	-	-	-	-	-	-	-	-	-	-	-	-	-	-	-
HORVU2Hr1G098280	chr2H:682399576-682399922	putative WRKY transcription factor 38	PF03106.14	WRKY	No change	No change	-	-	-	-	-	-	-	-	-	-	-	-	-	-	-
HORVU2Hr1G098290	chr2H:682402110-682469350	putative nuclear RNA export factor SDE5	-	-	No change	No change	16	7	-	-	-	-	-	-	-	-	-	AT3G15390	silencing defective 5	PF08590.9	DUF1771
HORVU2Hr1G098300	chr2H:682412183-682412662	hypothetical protein ZEAMMB73_Zm00001d010762	-	-	No change	No change	-	-	-	-	-	-	-	-	-	-	-	-	-	-	-
HORVU2Hr1G098310	chr2H:682412398-682412798	auxin-responsive protein SAUR71	PF02519.13	Auxin_inducible	No change	No change	-	-	-	-	-	-	-	-	-	-	-	-	-	-	-
HORVU2Hr1G098320	chr2H:682419917-682420442	histone H4	PF15511.5	CENP-T_C	No change	No change	-	-	-	-	-	-	-	-	-	-	-	AT5G59970	Histone superfamily protein	PF15511.5	CENP-T_C
HORVU2Hr1G098330	chr2H:682511166-682512092	ethylene-responsive transcription factor 2	-	-	1.57102	1.71047	2	-	-	-	-	-	-	-	-	-	-	-	-	-	-
HORVU2Hr1G098340	chr2H:682514161-682517381	histone H4-like	PF15511.5	CENP-T_C	No change	No change	1	-	-	-	-	-	-	-	-	-	-	AT5G59970	Histone superfamily protein	PF15511.5	CENP-T_C
HORVU2Hr1G098380	chr2H:682607064-682610532	putative nuclear RNA export factor SDE5	PF08590.9	DUF1771	No change	No change	12	-	-	-	-	-	-	-	-	-	-	AT3G15390	silencing defective 5	PF08590.9	DUF1771
HORVU2Hr1G098390	chr2H:682650748-682660288	probable LRR receptor-like serine/threonine-protein kinase At1g56130	PF11721.7;PF00069.24	Malectin;Pkinase	1.30012	1.60676	20	-	-	-	-	-	-	-	-	-	-	AT1G56120	Leucine-rich repeat transmembrane protein kinase	PF13855.5;PF11721.7;PF07714.16	LRR_8;Malectin;Pkinase_Tyr
HORVU2Hr1G098400	chr2H:682661392-682672121	probable LRR receptor-like serine/threonine-protein kinase At1g56130	PF11721.7;PF00069.24	Malectin;Pkinase	No change	No change	130	-	-	-	-	-	-	-	-	-	-	AT1G56130	Leucine-rich repeat transmembrane protein kinase	PF13855.5;PF11721.7;PF07714.16	LRR_8;Malectin;Pkinase_Tyr
HORVU2Hr1G098430	chr2H:682749983-682761176	Putative leucine-rich repeat receptor-like protein kinase family protein	PF11721.7	Malectin	-7.696	-7.60941	-	-	-	-	-	-	-	-	-	-	-	AT1G56120	Leucine-rich repeat transmembrane protein kinase	PF13855.5;PF11721.7;PF07714.16	LRR_8;Malectin;Pkinase_Tyr
HORVU2Hr1G098450	chr2H:682765377-682773194	probable LRR receptor-like serine/threonine-protein kinase At1g56130	PF11721.7;PF00069.24	Malectin;Pkinase	No change	No change	100	-	-	-	-	-	-	-	-	-	-	AT1G56130	Leucine-rich repeat transmembrane protein kinase	PF13855.5;PF11721.7;PF07714.16	LRR_8;Malectin;Pkinase_Tyr
HORVU2Hr1G098460	chr2H:682886338-682886727	-	-	-	No change	No change	-	-	-	-	-	-	-	-	-	-	-	-	-	-	-
HORVU2Hr1G098470	chr2H:682916674-682917063	lysine-specific demethylase JMJ705	PF00096.25	zf-C2H2	No change	No change	-	-	-	-	-	-	-	-	-	-	-	AT3G48430	relative of early flowering 6	-	-
HORVU2Hr1G098500	chr2H:682929537-682930628	non-specific lipid-transfer protein-like protein At2g13820	PF14368.5	LTP_2	No change	No change	-	-	-	-	-	-	-	-	-	-	-	AT1G05450	Bifunctional inhibitor/lipid-transfer protein/seed storage 2S albumin superfamily protein	PF14368.5	LTP_2
ENSRNA049482182	chr2H:683597519-683597637	-	-	-	No change	No change	-	-	-	-	-	-	-	-	-	-	-	-	-	-	-
HORVU2Hr1G098530	chr2H:683601982-683602580	basic leucine zipper 43-like	PF00170.20	bZIP_1	No change	No change	-	-	-	-	-	-	-	-	-	-	-	AT3G30530	basic leucine-zipper 42	PF00170.20	bZIP_1
ENSRNA049482174	chr2H:683605436-683605555	-	-	-	No change	No change	-	-	-	-	-	-	-	-	-	-	-	-	-	-	-
ENSRNA049482178	chr2H:683607057-683607176	-	-	-	No change	No change	-	-	-	-	-	-	-	-	-	-	-	-	-	-	-
ENSRNA049482185	chr2H:683619939-683620057	-	-	-	No change	No change	-	-	-	-	-	-	-	-	-	-	-	-	-	-	-
HORVU2Hr1G098550	chr2H:683620241-683623035	protein unc-45 homolog A	-	-	-2.01139	-1.65013	25	-	-	-	-	-	-	-	-	-	-	AT1G56090	Tetratricopeptide repeat (TPR)-like superfamily protein	-	-
HORVU2Hr1G098560	chr2H:683736075-683737401	UPF0481 protein At3g47200-like	PF03140.14	DUF247	No change	No change	-	-	-	-	-	-	-	-	-	-	-	AT5G22540	transmembrane protein%2C putative (DUF247)	PF03140.14	DUF247
HORVU2Hr1G098570	chr2H:683737510-683738106	-	-	-	No change	No change	-	-	-	-	-	-	-	-	-	-	-	-	-	-	-
HORVU2Hr1G098580	chr2H:683770660-683774280	OSJNBa0008M17.14-like protein	-	-	No change	No change	27	-	-	-	-	-	-	-	-	-	-	AT1G56080	interactor of constitutive active ROPs protein	-	-
HORVU2Hr1G098600	chr2H:684033000-684037149	Protein FAR1-RELATED SEQUENCE 5	PF03101.14;PF10551.8;PF04434.16	FAR1;MULE;SWIM	No change	No change	12	-	-	-	-	-	-	-	-	-	-	AT4G38180	FAR1-related sequence 5	PF03101.14;PF10551.8;PF04434.16	FAR1;MULE;SWIM
HORVU2Hr1G098620	chr2H:684080121-684086180	protein argonaute 2	PF02170.21;PF02171.16	PAZ;Piwi	No change	No change	-	-	-	-	-	-	-	-	-	-	-	AT1G31280	Argonaute family protein	PF16486.4;PF08699.9;PF02170.21;PF16488.4;PF02171.16	ArgoN;ArgoL1;PAZ;ArgoL2;Piwi
HORVU2Hr1G098630	chr2H:684095217-684096568	uncharacterized protein LOC109753294	-	-	No change	No change	-	-	-	-	-	-	-	-	-	-	-	-	-	-	-
HORVU2Hr1G098650	chr2H:684121508-684127760	Protein argonaute 2	PF16486.4;PF08699.9;PF02170.21;PF16488.4;PF16487.4;PF02171.16	ArgoN;ArgoL1;PAZ;ArgoL2;ArgoMid;Piwi	No change	-1.23541	2	-	-	-	-	-	-	-	-	-	-	AT1G31280	Argonaute family protein	PF16486.4;PF08699.9;PF02170.21;PF16488.4;PF02171.16	ArgoN;ArgoL1;PAZ;ArgoL2;Piwi
HORVU2Hr1G098660	chr2H:684261676-684265140	predicted protein	-	-	No change	No change	-	-	-	-	-	-	-	-	-	-	-	AT4G38810	Calcium-binding EF-hand family protein	PF13499.5	EF-hand_7
HORVU2Hr1G098670	chr2H:684481848-684482242	predicted protein	-	-	No change	No change	-	-	-	-	-	-	-	-	-	-	-	AT4G38810	Calcium-binding EF-hand family protein	PF13499.5	EF-hand_7
HORVU2Hr1G098680	chr2H:684497917-684503137	-	-	-	No change	No change	-	-	-	-	-	-	-	-	-	-	-	-	-	-	-
HORVU2Hr1G098690	chr2H:684509791-684511705	-	-	-	No change	-4.8111	-	-	-	-	-	-	-	-	-	-	-	-	-	-	-
HORVU2Hr1G098720	chr2H:684549076-684551616	-	-	-	No change	No change	-	-	-	-	-	-	-	-	-	-	-	-	-	-	-
HORVU2Hr1G098740	chr2H:684565713-684568083	-	-	-	No change	No change	-	-	-	-	-	-	-	-	-	-	-	-	-	-	-
HORVU2Hr1G098750	chr2H:684663060-684664942	-	-	-	No change	No change	-	-	-	-	-	-	-	-	-	-	-	-	-	-	-
HORVU2Hr1G098780	chr2H:684690842-684691289	putative B3 domain-containing protein Os03g0621600	PF02362.20	B3	No change	No change	-	-	-	-	-	-	-	-	-	-	-	-	-	-	-
HORVU2Hr1G098800	chr2H:684694245-684699157	lecithin-cholesterol acyltransferase-like 4	PF02450.14	LCAT	No change	No change	4	-	-	-	-	-	-	-	-	-	-	AT4G19860	alpha/beta-Hydrolases superfamily protein	PF02450.14	LCAT
HORVU2Hr1G098820	chr2H:684727625-684733463	narrow leaf 1	-	-	No change	No change	-	5	-	-	-	-	-	-	-	-	-	AT5G45030	Trypsin family protein	-	-
HORVU2Hr1G098860	chr2H:685376486-685385984	myosin-10 isoform X1	-	-	No change	No change	141	-	-	-	-	-	-	-	-	-	-	AT2G32240	early endosome antigen	-	-
HORVU2Hr1G098880	chr2H:685489980-685496562	gamma-aminobutyrate transaminase 1, mitochondrial	PF00202.20	Aminotran_3	No change	No change	8	-	-	-	-	-	-	-	-	-	-	AT3G22200	Pyridoxal phosphate (PLP)-dependent transferases superfamily protein	PF00202.20	Aminotran_3
HORVU2Hr1G098890	chr2H:685623986-685626128	cytochrome P450 89A2	PF00067.21	p450	No change	No change	-	-	-	-	-	-	-	-	-	-	-	AT1G64940	cytochrome P450%2C family 87%2C subfamily A%2C polypeptide 6	PF00067.21	p450
HORVU2Hr1G098920	chr2H:685781005-685784484	NAD(P)-binding Rossmann-fold superfamily protein	PF13561.5	adh_short_C2	No change	No change	1	-	-	-	-	-	-	-	-	-	-	AT3G12800	short-chain dehydrogenase-reductase B	PF13561.5	adh_short_C2
HORVU2Hr1G098930	chr2H:685785851-685788889	MADS-box transcription factor 31-like isoform X1	PF00319.17;PF01486.16	SRF-TF;K-box	No change	No change	-	-	-	-	-	-	-	-	-	-	-	AT5G23260	K-box region and MADS-box transcription factor family protein	PF00319.17;PF01486.16	SRF-TF;K-box
HORVU2Hr1G098940	chr2H:685900696-685910850	probable potassium transporter 11 isoform X1	PF02705.15	K_trans	No change	-1.42445	2	-	-	-	-	-	-	-	-	-	-	AT2G35060	K+ uptake permease 11	PF02705.15	K_trans
HORVU2Hr1G098950	chr2H:685910941-685913168	predicted protein	PF06839.11	zf-GRF	No change	No change	-	-	-	-	-	-	-	-	-	-	-	-	-	-	-
HORVU2Hr1G098970	chr2H:685978960-685979941	zinc finger CCCH domain-containing protein 18	-	-	No change	No change	-	-	-	-	-	-	-	-	-	-	-	-	-	-	-
HORVU2Hr1G098980	chr2H:685994496-685996639	G-type lectin S-receptor-like serine/threonine-protein kinase SD2-5	PF00069.24	Pkinase	No change	No change	-	-	-	-	-	-	-	-	-	-	-	AT4G32300	S-domain-2 5	PF01453.23;PF00069.24	B_lectin;Pkinase
HORVU2Hr1G098990	chr2H:685999190-686001077	F-box protein At5g07610-like	PF00646.32	F-box	No change	No change	12	-	-	-	-	-	-	-	-	-	-	-	-	-	-
HORVU2Hr1G099000	chr2H:686020483-686021741	uncharacterized protein LOC109780804	PF04654.11	DUF599	No change	No change	-	-	-	-	-	-	-	-	-	-	-	AT5G24600	TRP-like ion channel protein (Protein of unknown function%2C DUF599)	PF04654.11	DUF599
HORVU2Hr1G099010	chr2H:686054530-686055795	L-type lectin-domain containing receptor kinase VIII.1-like	PF00139.18	Lectin_legB	No change	No change	-	-	-	-	-	-	-	-	-	-	-	AT3G53380	Concanavalin A-like lectin protein kinase family protein	PF00139.18;PF00069.24	Lectin_legB;Pkinase
HORVU2Hr1G099020	chr2H:686061006-686065327	---NA---	-	-	No change	6.33894	-	-	-	-	-	-	-	-	-	-	-	-	-	-	-
HORVU2Hr1G099030	chr2H:686071576-686073385	F-box protein At5g07610-like	PF00646.32	F-box	No change	No change	16	-	-	-	-	-	-	-	-	-	-	-	-	-	-
HORVU2Hr1G099040	chr2H:686111950-686112768	40S ribosomal protein S25-2	PF03297.14	Ribosomal_S25	No change	No change	-	-	-	-	-	-	-	-	-	-	-	AT2G21580	Ribosomal protein S25 family protein	PF03297.14	Ribosomal_S25
HORVU2Hr1G099060	chr2H:686237537-686237911	---NA---	-	-	No change	No change	-	-	-	-	-	-	-	-	-	-	-	AT5G49830	exocyst complex component 84B	PF08700.10;PF16528.4	Vps51;Exo84_C
HORVU2Hr1G099080	chr2H:686279766-686280226	DJ-1 protein homolog E	PF01965.23	DJ-1_PfpI	No change	No change	-	-	-	-	-	-	-	-	-	-	-	AT2G38860	Class I glutamine amidotransferase-like superfamily protein	PF01965.23	DJ-1_PfpI
HORVU2Hr1G099100	chr2H:686348496-686351453	predicted protein	-	-	No change	No change	6	-	-	-	-	-	-	-	-	-	-	AT5G50900	ARM repeat superfamily protein	-	-
HORVU2Hr1G099110	chr2H:686487271-686490178	predicted protein	PF12937.6	F-box-like	No change	No change	3	-	-	-	-	-	-	-	-	-	-	-	-	-	-
HORVU2Hr1G099140	chr2H:686664834-686665372	importin subunit beta-1-like	-	-	No change	No change	-	-	-	-	-	-	-	-	-	-	-	-	-	-	-
HORVU2Hr1G099150	chr2H:686702624-686705819	-	-	-	No change	No change	-	-	-	-	-	-	-	-	-	-	-	-	-	-	-
HORVU2Hr1G099160	chr2H:686806880-686811251	predicted protein	-	-	-5.09403	No change	2	-	-	-	-	-	-	-	-	-	-	-	-	-	-
HORVU2Hr1G099170	chr2H:686913180-686913293	photosystem I P700 apoprotein A1 (chloroplast)	PF00223.18	PsaA_PsaB	No change	No change	-	-	-	-	-	-	-	-	-	-	-	ATCG00350	Photosystem I%2C PsaA/PsaB protein	PF00223.18	PsaA_PsaB
HORVU2Hr1G099180	chr2H:686913361-686913604	photosystem I P700 apoprotein A1 (chloroplast)	PF00223.18	PsaA_PsaB	No change	No change	-	-	-	-	-	-	-	-	-	-	-	ATCG00350	Photosystem I%2C PsaA/PsaB protein	PF00223.18	PsaA_PsaB
HORVU2Hr1G099190	chr2H:687032284-687033925	-	-	-	No change	No change	-	-	-	-	-	-	-	-	-	-	-	-	-	-	-
HORVU2Hr1G099200	chr2H:687067282-687073406	methyl-CpG-binding domain-containing protein 13 isoform X1	PF01429.18	MBD	No change	No change	4	-	-	-	-	-	-	-	-	-	-	-	-	-	-
HORVU2Hr1G099210	chr2H:687095604-687101622	cell differentiation protein RCD1 homolog	PF04078.12	Rcd1	No change	No change	4	-	-	-	-	-	-	-	-	-	-	AT3G20800	Cell differentiation%2C Rcd1-like protein	PF04078.12	Rcd1
HORVU2Hr1G099220	chr2H:687144366-687149157	UDP-N-acetylglucosamine diphosphorylase 2	PF01704.17	UDPGP	No change	No change	-	-	-	-	-	-	-	-	-	-	-	AT2G35020	N-acetylglucosamine-1-phosphate uridylyltransferase 2	PF01704.17	UDPGP
HORVU2Hr1G099230	chr2H:687149738-687152527	40S ribosomal protein S11	PF16205.4;PF00366.19	Ribosomal_S17_N;Ribosomal_S17	No change	No change	2	-	-	-	-	-	-	-	-	-	-	AT5G23740	ribosomal protein S11-beta	PF16205.4;PF00366.19	Ribosomal_S17_N;Ribosomal_S17
HORVU2Hr1G099240	chr2H:687153080-687156122	cell differentiation protein RCD1 homolog	PF04078.12	Rcd1	No change	No change	1	-	-	-	-	-	-	-	-	-	-	AT3G20800	Cell differentiation%2C Rcd1-like protein	PF04078.12	Rcd1
HORVU2Hr1G099250	chr2H:687180934-687185867	predicted protein	-	-	No change	No change	-	-	-	-	-	-	-	-	-	-	-	AT3G16200	DNA-directed RNA polymerase subunit beta	-	-
HORVU2Hr1G099260	chr2H:687190401-687192543	LRR receptor-like serine/threonine-protein kinase FLS2	PF13855.5;PF00560.32	LRR_8;LRR_1	No change	No change	1	-	-	-	-	-	-	-	-	-	-	AT2G34930	disease resistance family protein / LRR family protein	PF08263.11;PF00560.32;PF13855.5	LRRNT_2;LRR_1;LRR_8
HORVU2Hr1G099270	chr2H:687237508-687243221	LRR receptor-like serine/threonine-protein kinase FLS2	PF13855.5;PF00560.32	LRR_8;LRR_1	No change	No change	-	-	-	-	-	-	-	-	-	-	-	AT2G34930	disease resistance family protein / LRR family protein	PF08263.11;PF00560.32;PF13855.5	LRRNT_2;LRR_1;LRR_8
HORVU2Hr1G099290	chr2H:687253427-687257627	polygalacturonase QRT3	PF12708.6	Pectate_lyase_3	No change	No change	16	-	-	-	-	-	-	-	-	-	-	AT4G20050	Pectin lyase-like superfamily protein	PF12708.6	Pectate_lyase_3
HORVU2Hr1G099320	chr2H:687300307-687305212	predicted protein	-	-	No change	No change	1	-	-	-	-	-	-	-	-	-	-	AT3G16200	DNA-directed RNA polymerase subunit beta	-	-
HORVU2Hr1G099330	chr2H:687340115-687355330	pentatricopeptide repeat-containing protein At1g79490, mitochondrial	PF01535.19;PF17177.3	PPR;PPR_long	No change	No change	8	-	-	-	-	-	-	-	-	-	-	AT1G79490	Pentatricopeptide repeat (PPR) superfamily protein	PF17177.3;PF13812.5	PPR_long;PPR_3
HORVU2Hr1G099340	chr2H:687344651-687345752	protein ALP1-like	-	-	No change	No change	-	-	-	-	-	-	-	-	-	-	-	-	-	-	-
HORVU2Hr1G099350	chr2H:687350193-687372031	Vacuolar ATPase assembly integral membrane protein VMA21-like domain	PF09446.9	VMA21	No change	No change	2	-	-	-	-	-	-	-	-	-	-	AT1G05780	Vacuolar ATPase assembly integral membrane protein VMA21-like domain-containing protein	PF09446.9	VMA21
HORVU2Hr1G099360	chr2H:687453660-687454544	cinnamyl alcohol dehydrogenase1	PF08240.11	ADH_N	No change	No change	-	-	-	-	-	-	-	-	-	-	-	AT2G21890	cinnamyl alcohol dehydrogenase homolog 3	PF08240.11;PF00107.25	ADH_N;ADH_zinc_N
HORVU2Hr1G099370	chr2H:687478070-687694106	36.4 kDa proline-rich protein-like	PF14547.5	Hydrophob_seed	No change	No change	-	-	-	-	-	-	-	-	-	-	-	AT3G22142	Bifunctional inhibitor/lipid-transfer protein/seed storage 2S albumin superfamily protein	PF14547.5	Hydrophob_seed
HORVU2Hr1G099380	chr2H:687479393-687480594	Coatomer subunit epsilon-1	PF04733.13	Coatomer_E	No change	No change	1	-	-	-	-	-	-	-	-	-	-	AT2G34840	Coatomer epsilon subunit	PF04733.13	Coatomer_E
HORVU2Hr1G099410	chr2H:687576762-687579862	ribosome maturation protein SBDS	PF01172.17;PF09377.9	SBDS;SBDS_C	No change	No change	-	-	-	-	-	-	-	-	-	-	-	AT1G43860	sequence-specific DNA binding transcription factor	PF01172.17;PF09377.9	SBDS;SBDS_C
HORVU2Hr1G099430	chr2H:687582256-687583702	leucine-rich repeat extensin-like protein 5	PF07983.12	X8	No change	No change	-	-	-	-	-	-	-	-	-	-	-	AT1G79480	Carbohydrate-binding X8 domain superfamily protein	PF07983.12	X8
HORVU2Hr1G099440	chr2H:687583982-687588952	ent-kaur-16-ene synthase, chloroplastic-like	PF01397.20;PF03936.15	Terpene_synth;Terpene_synth_C	No change	No change	305	-	-	-	-	-	-	-	-	-	-	AT1G79460	Terpenoid cyclases/Protein prenyltransferases superfamily protein	PF01397.20;PF03936.15	Terpene_synth;Terpene_synth_C
HORVU2Hr1G099450	chr2H:687681687-687682790	36.4 kDa proline-rich protein-like	PF14547.5	Hydrophob_seed	No change	No change	2	-	-	-	-	-	-	-	-	-	-	AT3G22142	Bifunctional inhibitor/lipid-transfer protein/seed storage 2S albumin superfamily protein	PF14547.5	Hydrophob_seed
HORVU2Hr1G099460	chr2H:687685060-687689351	coatomer subunit epsilon-1	PF04733.13	Coatomer_E	No change	No change	2	-	-	-	-	-	-	-	-	-	-	AT1G30630	Coatomer epsilon subunit	PF04733.13	Coatomer_E
HORVU2Hr1G099470	chr2H:687724614-687726791	36.4 kDa proline-rich protein-like	PF14547.5	Hydrophob_seed	-2.27516	No change	2	-	-	-	-	-	1	-	-	-	-	AT3G22142	Bifunctional inhibitor/lipid-transfer protein/seed storage 2S albumin superfamily protein	PF14547.5	Hydrophob_seed
HORVU2Hr1G099480	chr2H:687825581-687834079	Ent-kaur-16-ene synthase, chloroplastic	PF01397.20;PF03936.15	Terpene_synth;Terpene_synth_C	No change	No change	77	-	-	-	-	-	-	-	-	-	-	AT1G79460	Terpenoid cyclases/Protein prenyltransferases superfamily protein	PF01397.20;PF03936.15	Terpene_synth;Terpene_synth_C
HORVU2Hr1G099490	chr2H:687833546-687835097	histone H4-like	PF15511.5	CENP-T_C	No change	No change	-	-	-	-	-	-	-	-	-	-	-	AT5G59970	Histone superfamily protein	PF15511.5	CENP-T_C
HORVU2Hr1G099500	chr2H:687850562-687852225	Cytochrome P450 99A2	PF00067.21	p450	No change	No change	-	-	-	-	-	-	-	-	-	-	-	AT3G26210	cytochrome P450%2C family 71%2C subfamily B%2C polypeptide 23	PF00067.21	p450
HORVU2Hr1G099510	chr2H:687867935-687873305	acyclic sesquiterpene synthase	PF01397.20;PF03936.15	Terpene_synth;Terpene_synth_C	-1.96277	-2.40757	63	-	-	-	-	-	-	-	-	-	-	AT1G79460	Terpenoid cyclases/Protein prenyltransferases superfamily protein	PF01397.20;PF03936.15	Terpene_synth;Terpene_synth_C
HORVU2Hr1G099520	chr2H:687944434-687946373	Acyclic sesquiterpene synthase	PF03936.15	Terpene_synth_C	-2.17176	-2.69184	5	-	-	-	-	-	-	-	-	-	-	AT1G79460	Terpenoid cyclases/Protein prenyltransferases superfamily protein	PF01397.20;PF03936.15	Terpene_synth;Terpene_synth_C
HORVU2Hr1G099530	chr2H:687957117-687962963	cationic amino acid transporter 8, vacuolar	PF13520.5	AA_permease_2	No change	No change	-	-	-	-	-	-	-	-	-	-	-	AT1G17120	cationic amino acid transporter 8	PF13520.5;PF13906.5	AA_permease_2;AA_permease_C
HORVU2Hr1G099540	chr2H:687966613-687971311	-	-	-	No change	No change	-	-	-	-	-	-	-	-	-	-	-	-	-	-	-
HORVU2Hr1G099550	chr2H:687973736-687977410	protein ECERIFERUM 26-like	PF02458.14	Transferase	No change	-1.00856	-	-	-	-	-	-	-	-	-	-	-	AT4G13840	HXXXD-type acyl-transferase family protein	PF02458.14	Transferase
HORVU2Hr1G099570	chr2H:687993896-688000226	serine/threonine-protein kinase CTR1 isoform X1	PF14381.5;PF07714.16	EDR1;Pkinase_Tyr	No change	No change	86	-	-	-	-	-	-	-	-	-	-	AT4G24480	Protein kinase superfamily protein	PF14381.5;PF07714.16	EDR1;Pkinase_Tyr
HORVU2Hr1G099580	chr2H:687999288-688003032	26S proteasome non-ATPase regulatory subunit 8 homolog A	PF10075.8	CSN8_PSD8_EIF3K	No change	No change	-	-	-	-	-	-	-	-	-	-	-	AT1G64520	regulatory particle non-ATPase 12A	PF10075.8	CSN8_PSD8_EIF3K
ENSRNA049439337	chr2H:688003154-688003226	-	-	-	No change	No change	-	-	-	-	-	-	-	-	-	-	-	-	-	-	-
HORVU2Hr1G099590	chr2H:688016188-688016737	protein ECERIFERUM 26-like	-	-	No change	-2.03879	-	-	-	-	-	-	-	-	-	-	-	-	-	-	-
HORVU2Hr1G099610	chr2H:688020865-688023053	cationic amino acid transporter 8, vacuolar	PF13906.5	AA_permease_C	No change	No change	-	-	-	-	-	-	-	-	-	-	-	AT2G34960	cationic amino acid transporter 5	PF13520.5;PF13906.5	AA_permease_2;AA_permease_C
HORVU2Hr1G099620	chr2H:688021431-688022724	-	-	-	No change	No change	-	-	-	-	-	-	-	-	-	-	-	-	-	-	-
HORVU2Hr1G099630	chr2H:688028566-688035105	Multiple RNA-binding domain-containing protein 1	PF00076.21	RRM_1	No change	No change	37	-	-	-	-	-	-	-	-	-	-	AT4G19610	nucleotide/nucleic acid binding protein	PF00076.21	RRM_1
HORVU2Hr1G099640	chr2H:688033945-688041787	Vacuolar-sorting receptor 7	-	-	No change	No change	1	5	-	-	-	-	-	-	-	-	-	AT2G34940	VACUOLAR SORTING RECEPTOR 5	PF02225.21	PA
HORVU2Hr1G099660	chr2H:688049168-688055230	-	-	-	No change	No change	-	-	-	-	-	-	-	-	-	-	-	-	-	-	-
HORVU2Hr1G099680	chr2H:688059572-688060041	cationic amino acid transporter 8, vacuolar	-	-	No change	No change	-	-	-	-	-	-	-	-	-	-	-	-	-	-	-
HORVU2Hr1G099700	chr2H:688128747-688130594	-	-	-	No change	No change	-	-	-	-	-	-	-	-	-	-	-	-	-	-	-
HORVU2Hr1G099710	chr2H:688161059-688162181	protein ECERIFERUM 26-like	-	-	No change	-1.02182	-	-	-	-	-	-	-	-	-	-	-	AT3G23840	HXXXD-type acyl-transferase family protein	PF02458.14	Transferase
HORVU2Hr1G099720	chr2H:688264534-688266608	UPF0481 protein At3g47200-like	PF03140.14	DUF247	No change	No change	-	-	-	-	-	-	-	-	-	-	-	AT3G50180	transmembrane protein%2C putative (DUF247)	PF03140.14	DUF247
HORVU2Hr1G099730	chr2H:688270024-688271669	predicted protein	PF00685.26	Sulfotransfer_1	No change	No change	-	-	-	-	-	-	-	-	-	-	-	AT5G43690	P-loop containing nucleoside triphosphate hydrolases superfamily protein	PF00685.26	Sulfotransfer_1
HORVU2Hr1G099740	chr2H:688298143-688299882	UPF0481 protein At3g47200-like	PF03140.14	DUF247	No change	No change	-	-	-	-	-	-	-	-	-	-	-	-	-	-	-
HORVU2Hr1G099750	chr2H:688450236-688451065	hypothetical protein TRIUR3_01823	PF11820.7	DUF3339	No change	No change	-	-	-	-	-	-	-	-	-	-	-	AT3G48660	transmembrane protein%2C putative (DUF 3339)	PF11820.7	DUF3339
HORVU2Hr1G099770	chr2H:688478675-688483791	oxygen-dependent coproporphyrinogen-III oxidase, chloroplastic	PF01218.17	Coprogen_oxidas	No change	No change	1	-	-	-	-	-	-	-	-	-	-	AT1G03475	Coproporphyrinogen III oxidase	PF01218.17	Coprogen_oxidas
HORVU2Hr1G099790	chr2H:688488337-688488953	Rho GTPase-activating protein like	PF11820.7	DUF3339	No change	No change	-	-	-	-	-	-	-	-	-	-	-	AT5G63500	transmembrane protein%2C putative (DUF 3339)	PF11820.7	DUF3339
HORVU2Hr1G099810	chr2H:688520323-688527941	putative potassium transporter 15	PF02705.15	K_trans	No change	No change	-	-	-	-	-	-	-	-	-	-	-	AT5G09400	K+ uptake permease 7	PF02705.15	K_trans
HORVU2Hr1G099820	chr2H:688529948-688530850	cold-responsive protein WCOR15-2A	PF06911.11	Senescence	-3.50958	-3.30806	6	-	-	-	-	-	-	-	-	-	-	-	-	-	-
HORVU2Hr1G099830	chr2H:688553396-688554222	cold-responsive protein WCOR15-2A	-	-	-4.82035	No change	3	-	-	-	-	-	-	-	-	-	-	-	-	-	-
HORVU2Hr1G099850	chr2H:688587755-688593631	methionine aminopeptidase 1B, chloroplastic	PF00557.23	Peptidase_M24	No change	No change	26	-	-	-	-	-	-	-	-	-	-	AT1G13270	methionine aminopeptidase 1B	PF00557.23	Peptidase_M24
HORVU2Hr1G099860	chr2H:688604750-688607278	putative metal-nicotianamine transporter YSL7	PF03169.14	OPT	No change	No change	-	-	-	-	-	-	-	-	-	-	-	AT1G65730	YELLOW STRIPE like 7	PF03169.14	OPT
HORVU2Hr1G099870	chr2H:688639556-688641056	late embryogenesis abundant protein, group 3	-	-	No change	No change	-	-	-	-	-	-	-	-	-	-	-	AT5G44310	Late embryogenesis abundant protein (LEA) family protein	-	-
HORVU2Hr1G099890	chr2H:688685346-688686772	ethylene-responsive transcription factor 4	PF00847.19	AP2	No change	No change	2	-	-	-	-	-	-	-	-	-	-	AT3G15210	ethylene responsive element binding factor 4	PF00847.19	AP2
HORVU2Hr1G100050	chr2H:688960336-688962181	cytochrome P450 71A1-like	PF00067.21	p450	No change	No change	-	-	-	-	-	-	-	-	-	-	-	AT5G07990	Cytochrome P450 superfamily protein	PF00067.21	p450
HORVU2Hr1G100080	chr2H:689246529-689273025	RING/FYVE/PHD zinc finger superfamily protein	PF13872.5;PF00628.28;PF13871.5	AAA_34;PHD;Helicase_C_4	No change	No change	23	-	-	-	-	-	-	-	-	-	-	AT1G79350	RING/FYVE/PHD zinc finger superfamily protein	PF13872.5;PF00628.28;PF13871.5	AAA_34;PHD;Helicase_C_4
HORVU2Hr1G100090	chr2H:689292486-689296817	Organic cation/carnitine transporter 7	PF00083.23	Sugar_tr	No change	No change	-	-	-	-	-	-	-	-	-	-	-	AT3G13050	Major facilitator superfamily protein	PF00083.23	Sugar_tr
HORVU2Hr1G100100	chr2H:689376909-689380764	probable protein phosphatase 2C 44	PF00481.20	PP2C	No change	No change	-	-	-	-	-	-	-	-	-	-	-	AT4G28400	Protein phosphatase 2C family protein	PF00481.20	PP2C
HORVU2Hr1G100110	chr2H:689468710-689488081	shikimate O-hydroxycinnamoyltransferase	PF02458.14	Transferase	-8.15937	-8.93657	-	-	-	-	-	-	-	-	-	-	-	AT1G32910	HXXXD-type acyl-transferase family protein	PF02458.14	Transferase
HORVU2Hr1G100120	chr2H:689510368-689522357	pumilio homolog 1	PF00806.18	PUF	No change	No change	-	-	-	-	-	-	-	-	-	-	-	AT2G29200	pumilio 1	PF07990.11;PF00806.18	NABP;PUF
HORVU2Hr1G100140	chr2H:689741078-689744052	U-box domain-containing protein 4	-	-	No change	No change	-	-	-	-	-	-	-	-	-	-	-	AT4G16490	ARM repeat superfamily protein	PF00514.22	Arm
HORVU2Hr1G100150	chr2H:689755500-689757340	Shikimate O-hydroxycinnamoyltransferase	PF02458.14	Transferase	No change	No change	8	-	-	-	-	-	-	-	-	-	-	AT1G78990	HXXXD-type acyl-transferase family protein	PF02458.14	Transferase
HORVU2Hr1G100170	chr2H:689818607-689820747	39S ribosomal protein L22, mitochondrial-like	PF00237.18	Ribosomal_L22	No change	No change	-	-	-	-	-	-	-	-	-	-	-	AT1G52370	Ribosomal protein L22p/L17e family protein	PF00237.18	Ribosomal_L22
HORVU2Hr1G100210	chr2H:690022119-690026335	shikimate O-hydroxycinnamoyltransferase	PF02458.14	Transferase	No change	No change	-	-	-	-	-	-	-	-	-	-	-	AT1G32910	HXXXD-type acyl-transferase family protein	PF02458.14	Transferase
HORVU2Hr1G100220	chr2H:690089276-690089787	probable calcium-binding protein CML50	-	-	No change	No change	-	-	-	-	-	-	-	-	-	-	-	AT5G04170	Calcium-binding EF-hand family protein	PF13202.5	EF-hand_5
HORVU2Hr1G100230	chr2H:690130604-690137706	shikimate O-hydroxycinnamoyltransferase	PF02458.14	Transferase	No change	No change	-	-	-	-	-	-	-	-	-	-	-	AT1G32910	HXXXD-type acyl-transferase family protein	PF02458.14	Transferase
HORVU2Hr1G100250	chr2H:690307478-690314454	G-type lectin S-receptor-like serine/threonine-protein kinase SD2-5	PF01453.23;PF00069.24	B_lectin;Pkinase	No change	No change	-	-	-	-	-	-	-	-	-	-	-	AT4G32300	S-domain-2 5	PF01453.23;PF00069.24	B_lectin;Pkinase
HORVU2Hr1G100270	chr2H:690314546-690317562	formin-like protein 13	-	-	No change	No change	-	-	-	-	-	-	-	-	-	-	-	-	-	-	-
HORVU2Hr1G100290	chr2H:690491704-690495135	protein starmaker	PF08312.11	cwf21	No change	No change	6	-	-	-	-	-	-	-	1	-	-	AT3G49601	pre-mRNA-splicing factor	PF08312.11	cwf21
HORVU2Hr1G100300	chr2H:690497052-690500473	ent-kaurene oxidase	PF00067.21	p450	No change	No change	-	-	-	-	-	-	-	-	-	-	-	AT5G25900	GA requiring 3	PF00067.21	p450
HORVU2Hr1G100310	chr2H:690569053-690575218	-	-	-	No change	No change	-	-	-	-	-	-	-	-	-	-	-	-	-	-	-
HORVU2Hr1G100330	chr2H:690694005-690700981	nuclear pore complex protein NUP88	PF10168.8	Nup88	No change	No change	101	-	-	-	-	-	-	-	-	-	-	AT5G05680	nuclear pore complex protein-like protein	PF10168.8	Nup88
HORVU2Hr1G100340	chr2H:690757927-690760842	predicted protein	-	-	No change	No change	-	-	-	-	-	-	-	-	-	-	-	AT3G50430	golgin	PF14694.5;PF14695.5	LINES_N;LINES_C
HORVU2Hr1G100360	chr2H:690776631-690777839	SAUR20 - auxin-responsive SAUR family member	PF02519.13	Auxin_inducible	No change	No change	-	-	-	-	-	-	-	-	-	-	-	AT2G24400	SAUR-like auxin-responsive protein family	PF02519.13	Auxin_inducible
HORVU2Hr1G100370	chr2H:690867076-690867653	-	-	-	No change	No change	-	-	-	-	-	-	-	-	-	-	-	-	-	-	-
HORVU2Hr1G100380	chr2H:690965239-690974004	galacturonokinase isoform X1	PF10509.8;PF00288.25;PF08544.12	GalKase_gal_bdg;GHMP_kinases_N;GHMP_kinases_C	No change	-2.76691	3	-	-	-	-	-	-	-	-	-	-	AT3G10700	galacturonic acid kinase	PF10509.8;PF00288.25;PF08544.12	GalKase_gal_bdg;GHMP_kinases_N;GHMP_kinases_C
HORVU2Hr1G100410	chr2H:691167676-691167881	-	-	-	No change	No change	-	-	-	-	-	-	-	-	-	-	-	-	-	-	-
HORVU2Hr1G100420	chr2H:691276977-691312744	probable cation transporter HKT7	PF02386.15	TrkH	No change	No change	2	-	-	-	-	-	-	-	-	-	-	AT4G10310	high-affinity K+ transporter 1	PF02386.15	TrkH
HORVU2Hr1G100440	chr2H:691313420-691316877	-	-	-	No change	No change	-	-	-	-	-	-	-	-	-	-	-	-	-	-	-
HORVU2Hr1G100450	chr2H:691362314-691366839	probable cation transporter HKT7	PF02386.15	TrkH	No change	No change	2	-	-	-	-	-	-	-	-	-	-	AT4G10310	high-affinity K+ transporter 1	PF02386.15	TrkH
HORVU2Hr1G100460	chr2H:691379506-691381136	probable leucine-rich repeat receptor-like protein kinase At5g49770	PF08263.11	LRRNT_2	No change	No change	-	-	-	-	-	-	-	-	-	-	-	AT1G79620	Leucine-rich repeat protein kinase family protein	PF08263.11;PF07714.16	LRRNT_2;Pkinase_Tyr
HORVU2Hr1G100470	chr2H:691396188-691397874	probable plastid-lipid-associated protein 8, chloroplastic	PF04755.11	PAP_fibrillin	No change	No change	6	-	-	-	-	-	-	-	-	-	-	AT5G19940	Plastid-lipid associated protein PAP / fibrillin family protein	PF04755.11	PAP_fibrillin
HORVU2Hr1G100480	chr2H:691469147-691472865	Core-2/I-branching beta-16-N-acetylglucosaminyltransferase family protein	PF02485.20	Branch	-1.28453	No change	1	-	-	-	-	-	-	-	-	-	-	AT4G31350	Core-2/I-branching beta-1%2C6-N-acetylglucosaminyltransferase family protein	PF02485.20	Branch
HORVU2Hr1G100500	chr2H:691494126-691501539	citron Rho-interacting kinase-like	-	-	No change	No change	2	-	-	-	-	-	-	-	-	-	-	AT2G24420	DNA repair ATPase-like protein	-	-
ENSRNA049478004	chr2H:691517432-691517542	-	-	-	No change	No change	-	-	-	-	-	-	-	-	-	-	-	-	-	-	-
ENSRNA049478018	chr2H:691521673-691521768	-	-	-	No change	No change	-	-	-	-	-	-	-	-	-	-	-	-	-	-	-
ENSRNA049478022	chr2H:691525418-691525521	-	-	-	No change	No change	-	-	-	-	-	-	-	-	-	-	-	-	-	-	-
HORVU2Hr1G100590	chr2H:691679003-691687656	putative F-box protein At4g17565	-	-	No change	No change	-	-	-	-	-	-	-	-	-	-	-	-	-	-	-
HORVU2Hr1G100600	chr2H:691689334-691692069	putative RNA methyltransferase At5g10620	PF02590.16	SPOUT_MTase	No change	No change	-	-	-	-	-	-	-	-	-	-	-	AT5G10620	methyltransferase	PF02590.16	SPOUT_MTase
HORVU2Hr1G100610	chr2H:691713858-691715248	peroxidase 57	PF00141.22	peroxidase	No change	No change	-	-	-	-	-	-	-	-	-	-	-	AT5G17820	Peroxidase superfamily protein	PF00141.22	peroxidase
HORVU2Hr1G100620	chr2H:691720918-691724335	probable leucine-rich repeat receptor-like protein kinase At5g49770	PF00069.24	Pkinase	No change	No change	10	-	-	-	-	-	-	-	-	-	-	AT1G79620	Leucine-rich repeat protein kinase family protein	PF08263.11;PF07714.16	LRRNT_2;Pkinase_Tyr
HORVU2Hr1G100630	chr2H:691738664-691739815	probable F-box protein At4g22165 isoform X3	PF00646.32	F-box	No change	No change	-	-	-	-	-	-	-	-	-	-	-	AT4G22660	F-box protein (DUF295)	PF00646.32	F-box
HORVU2Hr1G100640	chr2H:691797503-691801259	predicted protein	-	-	No change	No change	2	-	-	-	-	-	-	-	-	-	-	AT1G16840	hypothetical protein	-	-
HORVU2Hr1G100660	chr2H:691866099-691871466	Ubiquitin-specific protease family C19-related protein	-	-	No change	No change	-	-	-	-	-	-	-	-	-	-	-	AT1G78880	Ubiquitin-specific protease family C19-related protein	-	-
HORVU2Hr1G100670	chr2H:691945626-691946004	transmembrane protein, putative	-	-	No change	No change	-	-	-	-	-	-	-	-	-	-	-	-	-	-	-
ENSRNA049478025	chr2H:691945895-691945997	-	-	-	No change	No change	-	-	-	-	-	-	-	-	-	-	-	-	-	-	-
HORVU2Hr1G100680	chr2H:691948746-691948979	LRR receptor-like serine/threonine-protein kinase EFR	-	-	No change	No change	-	-	-	-	-	-	-	-	-	-	-	-	-	-	-
HORVU2Hr1G100690	chr2H:691977835-691978386	Putative DNA ligase 4	PF04675.13	DNA_ligase_A_N	No change	No change	-	-	-	-	-	-	-	-	-	-	-	AT5G57160	DNA ligase IV	PF04675.13;PF01068.20;PF04679.14;PF16589.4	DNA_ligase_A_N;DNA_ligase_A_M;DNA_ligase_A_C;BRCT_2
ENSRNA049478014	chr2H:691979738-691979839	-	-	-	No change	No change	-	-	-	-	-	-	-	-	-	-	-	-	-	-	-
HORVU2Hr1G100700	chr2H:691985446-691997995	Ubiquitin-specific protease family C19-related protein	-	-	-5.78002	-5.51771	-	-	-	-	-	-	-	-	-	-	-	AT1G78880	Ubiquitin-specific protease family C19-related protein	-	-
ENSRNA049478016	chr2H:692013031-692013095	-	-	-	No change	No change	-	-	-	-	-	-	-	-	-	-	-	-	-	-	-
HORVU2Hr1G100720	chr2H:692056195-692061900	predicted protein	-	-	No change	No change	1	1	-	-	-	-	-	-	-	-	-	AT1G03290	ELKS/Rab6-interacting/CAST family protein	-	-
HORVU2Hr1G100740	chr2H:692063686-692072163	putative DNA ligase 4	PF04675.13;PF01068.20;PF04679.14;PF16589.4;PF11411.7	DNA_ligase_A_N;DNA_ligase_A_M;DNA_ligase_A_C;BRCT_2;DNA_ligase_IV	No change	No change	135	-	-	-	-	-	-	-	-	-	-	AT5G57160	DNA ligase IV	PF04675.13;PF01068.20;PF04679.14;PF16589.4	DNA_ligase_A_N;DNA_ligase_A_M;DNA_ligase_A_C;BRCT_2
ENSRNA049478000	chr2H:692102150-692102237	-	-	-	No change	No change	-	-	-	-	-	-	-	-	-	-	-	-	-	-	-
HORVU2Hr1G100750	chr2H:692141600-692211160	Mannosyl-oligosaccharide 1,2-alpha-mannosidase MNS1	PF01532.19	Glyco_hydro_47	No change	No change	-	-	-	-	-	-	-	-	-	-	-	AT1G51590	alpha-mannosidase 1	PF01532.19	Glyco_hydro_47
HORVU2Hr1G100870	chr2H:692295046-692296674	Methionyl-tRNA synthetase	-	-	No change	No change	-	-	-	-	-	-	-	-	-	-	-	AT4G29905	hypothetical protein	-	-
HORVU2Hr1G100880	chr2H:692324951-692325909	PWWP domain containing protein, expressed	-	-	No change	No change	-	-	-	-	-	-	-	-	-	-	-	-	-	-	-
HORVU2Hr1G100890	chr2H:692326968-692327796	CBL-interacting protein kinase 29	-	-	No change	No change	-	-	-	-	-	-	-	-	-	-	-	AT5G45820	CBL-interacting protein kinase 20	PF00069.24;PF03822.13	Pkinase;NAF
HORVU2Hr1G100930	chr2H:692334208-692335822	protein-tyrosine-phosphatase MKP1 isoform X2	-	-	No change	No change	-	-	-	-	-	-	-	-	-	-	-	AT3G55270	mitogen-activated protein kinase phosphatase 1	PF00782.19	DSPc
HORVU2Hr1G100940	chr2H:692336217-692338316	fringe-related protein	PF04646.11	DUF604	No change	No change	-	-	-	-	-	-	-	-	-	-	-	AT1G33250	beta-1%2C3-n-acetylglucosaminyltransferase radical fringe protein%2C putative (DUF604)	PF04646.11	DUF604
HORVU2Hr1G100960	chr2H:692343084-692344576	Methionyl-tRNA synthetase	-	-	No change	No change	-	-	-	-	-	-	-	-	-	-	-	AT4G29905	hypothetical protein	-	-
HORVU2Hr1G100970	chr2H:692435787-692438622	60S ribosomal protein L7-2	PF08079.11;PF00327.19	Ribosomal_L30_N;Ribosomal_L30	No change	No change	-	-	-	-	-	-	-	-	-	-	-	AT2G01250	Ribosomal protein L30/L7 family protein	PF08079.11;PF00327.19	Ribosomal_L30_N;Ribosomal_L30
HORVU2Hr1G100980	chr2H:692448819-692452638	predicted protein	-	-	-4.55701	-3.89188	-	-	-	-	-	-	-	-	-	-	-	AT1G69380	sporulation protein (DUF155)	PF02582.13	DUF155
HORVU2Hr1G101000	chr2H:692496958-692497320	hypothetical protein	-	-	No change	No change	-	-	-	-	-	-	-	-	-	-	-	-	-	-	-
HORVU2Hr1G101010	chr2H:692514180-692514299	-	-	-	No change	No change	-	-	-	-	-	-	-	-	-	-	-	-	-	-	-
HORVU2Hr1G101020	chr2H:692516358-692516642	protein FAR1-RELATED SEQUENCE 5-like	-	-	No change	No change	-	-	-	-	-	-	-	-	-	-	-	-	-	-	-
HORVU2Hr1G101030	chr2H:692517394-692518225	protein FAR1-RELATED SEQUENCE 5-like	PF03101.14	FAR1	No change	No change	-	-	-	-	-	-	-	-	-	-	-	AT4G38180	FAR1-related sequence 5	PF03101.14;PF10551.8;PF04434.16	FAR1;MULE;SWIM
HORVU2Hr1G101040	chr2H:692524987-692541500	Calcium-transporting ATPase 9 plasma membrane-type	PF12515.7;PF00690.25;PF00122.19;PF00702.25;PF00689.20	CaATP_NAI;Cation_ATPase_N;E1-E2_ATPase;Hydrolase;Cation_ATPase_C	No change	No change	4	-	-	-	-	-	-	-	-	-	-	AT5G57110	autoinhibited Ca2+ -ATPase%2C isoform 8	PF12515.7;PF00690.25;PF00122.19;PF00702.25;PF00689.20	CaATP_NAI;Cation_ATPase_N;E1-E2_ATPase;Hydrolase;Cation_ATPase_C
HORVU2Hr1G101050	chr2H:692540612-692540746	-	-	-	No change	No change	-	-	-	-	-	-	-	-	-	-	-	-	-	-	-
HORVU2Hr1G101070	chr2H:692670986-692672258	putative peptidyl-tRNA hydrolase PTRHD1	PF01981.15	PTH2	No change	No change	-	-	-	-	-	-	-	-	-	-	-	AT5G10700	Peptidyl-tRNA hydrolase II (PTH2) family protein	PF01981.15	PTH2
HORVU2Hr1G101090	chr2H:692672688-692676227	plant intracellular Ras-group-related LRR protein 1	PF13855.5;PF00560.32	LRR_8;LRR_1	No change	-1.45701	-	-	-	-	-	-	-	-	-	-	-	AT2G19330	plant intracellular ras group-related LRR 6	PF13855.5	LRR_8
HORVU2Hr1G101100	chr2H:692832706-692834295	HKT1;2 transporter	PF10533.8;PF03106.14	Plant_zn_clust;WRKY	No change	No change	-	-	-	-	-	-	-	-	-	-	-	AT4G31550	WRKY DNA-binding protein 11	PF10533.8;PF03106.14	Plant_zn_clust;WRKY
HORVU2Hr1G101140	chr2H:692981266-693001106	transposon protein, putative, unclassified	PF06830.10	Root_cap	No change	No change	-	-	-	-	-	-	-	-	-	-	-	AT3G19430	late embryogenesis abundant protein-related / LEA protein-like protein	PF06830.10	Root_cap
HORVU2Hr1G101150	chr2H:693179080-693181565	predicted protein	PF00722.20	Glyco_hydro_16	No change	No change	-	-	-	-	-	-	-	-	-	-	-	AT5G57540	xyloglucan endotransglucosylase/hydrolase 13	PF00722.20;PF06955.11	Glyco_hydro_16;XET_C
HORVU2Hr1G101160	chr2H:693181725-693201105	xyloglucan endotransglucosylase/hydrolase protein 24	PF00722.20;PF06955.11	Glyco_hydro_16;XET_C	No change	No change	-	-	-	-	-	-	-	-	-	-	-	AT3G23730	xyloglucan endotransglucosylase/hydrolase 16	PF00722.20;PF06955.11	Glyco_hydro_16;XET_C
HORVU2Hr1G101170	chr2H:693327439-693328566	Xyloglucan endotransglucosylase/hydrolase protein 24	PF00722.20	Glyco_hydro_16	No change	No change	-	-	-	-	-	-	-	-	-	-	-	AT4G30270	xyloglucan endotransglucosylase/hydrolase 24	PF00722.20;PF06955.11	Glyco_hydro_16;XET_C
HORVU2Hr1G101180	chr2H:693330640-693331535	vacuolar iron transporter homolog 5-like	PF01988.18	VIT1	No change	No change	-	-	-	-	-	-	-	-	-	-	-	AT3G43660	Vacuolar iron transporter (VIT) family protein	PF01988.18	VIT1
HORVU2Hr1G101190	chr2H:693337534-693345846	Villin-4	PF00626.21;PF02209.18	Gelsolin;VHP	No change	No change	23	-	-	-	-	-	-	-	-	-	-	AT4G30160	villin 4	PF00626.21;PF02209.18	Gelsolin;VHP
HORVU2Hr1G101240	chr2H:693384460-693386162	xyloglucan endotransglucosylase/hydrolase protein 24-like	PF00722.20;PF06955.11	Glyco_hydro_16;XET_C	No change	No change	-	-	-	-	-	-	-	-	-	-	-	AT5G57550	xyloglucan endotransglucosylase/hydrolase 25	PF00722.20;PF06955.11	Glyco_hydro_16;XET_C
HORVU2Hr1G101260	chr2H:693476620-693477010	xyloglucan endotransglucosylase/hydrolase protein 24	PF06955.11	XET_C	No change	No change	-	-	-	-	-	-	-	-	-	-	-	AT4G30270	xyloglucan endotransglucosylase/hydrolase 24	PF00722.20;PF06955.11	Glyco_hydro_16;XET_C
HORVU2Hr1G101300	chr2H:693593052-693600262	U4/U6.U5 tri-snRNP-associated protein 2	PF00443.28	UCH	No change	No change	-	-	-	-	-	-	-	-	-	-	-	AT4G22350	Ubiquitin C-terminal hydrolases superfamily protein	PF02148.18;PF00443.28	zf-UBP;UCH
HORVU2Hr1G101310	chr2H:693612712-693613400	-	-	-	No change	No change	-	-	-	-	-	-	-	-	-	-	-	-	-	-	-
HORVU2Hr1G101340	chr2H:693643033-693643644	-	-	-	No change	No change	2	-	-	-	-	-	-	-	-	-	-	-	-	-	-
HORVU2Hr1G101360	chr2H:693677399-693683585	putative glucose-6-phosphate 1-epimerase	PF01263.19	Aldose_epim	No change	No change	2	-	-	-	-	-	-	1	-	-	-	AT5G57330	Galactose mutarotase-like superfamily protein	PF01263.19	Aldose_epim
HORVU2Hr1G101370	chr2H:693679077-693687478	E3 ubiquitin-protein ligase MBR2	PF13639.5	zf-RING_2	No change	No change	9	-	-	-	-	-	-	-	-	-	-	AT5G10650	RING/U-box superfamily protein	PF13639.5	zf-RING_2
HORVU2Hr1G101390	chr2H:693726392-693726813	-	-	-	No change	No change	-	-	-	-	-	-	-	-	-	-	-	-	-	-	-
HORVU2Hr1G101440	chr2H:693797010-693802376	-	-	-	No change	No change	-	-	-	-	-	-	-	-	-	-	-	-	-	-	-
HORVU2Hr1G101460	chr2H:693804876-693806473	-	-	-	No change	No change	-	-	-	-	-	-	-	-	-	-	-	-	-	-	-
HORVU2Hr1G101470	chr2H:693813946-693921677	pentatricopeptide repeat-containing protein At3g22150, chloroplastic	PF13041.5;PF01535.19	PPR_2;PPR	No change	No change	4	-	-	-	-	-	-	-	-	-	-	AT3G22150	Tetratricopeptide repeat (TPR)-like superfamily protein	PF01535.19;PF13041.5	PPR;PPR_2
HORVU2Hr1G101510	chr2H:693847978-693855762	GDSL esterase/lipase At1g09390-like	PF00657.21	Lipase_GDSL	No change	No change	13	-	-	-	-	-	-	-	-	-	-	AT1G09390	GDSL-like Lipase/Acylhydrolase superfamily protein	PF00657.21	Lipase_GDSL
HORVU2Hr1G101520	chr2H:693879575-693880017	alkylated DNA repair protein alkB homolog 8	-	-	No change	No change	-	-	-	-	-	-	-	-	-	-	-	-	-	-	-
HORVU2Hr1G101580	chr2H:693922031-693933001	-	-	-	No change	No change	-	-	-	-	-	-	-	-	-	-	-	-	-	-	-
HORVU2Hr1G101590	chr2H:693944981-693950146	-	-	-	No change	No change	-	-	-	-	-	-	-	-	-	-	-	-	-	-	-
HORVU2Hr1G101600	chr2H:694019394-694096922	trihelix transcription factor GT-3b	PF13837.5	Myb_DNA-bind_4	No change	No change	-	-	-	-	-	-	-	-	-	-	-	AT2G38250	Homeodomain-like superfamily protein	PF13837.5	Myb_DNA-bind_4
HORVU2Hr1G101610	chr2H:694081808-694089943	predicted protein	PF13343.5	SBP_bac_6	No change	No change	4	-	-	-	-	-	-	-	-	-	-	AT1G31410	putrescine-binding periplasmic protein-like protein	PF13343.5	SBP_bac_6
HORVU2Hr1G101630	chr2H:694097342-694101140	maltose excess protein 1-like, chloroplastic	-	-	No change	No change	-	-	-	-	-	-	-	-	-	-	-	AT5G17520	root cap 1 (RCP1)	-	-
HORVU2Hr1G101640	chr2H:694118411-694121481	pectin acetylesterase 7	PF03283.12	PAE	No change	No change	-	-	-	-	-	-	-	-	-	-	-	AT4G19410	Pectinacetylesterase family protein	PF03283.12	PAE
HORVU2Hr1G101650	chr2H:694124871-694136911	serine/threonine-protein kinase RUNKEL	PF00069.24	Pkinase	No change	No change	9	18	-	-	-	-	-	-	-	-	-	AT5G18700	kinase family with ARM repeat domain-containing protein	PF00069.24	Pkinase
HORVU2Hr1G101660	chr2H:694124876-694126711	predicted protein	-	-	No change	No change	-	-	-	-	-	-	-	-	-	-	-	-	-	-	-
HORVU2Hr1G101670	chr2H:694205389-694207492	V-type proton ATPase subunit G1	PF03179.14	V-ATPase_G	No change	No change	-	-	-	-	-	-	-	-	-	-	-	AT4G23710	vacuolar ATP synthase subunit G2	PF03179.14	V-ATPase_G
HORVU2Hr1G101690	chr2H:694246307-694258910	P-loop containing nucleoside triphosphate hydrolase superfamily protein	PF00580.20	UvrD-helicase	-8.80871	-9.08488	-	-	-	-	-	-	-	-	-	-	-	-	-	-	-
HORVU2Hr1G101700	chr2H:694290916-694298791	putative disease resistance RPP13-like protein 1	PF00931.21	NB-ARC	No change	No change	34	-	-	-	-	-	-	-	-	-	-	AT3G14470	NB-ARC domain-containing disease resistance protein	PF00931.21;PF13855.5	NB-ARC;LRR_8
HORVU2Hr1G101710	chr2H:694318086-694322189	predicted protein	-	-	No change	No change	-	-	-	-	-	-	-	-	-	-	-	-	-	-	-
HORVU2Hr1G101720	chr2H:694511310-694513644	multiple organellar RNA editing factor 2, chloroplastic-like	-	-	No change	No change	2	-	-	-	-	-	-	-	-	-	-	AT1G32580	plastid developmental protein DAG	-	-
HORVU2Hr1G101730	chr2H:694514722-694517578	thylakoid lumenal 29 kDa protein, chloroplastic	PF00141.22	peroxidase	No change	No change	5	-	-	-	-	-	-	-	-	-	-	AT4G09010	ascorbate peroxidase 4	PF00141.22	peroxidase
HORVU2Hr1G101750	chr2H:694596930-694604289	protein Brevis radix-like 2	PF13713.5;PF08381.10	BRX_N;BRX	No change	No change	-	-	-	-	-	-	-	-	-	-	-	AT1G31880	DZC (Disease resistance/zinc finger/chromosome condensation-like region) domain containing protein	PF13713.5;PF08381.10	BRX_N;BRX
HORVU2Hr1G101760	chr2H:694652607-694657653	GPCR-type G protein COLD1	PF12537.7;PF12430.7	GPHR_N;ABA_GPCR	No change	No change	-	-	-	-	-	-	-	-	-	-	-	AT1G64990	GPCR-type G protein 1	PF12537.7;PF12430.7	GPHR_N;ABA_GPCR
HORVU2Hr1G101770	chr2H:694688469-694694255	growth-regulating factor 3	PF08880.10;PF08879.9	QLQ;WRC	No change	No change	8	1	-	-	-	-	-	-	-	-	-	AT3G13960	growth-regulating factor 5	PF08880.10;PF08879.9	QLQ;WRC
HORVU2Hr1G101790	chr2H:694789543-694791339	EF hand family protein	-	-	No change	No change	-	-	-	-	-	-	-	-	-	-	-	AT1G64850	Calcium-binding EF hand family protein	-	-
HORVU2Hr1G101800	chr2H:694792615-694794866	EF hand family protein	-	-	No change	No change	8	-	-	-	-	-	-	-	-	-	-	AT1G64850	Calcium-binding EF hand family protein	-	-
HORVU2Hr1G101810	chr2H:694800187-694800794	serine/arginine repetitive matrix protein 1	-	-	No change	No change	-	-	-	-	-	-	-	-	-	-	-	-	-	-	-
HORVU2Hr1G101830	chr2H:694877891-694881749	internal alternative NAD(P)H-ubiquinone oxidoreductase A1, mitochondrial-like	-	-	No change	No change	-	-	-	-	-	-	-	-	-	-	-	AT2G29990	alternative NAD(P)H dehydrogenase 2	PF07992.13	Pyr_redox_2
HORVU2Hr1G101840	chr2H:694880466-694881122	predicted protein	-	-	No change	No change	-	-	-	-	-	-	-	-	-	-	-	AT1G71780	WD repeat protein	-	-
HORVU2Hr1G101860	chr2H:695051878-695052639	protein DETOXIFICATION 16	-	-	No change	No change	-	-	-	-	-	-	-	-	-	-	-	-	-	-	-
HORVU2Hr1G101890	chr2H:695072638-695074327	probable E3 ubiquitin-protein ligase BAH1-like 1 isoform X1	-	-	No change	No change	-	-	-	-	-	-	-	-	-	-	-	AT2G38920	SPX (SYG1/Pho81/XPR1) domain-containing protein / zinc finger (C3HC4-type RING finger) protein-like protein	PF13920.5	zf-C3HC4_3
HORVU2Hr1G101900	chr2H:695090053-695204876	F-box protein SKIP28	-	-	No change	No change	7	-	-	-	-	-	-	-	-	-	-	AT2G01620	RNI-like superfamily protein	-	-
HORVU2Hr1G101910	chr2H:695200434-695201355	protein DETOXIFICATION 16	-	-	No change	No change	-	-	-	-	-	-	-	-	-	-	-	-	-	-	-
HORVU2Hr1G101920	chr2H:695297992-695299295	ubiquinol oxidase 1b, mitochondrial	PF01786.16	AOX	No change	No change	2	-	-	-	-	-	-	-	-	-	-	AT3G22370	alternative oxidase 1A	PF01786.16	AOX
HORVU2Hr1G101930	chr2H:695300040-695301266	OSJNBa0083N12.13-like protein	-	-	No change	No change	-	-	-	-	-	-	-	-	-	-	-	AT4G19140	exopolysaccharide production negative regulator	-	-
HORVU2Hr1G101940	chr2H:695303659-695307698	OSJNBa0083N12.13-like protein	-	-	No change	No change	-	-	-	-	-	-	-	-	-	-	-	AT4G19140	exopolysaccharide production negative regulator	-	-
HORVU2Hr1G101950	chr2H:695311494-695317016	putative GPI-anchored protein PB15E9.01c isoform X3	-	-	No change	1.54188	1	-	-	-	-	-	-	-	-	-	-	-	-	-	-
HORVU2Hr1G101980	chr2H:695364063-695501566	-	-	-	No change	No change	-	-	-	-	-	-	-	-	-	-	-	-	-	-	-
HORVU2Hr1G101990	chr2H:695390581-695392263	ubiquinol oxidase 1b, mitochondrial	PF01786.16	AOX	No change	No change	2	-	-	-	-	-	-	-	-	-	-	AT3G22360	alternative oxidase 1B	PF01786.16	AOX
HORVU2Hr1G102010	chr2H:695422687-695424305	Glucan endo-1,3-beta-glucosidase	PF00332.17;PF07983.12	Glyco_hydro_17;X8	No change	No change	-	-	-	-	-	-	-	-	-	-	-	AT5G24318	O-Glycosyl hydrolases family 17 protein	PF00332.17;PF07983.12	Glyco_hydro_17;X8
HORVU2Hr1G102020	chr2H:695458294-695458856	Glucan endo-1,3-beta-glucosidase	PF00332.17	Glyco_hydro_17	No change	No change	-	-	-	-	-	-	-	-	-	-	-	AT5G24318	O-Glycosyl hydrolases family 17 protein	PF00332.17;PF07983.12	Glyco_hydro_17;X8
HORVU2Hr1G102030	chr2H:695505246-695508818	-	-	-	No change	No change	-	-	-	-	-	-	-	-	-	-	-	-	-	-	-
HORVU2Hr1G102040	chr2H:695637684-695640254	myb family transcription factor PHL11	PF00249.30;PF14379.5	Myb_DNA-binding;Myb_CC_LHEQLE	No change	No change	56	-	-	-	-	-	-	-	-	-	-	AT5G45580	Homeodomain-like superfamily protein	PF00249.30;PF14379.5	Myb_DNA-binding;Myb_CC_LHEQLE
HORVU2Hr1G102050	chr2H:695778456-695779392	Putative lipid-transfer protein DIR1	PF14368.5	LTP_2	-3.09241	-7.45822	-	-	-	-	-	-	-	-	-	-	-	AT5G48485	Bifunctional inhibitor/lipid-transfer protein/seed storage 2S albumin superfamily protein	PF14368.5	LTP_2
HORVU2Hr1G102100	chr2H:695819468-695820258	Putative lipid-transfer protein DIR1	PF14368.5	LTP_2	No change	-1.74735	2	-	-	-	-	-	-	-	-	-	-	AT5G48485	Bifunctional inhibitor/lipid-transfer protein/seed storage 2S albumin superfamily protein	PF14368.5	LTP_2
HORVU2Hr1G102110	chr2H:695864953-695865908	putative lipid-transfer protein DIR1	PF14368.5	LTP_2	-1.92698	-1.8208	-	-	-	-	-	-	-	-	-	-	-	AT5G48485	Bifunctional inhibitor/lipid-transfer protein/seed storage 2S albumin superfamily protein	PF14368.5	LTP_2
HORVU2Hr1G102120	chr2H:695881491-695883225	predicted protein	-	-	No change	No change	-	-	-	-	-	-	-	-	-	-	-	AT4G08240	histone-lysine N-methyltransferase	-	-
HORVU2Hr1G102130	chr2H:695896080-695898984	hypoxia induced protein conserved region containing protein	PF04588.12	HIG_1_N	3.58141	3.17348	4	-	-	-	-	-	-	-	-	-	-	AT3G05550	Hypoxia-responsive family protein	PF04588.12	HIG_1_N
HORVU2Hr1G102140	chr2H:695905291-695918467	putative cinnamyl alcohol dehydrogenase 1	PF11707.7;PF16201.4	Npa1;NopRA1	No change	-1.29999	121	-	-	-	-	-	-	-	-	-	-	AT4G27010	ribosome 60S biogenesis amino-terminal protein	PF11707.7;PF16201.4	Npa1;NopRA1
HORVU2Hr1G102160	chr2H:695955837-695956130	hypothetical protein BAE44_0026412, partial	-	-	No change	No change	-	-	-	-	-	-	-	-	-	-	-	-	-	-	-
HORVU2Hr1G102170	chr2H:695957305-695957622	Putative lipid-transfer protein DIR1	PF14368.5	LTP_2	No change	No change	2	-	-	-	-	-	-	-	-	-	-	AT5G48485	Bifunctional inhibitor/lipid-transfer protein/seed storage 2S albumin superfamily protein	PF14368.5	LTP_2
HORVU2Hr1G102180	chr2H:696105155-696108032	-	-	-	No change	No change	-	-	-	-	-	-	-	-	-	-	-	-	-	-	-
HORVU2Hr1G102190	chr2H:696109724-696112393	-	-	-	No change	No change	-	-	-	-	-	-	-	-	-	-	-	-	-	-	-
HORVU2Hr1G102200	chr2H:696113153-696117753	-	-	-	No change	No change	-	-	-	-	-	-	-	-	-	-	-	-	-	-	-
HORVU2Hr1G102230	chr2H:696161428-696161899	putative COBW domain-containing protein 1, CBWD1	-	-	No change	No change	-	-	-	-	-	-	-	-	-	-	-	-	-	-	-
HORVU2Hr1G102240	chr2H:696230793-696231969	hypothetical protein BRADI_5g20422v3	-	-	No change	No change	3	-	-	-	-	-	-	-	-	-	-	-	-	-	-
HORVU2Hr1G102260	chr2H:696239380-696241577	cytochrome P450 716B1-like	PF00067.21	p450	No change	No change	6	-	-	-	-	-	-	-	-	-	-	AT5G36110	cytochrome P450%2C family 716%2C subfamily A%2C polypeptide 1	PF00067.21	p450
HORVU2Hr1G102280	chr2H:696251596-696254080	predicted protein	-	-	No change	No change	-	-	-	-	-	-	-	-	-	-	-	-	-	-	-
HORVU2Hr1G102300	chr2H:696254986-696397730	P-loop containing nucleoside triphosphate hydrolase superfamily protein	PF13087.5;PF00580.20	AAA_12;UvrD-helicase	No change	No change	-	-	-	-	-	-	-	-	-	-	-	AT1G65810	P-loop containing nucleoside triphosphate hydrolases superfamily protein	PF13086.5;PF13087.5	AAA_11;AAA_12
HORVU2Hr1G102320	chr2H:696293510-696294994	predicted protein	-	-	No change	No change	-	-	-	-	-	-	-	-	-	-	-	AT1G70505	transmembrane protein	-	-
HORVU2Hr1G102330	chr2H:696296343-696298549	wound-induced basic protein	PF08186.10	Wound_ind	No change	No change	-	-	-	-	-	-	-	-	-	-	-	AT3G07230	wound-responsive protein-like protein	PF08186.10	Wound_ind
HORVU2Hr1G102370	chr2H:696374961-696387146	P-loop containing nucleoside triphosphate hydrolase superfamily protein	-	-	No change	No change	-	-	-	-	-	-	-	-	-	-	-	-	-	-	-
HORVU2Hr1G102380	chr2H:696582483-696586080	malonyl-CoA:anthocyanidin 5-O-glucoside-6''-O-malonyltransferase	PF02458.14	Transferase	No change	No change	-	-	-	-	-	-	-	-	-	-	-	AT3G29670	HXXXD-type acyl-transferase family protein	PF02458.14	Transferase
HORVU2Hr1G102400	chr2H:696677180-696681542	altered inheritance rate of mitochondria protein 25	PF03803.14	Scramblase	No change	No change	-	-	-	-	-	-	-	-	-	-	-	AT2G04940	scramblase-like protein	PF03803.14	Scramblase
HORVU2Hr1G102410	chr2H:696702654-696717251	P-loop containing nucleoside triphosphate hydrolase superfamily protein	PF00580.20	UvrD-helicase	No change	No change	-	-	-	-	-	-	-	-	-	-	-	-	-	-	-
HORVU2Hr1G102420	chr2H:696725450-696725671	probable serine/threonine-protein kinase PBL19 isoform X3	-	-	No change	No change	-	-	-	-	-	-	-	-	-	-	-	-	-	-	-
HORVU2Hr1G102460	chr2H:696780507-696783202	predicted protein	PF04577.13	DUF563	No change	No change	-	-	-	-	-	-	-	-	-	-	-	AT3G18180	Glycosyltransferase family 61 protein	PF04577.13	DUF563
HORVU2Hr1G102490	chr2H:696822457-696823275	F-box like protein	PF00646.32	F-box	No change	No change	-	-	-	-	-	-	-	-	-	-	-	AT3G16210	F-box family protein	PF00646.32;PF07734.12	F-box;FBA_1
HORVU2Hr1G102500	chr2H:696874850-696880723	Tudor/PWWP/MBT superfamily protein	-	-	No change	No change	5	-	-	-	-	-	-	-	-	-	-	AT3G03140	Tudor/PWWP/MBT superfamily protein	PF00855.16	PWWP
HORVU2Hr1G102510	chr2H:696897078-696901577	predicted protein	PF13947.5;PF08488.10;PF07645.14;PF00069.24	GUB_WAK_bind;WAK;EGF_CA;Pkinase	No change	No change	25	-	-	-	-	-	-	-	-	-	-	AT1G21270	wall-associated kinase 2	PF13947.5;PF07645.14;PF07714.16	GUB_WAK_bind;EGF_CA;Pkinase_Tyr
HORVU2Hr1G102530	chr2H:696904645-696920292	putative wall-associated receptor kinase-like protein	PF13947.5;PF07645.14;PF00069.24	GUB_WAK_bind;EGF_CA;Pkinase	3.14845	3.43711	-	-	-	-	-	-	-	-	-	-	-	AT1G21250	cell wall-associated kinase	PF13947.5;PF07645.14;PF07714.16	GUB_WAK_bind;EGF_CA;Pkinase_Tyr
HORVU2Hr1G102580	chr2H:696998782-697004600	putative wall-associated receptor kinase-like protein	PF13947.5;PF00069.24	GUB_WAK_bind;Pkinase	1.04205	1.16508	58	-	-	-	-	2	-	-	-	-	-	AT1G21250	cell wall-associated kinase	PF13947.5;PF07645.14;PF07714.16	GUB_WAK_bind;EGF_CA;Pkinase_Tyr
HORVU2Hr1G102590	chr2H:697165676-697169123	floricaula/leafy-like 2	PF01698.15;PF17538.1	LFY_SAM;C_LFY_FLO	No change	No change	-	-	-	-	-	-	-	-	-	-	-	AT5G61850	floral meristem identity control protein LEAFY (LFY)	PF01698.15;PF17538.1	LFY_SAM;C_LFY_FLO
HORVU2Hr1G102610	chr2H:697191404-697193301	60S ribosomal protein L12	PF03946.13;PF00298.18	Ribosomal_L11_N;Ribosomal_L11	-1.07078	No change	-	-	-	-	-	-	-	-	-	-	-	AT2G37190	Ribosomal protein L11 family protein	PF03946.13;PF00298.18	Ribosomal_L11_N;Ribosomal_L11
HORVU2Hr1G102620	chr2H:697328577-697332674	seed specific protein Bn15D1B	-	-	1.11029	No change	-	-	-	-	-	-	-	-	-	-	-	AT5G17165	hypothetical protein	-	-
HORVU2Hr1G102660	chr2H:697379522-697380600	fibrous sheath CABYR-binding protein	-	-	No change	No change	-	-	-	-	-	-	-	-	-	-	-	AT5G17160	aspartic/glutamic acid-rich protein	-	-
HORVU2Hr1G102710	chr2H:697575932-697580169	protein NRT1/ PTR FAMILY 8.3	PF00854.20	PTR2	No change	No change	-	-	-	-	-	-	-	-	-	-	-	AT2G02040	peptide transporter 2	PF00854.20	PTR2
HORVU2Hr1G102720	chr2H:697622891-697624179	protein NRT1/ PTR FAMILY 8.3	PF00854.20	PTR2	No change	No change	-	-	-	-	-	-	-	-	-	-	-	AT2G02040	peptide transporter 2	PF00854.20	PTR2
HORVU2Hr1G102730	chr2H:697736651-697738842	protein NRT1/ PTR FAMILY 8.5 isoform X2	PF00854.20	PTR2	No change	1.01412	13	-	-	-	-	-	-	-	-	-	-	AT2G02040	peptide transporter 2	PF00854.20	PTR2
HORVU2Hr1G102740	chr2H:697856647-697864487	putative WRKY transcription factor 35	PF03106.14	WRKY	No change	No change	-	-	-	-	-	-	-	-	-	-	-	AT2G34830	WRKY DNA-binding protein 35	PF03106.14	WRKY
HORVU2Hr1G102760	chr2H:698010610-698010892	putative reverse transcriptase	-	-	No change	No change	-	-	-	-	-	-	-	-	-	-	-	-	-	-	-
HORVU2Hr1G102780	chr2H:698144710-698149086	secretory carrier-associated membrane protein 6	PF04144.12	SCAMP	No change	No change	1	-	-	-	-	-	-	-	-	-	-	AT1G32050	SCAMP family protein	PF04144.12	SCAMP
HORVU2Hr1G102790	chr2H:698160555-698166678	receptor protein kinase-like protein ZAR1	PF08263.11;PF13855.5;PF00069.24	LRRNT_2;LRR_8;Pkinase	No change	No change	1	-	-	-	-	-	-	-	-	-	-	AT1G67510	Leucine-rich repeat protein kinase family protein	PF08263.11;PF00069.24	LRRNT_2;Pkinase
HORVU2Hr1G102800	chr2H:698219940-698225810	HBS1-like protein isoform X1	PF00009.26;PF03143.16	GTP_EFTU;GTP_EFTU_D3	No change	No change	10	-	-	-	-	-	-	-	-	-	-	AT5G10630	Translation elongation factor EF1A/initiation factor IF2gamma family protein	PF00009.26;PF03144.24;PF03143.16	GTP_EFTU;GTP_EFTU_D2;GTP_EFTU_D3
HORVU2Hr1G102810	chr2H:698231185-698234766	26S proteasome non-ATPase regulatory subunit 13 homolog A	PF01399.26	PCI	No change	No change	1	-	-	-	-	-	-	-	-	-	-	AT4G19006	Proteasome component (PCI) domain protein	PF01399.26	PCI
HORVU2Hr1G102840	chr2H:698313955-698318971	Vacuolar cation/proton exchanger 1b	PF01699.23	Na_Ca_ex	No change	No change	-	-	-	-	-	-	-	-	-	-	-	AT2G38170	cation exchanger 1	PF01699.23	Na_Ca_ex
HORVU2Hr1G102860	chr2H:698441459-698444405	protein AE7	PF01883.18	FeS_assembly_P	No change	No change	2	-	-	-	-	-	-	-	-	-	-	AT1G68310	MIP18 family protein (DUF59)	PF01883.18	FeS_assembly_P
HORVU2Hr1G102880	chr2H:698444733-698447751	UV-B-induced protein At3g17800, chloroplastic	PF05542.10	DUF760	No change	No change	6	-	-	-	-	-	-	-	-	-	-	AT1G32160	beta-casein (DUF760)	PF05542.10	DUF760
ENSRNA049478028	chr2H:698448154-698448314	-	-	-	No change	No change	-	-	-	-	-	-	-	-	-	-	-	-	-	-	-
HORVU2Hr1G102890	chr2H:698450482-698452969	Oligopeptide transporter 4	PF03169.14	OPT	No change	No change	-	-	-	-	-	-	-	-	-	-	-	AT5G64410	oligopeptide transporter 4	PF03169.14	OPT
HORVU2Hr1G102910	chr2H:698621895-698622620	-	-	-	No change	No change	-	-	-	-	-	-	-	-	-	-	-	-	-	-	-
HORVU2Hr1G102920	chr2H:698666842-698670298	CO(2)-response secreted protease	PF05922.15;PF00082.21;PF02225.21	Inhibitor_I9;Peptidase_S8;PA	No change	No change	-	-	-	-	-	-	-	-	-	-	-	AT1G20160	Subtilisin-like serine endopeptidase family protein	PF05922.15;PF00082.21	Inhibitor_I9;Peptidase_S8
HORVU2Hr1G102930	chr2H:698730196-698732521	high mobility group B protein 6	PF00505.18	HMG_box	No change	No change	-	-	-	-	-	-	-	-	-	-	-	AT4G23800	HMG (high mobility group) box protein	PF00505.18	HMG_box
HORVU2Hr1G102940	chr2H:698774176-698775582	protein FAR1-RELATED SEQUENCE 5-like	PF10551.8	MULE	No change	No change	-	-	-	-	-	-	-	-	-	-	-	AT4G38180	FAR1-related sequence 5	PF03101.14;PF10551.8;PF04434.16	FAR1;MULE;SWIM
HORVU2Hr1G102950	chr2H:698779804-698788619	polyphenol oxidase	PF00264.19	Tyrosinase	No change	No change	-	-	-	-	-	-	-	-	-	-	-	-	-	-	-
HORVU2Hr1G102960	chr2H:698784613-698785579	uncharacterized protein LOC109762314	PF04578.12	DUF594	No change	No change	1	-	-	-	-	-	-	-	-	-	-	-	-	-	-
HORVU2Hr1G102970	chr2H:698868231-698868725	F-box/LRR-repeat protein At4g14103-like	PF00646.32	F-box	No change	No change	-	-	-	-	-	-	-	-	-	-	-	-	-	-	-
HORVU2Hr1G102980	chr2H:698868826-698870090	F-box/LRR-repeat protein At4g14103	-	-	No change	No change	-	-	-	-	-	-	-	-	-	-	-	-	-	-	-
HORVU2Hr1G102990	chr2H:698871780-698872135	glutathione S-transferase T3-like	-	-	No change	No change	-	-	-	-	-	-	-	-	-	-	-	-	-	-	-
HORVU2Hr1G103000	chr2H:698876861-698881546	polyphenol oxidase	PF00264.19;PF12142.7;PF12143.7	Tyrosinase;PPO1_DWL;PPO1_KFDV	No change	No change	-	-	-	-	-	-	-	-	-	-	-	-	-	-	-
HORVU2Hr1G103010	chr2H:698900766-698903541	autophagy-related protein 8C	PF02991.15	Atg8	No change	No change	-	-	-	-	-	-	-	-	-	-	-	AT1G62040	Ubiquitin-like superfamily protein	PF02991.15	Atg8
HORVU2Hr1G103020	chr2H:698910126-698916534	Exopolygalacturonase	PF00295.16	Glyco_hydro_28	No change	No change	-	-	-	-	-	-	-	-	-	-	-	AT4G18180	Pectin lyase-like superfamily protein	PF00295.16	Glyco_hydro_28
HORVU2Hr1G103040	chr2H:699028359-699034603	polyphenol oxidase	PF00264.19;PF12142.7	Tyrosinase;PPO1_DWL	No change	No change	-	-	-	-	-	-	-	-	-	-	-	-	-	-	-
ENSRNA049478008	chr2H:699045312-699045413	-	-	-	No change	No change	-	-	-	-	-	-	-	-	-	-	-	-	-	-	-
HORVU2Hr1G103070	chr2H:699052486-699053443	delta(8)-fatty-acid desaturase 2	PF00173.27	Cyt-b5	No change	No change	-	-	-	-	-	-	-	-	-	-	-	AT2G46210	Fatty acid/sphingolipid desaturase	PF00173.27;PF00487.23	Cyt-b5;FA_desaturase
HORVU2Hr1G103100	chr2H:699184532-699188117	-	-	-	No change	No change	-	-	-	-	-	-	-	-	-	-	-	-	-	-	-
HORVU2Hr1G103120	chr2H:699192461-699195444	-	-	-	No change	No change	-	-	-	-	-	-	-	-	-	-	-	-	-	-	-
HORVU2Hr1G103130	chr2H:699224747-699228031	aminomethyltransferase, mitochondrial	PF01571.20;PF08669.10	GCV_T;GCV_T_C	No change	No change	-	-	2	-	2	-	-	-	-	-	-	AT1G11860	Glycine cleavage T-protein family	PF01571.20;PF08669.10	GCV_T;GCV_T_C
HORVU2Hr1G103140	chr2H:699250044-699250760	putative F-box protein At2g02030	-	-	No change	No change	-	-	-	-	-	-	-	-	-	-	-	-	-	-	-
HORVU2Hr1G103150	chr2H:699286827-699287546	pectinesterase inhibitor 8	PF04043.14	PMEI	No change	2.76867	-	-	-	-	-	-	-	-	-	-	-	-	-	-	-
HORVU2Hr1G103170	chr2H:699312440-699315791	-	-	-	-1.31464	No change	-	-	-	-	-	-	-	-	-	-	-	-	-	-	-
HORVU2Hr1G103180	chr2H:699321924-699325619	-	-	-	-2.66311	-3.28517	-	-	-	-	-	-	-	-	-	-	-	-	-	-	-
HORVU2Hr1G103190	chr2H:699415076-699415604	ABSCISIC ACID-INSENSITIVE 5-like protein 2	PF07716.14	bZIP_2	No change	No change	-	-	-	-	-	-	-	-	-	-	-	-	-	-	-
HORVU2Hr1G103210	chr2H:699436039-699438796	-	-	-	No change	No change	-	-	-	-	-	-	-	-	-	-	-	-	-	-	-
HORVU2Hr1G103220	chr2H:699442141-699447747	-	-	-	No change	No change	-	-	-	-	-	-	-	-	-	-	-	-	-	-	-
HORVU2Hr1G103240	chr2H:699507826-699508845	ABSCISIC ACID-INSENSITIVE 5-like protein 2	PF00170.20	bZIP_1	No change	No change	-	-	-	-	-	-	-	-	-	-	-	-	-	-	-
HORVU2Hr1G103250	chr2H:699549790-699549903	putative dual specificity protein phosphatase DSP8	-	-	No change	No change	-	-	-	-	-	-	-	-	-	-	-	AT2G35680	Phosphotyrosine protein phosphatases superfamily protein	PF00782.19	DSPc
HORVU2Hr1G103280	chr2H:699725317-699725965	Peroxidase 64	PF00141.22	peroxidase	No change	No change	-	-	-	-	-	-	-	-	-	-	-	AT5G42180	Peroxidase superfamily protein	PF00141.22	peroxidase
HORVU2Hr1G103310	chr2H:699752648-699757948	probable nucleoredoxin 1-2	PF13905.5;PF03107.15	Thioredoxin_8;C1_2	No change	No change	11	6	-	-	-	-	-	-	-	-	-	AT1G60420	DC1 domain-containing protein	PF13905.5;PF03107.15	Thioredoxin_8;C1_2
HORVU2Hr1G103330	chr2H:699803417-699806529	-	-	-	No change	No change	-	-	-	-	-	-	-	-	-	-	-	-	-	-	-
HORVU2Hr1G103340	chr2H:699805285-699808226	-	-	-	No change	No change	-	-	-	-	-	-	-	-	-	-	-	-	-	-	-
HORVU2Hr1G103350	chr2H:699822234-699830578	-	-	-	8.55018	6.9387	-	-	-	-	-	-	-	-	-	-	-	-	-	-	-
HORVU2Hr1G103440	chr2H:699979564-699980591	disease resistance protein RGA2-like isoform X1	-	-	No change	No change	-	-	-	-	-	-	-	-	-	-	-	-	-	-	-
HORVU2Hr1G103450	chr2H:700077318-700078651	putative disease resistance protein RGA4	-	-	No change	No change	-	-	-	-	-	-	-	-	-	-	-	-	-	-	-
HORVU2Hr1G103460	chr2H:700117295-700124639	putative disease resistance protein RGA4	PF00931.21	NB-ARC	No change	No change	-	-	-	-	-	-	-	-	-	-	-	AT3G14470	NB-ARC domain-containing disease resistance protein	PF00931.21;PF13855.5	NB-ARC;LRR_8
HORVU2Hr1G103490	chr2H:700173292-700181605	-	-	-	2.42014	2.5384	-	-	-	-	-	9	-	-	-	-	-	-	-	-	-
HORVU2Hr1G103520	chr2H:700213830-700219483	-	-	-	No change	No change	-	-	-	-	-	-	-	-	-	-	-	-	-	-	-
HORVU2Hr1G103540	chr2H:700249060-700249283	-	-	-	No change	No change	-	-	-	-	-	-	-	-	-	-	-	-	-	-	-
HORVU2Hr1G103550	chr2H:700252594-700253277	GRP1_HORVURecName: Full=Glycine-rich cell wall structural protein; Flags: Precursor	PF07172.10	GRP	No change	No change	-	-	-	-	-	-	-	-	-	-	-	-	-	-	-
HORVU2Hr1G103560	chr2H:700256273-700258974	tRNA (guanine-N(7)-)-methyltransferase	PF02390.16	Methyltransf_4	-1.83479	No change	4	-	-	-	-	-	-	1	-	-	-	AT5G17660	tRNA (guanine-N-7) methyltransferase	PF02390.16	Methyltransf_4
HORVU2Hr1G103570	chr2H:700370819-700374419	predicted protein	PF03763.12	Remorin_C	No change	No change	-	-	-	-	-	-	-	-	-	-	-	AT1G30320	Remorin family protein	PF03763.12	Remorin_C
HORVU2Hr1G103580	chr2H:700387353-700398095	SIT4 phosphatase-associated family protein	PF04499.14	SAPS	No change	No change	-	-	-	-	-	-	-	-	-	-	-	AT1G30470	SIT4 phosphatase-associated family protein	PF04499.14	SAPS
HORVU2Hr1G103590	chr2H:700397584-700397866	nitrate-induced NOI protein	PF05627.10	AvrRpt-cleavage	No change	No change	-	-	-	-	-	-	-	-	-	-	-	AT5G63270	RPM1-interacting protein 4 (RIN4) family protein	PF05627.10	AvrRpt-cleavage
HORVU2Hr1G103610	chr2H:700495935-700498605	BAG family molecular chaperone regulator 1	PF00240.22;PF02179.15	ubiquitin;BAG	No change	No change	-	-	-	-	-	-	-	-	-	-	-	AT5G07220	BCL-2-associated athanogene 3	PF02179.15	BAG
HORVU2Hr1G103620	chr2H:700556517-700568844	ABC transporter C family member 2	PF00664.22;PF00005.26	ABC_membrane;ABC_tran	No change	No change	10	-	-	-	-	-	-	2	-	-	-	AT2G34660	multidrug resistance-associated protein 2	PF00664.22;PF00005.26	ABC_membrane;ABC_tran
HORVU2Hr1G103640	chr2H:700602182-700602421	uncharacterized protein LOC109775224 isoform X2	-	-	No change	No change	-	-	-	-	-	-	-	-	-	-	-	-	-	-	-
HORVU2Hr1G103660	chr2H:700651522-700652345	ethylene-responsive transcription factor 1B-like	PF00847.19	AP2	No change	No change	-	-	-	-	-	-	-	-	-	-	-	AT3G23240	ethylene response factor 1	PF00847.19	AP2
HORVU2Hr1G103670	chr2H:700654634-700658701	BAG family molecular chaperone regulator 1	PF00240.22;PF02179.15	ubiquitin;BAG	No change	No change	-	-	-	-	-	-	-	-	-	-	-	AT5G07220	BCL-2-associated athanogene 3	PF02179.15	BAG
HORVU2Hr1G103700	chr2H:700723500-700726630	F-box/WD-40 repeat-containing protein At5g21040	PF00646.32;PF00400.31	F-box;WD40	No change	No change	-	-	-	-	-	-	-	-	-	-	-	AT5G21040	F-box protein 2	PF00646.32;PF00400.31	F-box;WD40
HORVU2Hr1G103710	chr2H:700739395-700740597	BAG family molecular chaperone regulator 1-like	-	-	No change	No change	-	-	-	-	-	-	-	-	-	-	-	-	-	-	-
HORVU2Hr1G103740	chr2H:700758166-700759185	probable kinase CHARK	PF00069.24	Pkinase	No change	No change	-	-	-	-	-	-	-	-	-	-	-	AT5G10530	Concanavalin A-like lectin protein kinase family protein	PF00139.18;PF00069.24	Lectin_legB;Pkinase
HORVU2Hr1G103760	chr2H:700778017-700780634	P450	PF00067.21	p450	No change	No change	35	-	-	-	-	-	-	-	-	-	-	AT3G48310	cytochrome P450%2C family 71%2C subfamily A%2C polypeptide 22	PF00067.21	p450
HORVU2Hr1G103770	chr2H:700802218-700803108	-	-	-	No change	No change	-	-	-	-	-	-	-	-	-	-	-	-	-	-	-
HORVU2Hr1G103780	chr2H:700868878-700872347	probable receptor-like protein kinase At1g30570	PF12819.6;PF07714.16	Malectin_like;Pkinase_Tyr	No change	No change	-	-	-	-	-	-	-	-	-	-	-	AT1G30570	hercules receptor kinase 2	PF12819.6;PF07714.16	Malectin_like;Pkinase_Tyr
HORVU2Hr1G103800	chr2H:700872726-700945483	Os02g0306125-like protein	PF09341.9	Pcc1	No change	No change	-	-	-	-	-	-	-	-	-	-	-	AT5G53045	transcription factor	PF09341.9	Pcc1
HORVU2Hr1G103820	chr2H:700898617-700903007	F-box protein CPR1 isoform X1	PF00646.32	F-box	No change	No change	-	-	-	-	-	-	-	-	-	-	-	AT1G33530	F-box family protein	PF00646.32	F-box
HORVU2Hr1G103840	chr2H:700926726-700932208	protein argonaute 1B isoform X2	PF12764.6;PF16486.4	Gly-rich_Ago1;ArgoN	No change	No change	-	-	-	-	-	-	-	-	-	-	-	AT1G48410	Stabilizer of iron transporter SufD / Polynucleotidyl transferase	PF12764.6;PF16486.4;PF08699.9;PF02170.21;PF16488.4;PF16487.4;PF02171.16	Gly-rich_Ago1;ArgoN;ArgoL1;PAZ;ArgoL2;ArgoMid;Piwi
HORVU2Hr1G103850	chr2H:700928974-700929129	protein NEOXANTHIN-DEFICIENT 1	-	-	No change	No change	-	-	-	-	-	-	-	-	-	-	-	-	-	-	-
HORVU2Hr1G103860	chr2H:700929402-700931208	Enolase 1	PF00113.21	Enolase_C	No change	No change	-	-	-	-	-	-	-	-	-	-	-	AT2G36530	Enolase	PF03952.15;PF00113.21	Enolase_N;Enolase_C
ENSRNA049438559	chr2H:700945623-700945696	-	-	-	No change	No change	-	-	-	-	-	-	-	-	-	-	-	-	-	-	-
HORVU2Hr1G103880	chr2H:701030397-701037120	F-box/kelch-repeat protein At5g60570	PF01344.24	Kelch_1	No change	No change	20	-	-	-	-	-	-	-	-	-	-	AT5G60570	Galactose oxidase/kelch repeat superfamily protein	PF01344.24	Kelch_1
HORVU2Hr1G103890	chr2H:701034657-701038621	putative serine/threonine-protein kinase	PF07714.16	Pkinase_Tyr	No change	No change	5	-	-	-	-	-	-	-	-	-	-	AT1G16670	Protein kinase superfamily protein	PF00069.24	Pkinase
HORVU2Hr1G103910	chr2H:701278926-701279526	E3 ubiquitin-protein ligase SIS3	-	-	No change	No change	-	-	-	-	-	-	-	-	-	-	-	AT3G47990	SUGAR-INSENSITIVE 3	PF13639.5	zf-RING_2
HORVU2Hr1G103930	chr2H:701315962-701318688	NAC domain-containing protein 21/22	PF02365.14	NAM	No change	1.13841	18	-	-	-	-	-	-	-	-	-	-	AT3G12977	NAC (No Apical Meristem) domain transcriptional regulator superfamily protein	PF02365.14	NAM
ENSRNA049438540	chr2H:701318095-701318168	-	-	-	No change	No change	-	-	-	-	-	-	-	-	-	-	-	-	-	-	-
HORVU2Hr1G103950	chr2H:701351806-701352509	OSJNBa0058K23.8-like protein	-	-	No change	No change	-	-	-	-	-	-	-	-	-	-	-	-	-	-	-
HORVU2Hr1G103960	chr2H:701352693-701353524	OSJNBa0058K23.8-like protein	-	-	No change	No change	-	-	-	-	-	-	-	-	-	-	-	-	-	-	-
HORVU2Hr1G103970	chr2H:701376914-701385762	premnaspirodiene oxygenase	PF00067.21	p450	No change	No change	-	-	-	-	-	-	-	-	-	-	-	AT3G26230	cytochrome P450%2C family 71%2C subfamily B%2C polypeptide 24	PF00067.21	p450
HORVU2Hr1G103980	chr2H:701425139-701425598	anthocyanidin 5,3-O-glucosyltransferase	PF00201.17	UDPGT	No change	No change	-	-	-	-	-	-	-	-	-	-	-	AT3G16520	UDP-glucosyl transferase 88A1	PF00201.17	UDPGT
HORVU2Hr1G104000	chr2H:701537057-701539174	DTW domain containing protein	PF03942.14	DTW	No change	No change	-	-	-	-	-	-	-	-	-	-	-	AT5G54880	DTW domain-containing protein	PF03942.14	DTW
HORVU2Hr1G104010	chr2H:701544810-701546001	-	-	-	No change	No change	-	-	-	-	-	-	-	-	-	-	-	-	-	-	-
HORVU2Hr1G104020	chr2H:701619880-701620207	-	-	-	No change	No change	-	-	-	-	-	-	-	-	-	-	-	-	-	-	-
HORVU2Hr1G104030	chr2H:701642507-701647785	LRR receptor-like serine/threonine-protein kinase FLS2	PF13855.5;PF13516.5;PF00069.24	LRR_8;LRR_6;Pkinase	No change	No change	10	-	-	-	-	-	-	-	-	-	-	AT5G46330	Leucine-rich receptor-like protein kinase family protein	PF08263.11;PF00560.32;PF13855.5;PF00069.24	LRRNT_2;LRR_1;LRR_8;Pkinase
HORVU2Hr1G104040	chr2H:701825223-701827090	protein SPATULA	PF00010.25	HLH	No change	No change	-	-	-	-	-	-	-	-	-	-	-	AT1G09530	phytochrome interacting factor 3	PF00010.25	HLH
HORVU2Hr1G104050	chr2H:701855166-701856433	-	-	-	No change	No change	-	-	-	-	-	-	-	-	-	-	-	-	-	-	-
HORVU2Hr1G104060	chr2H:701900123-701904795	gamma-soluble NSF attachment protein	PF14938.5	SNAP	No change	No change	-	-	-	-	-	-	-	-	-	-	-	AT4G20410	gamma-soluble NSF attachment protein	PF14938.5	SNAP
HORVU2Hr1G104080	chr2H:701936706-701937442	predicted protein	-	-	No change	No change	-	-	-	-	-	-	-	-	-	-	-	-	-	-	-
HORVU2Hr1G104100	chr2H:702028047-702028988	-	-	-	No change	No change	-	-	-	-	-	-	-	-	-	-	-	-	-	-	-
HORVU2Hr1G104110	chr2H:702089080-702093137	probable UDP-arabinose 4-epimerase 2	PF16363.4	GDP_Man_Dehyd	No change	No change	3	-	-	-	-	-	-	-	-	-	-	AT1G30620	NAD(P)-binding Rossmann-fold superfamily protein	PF16363.4	GDP_Man_Dehyd
ENSRNA049439378	chr2H:702093813-702093898	-	-	-	No change	No change	-	-	-	-	-	-	-	-	-	-	-	-	-	-	-
HORVU2Hr1G104120	chr2H:702094323-702094882	predicted protein	-	-	No change	No change	-	-	-	-	-	-	-	-	-	-	-	-	-	-	-
ENSRNA049439393	chr2H:702097076-702097161	-	-	-	No change	No change	-	-	-	-	-	-	-	-	-	-	-	-	-	-	-
HORVU2Hr1G104130	chr2H:702100585-702101083	predicted protein	-	-	No change	No change	-	-	-	-	-	-	-	-	-	-	-	-	-	-	-
HORVU2Hr1G104150	chr2H:702175277-702175823	-	-	-	No change	No change	-	-	-	-	-	-	-	-	-	-	-	-	-	-	-
HORVU2Hr1G104160	chr2H:702209478-702210269	nodulation-signaling pathway 1 protein	PF03514.13	GRAS	No change	No change	-	-	-	-	-	-	-	-	-	-	-	AT3G13840	GRAS family transcription factor	PF03514.13	GRAS
HORVU2Hr1G104170	chr2H:702218400-702219149	nodulation-signaling pathway 1 protein	PF03514.13	GRAS	No change	No change	-	-	-	-	-	-	-	-	-	-	-	AT3G13840	GRAS family transcription factor	PF03514.13	GRAS
HORVU2Hr1G104180	chr2H:702220041-702220504	nodulation-signaling pathway 1 protein	-	-	No change	No change	-	-	-	-	-	-	-	-	-	-	-	-	-	-	-
HORVU2Hr1G104190	chr2H:702228737-702233897	GPI mannosyltransferase 2	PF04188.12	Mannosyl_trans2	No change	No change	213	-	-	-	-	-	-	-	-	-	-	AT1G11880	transferases%2C transferring hexosyl groups	PF04188.12	Mannosyl_trans2
HORVU2Hr1G104220	chr2H:702269776-702274319	germin-like protein 4-1	PF00190.21	Cupin_1	No change	No change	-	-	-	-	-	-	-	-	-	-	-	AT5G39160	RmlC-like cupins superfamily protein	PF00190.21	Cupin_1
HORVU2Hr1G104230	chr2H:702293832-702294281	uncharacterized protein LOC109741110	-	-	No change	No change	-	-	-	-	-	-	-	-	-	-	-	-	-	-	-
HORVU2Hr1G104240	chr2H:702309883-702311726	germin-like protein 4-1	PF00190.21	Cupin_1	No change	No change	-	-	-	-	-	-	-	-	-	-	-	AT5G39160	RmlC-like cupins superfamily protein	PF00190.21	Cupin_1
HORVU2Hr1G104270	chr2H:702514696-702515586	trinucleotide repeat-containing gene 18 protein	-	-	No change	No change	4	-	-	-	-	-	-	-	-	-	-	AT1G79160	filamentous hemagglutinin transporter	-	-
HORVU2Hr1G104280	chr2H:702541858-702546251	imidazoleglycerol-phosphate dehydratase	PF00475.17	IGPD	No change	No change	-	-	-	-	-	-	-	-	-	-	-	AT3G22425	imidazoleglycerol-phosphate dehydratase	PF00475.17	IGPD
HORVU2Hr1G104300	chr2H:702602430-702604063	trinucleotide repeat-containing gene 18 protein	-	-	No change	No change	-	-	-	-	-	-	-	-	-	-	-	AT1G79160	filamentous hemagglutinin transporter	-	-
HORVU2Hr1G104330	chr2H:702956136-702956762	RuBisCO large subunit-binding protein subunit beta, chloroplastic	-	-	No change	No change	-	-	-	-	-	-	-	-	-	-	-	-	-	-	-
HORVU2Hr1G104350	chr2H:703213377-703215018	transmembrane protein 205	PF13664.5	DUF4149	No change	No change	-	-	-	-	-	-	-	-	-	-	-	AT3G62580	Late embryogenesis abundant protein (LEA) family protein	PF13664.5	DUF4149
HORVU2Hr1G104360	chr2H:703216281-703221934	probable trehalose-phosphate phosphatase 2	PF02358.15	Trehalose_PPase	No change	No change	-	-	-	-	-	-	-	-	-	-	-	AT5G51460	Haloacid dehalogenase-like hydrolase (HAD) superfamily protein	PF02358.15	Trehalose_PPase
HORVU2Hr1G104390	chr2H:703351130-703359521	polyubiquitin	PF00240.22	ubiquitin	No change	No change	-	-	-	-	-	-	-	-	-	-	-	AT4G05320	polyubiquitin 10	PF00240.22	ubiquitin
HORVU2Hr1G104400	chr2H:703351353-703359222	TPA: Os05g0242100-like	-	-	No change	No change	-	-	-	-	-	-	-	-	-	-	-	-	-	-	-
HORVU2Hr1G104410	chr2H:703632474-703637381	ubiquitin	PF00240.22;PF01020.16	ubiquitin;Ribosomal_L40e	No change	No change	26	-	-	-	-	-	-	-	-	-	-	AT3G52590	ubiquitin extension protein 1	PF00240.22;PF01020.16	ubiquitin;Ribosomal_L40e
HORVU2Hr1G104420	chr2H:703632777-703633137	unnamed protein product, partial	-	-	No change	No change	-	-	-	-	-	-	-	-	-	-	-	-	-	-	-
HORVU2Hr1G104430	chr2H:703644880-703645748	putative lipid-transfer protein DIR1	PF14368.5	LTP_2	No change	No change	-	-	-	-	-	-	-	-	-	-	-	AT5G05960	Bifunctional inhibitor/lipid-transfer protein/seed storage 2S albumin superfamily protein	PF14368.5	LTP_2
HORVU2Hr1G104440	chr2H:703698054-703700230	ubiquitin	PF00240.22;PF01020.16	ubiquitin;Ribosomal_L40e	No change	No change	-	-	-	-	-	-	-	-	-	-	-	AT3G52590	ubiquitin extension protein 1	PF00240.22;PF01020.16	ubiquitin;Ribosomal_L40e
HORVU2Hr1G104450	chr2H:703704955-703712447	probable D-2-hydroxyglutarate dehydrogenase, mitochondrial	PF01565.22;PF02913.18	FAD_binding_4;FAD-oxidase_C	No change	No change	25	-	-	-	-	-	-	-	-	-	-	AT4G36400	FAD-linked oxidases family protein	PF01565.22;PF02913.18	FAD_binding_4;FAD-oxidase_C
HORVU2Hr1G104470	chr2H:703739315-703741192	leucine-rich repeat extensin-like protein 5	-	-	No change	No change	2	-	-	-	-	-	-	-	-	-	-	AT1G09070	soybean gene regulated by cold-2	PF00168.29	C2
HORVU2Hr1G104480	chr2H:703885483-703885704	-	-	-	No change	No change	-	-	-	-	-	-	-	-	-	-	-	-	-	-	-
HORVU2Hr1G104500	chr2H:703924767-703927102	predicted protein	PF00646.32;PF14299.5	F-box;PP2	No change	No change	15	-	-	-	-	-	-	-	-	-	-	AT2G02360	phloem protein 2-B10	PF00646.32;PF14299.5	F-box;PP2
HORVU2Hr1G104510	chr2H:703931500-703934494	probable prefoldin subunit 2	PF01920.19	Prefoldin_2	No change	No change	-	-	-	-	-	-	-	-	-	-	-	AT3G22480	prefoldin 2	PF01920.19	Prefoldin_2
HORVU2Hr1G104520	chr2H:703937372-703946417	structural maintenance of chromosomes protein 3	PF02463.18	SMC_N	No change	No change	-	-	-	-	-	-	-	-	-	-	-	AT2G27170	Structural maintenance of chromosomes (SMC) family protein	PF02463.18;PF06470.12	SMC_N;SMC_hinge
ENSRNA049439410	chr2H:703939002-703939073	-	-	-	No change	No change	-	-	-	-	-	-	-	-	-	-	-	-	-	-	-
HORVU2Hr1G104530	chr2H:703950033-703955372	Peroxisome biogenesis protein 6	PF00004.28	AAA	No change	No change	13	-	-	-	-	-	-	-	-	-	-	AT1G03000	peroxin 6	PF00004.28	AAA
HORVU2Hr1G104550	chr2H:703974171-703982035	Regulator of chromosome condensation (RCC1) family with FYVE zinc finger domain	PF16457.4;PF00415.17;PF01363.20;PF08381.10	PH_12;RCC1;FYVE;BRX	No change	No change	59	-	-	-	-	-	-	-	-	-	-	AT1G65920	Regulator of chromosome condensation (RCC1) family with FYVE zinc finger domain-containing protein	PF16457.4;PF00415.17;PF01363.20;PF13713.5;PF08381.10	PH_12;RCC1;FYVE;BRX_N;BRX
HORVU2Hr1G104570	chr2H:704058571-704062008	protein SET DOMAIN GROUP 40	PF00856.27	SET	No change	No change	33	-	-	-	-	-	-	-	-	-	-	AT5G17240	SET domain group 40	PF00856.27	SET
HORVU2Hr1G104580	chr2H:704121766-704124304	protein REVEILLE 7-like	PF00249.30	Myb_DNA-binding	No change	No change	-	-	-	-	-	-	-	-	-	-	-	AT5G37260	Homeodomain-like superfamily protein	PF00249.30	Myb_DNA-binding
HORVU2Hr1G104610	chr2H:704172006-704174498	probable L-type lectin-domain containing receptor kinase S.5	PF00139.18;PF07714.16	Lectin_legB;Pkinase_Tyr	No change	No change	-	-	-	-	-	-	-	-	-	-	-	AT5G06740	Concanavalin A-like lectin protein kinase family protein	PF00139.18;PF00069.24	Lectin_legB;Pkinase
HORVU2Hr1G104630	chr2H:704204949-704207601	probable protein phosphatase 2C 43	PF00481.20	PP2C	No change	No change	6	-	-	-	-	-	-	-	-	-	-	AT5G06750	Protein phosphatase 2C family protein	PF00481.20	PP2C
HORVU2Hr1G104640	chr2H:704314927-704319431	predicted protein	PF04564.14	U-box	No change	No change	44	10	-	-	-	-	-	-	-	-	-	AT1G23030	ARM repeat superfamily protein	PF04564.14;PF00514.22	U-box;Arm
HORVU2Hr1G104660	chr2H:704362281-704375788	Pentatricopeptide repeat-containing protein	PF12854.6;PF13041.5;PF01535.19;PF14432.5	PPR_1;PPR_2;PPR;DYW_deaminase	No change	No change	16	-	-	-	-	-	-	-	-	-	-	AT3G49170	Tetratricopeptide repeat (TPR)-like superfamily protein	PF01535.19;PF13041.5;PF14432.5	PPR;PPR_2;DYW_deaminase
HORVU2Hr1G104670	chr2H:704386639-704387155	predicted protein	-	-	No change	No change	-	-	-	-	-	-	-	-	-	-	-	-	-	-	-
HORVU2Hr1G104680	chr2H:704387240-704387847	putative choline kinase 2	PF01633.19	Choline_kinase	No change	No change	-	-	-	-	-	-	-	-	-	-	-	AT1G71697	choline kinase 1	PF04428.13;PF01633.19	Choline_kin_N;Choline_kinase
HORVU2Hr1G104690	chr2H:704389810-704392568	probable L-type lectin-domain containing receptor kinase S.5	PF00139.18;PF00069.24	Lectin_legB;Pkinase	No change	No change	2	-	-	-	-	-	-	-	-	-	-	AT5G06740	Concanavalin A-like lectin protein kinase family protein	PF00139.18;PF00069.24	Lectin_legB;Pkinase
HORVU2Hr1G104740	chr2H:704437027-704438328	Guanosine nucleotide diphosphate dissociation inhibitor 2	PF00996.17	GDI	-11.79	-12.0884	-	-	-	-	-	-	-	-	-	-	-	AT2G44100	guanosine nucleotide diphosphate dissociation inhibitor 1	PF00996.17	GDI
HORVU2Hr1G104750	chr2H:704439469-704440879	---NA---	-	-	No change	No change	-	-	-	-	-	-	-	-	-	-	-	-	-	-	-
HORVU2Hr1G104780	chr2H:704552669-704553286	-	-	-	-10.1984	-11.7912	-	-	-	-	-	-	-	-	-	-	-	-	-	-	-
HORVU2Hr1G104790	chr2H:704554239-704554990	-	-	-	-11.6323	-11.7625	-	-	-	-	-	-	-	-	-	-	-	-	-	-	-
HORVU2Hr1G104800	chr2H:704555289-704555532	-	-	-	-11.1212	-11.2385	-	-	-	-	-	-	-	-	-	-	-	-	-	-	-
HORVU2Hr1G104860	chr2H:704591819-704592567	RING-H2 finger protein ATL80	PF13639.5	zf-RING_2	No change	No change	-	-	-	-	-	-	-	-	-	-	-	AT2G17450	RING-H2 finger A3A	PF13639.5	zf-RING_2
HORVU2Hr1G104880	chr2H:704827156-704833932	protein S-acyltransferase 21	PF01529.19	DHHC	No change	No change	73	-	-	-	-	-	-	-	-	-	-	AT4G15080	DHHC-type zinc finger family protein	PF01529.19	DHHC
HORVU2Hr1G104900	chr2H:704875529-704885840	glutamate receptor 3.1	PF03914.16	CBF	No change	No change	47	-	-	-	-	-	-	-	-	-	-	AT2G17250	CCAAT-binding factor	PF03914.16	CBF
HORVU2Hr1G104920	chr2H:704886345-704891615	glutamate receptor 3.1-like isoform X1	PF01094.27;PF00497.19;PF00060.25	ANF_receptor;SBP_bac_3;Lig_chan	No change	No change	16	-	-	-	-	-	-	-	-	-	-	AT1G42540	glutamate receptor 3.3	PF01094.27;PF00497.19;PF00060.25	ANF_receptor;SBP_bac_3;Lig_chan
HORVU2Hr1G104930	chr2H:704978766-704980793	-	-	-	No change	No change	-	-	-	-	-	-	-	-	-	-	-	-	-	-	-
HORVU2Hr1G104940	chr2H:705043873-705046269	predicted protein	-	-	No change	No change	1	-	-	-	-	-	-	-	-	-	-	AT5G41960	zinc finger matrin-type protein	-	-
HORVU2Hr1G104950	chr2H:705243908-705284815	predicted protein	PF04570.13	zf-FLZ	No change	No change	-	-	-	-	-	-	-	-	-	-	-	AT5G47060	hypothetical protein (DUF581)	PF04570.13	zf-FLZ
HORVU2Hr1G104960	chr2H:705262471-705263885	OSJNBa0013K16.15-like protein	PF04570.13	zf-FLZ	No change	No change	-	-	-	-	-	-	-	-	-	-	-	AT4G17670	senescence-associated family protein (DUF581)	PF04570.13	zf-FLZ
HORVU2Hr1G104980	chr2H:705363651-705364960	protein MARD1-like	PF04570.13	zf-FLZ	No change	No change	-	-	-	-	-	-	-	-	-	-	-	AT4G17670	senescence-associated family protein (DUF581)	PF04570.13	zf-FLZ
HORVU2Hr1G105010	chr2H:705531258-705595406	protein MARD1-like	PF04570.13	zf-FLZ	No change	No change	-	-	-	-	-	-	-	-	-	-	-	AT4G17670	senescence-associated family protein (DUF581)	PF04570.13	zf-FLZ
HORVU2Hr1G105050	chr2H:705553184-705553486	protein MARD1-like	PF04570.13	zf-FLZ	No change	No change	-	-	-	-	-	-	-	-	-	-	-	AT4G17670	senescence-associated family protein (DUF581)	PF04570.13	zf-FLZ
HORVU2Hr1G105060	chr2H:705592490-705592780	protein MARD1-like	PF04570.13	zf-FLZ	No change	No change	-	-	-	-	-	-	-	-	-	-	-	AT4G17670	senescence-associated family protein (DUF581)	PF04570.13	zf-FLZ
HORVU2Hr1G105080	chr2H:705616429-705620878	ATP-dependent DNA helicase PIF1-like	PF05970.13	PIF1	No change	No change	-	-	-	-	-	-	-	-	-	-	-	AT5G28780	PIF1 helicase	PF05970.13	PIF1
HORVU2Hr1G105090	chr2H:705627581-705628787	protein MARD1-like	PF04570.13	zf-FLZ	No change	No change	-	-	-	-	-	-	-	-	-	-	-	AT4G17670	senescence-associated family protein (DUF581)	PF04570.13	zf-FLZ
HORVU2Hr1G105100	chr2H:705662379-705663632	predicted protein	PF04570.13	zf-FLZ	No change	No change	-	-	-	-	-	-	-	-	-	-	-	-	-	-	-
HORVU2Hr1G105120	chr2H:705676662-705676947	hypothetical protein TRIUR3_09296	-	-	No change	No change	-	-	-	-	-	-	-	-	-	-	-	-	-	-	-
HORVU2Hr1G105130	chr2H:705701743-705703940	UDP-glycosyltransferase 73C5	-	-	No change	No change	-	-	-	-	-	-	-	-	-	-	-	-	-	-	-
HORVU2Hr1G105140	chr2H:705704352-705705884	protein MARD1-like	PF04570.13	zf-FLZ	No change	No change	2	-	-	-	-	-	-	-	-	-	-	AT4G17670	senescence-associated family protein (DUF581)	PF04570.13	zf-FLZ
HORVU2Hr1G105190	chr2H:705854179-705856262	receptor-like protein kinase FERONIA	PF12819.6	Malectin_like	No change	No change	-	-	-	-	-	-	-	-	-	-	-	AT3G51550	Malectin/receptor-like protein kinase family protein	PF12819.6;PF07714.16	Malectin_like;Pkinase_Tyr
HORVU2Hr1G105200	chr2H:705943201-705943980	putative invertase inhibitor	PF04043.14	PMEI	No change	No change	-	-	-	-	-	-	-	-	-	-	-	AT5G46940	Plant invertase/pectin methylesterase inhibitor superfamily protein	PF04043.14	PMEI
HORVU2Hr1G105210	chr2H:705951189-705951757	predicted protein	PF07714.16	Pkinase_Tyr	No change	No change	-	-	-	-	-	-	-	-	-	-	-	AT2G28930	protein kinase 1B	PF07714.16	Pkinase_Tyr
HORVU2Hr1G105220	chr2H:705957369-705958180	Putative invertase inhibitor	PF04043.14	PMEI	No change	No change	-	-	-	-	-	-	-	-	-	-	-	-	-	-	-
HORVU2Hr1G105230	chr2H:705970140-705971029	putative invertase inhibitor	PF04043.14	PMEI	No change	No change	-	-	-	-	-	-	-	-	-	-	-	AT5G46960	Plant invertase/pectin methylesterase inhibitor superfamily protein	PF04043.14	PMEI
HORVU2Hr1G105240	chr2H:706098010-706100447	probable purine permease 11	PF16913.4	PUNUT	No change	No change	-	-	-	-	-	-	-	-	-	-	-	AT1G44750	purine permease 11	PF16913.4	PUNUT
HORVU2Hr1G105300	chr2H:706158051-706159840	probable purine permease 11	PF16913.4	PUNUT	No change	No change	-	-	-	-	-	-	-	-	-	-	-	AT1G44750	purine permease 11	PF16913.4	PUNUT
HORVU2Hr1G105320	chr2H:706194120-706194804	putative invertase inhibitor	PF04043.14	PMEI	No change	No change	-	-	-	-	-	-	-	-	-	-	-	AT5G46940	Plant invertase/pectin methylesterase inhibitor superfamily protein	PF04043.14	PMEI
HORVU2Hr1G105330	chr2H:706239532-706240071	putative invertase inhibitor	PF04043.14	PMEI	No change	No change	-	-	-	-	-	-	-	-	-	-	-	AT5G46940	Plant invertase/pectin methylesterase inhibitor superfamily protein	PF04043.14	PMEI
HORVU2Hr1G105340	chr2H:706241730-706243220	probable purine permease 11	PF16913.4	PUNUT	No change	No change	-	-	-	-	-	-	-	-	-	-	-	AT1G44750	purine permease 11	PF16913.4	PUNUT
HORVU2Hr1G105360	chr2H:706283788-706299641	probable purine permease 11	PF16913.4	PUNUT	No change	No change	-	-	-	-	-	-	-	-	-	-	-	AT1G44750	purine permease 11	PF16913.4	PUNUT
HORVU2Hr1G105380	chr2H:706342872-706346612	Ribosomal RNA processing Brix domain protein	PF04427.17	Brix	No change	No change	-	-	-	-	-	-	-	-	-	-	-	AT3G15460	Ribosomal RNA processing Brix domain protein	PF04427.17	Brix
HORVU2Hr1G105390	chr2H:706347266-706352048	factor of DNA methylation 5-like isoform X1	PF03469.13	XH	No change	No change	-	-	-	-	-	-	-	-	-	-	-	AT1G15910	XH/XS domain-containing protein	PF03470.13;PF03468.13;PF03469.13	zf-XS;XS;XH
HORVU2Hr1G105420	chr2H:706464274-706475410	DNA replication ATP-dependent helicase/nuclease DNA2	PF08696.10;PF13086.5;PF13087.5	Dna2;AAA_11;AAA_12	No change	No change	-	-	-	-	-	-	-	-	-	-	-	AT1G08840	DNA replication helicase	PF08696.10;PF13086.5;PF13087.5	Dna2;AAA_11;AAA_12
HORVU2Hr1G105430	chr2H:706573082-706581223	putative ABC transporter C family member 15	PF00664.22;PF00005.26	ABC_membrane;ABC_tran	No change	No change	-	-	-	-	-	-	-	-	-	-	-	AT3G60160	multidrug resistance-associated protein 9	PF00664.22;PF00005.26	ABC_membrane;ABC_tran
HORVU2Hr1G105460	chr2H:706732090-706803967	Protein Rf1, mitochondrial	PF01535.19;PF13041.5;PF12854.6	PPR;PPR_2;PPR_1	No change	No change	-	-	-	-	-	-	-	-	-	-	-	AT1G62670	rna processing factor 2	PF13041.5;PF12854.6	PPR_2;PPR_1
HORVU2Hr1G105480	chr2H:706791876-706793240	Protein Rf1, mitochondrial	PF01535.19;PF13041.5	PPR;PPR_2	No change	No change	-	-	-	-	-	-	-	-	-	-	-	AT1G12620	Pentatricopeptide repeat (PPR) superfamily protein	PF13812.5;PF12854.6;PF13041.5;PF01535.19	PPR_3;PPR_1;PPR_2;PPR
HORVU2Hr1G105500	chr2H:706870369-706872673	nuclear poly(A) polymerase 4-like	PF04928.16;PF04926.14	PAP_central;PAP_RNA-bind	No change	No change	-	-	-	-	-	-	-	-	-	-	-	AT2G25850	poly(A) polymerase 2	PF04928.16;PF01909.22;PF04926.14	PAP_central;NTP_transf_2;PAP_RNA-bind
HORVU2Hr1G105510	chr2H:706917008-706957653	putative ABC transporter C family member 15	PF00664.22;PF00005.26	ABC_membrane;ABC_tran	No change	No change	-	-	-	-	-	-	-	-	-	-	-	AT3G60160	multidrug resistance-associated protein 9	PF00664.22;PF00005.26	ABC_membrane;ABC_tran
HORVU2Hr1G105520	chr2H:706965478-706967453	predicted protein	-	-	No change	No change	-	-	-	-	-	-	-	-	-	-	-	AT3G17668	DnaJ/Hsp40 cysteine-rich domain superfamily protein	-	-
HORVU2Hr1G105540	chr2H:707024153-707025910	putative FBD-associated F-box protein At1g61330 isoform X1	PF08387.9	FBD	No change	No change	-	-	-	-	-	-	-	-	-	-	-	-	-	-	-
HORVU2Hr1G105560	chr2H:707071816-707073012	hevamine-A-like	PF00704.27	Glyco_hydro_18	No change	No change	-	-	-	-	-	-	-	-	-	-	-	AT5G24090	chitinase A	PF00704.27	Glyco_hydro_18
HORVU2Hr1G105570	chr2H:707106977-707110349	F-box protein At5g49610-like	PF00646.32;PF08268.11	F-box;FBA_3	No change	No change	-	-	-	-	-	-	-	-	-	-	-	AT1G60370	F-box and associated interaction domains-containing protein	PF00646.32;PF08268.11	F-box;FBA_3
HORVU2Hr1G105580	chr2H:707144130-707145317	putative quercetin 3-O-glucoside-6''-O-malonyltransferase	PF02458.14	Transferase	No change	No change	-	-	-	-	-	-	-	-	-	-	-	AT1G03495	HXXXD-type acyl-transferase family protein	PF02458.14	Transferase
HORVU2Hr1G105600	chr2H:707154686-707155356	xyloglucan galactosyltransferase KATAMARI1 homolog	PF03016.14	Exostosin	No change	No change	-	-	-	-	-	-	-	-	-	-	-	AT2G29040	Exostosin family protein	PF03016.14	Exostosin
HORVU2Hr1G105610	chr2H:707164433-707165554	xyloglucan galactosyltransferase KATAMARI1 homolog	PF03016.14	Exostosin	No change	No change	-	-	-	-	-	-	-	-	-	-	-	AT2G29040	Exostosin family protein	PF03016.14	Exostosin
HORVU2Hr1G105640	chr2H:707192803-707196525	probable serine/threonine-protein kinase At1g54610	-	-	-2.47987	-2.91132	21	-	-	-	-	-	-	-	-	-	-	-	-	-	-
HORVU2Hr1G105650	chr2H:707265947-707269205	predicted protein	-	-	No change	No change	-	-	-	-	-	-	-	-	-	-	-	-	-	-	-
HORVU2Hr1G105670	chr2H:707274729-707277732	-	-	-	No change	No change	-	-	-	-	-	-	-	-	-	-	-	-	-	-	-
HORVU2Hr1G105690	chr2H:707307338-707313629	-	-	-	No change	No change	-	-	-	-	-	-	-	-	-	-	-	-	-	-	-
HORVU2Hr1G105700	chr2H:707366998-707369595	uncharacterized protein LOC109741245	-	-	No change	No change	-	-	-	-	-	-	-	-	-	-	-	-	-	-	-
HORVU2Hr1G105720	chr2H:707375224-707377465	E3 ubiquitin-protein ligase PUB23	PF04564.14	U-box	No change	No change	-	-	-	-	-	-	-	-	-	-	-	AT2G35930	plant U-box 23	PF04564.14;PF04078.12	U-box;Rcd1
HORVU2Hr1G105730	chr2H:707379943-707383019	alpha-1,3/1,6-mannosyltransferase ALG2	PF13439.5;PF00534.19	Glyco_transf_4;Glycos_transf_1	No change	No change	-	-	-	-	-	-	-	-	-	-	-	AT1G78800	UDP-Glycosyltransferase superfamily protein	PF13439.5;PF00534.19	Glyco_transf_4;Glycos_transf_1
HORVU2Hr1G105740	chr2H:707452435-707453095	late embryogenesis abundant protein 18	PF03760.14	LEA_1	No change	No change	-	-	-	-	-	-	-	-	-	-	-	AT2G35300	Late embryogenesis abundant protein%2C group 1 protein	PF03760.14	LEA_1
HORVU2Hr1G105750	chr2H:707467148-707468155	predicted protein	-	-	No change	No change	-	-	-	-	-	-	-	-	-	-	-	-	-	-	-
HORVU2Hr1G105760	chr2H:707494114-707494529	Late embryogenesis abundant protein 18	PF03760.14	LEA_1	No change	No change	-	-	-	-	-	-	-	-	-	-	-	AT2G35300	Late embryogenesis abundant protein%2C group 1 protein	PF03760.14	LEA_1
HORVU2Hr1G105770	chr2H:707538490-707539827	predicted protein	PF14368.5	LTP_2	No change	No change	-	-	-	-	-	-	-	-	-	-	-	-	-	-	-
HORVU2Hr1G105780	chr2H:707543811-707544860	probable indole-3-pyruvate monooxygenase YUCCA5	PF13450.5	NAD_binding_8	No change	No change	-	-	-	-	-	-	-	-	-	-	-	AT4G28720	Flavin-binding monooxygenase family protein	PF00743.18	FMO-like
HORVU2Hr1G105790	chr2H:707552706-707553857	predicted protein	PF14368.5	LTP_2	No change	No change	-	-	-	-	-	-	-	-	-	-	-	-	-	-	-
HORVU2Hr1G105800	chr2H:707561796-707565362	AT-hook motif nuclear-localized protein 10	PF03479.14	DUF296	No change	No change	-	-	-	-	-	-	-	-	-	-	-	AT2G33620	AT hook motif DNA-binding family protein	PF03479.14	DUF296
HORVU2Hr1G105830	chr2H:707586119-707605227	Tetratricopeptide repeat (TPR)-like superfamily protein	PF14559.5	TPR_19	No change	No change	-	-	-	-	-	-	-	-	-	-	-	AT1G78915	Tetratricopeptide repeat (TPR)-like superfamily protein	PF13432.5	TPR_16
HORVU2Hr1G105870	chr2H:707642116-707643649	heavy metal-associated isoprenylated plant protein 4	PF00403.25	HMA	No change	No change	-	-	-	-	-	-	-	-	-	-	-	AT1G29000	Heavy metal transport/detoxification superfamily protein	PF00403.25	HMA
HORVU2Hr1G105890	chr2H:707703749-707706442	AT-hook motif nuclear-localized protein 23	-	-	No change	No change	-	-	-	-	-	-	-	-	-	-	-	-	-	-	-
HORVU2Hr1G105910	chr2H:708139080-708139737	predicted protein	-	-	No change	No change	-	-	-	-	-	-	-	-	-	-	-	-	-	-	-
HORVU2Hr1G105930	chr2H:708177034-708179766	RNA-binding protein CP33, chloroplastic isoform X2	PF00076.21	RRM_1	No change	No change	-	-	-	-	-	-	-	-	-	-	-	AT2G35410	RNA-binding (RRM/RBD/RNP motifs) family protein	PF00076.21	RRM_1
HORVU2Hr1G105960	chr2H:708228357-708231284	transcription factor bHLH96	-	-	No change	No change	-	-	-	-	-	-	-	-	-	-	-	AT1G72210	basic helix-loop-helix (bHLH) DNA-binding superfamily protein	PF00010.25	HLH
HORVU2Hr1G105970	chr2H:708249709-708250491	probable sugar phosphate/phosphate translocator At3g11320	-	-	No change	No change	-	-	-	-	-	-	-	-	-	-	-	AT3G11320	Nucleotide-sugar transporter family protein	PF03151.15	TPT
HORVU2Hr1G105980	chr2H:708253613-708259832	E3 ubiquitin-protein ligase Os04g0590900	-	-	No change	No change	-	-	-	-	-	-	-	-	-	-	-	AT3G03550	RING/U-box superfamily protein	PF13639.5	zf-RING_2
HORVU2Hr1G106010	chr2H:708262945-708266739	exocyst complex component SEC15A	PF04091.11	Sec15	No change	No change	-	-	-	-	-	-	-	-	-	-	-	AT3G56640	exocyst complex component sec15A	PF04091.11	Sec15
HORVU2Hr1G106020	chr2H:708297044-708299453	-	-	-	No change	No change	-	-	-	-	-	-	-	-	-	-	-	-	-	-	-
HORVU2Hr1G106030	chr2H:708355239-708356004	transcription factor bHLH96	PF00010.25	HLH	No change	No change	-	-	-	-	-	-	-	-	-	-	-	AT3G24140	basic helix-loop-helix (bHLH) DNA-binding superfamily protein	PF00010.25	HLH
HORVU2Hr1G106040	chr2H:708497920-708498825	-	-	-	No change	No change	-	-	-	-	-	-	-	-	-	-	-	-	-	-	-
HORVU2Hr1G106080	chr2H:708558226-708561788	-	-	-	No change	No change	-	-	-	-	-	-	-	-	-	-	-	-	-	-	-
HORVU2Hr1G106090	chr2H:708562341-708565774	-	-	-	No change	No change	-	-	-	-	-	-	-	-	-	-	-	-	-	-	-
HORVU2Hr1G106100	chr2H:708566078-708569410	-	-	-	No change	No change	-	-	-	-	-	-	-	-	-	-	-	-	-	-	-
HORVU2Hr1G106110	chr2H:708637015-708689912	transducin beta-like protein 3	PF00400.31;PF08625.10	WD40;Utp13	No change	-1.61109	-	-	-	-	-	-	-	-	-	-	-	AT5G16750	Transducin family protein / WD-40 repeat family protein	PF00400.31;PF08625.10	WD40;Utp13
HORVU2Hr1G106120	chr2H:708666614-708667259	S-norcoclaurine synthase	PF00407.18	Bet_v_1	No change	No change	-	-	-	-	-	-	-	-	-	-	-	-	-	-	-
HORVU2Hr1G106130	chr2H:708667665-708668263	S-norcoclaurine synthase	PF00407.18	Bet_v_1	No change	No change	-	-	-	-	-	-	-	-	-	-	-	-	-	-	-
HORVU2Hr1G106140	chr2H:708676689-708678040	transcription factor MYB39-like	PF00249.30	Myb_DNA-binding	No change	No change	-	-	-	-	-	-	-	-	-	-	-	AT5G16770	myb domain protein 9	PF00249.30	Myb_DNA-binding
HORVU2Hr1G106170	chr2H:708764557-708765282	-	-	-	No change	No change	-	-	-	-	-	-	-	-	-	-	-	-	-	-	-
HORVU2Hr1G106180	chr2H:708809899-708811223	-	-	-	No change	No change	-	-	-	-	-	-	-	-	-	-	-	-	-	-	-
HORVU2Hr1G106190	chr2H:708826001-708827367	-	-	-	No change	No change	-	-	-	-	-	-	-	-	-	-	-	-	-	-	-
HORVU2Hr1G106200	chr2H:708837213-708838299	-	-	-	No change	No change	-	-	-	-	-	-	-	-	-	-	-	-	-	-	-
HORVU2Hr1G106210	chr2H:708838406-708839332	S-norcoclaurine synthase	PF00407.18	Bet_v_1	No change	No change	-	-	-	-	-	-	-	-	-	-	-	-	-	-	-
HORVU2Hr1G106240	chr2H:708848310-708849191	S-norcoclaurine synthase	PF00407.18	Bet_v_1	-2.62766	-1.65598	-	-	-	-	-	-	-	-	-	-	-	-	-	-	-
HORVU2Hr1G106250	chr2H:708860108-708864477	E3 ubiquitin-protein ligase RNF14	PF05773.21;PF01485.20	RWD;IBR	No change	No change	-	-	-	-	-	-	-	-	-	-	-	AT1G32340	NDR1/HIN1-like 8	PF05773.21;PF01485.20	RWD;IBR
HORVU2Hr1G106260	chr2H:708968119-708974170	-	-	-	No change	No change	-	-	-	-	-	-	-	-	-	-	-	-	-	-	-
HORVU2Hr1G106280	chr2H:708974640-708977392	-	-	-	No change	No change	-	-	-	-	-	-	-	-	-	-	-	-	-	-	-
HORVU2Hr1G106290	chr2H:708992391-708995431	pentatricopeptide repeat-containing protein At2g15980	PF01535.19;PF13041.5	PPR;PPR_2	No change	No change	-	-	-	-	-	-	-	-	-	-	-	AT2G15980	Tetratricopeptide repeat (TPR)-like superfamily protein	PF01535.19;PF13041.5	PPR;PPR_2
HORVU2Hr1G106300	chr2H:709110130-709112683	G-type lectin S-receptor-like serine/threonine-protein kinase At1g34300	PF01453.23;PF00954.19	B_lectin;S_locus_glycop	No change	No change	1	-	-	-	-	-	-	-	-	-	-	AT1G34300	lectin protein kinase family protein	PF01453.23;PF00954.19;PF00069.24	B_lectin;S_locus_glycop;Pkinase
HORVU2Hr1G106310	chr2H:709118841-709122691	E3 ubiquitin-protein ligase RNF14	PF05773.21;PF00097.24;PF01485.20	RWD;zf-C3HC4;IBR	-4.05979	No change	5	-	-	-	-	-	-	-	-	-	-	AT1G32340	NDR1/HIN1-like 8	PF05773.21;PF01485.20	RWD;IBR
HORVU2Hr1G106330	chr2H:709157805-709162886	E3 ubiquitin-protein ligase RNF14	PF05773.21;PF01485.20	RWD;IBR	No change	No change	-	-	-	-	-	-	-	-	-	-	-	AT1G32340	NDR1/HIN1-like 8	PF05773.21;PF01485.20	RWD;IBR
HORVU2Hr1G106340	chr2H:709163584-709165421	predicted protein	-	-	No change	No change	-	-	-	-	-	-	-	-	-	-	-	-	-	-	-
HORVU2Hr1G106360	chr2H:709194270-709196472	E3 ubiquitin-protein ligase RNF14	PF05773.21;PF01485.20	RWD;IBR	-9.23356	-11.1612	-	-	-	-	-	-	-	-	-	-	-	AT1G32340	NDR1/HIN1-like 8	PF05773.21;PF01485.20	RWD;IBR
HORVU2Hr1G106380	chr2H:709322918-709327426	-	-	-	No change	No change	-	-	-	-	-	-	-	-	-	-	-	-	-	-	-
HORVU2Hr1G106400	chr2H:709347558-709349680	-	-	-	No change	No change	-	-	-	-	-	-	-	-	-	-	-	-	-	-	-
HORVU2Hr1G106410	chr2H:709519135-709527295	soluble starch synthase III-1	PF16760.4;PF08323.10;PF00534.19	CBM53;Glyco_transf_5;Glycos_transf_1	No change	No change	-	-	-	-	-	-	-	-	-	-	-	AT1G11720	starch synthase 3	PF16760.4;PF08323.10	CBM53;Glyco_transf_5
HORVU6Hr1G012540	chr6H:24643421-24656354	glutathione S-transferase T3 isoform X1	PF14303.5	NAM-associated	No change	No change	163	-	-	-	-	-	-	-	-	-	-	AT3G47680	DNA binding protein	PF14303.5	NAM-associated
HORVU6Hr1G012550	chr6H:24652739-24656296	beta-fructofuranosidase, insoluble isoenzyme 4	PF00251.19; PF08244.11	Glyco_hydro_32N; Glyco_hydro_32C	No change	No change	-	-	-	-	-	-	-	-	-	-	-	AT1G55120	beta-fructofuranosidase 5	PF00251.19;PF08244.11	Glyco_hydro_32N;Glyco_hydro_32C
HORVU6Hr1G012570	chr6H:24667229-24684418	peptidyl-prolyl cis-trans isomerase	PF00160.20	Pro_isomerase	No change	No change	6	-	-	-	-	-	-	-	-	-	-	AT2G21130	Cyclophilin-like peptidyl-prolyl cis-trans isomerase family protein	PF00160.20	Pro_isomerase
HORVU6Hr1G012580	chr6H:24752125-24754420	pentatricopeptide repeat-containing protein At5g09450, mitochondrial	-	-	No change	No change	-	-	-	-	-	-	-	-	-	-	-	-	-	-	-
HORVU6Hr1G012590	chr6H:24754583-24757624	F-box/FBD/LRR-repeat protein At5g22660-like	-	-	7.29598	No change	-	-	-	-	-	-	-	-	-	-	-	AT5G56420	F-box/RNI-like/FBD-like domains-containing protein	PF00646.32;PF07723.12;PF08387.9	F-box;LRR_2;FBD
HORVU6Hr1G012600	chr6H:24778133-24778285	ribosomal protein S12 (chloroplast)	PF00164.24	Ribosom_S12_S23	No change	No change	-	-	-	-	-	-	-	-	-	-	-	ATCG01230	ribosomal protein S12B	PF00164.24	Ribosom_S12_S23
HORVU6Hr1G012610	chr6H:24824235-24824654	-	-	-	No change	No change	-	-	-	-	-	-	-	-	-	-	-	-	-	-	-
HORVU6Hr1G012630	chr6H:24868566-24872150	F-box/FBD/LRR-repeat protein At5g22660-like	-	-	No change	No change	-	-	-	-	-	-	-	-	-	-	-	AT3G28410	F-box/RNI-like superfamily protein	PF00646.32	F-box
HORVU6Hr1G012640	chr6H:24966609-24967259	subtilisin-chymotrypsin inhibitor CI-1C	PF00280.17	potato_inhibit	No change	No change	-	-	-	-	-	-	-	-	-	-	-	-	-	-	-
HORVU6Hr1G012690	chr6H:24995145-25100208	rac-like GTP-binding protein ARAC1	PF00071.21	Ras	No change	No change	2	-	1	-	-	-	-	-	-	-	-	AT4G35020	RAC-like 3	PF00071.21	Ras
HORVU6Hr1G012700	chr6H:25047023-25049726	bifunctional protein FolD 4, chloroplastic	PF00763.22; PF02882.18	THF_DHG_CYH; THF_DHG_CYH_C	No change	No change	1	-	-	-	-	-	-	-	-	-	-	AT4G00620	Amino acid dehydrogenase family protein	PF00763.22;PF02882.18	THF_DHG_CYH;THF_DHG_CYH_C
HORVU6Hr1G012710	chr6H:25052387-25056624	glutamate--tRNA ligase, chloroplastic/mitochondrial	PF00749.20	tRNA-synt_1c	No change	No change	9	-	-	-	-	-	-	-	-	-	-	AT5G64050	glutamate tRNA synthetase	PF00749.20	tRNA-synt_1c
HORVU6Hr1G012730	chr6H:25125406-25128502	transcription factor TDR	PF00010.25	HLH	No change	No change	-	-	-	-	-	-	-	-	-	-	-	AT2G16910	basic helix-loop-helix (bHLH) DNA-binding superfamily protein	PF14215.5;PF00010.25	bHLH-MYC_N;HLH
HORVU6Hr1G012740	chr6H:25144161-25146124	putrescine hydroxycinnamoyltransferase 1	PF02458.14	Transferase	-3.01831	-3.69085	9	-	-	-	-	-	-	-	-	-	-	AT5G48930	hydroxycinnamoyl-CoA shikimate/quinate hydroxycinnamoyl transferase	PF02458.14	Transferase
HORVU6Hr1G012760	chr6H:25162390-25164726	transcription factor TDR	PF00010.25	HLH	No change	No change	-	-	-	-	-	-	-	-	-	-	-	AT2G16910	basic helix-loop-helix (bHLH) DNA-binding superfamily protein	PF14215.5;PF00010.25	bHLH-MYC_N;HLH
HORVU6Hr1G012780	chr6H:25288634-25293357	phospholipase D delta	PF00168.29; PF00614.21; PF12357.7	C2; PLDc; PLD_C	No change	No change	-	-	-	-	-	-	-	-	-	-	-	AT4G35790	phospholipase D delta	PF00168.29;PF00614.21;PF12357.7	C2;PLDc;PLD_C
HORVU6Hr1G012790	chr6H:25294245-25297116	serine carboxypeptidase-like 51	PF00450.21	Peptidase_S10	No change	No change	-	-	-	-	-	-	-	-	-	-	-	AT2G27920	serine carboxypeptidase-like 51	PF00450.21	Peptidase_S10
HORVU6Hr1G012800	chr6H:25297583-25302029	serine/threonine-protein kinase STY46	PF07714.16	Pkinase_Tyr	No change	No change	99	-	-	-	-	-	-	-	-	-	-	AT4G38470	ACT-like protein tyrosine kinase family protein	PF01842.24;PF07714.16	ACT;Pkinase_Tyr
HORVU6Hr1G012810	chr6H:25303673-25307675	glucuronokinase 1	PF00288.25; PF08544.12	GHMP_kinases_N; GHMP_kinases_C	No change	No change	12	-	-	-	-	-	-	-	-	-	-	AT5G14470	GHMP kinase family protein	PF00288.25;PF08544.12	GHMP_kinases_N;GHMP_kinases_C
HORVU6Hr1G012820	chr6H:25307983-25311264	protein Simiate	-	-	No change	No change	1	-	-	-	-	-	-	-	-	-	-	AT1G75980	Single hybrid motif superfamily protein	PF01597.18	GCV_H
HORVU6Hr1G012840	chr6H:25311351-25313656	methyltransferase-like protein 23 isoform X1	PF10294.8	Methyltransf_16	No change	No change	-	-	-	-	-	-	-	-	-	-	-	AT1G63855	Putative methyltransferase family protein	PF10294.8	Methyltransf_16
HORVU6Hr1G012890	chr6H:25468041-25505915	wall-associated receptor kinase 2 isoform X1	PF13947.5	GUB_WAK_bind	No change	No change	-	-	-	-	-	-	-	-	-	-	-	AT1G21240	wall associated kinase 3	PF13947.5;PF07645.14;PF07714.16	GUB_WAK_bind;EGF_CA;Pkinase_Tyr
HORVU6Hr1G012920	chr6H:25541289-25554520	wall-associated receptor kinase 2 isoform X1	PF13947.5; PF00008.26	GUB_WAK_bind; EGF	No change	No change	-	-	-	-	-	-	-	-	-	-	-	AT1G21240	wall associated kinase 3	PF13947.5;PF07645.14;PF07714.16	GUB_WAK_bind;EGF_CA;Pkinase_Tyr
HORVU6Hr1G012970	chr6H:25744243-25744601	-	-	-	No change	No change	-	-	-	-	-	-	-	-	-	-	-	-	-	-	-
HORVU6Hr1G012980	chr6H:25750342-25750617	---NA---	PF02953.14	zf-Tim10_DDP	No change	No change	-	-	-	-	-	-	-	-	-	-	-	-	-	-	-
HORVU6Hr1G012990	chr6H:25805513-25805788	---NA---	PF02953.14	zf-Tim10_DDP	No change	No change	-	-	-	-	-	-	-	-	-	-	-	-	-	-	-
HORVU6Hr1G013000	chr6H:25865551-25867372	pentatricopeptide repeat-containing protein At2g17670	PF13041.5; PF12854.6	PPR_2; PPR_1	No change	No change	-	-	-	-	-	-	-	-	-	-	-	AT2G17670	Tetratricopeptide repeat (TPR)-like superfamily protein	PF01535.19;PF13041.5;PF17177.3	PPR;PPR_2;PPR_long
HORVU6Hr1G013020	chr6H:25869026-25874898	choline/ethanolaminephosphotransferase 1	PF01066.20	CDP-OH_P_transf	No change	No change	12	-	-	-	-	-	-	-	-	-	-	AT3G25585	aminoalcoholphosphotransferase	PF01066.20	CDP-OH_P_transf
HORVU6Hr1G013030	chr6H:25875426-25877534	GDSL esterase/lipase At5g55050-like	PF00657.21	Lipase_GDSL	No change	No change	-	-	-	-	-	-	-	-	-	-	-	AT5G55050	GDSL-like Lipase/Acylhydrolase superfamily protein	PF00657.21	Lipase_GDSL
HORVU6Hr1G013060	chr6H:26025118-26026114	LEAF RUST 10 DISEASE-RESISTANCE LOCUS RECEPTOR-LIKE PROTEIN KINASE-like 1.5	PF07714.16	Pkinase_Tyr	No change	No change	-	-	-	-	-	-	-	-	-	-	-	AT1G69910	Protein kinase superfamily protein	PF13947.5;PF00069.24	GUB_WAK_bind;Pkinase
HORVU6Hr1G013080	chr6H:26033126-26035246	uncharacterized protein LOC109746285	PF11443.7	DUF2828	No change	No change	-	-	-	-	-	-	-	-	-	-	-	AT5G13210	Uncharacterized conserved protein UCP015417%2C vWA	PF11443.7	DUF2828
HORVU6Hr1G013110	chr6H:26119584-26120223	hypothetical protein TRIUR3_22079	-	-	No change	No change	-	-	-	-	-	-	-	-	-	-	-	-	-	-	-
HORVU6Hr1G013120	chr6H:26154055-26157713	F-box protein At5g03970-like isoform X1	-	-	No change	No change	-	-	-	-	-	-	-	-	-	-	-	-	-	-	-
HORVU6Hr1G013130	chr6H:26203122-26204030	pre-mRNA-splicing factor ISY1 homolog	PF06246.11	Isy1	No change	No change	-	-	-	-	-	-	-	-	-	-	-	AT3G18790	pre-mRNA-splicing factor ISY1-like protein	PF06246.11	Isy1
HORVU6Hr1G013160	chr6H:26383232-26384140	pre-mRNA-splicing factor ISY1 homolog	PF06246.11	Isy1	No change	No change	-	-	-	-	-	-	-	-	-	-	-	AT3G18790	pre-mRNA-splicing factor ISY1-like protein	PF06246.11	Isy1
HORVU6Hr1G013180	chr6H:26471591-26475472	nitroreductase family protein, putative	PF00881.23	Nitroreductase	No change	No change	9	-	-	-	-	-	-	-	-	-	-	AT1G02020	nitroreductase family protein	PF00881.23	Nitroreductase
HORVU6Hr1G013200	chr6H:26592992-26596954	adenylate kinase isoenzyme 6 homolog	PF13238.5	AAA_18	No change	No change	-	-	-	-	-	-	-	-	-	-	-	AT5G60340	P-loop containing nucleoside triphosphate hydrolases superfamily protein	PF13238.5	AAA_18
HORVU6Hr1G013230	chr6H:26766722-26771972	50S ribosomal protein L4	PF00573.21	Ribosomal_L4	No change	No change	1	-	-	-	-	-	-	-	-	-	-	AT2G20060	Ribosomal protein L4/L1 family	PF00573.21	Ribosomal_L4
HORVU6Hr1G013240	chr6H:26802224-26804290	ATP-dependent protease La domain containing protein, expressed	PF02190.15	LON_substr_bdg	No change	No change	1	-	-	-	-	-	-	-	-	-	-	AT1G75460	ATP-dependent protease La (LON) domain protein	PF02190.15	LON_substr_bdg
HORVU6Hr1G013290	chr6H:26883367-26904859	putative disease resistance RPP13-like protein 3 isoform X1	PF00069.24	Pkinase	-13.4123	-14.8282	-	-	-	-	-	-	-	-	-	-	-	AT4G29810	MAP kinase kinase 2	PF00069.24	Pkinase
HORVU6Hr1G013320	chr6H:26898331-26904090	disease resistance protein RPP13-like	PF00931.21	NB-ARC	-13.1592	-13.0521	-	-	-	-	-	-	-	-	-	-	-	AT3G46530	NB-ARC domain-containing disease resistance protein	PF00931.21	NB-ARC
HORVU6Hr1G013350	chr6H:27253242-27259348	O-acyltransferase WSD1	PF03007.15; PF06974.12	WES_acyltransf; DUF1298	No change	No change	-	-	-	-	-	-	-	-	-	-	-	AT3G49190	O-acyltransferase (WSD1-like) family protein	PF03007.15;PF06974.12	WES_acyltransf;DUF1298
HORVU6Hr1G013370	chr6H:27428553-27432226	F-box protein At5g03970-like	PF12937.6	F-box-like	-2.9226	-3.21165	2	-	-	-	-	-	-	-	-	-	-	-	-	-	-
HORVU6Hr1G013390	chr6H:27438118-27442486	Wall-associated receptor kinase 5	PF13947.5; PF07645.14; PF07714.16	GUB_WAK_bind; EGF_CA; Pkinase_Tyr	No change	No change	-	-	-	-	-	-	-	-	-	-	-	AT1G21230	wall associated kinase 5	PF13947.5;PF07645.14;PF07714.16	GUB_WAK_bind;EGF_CA;Pkinase_Tyr
HORVU6Hr1G013400	chr6H:27562638-27579947	protein ROOT HAIR DEFECTIVE 3-like isoform X1	PF05879.11	RHD3	No change	No change	-	-	-	-	-	-	-	-	-	-	-	AT1G72960	Root hair defective 3 GTP-binding protein (RHD3)	PF05879.11	RHD3
HORVU6Hr1G013410	chr6H:27575175-27575408	Alpha-amylase	PF13456.5	RVT_3	No change	No change	-	-	-	-	-	-	-	-	-	-	-	-	-	-	-
HORVU6Hr1G013440	chr6H:27649916-27650612	-	-	-	No change	No change	-	-	-	-	-	-	-	-	-	-	-	-	-	-	-
HORVU6Hr1G013450	chr6H:27651059-27657144	predicted protein	PF10275.8	Peptidase_C65	No change	No change	107	-	-	-	-	1	-	8	-	-	-	AT1G28120	ubiquitin thioesterase otubain-like protein	PF10275.8	Peptidase_C65
HORVU6Hr1G013470	chr6H:27727625-27728106	NADH-ubiquinone oxidoreductase 20.9 kDa subunit	PF10785.8	NADH-u_ox-rdase	No change	No change	-	-	-	-	-	-	-	-	-	-	-	AT4G16450	NADH-ubiquinone oxidoreductase	PF10785.8	NADH-u_ox-rdase
HORVU6Hr1G013500	chr6H:27766829-27767058	putative F-box protein At3g16210	PF12937.6	F-box-like	No change	No change	-	-	-	-	-	-	-	-	-	-	-	-	-	-	-
HORVU6Hr1G013530	chr6H:27785748-27786584	histone H4-like	PF15511.5	CENP-T_C	No change	No change	-	-	-	-	-	-	-	-	-	-	-	AT5G59970	Histone superfamily protein	PF15511.5	CENP-T_C
HORVU6Hr1G013580	chr6H:28122558-28124835	F-box domain containing protein	PF00646.32	F-box	No change	No change	-	-	-	-	-	-	-	-	-	-	-	-	-	-	-
HORVU6Hr1G013610	chr6H:28152388-28154676	beta-1,4-mannosyl-glycoprotein 4-beta-N-acetylglucosaminyltransferase	PF04724.12	Glyco_transf_17	No change	No change	-	-	-	-	-	-	-	-	-	-	-	AT2G13290	beta-1%2C4-N-acetylglucosaminyltransferase family protein	PF04724.12	Glyco_transf_17
HORVU6Hr1G013620	chr6H:28174561-28175963	predicted protein	-	-	No change	No change	6	-	-	-	-	-	-	-	-	-	-	AT4G14100	transferases%2C transferring glycosyl groups	-	-
HORVU6Hr1G013630	chr6H:28204142-28206497	putative F-box/LRR-repeat protein At5g02700	PF00646.32; PF08387.9	F-box; FBD	No change	No change	2	-	-	-	-	-	-	-	-	-	-	AT3G59200	F-box/RNI-like superfamily protein	PF00646.32;PF07723.12	F-box;LRR_2
HORVU6Hr1G013650	chr6H:28236216-28236441	cellulose synthase A catalytic subunit 1 [UDP-forming]-like	PF14569.5	zf-UDP	No change	No change	-	-	-	-	-	-	-	-	-	-	-	AT4G32410	cellulose synthase 1	PF14569.5;PF03552.13	zf-UDP;Cellulose_synt
HORVU6Hr1G013660	chr6H:28256632-28259137	putative F-box/LRR-repeat protein At5g02700	PF08387.9	FBD	No change	No change	2	-	-	-	-	-	-	-	-	-	-	-	-	-	-
HORVU6Hr1G013670	chr6H:28338837-28346462	-	-	-	No change	No change	-	-	-	-	-	-	-	-	-	-	-	-	-	-	-
HORVU6Hr1G013680	chr6H:28362765-28366441	cyclin-dependent kinase A-2	PF00069.24	Pkinase	No change	No change	4	-	-	-	-	-	-	-	-	-	-	AT3G48750	cell division control 2	PF00069.24	Pkinase
HORVU6Hr1G013700	chr6H:28458867-28516739	GDSL esterase/lipase At5g45910	PF00657.21	Lipase_GDSL	No change	No change	-	-	-	-	-	-	-	-	-	-	-	AT1G28600	GDSL-like Lipase/Acylhydrolase superfamily protein	PF00657.21	Lipase_GDSL
HORVU6Hr1G013710	chr6H:28573262-28574258	PR17c precursor	PF04450.11	BSP	No change	2.13199	2	-	-	-	-	-	-	-	-	-	-	AT2G15220	Plant basic secretory protein (BSP) family protein	PF04450.11	BSP
HORVU6Hr1G013720	chr6H:28643500-28649092	pumilio homolog 23	-	-	No change	No change	11	-	-	-	-	-	-	-	-	-	-	AT1G72320	pumilio 23	-	-
HORVU6Hr1G013750	chr6H:28810550-28813982	G-type lectin S-receptor-like serine/threonine-protein kinase At2g19130	PF01453.23; PF00954.19; PF08276.10; PF00069.24	B_lectin; S_locus_glycop; PAN_2; Pkinase	No change	No change	-	-	-	-	-	-	-	-	-	-	-	AT2G19130	S-locus lectin protein kinase family protein	PF01453.23;PF00954.19;PF08276.10;PF00069.24	B_lectin;S_locus_glycop;PAN_2;Pkinase
HORVU6Hr1G013760	chr6H:28873091-28876924	putative shrunken seed protein	PF08610.9	Pex16	No change	No change	-	-	-	-	-	-	-	-	-	-	-	AT2G45690	shrunken seed protein (SSE1)	PF08610.9	Pex16
HORVU6Hr1G013770	chr6H:28875095-28881396	predicted protein	-	-	No change	No change	16	-	-	-	-	-	-	-	-	-	-	AT1G73970	obscurin-like protein	-	-
HORVU6Hr1G013800	chr6H:28881564-28885717	NADP-dependent D-sorbitol-6-phosphate dehydrogenase	PF00248.20	Aldo_ket_red	No change	No change	5	-	-	-	-	-	-	-	-	-	-	AT2G21250	NAD(P)-linked oxidoreductase superfamily protein	PF00248.20	Aldo_ket_red
HORVU6Hr1G013810	chr6H:28991049-28991261	Subtilisin inhibitor 1	PF00280.17	potato_inhibit	No change	No change	-	-	-	-	-	-	-	-	-	-	-	-	-	-	-
HORVU6Hr1G013830	chr6H:29133344-29150897	putative disease resistance protein RGA1	PF00931.21	NB-ARC	-6.05721	-6.9841	-	-	-	-	-	-	-	-	-	-	-	AT3G14470	NB-ARC domain-containing disease resistance protein	PF00931.21;PF13855.5	NB-ARC;LRR_8
HORVU6Hr1G013870	chr6H:29339329-29341505	Laccase-4	PF07731.13	Cu-oxidase_2	No change	No change	-	-	-	-	-	-	-	-	-	-	-	AT5G60020	laccase 17	PF07732.14;PF00394.21;PF07731.13	Cu-oxidase_3;Cu-oxidase;Cu-oxidase_2
HORVU6Hr1G013890	chr6H:29375931-29378225	WRKY transcription factor 55-like	PF03106.14	WRKY	No change	No change	-	-	-	-	-	-	-	-	-	-	-	AT2G40740	WRKY DNA-binding protein 55	PF03106.14	WRKY
HORVU6Hr1G013910	chr6H:29385558-29386831	predicted protein	PF03168.12	LEA_2	No change	No change	-	-	-	-	-	-	-	-	-	-	-	AT2G27080	Late embryogenesis abundant (LEA) hydroxyproline-rich glycoprotein family	PF03168.12	LEA_2
HORVU6Hr1G013920	chr6H:29425855-29426106	predicted protein	-	-	No change	No change	-	-	-	-	-	-	-	-	-	-	-	-	-	-	-
HORVU6Hr1G013930	chr6H:29446830-29447925	uncharacterized protein LOC100835913	PF07893.12	DUF1668	No change	No change	-	-	-	-	-	-	-	-	-	-	-	-	-	-	-
HORVU6Hr1G013950	chr6H:29453673-29459393	3-isopropylmalate dehydratase large subunit	PF00330.19	Aconitase	No change	No change	5	-	-	-	-	-	-	5	-	-	-	AT4G13430	isopropyl malate isomerase large subunit 1	PF00330.19	Aconitase
HORVU6Hr1G013980	chr6H:29590150-29591395	BTB/POZ and MATH domain-containing protein 2-like	PF00651.30	BTB	No change	No change	-	-	-	-	-	-	-	-	-	-	-	AT3G06190	BTB-POZ and MATH domain 2	PF00651.30	BTB
HORVU6Hr1G013990	chr6H:29624224-29626692	predicted protein	PF12937.6; PF03478.17	F-box-like; DUF295	No change	No change	5	-	-	-	-	-	-	-	-	-	-	AT2G03560	F-box only protein (DUF295)	PF00646.32	F-box
HORVU6Hr1G014050	chr6H:29898428-29899605	peroxidase 5	PF00141.22	peroxidase	No change	No change	-	-	-	-	-	-	-	-	-	-	-	AT5G66390	Peroxidase superfamily protein	PF00141.22	peroxidase
HORVU6Hr1G014060	chr6H:29999030-30005271	putative pentatricopeptide repeat-containing protein At1g19290	PF01535.19; PF13041.5; PF12854.6	PPR; PPR_2; PPR_1	No change	No change	4	-	-	-	-	-	-	-	-	-	-	AT1G19290	Pentatricopeptide repeat (PPR) superfamily protein	PF12854.6;PF13041.5;PF01535.19;PF13812.5	PPR_1;PPR_2;PPR;PPR_3
HORVU6Hr1G014080	chr6H:30047960-30053126	-	-	-	No change	No change	-	-	-	-	-	-	-	-	-	-	-	-	-	-	-
HORVU6Hr1G014100	chr6H:30083334-30085501	-	-	-	No change	No change	-	-	-	-	-	-	-	-	-	-	-	-	-	-	-
HORVU6Hr1G014120	chr6H:30110333-30111429	-	-	-	No change	No change	-	-	-	-	-	-	-	-	-	-	-	-	-	-	-
HORVU6Hr1G014130	chr6H:30162079-30162740	-	-	-	No change	No change	-	-	-	-	-	-	-	-	-	-	-	-	-	-	-
HORVU6Hr1G014140	chr6H:30164589-30165128	-	-	-	No change	No change	-	-	-	-	-	-	-	-	-	-	-	-	-	-	-
HORVU6Hr1G014160	chr6H:30190328-30190838	predicted protein	-	-	No change	No change	-	-	-	-	-	-	-	-	-	-	-	AT4G39300	envelope glycoprotein	-	-
HORVU6Hr1G014170	chr6H:30195598-30217115	transducin family protein / WD-40 repeat family protein	PF12894.6; PF12816.6	ANAPC4_WD40; Vps8	No change	No change	21	-	-	-	-	-	-	-	-	-	-	AT4G00800	transducin family protein / WD-40 repeat family protein	PF12816.6;PF00637.19	Vps8;Clathrin
HORVU6Hr1G014180	chr6H:30203732-30204063	zinc knuckle domain containing protein-like	-	-	No change	No change	-	-	-	-	-	-	-	-	-	-	-	-	-	-	-
HORVU6Hr1G014200	chr6H:30206537-30206728	predicted protein	-	-	No change	No change	-	-	-	-	-	-	-	-	-	-	-	-	-	-	-
HORVU6Hr1G014230	chr6H:30215973-30217100	-	-	-	No change	No change	-	-	-	-	-	-	-	-	-	-	-	-	-	-	-
HORVU6Hr1G014250	chr6H:30223022-30223699	LRR receptor-like serine/threonine-protein kinase EFR	-	-	No change	No change	-	-	-	-	-	-	-	-	-	-	-	-	-	-	-
HORVU6Hr1G014260	chr6H:30224379-30224888	LRR receptor-like serine/threonine-protein kinase EFR	-	-	No change	No change	-	-	-	-	-	-	-	-	-	-	-	-	-	-	-
HORVU6Hr1G014270	chr6H:30227092-30236440	L-gulonolactone oxidase 2	PF01565.22; PF04030.13	FAD_binding_4; ALO	-2.43203	-1.8002	5	-	-	-	-	-	-	-	-	-	-	AT2G46760	D-arabinono-1%2C4-lactone oxidase family protein	PF01565.22;PF04030.13	FAD_binding_4;ALO
HORVU6Hr1G014290	chr6H:30262420-30264168	ribosomal RNA apurinic site specific lyase-like	-	-	No change	No change	-	-	-	-	-	-	-	-	-	-	-	-	-	-	-
HORVU6Hr1G014300	chr6H:30371902-30373435	predicted protein	PF00230.19	MIP	-2.80762	-1.72443	-	-	-	-	-	-	-	-	-	-	-	AT3G54820	plasma membrane intrinsic protein 2%3B5	PF00230.19	MIP
HORVU6Hr1G014310	chr6H:30412758-30423798	protein Rf1, mitochondrial-like	PF01535.19; PF13041.5; PF12854.6	PPR; PPR_2; PPR_1	No change	No change	21	-	-	-	-	-	-	-	-	-	-	AT1G62670	rna processing factor 2	PF13041.5;PF12854.6	PPR_2;PPR_1
HORVU6Hr1G014320	chr6H:30416740-30423347	putative disease resistance RPP13-like protein 3	PF00931.21	NB-ARC	No change	No change	-	-	-	-	-	-	-	-	-	-	-	AT1G58602	LRR and NB-ARC domains-containing disease resistance protein	PF00931.21	NB-ARC
ENSRNA049472111	chr6H:30426621-30426739	-	-	-	No change	No change	-	-	-	-	-	-	-	-	-	-	-	-	-	-	-
HORVU6Hr1G014350	chr6H:30503486-30508519	-	-	-	No change	No change	-	-	-	-	-	-	-	-	-	-	-	-	-	-	-
HORVU6Hr1G014360	chr6H:30561156-30636111	THO complex subunit 7B	PF05615.12	THOC7	No change	No change	-	-	-	-	-	-	-	-	-	-	-	AT3G02950	Tho complex subunit 7/Mft1p	PF05615.12	THOC7
HORVU6Hr1G014370	chr6H:30603742-30607890	predicted protein	PF00646.32	F-box	6.92481	7.52092	-	-	-	-	-	-	-	-	-	-	-	-	-	-	-
HORVU6Hr1G014380	chr6H:30624331-30625123	Ribonucleoside-diphosphate reductase large subunit	PF02867.14	Ribonuc_red_lgC	No change	No change	-	-	-	-	-	-	-	-	-	-	-	AT2G21790	ribonucleotide reductase 1	PF03477.15;PF00317.20;PF02867.14	ATP-cone;Ribonuc_red_lgN;Ribonuc_red_lgC
HORVU6Hr1G014420	chr6H:30642485-30645305	predicted protein	PF08613.10	Cyclin	No change	No change	6	-	-	-	-	-	-	-	-	-	-	AT2G44740	cyclin p4%3B1	PF08613.10	Cyclin
HORVU6Hr1G014450	chr6H:30651156-30657609	bax inhibitor 1	PF01027.19	Bax1-I	No change	No change	8	-	-	-	-	-	-	-	-	-	-	AT5G47120	BAX inhibitor 1	PF01027.19	Bax1-I
HORVU6Hr1G014480	chr6H:30778047-30786913	probable adenylate kinase 5, chloroplastic isoform X1	PF00406.21; PF09353.9	ADK; DUF1995	No change	No change	123	-	-	-	-	-	2	-	1	-	-	AT5G35170	adenylate kinase family protein	PF00406.21;PF09353.9	ADK;DUF1995
HORVU6Hr1G014490	chr6H:30806492-30812726	RNA polymerase II transcription factor B subunit 4	PF03850.13	Tfb4	No change	No change	-	-	-	-	-	-	-	-	-	-	-	AT1G18340	basal transcription factor complex subunit-like protein	PF03850.13	Tfb4
HORVU6Hr1G014500	chr6H:30806493-30811244	light-harvesting complex-like protein 3 isotype 1, chloroplastic	-	-	No change	No change	-	-	-	-	-	-	-	-	-	-	-	AT4G17600	Chlorophyll A-B binding family protein	PF00504.20	Chloroa_b-bind
HORVU6Hr1G014510	chr6H:30843312-30848204	RNA-binding KH domain-containing protein PEPPER	PF00013.28	KH_1	No change	No change	9	-	-	-	-	-	-	-	-	-	-	AT4G26000	RNA-binding KH domain-containing protein	PF00013.28	KH_1
HORVU6Hr1G014520	chr6H:30849409-30849618	putative nuclease HARBI1	-	-	No change	No change	-	-	-	-	-	-	-	-	-	-	-	-	-	-	-
HORVU6Hr1G014540	chr6H:30897260-30902474	probable alkaline/neutral invertase F	PF12899.6	Glyco_hydro_100	No change	No change	-	-	-	-	-	-	-	-	-	-	-	AT1G72000	Plant neutral invertase family protein	PF12899.6	Glyco_hydro_100
HORVU6Hr1G014570	chr6H:30961540-30962483	Hydroquinone glucosyltransferase	-	-	No change	No change	-	-	-	-	-	-	-	-	-	-	-	AT1G01420	UDP-glucosyl transferase 72B3	PF00201.17	UDPGT
HORVU6Hr1G014600	chr6H:31016690-31017479	Bowman-Birk type trypsin inhibitor	PF00228.19	Bowman-Birk_leg	-4.75624	-3.69592	4	-	-	-	-	-	-	-	-	-	-	-	-	-	-
HORVU6Hr1G014610	chr6H:31123674-31201393	eukaryotic translation initiation factor 3 subunit F	PF01398.20; PF13012.5	JAB; MitMem_reg	No change	No change	3	-	-	-	-	-	-	-	-	-	-	AT2G39990	eukaryotic translation initiation factor 2	PF01398.20;PF13012.5	JAB;MitMem_reg
HORVU6Hr1G014620	chr6H:31139456-31142845	hypothetical protein TRIUR3_04923	-	-	-1.73333	-2.22992	6	-	1	-	-	-	-	-	-	-	-	AT1G28250	transmembrane protein	-	-
HORVU6Hr1G014630	chr6H:31190108-31192857	predicted protein	PF05347.14	Complex1_LYR	No change	No change	-	-	-	-	-	-	-	-	-	-	-	AT3G17300	COMPLEX 1 LYR-like protein	PF05347.14	Complex1_LYR
HORVU6Hr1G014650	chr6H:31209949-31217307	mechanosensitive ion channel protein 6	PF00924.17	MS_channel	No change	-1.06811	28	-	-	-	-	-	-	-	-	-	-	AT3G14810	mechanosensitive channel of small conductance-like 5	PF00924.17	MS_channel
HORVU6Hr1G014660	chr6H:31331945-31332709	putative F-box/LRR-repeat protein 23	-	-	No change	No change	-	-	-	-	-	-	-	-	-	-	-	AT4G05460	RNI-like superfamily protein	PF12937.6;PF00560.32	F-box-like;LRR_1
HORVU6Hr1G014670	chr6H:31358111-31361536	protein LUTEIN DEFICIENT 5, chloroplastic	-	-	-6.68746	-5.81759	-	-	-	-	-	-	-	-	-	-	-	AT1G31800	cytochrome P450%2C family 97%2C subfamily A%2C polypeptide 3	PF00067.21	p450
[truncated: 2,644 more rows]
