# Supplementary material for: Combined QTL mapping and RNA-Seq profiling reveals candidate genes associated with cadmium tolerance in barley
Source: PLoS One. 2020 Apr 16;15(4):e0230820. doi: 10.1371/journal.pone.0230820 (PMC7182363; doi:10.1371/journal.pone.0230820)
Supplement: S4 Table — Hv_IBSC_PGSB_v2.dna.toplevel.fa genome sequence. (XLSX) [file pone.0230820.s004.xlsx]

## Sheet: S4 Table
S4 Table. Mapping of RNA-Seq reads obtained from shoot samples into the reference Hordeum_vulgare. Hv_IBSC_PGSB_v2.dna.toplevel.fa genome sequence.
Sample	Treatment	Repeats	Total reads	Clean reads	Mapped reads	Overall read mapping rate (%) to the reference genome	Concordant pair alignment (%)
Rec	+Cd	1	40314328	34282926	31821836	94.3	91.6
		2	40867898	33207818	30830368	94.4	91.5
	Control	1	40327480	34652542	32182306	94.4	91.6
		2	40807082	34601378	32156822	94.4	91.6
	Average	-	40579197	34186166	31747833	94.375	91.575
Dom	+Cd	1	40119388	32965594	30389140	93.9	90.8
		2	40139924	34428716	31688412	93.6	90.9
	Control	1	40758540	33879962	31212984	93.8	90.7
		2	38789774	32270780	29771650	93.9	90.9
	Average	-	3.99519e+07	33386263	3.07655e+07	93.8	90.825
Read lengths are 150-bp.
