# Supplementary material for: Combined QTL mapping and RNA-Seq profiling reveals candidate genes associated with cadmium tolerance in barley
Source: PLoS One. 2020 Apr 16;15(4):e0230820. doi: 10.1371/journal.pone.0230820 (PMC7182363; doi:10.1371/journal.pone.0230820)
Supplement: S5 Table — (XLSX) [file pone.0230820.s005.xlsx]

## Sheet: S5 Table
S5 Table. List of DEGs between treatments (Rec.Cd vs Rec.CK).
Gene ID	Locus	Base meana	log2FCb (Cd/CK)	Rec.Cd vs Rec.CK	Dom.Cd vs Dom.CK	Rec.Cd vs Dom.Cd	Rec.CK vs Dom.CK	LfcSEc	Padjd	Description (nr database)	Pfam IDs	Pfam descriptions	GO IDs	GO names	InterProe GO IDs	InterPro GO names
				Up/Down-Regulation	Up/Down-Regulation	Up/Down-Regulation	Up/Down-Regulation
HORVU0Hr1G010760	chrUn:60863700-60868761	11.3224	7.24198	Up	No change	No change	Down	1.82851	0.0409433	Ulp1 protease family, C-terminal catalytic domain containing protein	-	-	C:GO:0016021	C:integral component of membrane	no GO terms	no GO terms
HORVU5Hr1G123550	chr5H:664379743-664386309	24.8402	4.03123	Up	No change	No change	No change	1.01985	0.0409433	Cysteine-rich receptor-like protein kinase 10	PF01657.16; PF07714.16	Stress-antifung; Pkinase_Tyr	F:GO:0004674; F:GO:0005524; C:GO:0005886; P:GO:0006468; C:GO:0016021	F:protein serine/threonine kinase activity; F:ATP binding; C:plasma membrane; P:protein phosphorylation; C:integral component of membrane	F:GO:0004672; F:GO:0005524; P:GO:0006468	F:protein kinase activity; F:ATP binding; P:protein phosphorylation
HORVU1Hr1G005360	chr1H:11579708-11582821	46.3978	2.58265	Up	No change	Up	No change	0.572766	0.00819535	Obtusifoliol 14-alpha demethylase	PF00067.21	p450	F:GO:0005506; C:GO:0005783; C:GO:0005886; F:GO:0008168; F:GO:0008398; C:GO:0016021; P:GO:0016126; F:GO:0020037; P:GO:0032259; P:GO:0055114; P:GO:0070988	F:iron ion binding; C:endoplasmic reticulum; C:plasma membrane; F:methyltransferase activity; F:sterol 14-demethylase activity; C:integral component of membrane; P:sterol biosynthetic process; F:heme binding; P:methylation; P:oxidation-reduction process; P:demethylation	F:GO:0004497; F:GO:0005506; F:GO:0016705; F:GO:0020037; P:GO:0055114	F:monooxygenase activity; F:iron ion binding; F:oxidoreductase activity, acting on paired donors, with incorporation or reduction of molecular oxygen; F:heme binding; P:oxidation-reduction process
HORVU7Hr1G001040	chr7H:2257283-2260447	130.542	2.44146	Up	No change	Up	Down	0.565226	0.0136979	Sucrose:fructan 6-fructosyltransferase	PF00251.19; PF08244.11	Glyco_hydro_32N; Glyco_hydro_32C	F:GO:0004553; P:GO:0005975; C:GO:0016021; F:GO:0050306	F:hydrolase activity, hydrolyzing O-glycosyl compounds; P:carbohydrate metabolic process; C:integral component of membrane; F:sucrose 1F-fructosyltransferase activity	F:GO:0004553; P:GO:0005975	F:hydrolase activity, hydrolyzing O-glycosyl compounds; P:carbohydrate metabolic process
HORVU5Hr1G040540	chr5H:301880519-301885577	67.6028	2.41967	Up	No change	No change	Down	0.586437	0.0266995	Cationic amino acid transporter 6	PF13520.5; PF13906.5	AA_permease_2; AA_permease_C	C:GO:0016021; F:GO:0022857; P:GO:0055085	C:integral component of membrane; F:transmembrane transporter activity; P:transmembrane transport	C:GO:0016020; F:GO:0022857; P:GO:0055085	C:membrane; F:transmembrane transporter activity; P:transmembrane transport
HORVU6Hr1G095260	chr6H:583272219-583273919	399.408	2.24798	Up	No change	Down	Down	0.421015	0.000672299	G-type lectin S-receptor-like serine/threonine-protein kinase	PF07714.16	Pkinase_Tyr	F:GO:0000166; F:GO:0004672; C:GO:0016020; P:GO:0016310	F:nucleotide binding; F:protein kinase activity; C:membrane; P:phosphorylation	F:GO:0004672; F:GO:0005524; P:GO:0006468	F:protein kinase activity; F:ATP binding; P:protein phosphorylation
HORVU3Hr1G081180	chr3H:593843244-593846235	273.893	1.93261	Up	No change	Down	Down	0.463934	0.0250046	Expansin Os-EXPA2	PF03330.17; PF01357.20	DPBB_1; Pollen_allerg_1	C:GO:0005576; C:GO:0005618; P:GO:0009664; C:GO:0016020	C:extracellular region; C:cell wall; P:plant-type cell wall organization; C:membrane	C:GO:0005576; P:GO:0009664	C:extracellular region; P:plant-type cell wall organization
HORVU5Hr1G114330	chr5H:643635697-643637970	272.792	1.71733	Up	No change	No change	No change	0.429153	0.0372131	NRT1/ PTR FAMILY 5.6	PF00854.20	PTR2	P:GO:0006857; C:GO:0016021; F:GO:0022857; P:GO:0055085	P:oligopeptide transport; C:integral component of membrane; F:transmembrane transporter activity; P:transmembrane transport	F:GO:0005215; P:GO:0006857; C:GO:0016020; F:GO:0022857; P:GO:0055085	F:transporter activity; P:oligopeptide transport; C:membrane; F:transmembrane transporter activity; P:transmembrane transport
HORVU7Hr1G021740	chr7H:31295531-31303482	359.708	1.70816	Up	No change	Up	No change	0.381608	0.00900059	Disease resistance protein RPM1	PF00931.21	NB-ARC	C:GO:0005886; P:GO:0007165; P:GO:0009626; F:GO:0043531	C:plasma membrane; P:signal transduction; P:plant-type hypersensitive response; F:ADP binding	F:GO:0043531	F:ADP binding
HORVU6Hr1G058280	chr6H:381028892-381031810	117.645	1.70544	Up	No change	No change	Down	0.436746	0.0452047	Wall-associated receptor kinase 5	PF07714.16	Pkinase_Tyr	F:GO:0004674; F:GO:0005509; F:GO:0005524; C:GO:0005886; P:GO:0006468; P:GO:0007166; C:GO:0016021; F:GO:0030247	F:protein serine/threonine kinase activity; F:calcium ion binding; F:ATP binding; C:plasma membrane; P:protein phosphorylation; P:cell surface receptor signaling pathway; C:integral component of membrane; F:polysaccharide binding	F:GO:0004672; F:GO:0005524; P:GO:0006468	F:protein kinase activity; F:ATP binding; P:protein phosphorylation
HORVU7Hr1G109750	chr7H:628659264-628661485	161.608	1.67156	Up	No change	No change	Down	0.425331	0.0427658	Aspartyl protease family protein	PF14543.5; PF14541.5	TAXi_N; TAXi_C	F:GO:0004190; P:GO:0006508; P:GO:0030163	F:aspartic-type endopeptidase activity; P:proteolysis; P:protein catabolic process	F:GO:0004190; P:GO:0006508	F:aspartic-type endopeptidase activity; P:proteolysis
HORVU3Hr1G030910	chr3H:151506685-151510106	208.402	1.66947	Up	No change	No change	Down	0.383351	0.012765	Ras-related protein Rab7	PF00071.21	Ras	F:GO:0003924; F:GO:0005525	F:GTPase activity; F:GTP binding	F:GO:0003924; F:GO:0005525	F:GTPase activity; F:GTP binding
HORVU4Hr1G083980	chr4H:627028148-627032675	266.861	1.57683	Up	No change	Up	No change	0.364306	0.0136979	Mechanosensitive ion channel protein 6	PF00924.17	MS_channel	C:GO:0005886; P:GO:0006820; F:GO:0008381; C:GO:0016021; P:GO:0055085	C:plasma membrane; P:anion transport; F:mechanosensitive ion channel activity; C:integral component of membrane; P:transmembrane transport	C:GO:0016020; P:GO:0055085	C:membrane; P:transmembrane transport
HORVU7Hr1G045940	chr7H:147747574-147750693	484.948	1.54908	Up	No change	Down	Down	0.387747	0.0372131	-	-	-	-	-	-	-
HORVU3Hr1G117660	chr3H:698957168-698958039	423.756	1.53246	Up	Down	Up	No change	0.345314	0.0101649	23 kDa jasmonate-induced protein	-	-	-	-	no GO terms	no GO terms
HORVU3Hr1G117630	chr3H:698873328-698874495	440.233	1.11316	Up	No change	Up	No change	0.28235	0.0416441	Predicted protein	-	-	C:GO:0016021	C:integral component of membrane	no GO terms	no GO terms
HORVU2Hr1G017300	chr2H:40313666-40315533	424.614	-1.004	Down	No change	No change	No change	0.253597	0.0409433	-	-	-	-	-	-	-
HORVU2Hr1G012460	chr2H:26205461-26206847	1478.05	-1.06544	Down	No change	No change	Up	0.23255	0.00714943	Germin-like protein 8-14	-	-	C:GO:0005618; F:GO:0030145; F:GO:0045735; C:GO:0048046	C:cell wall; F:manganese ion binding; F:nutrient reservoir activity; C:apoplast	no GO terms	no GO terms
HORVU7Hr1G081770	chr7H:488307354-488308764	1431.83	-1.07234	Down	No change	No change	Up	0.243639	0.0108334	Aquaporin TIP2-2	PF00230.19	MIP	C:GO:0005887; P:GO:0006833; C:GO:0009705; F:GO:0015250; P:GO:0034220; C:GO:0042807	C:integral component of plasma membrane; P:water transport; C:plant-type vacuole membrane; F:water channel activity; P:ion transmembrane transport; C:central vacuole	F:GO:0015267; C:GO:0016020; P:GO:0055085	F:channel activity; C:membrane; P:transmembrane transport
HORVU3Hr1G070220	chr3H:531459673-531462776	967.304	-1.08325	Down	No change	No change	Up	0.278769	0.0473423	8-amino-7-oxononanoate synthase	PF00155.20	Aminotran_1_2	F:GO:0008483; P:GO:0009058; C:GO:0016021; F:GO:0030170	F:transaminase activity; P:biosynthetic process; C:integral component of membrane; F:pyridoxal phosphate binding	F:GO:0003824; P:GO:0009058; F:GO:0030170	F:catalytic activity; P:biosynthetic process; F:pyridoxal phosphate binding
HORVU5Hr1G071920	chr5H:534122248-534123419	6988.89	-1.11302	Down	No change	No change	No change	0.236936	0.00506447	Photosystem I reaction center subunit V	PF01241.17	PSI_PSAK	P:GO:0009773; P:GO:0009780; C:GO:0009941; C:GO:0016021; C:GO:0030093; P:GO:0042550; P:GO:0050821	P:photosynthetic electron transport in photosystem I; P:photosynthetic NADP+ reduction; C:chloroplast envelope; C:integral component of membrane; C:chloroplast photosystem I; P:photosystem I stabilization; P:protein stabilization	C:GO:0009522; P:GO:0015979; C:GO:0016020	C:photosystem I; P:photosynthesis; C:membrane
HORVU4Hr1G011740	chr4H:36723135-36724503	3357.01	-1.13805	Down	No change	No change	No change	0.225411	0.00149238	Auxin-repressed 12.5 kDa protein	PF05564.11	Auxin_repressed	-	-	no GO terms	no GO terms
HORVU4Hr1G087760	chr4H:638201783-638202868	1675.28	-1.2667	Down	No change	Down	No change	0.309922	0.0293167	14 kDa proline-rich protein DC2.15	PF14547.5	Hydrophob_seed	-	-	no GO terms	no GO terms
HORVU0Hr1G017380	chrUn:92609743-92611055	190.436	-1.27062	Down	No change	Down	No change	0.31315	0.0322157	Predicted protein	-	-	-	-	no GO terms	no GO terms
HORVU2Hr1G037620	chr2H:173147675-173150653	394.047	-1.35061	Down	No change	Down	No change	0.266191	0.00149238	Glutathione S-transferase T3	PF14303.5	NAM-associated	F:GO:0004672; F:GO:0005524; P:GO:0006468; C:GO:0016021	F:protein kinase activity; F:ATP binding; P:protein phosphorylation; C:integral component of membrane	no GO terms	no GO terms
HORVU2Hr1G115640	chr2H:735220029-735229888	601.348	-1.40875	Down	No change	Down	No change	0.34154	0.0266995	Beta-D-xylosidase 4	PF00933.20; PF01915.21	Glyco_hydro_3; Glyco_hydro_3_C	F:GO:0004553; P:GO:0005975	F:hydrolase activity, hydrolyzing O-glycosyl compounds; P:carbohydrate metabolic process	F:GO:0004553; P:GO:0005975	F:hydrolase activity, hydrolyzing O-glycosyl compounds; P:carbohydrate metabolic process
HORVU6Hr1G092750	chr6H:578137036-578139294	310.157	-1.42014	Down	No change	No change	No change	0.269518	0.000689889	Zinc finger protein ZAT5	PF13912.5	zf-C2H2_6	F:GO:0003676; C:GO:0005634	F:nucleic acid binding; C:nucleus	F:GO:0003676	F:nucleic acid binding
HORVU2Hr1G093700	chr2H:659246447-659247182	150.695	-1.48883	Down	No change	No change	Up	0.336704	0.0103765	OSJNBa0088A01.13-like protein	-	-	-	-	no GO terms	no GO terms
HORVU2Hr1G114680	chr2H:732708198-732710569	1006.53	-1.5636	Down	No change	Down	No change	0.343551	0.00763769	14 kDa proline-rich protein DC2.15	PF14547.5	Hydrophob_seed	C:GO:0009506; C:GO:0009535; C:GO:0048046	C:plasmodesma; C:chloroplast thylakoid membrane; C:apoplast	no GO terms	no GO terms
HORVU5Hr1G011730	chr5H:31624480-31626778	544.795	-1.59421	Down	No change	No change	Up	0.257563	1.21488e-05	E3 ubiquitin-protein ligase RMA1H1	PF00097.24	zf-C3HC4	C:GO:0016021; F:GO:0046872	C:integral component of membrane; F:metal ion binding	F:GO:0046872	F:metal ion binding
HORVU2Hr1G093670	chr2H:659157910-659408434	127.597	-1.77225	Down	No change	No change	Up	0.427351	0.0260868	Uncharacterized protein	-	-	-	-	no IPS match	no IPS match
HORVU2Hr1G030600	chr2H:112839249-112840029	56.4826	-2.94594	Down	No change	Down	Up	0.649222	0.00763769	Predicted protein	PF13202.5	EF-hand_5	F:GO:0005432; F:GO:0005509; P:GO:0035725; P:GO:0055074	F:calcium:sodium antiporter activity; F:calcium ion binding; P:sodium ion transmembrane transport; P:calcium ion homeostasis	F:GO:0005509	F:calcium ion binding
HORVU3Hr1G108790	chr3H:676368188-676380045	271.918	-2.98425	Down	No change	Up	Up	0.647988	0.00690899	Cyclic phosphodiesterase	-	-	F:GO:0004113; P:GO:0009187	F:2',3'-cyclic-nucleotide 3'-phosphodiesterase activity; P:cyclic nucleotide metabolic process	F:GO:0004112	F:cyclic-nucleotide phosphodiesterase activity
HORVU7Hr1G054320	chr7H:216662723-216670411	50.9408	-2.99313	Down	No change	No change	No change	0.629389	0.00498095	MADS-box transcription factor 51	PF00319.17	SRF-TF	F:GO:0000977; C:GO:0005634; P:GO:0045944; F:GO:0046983	F:RNA polymerase II regulatory region sequence-specific DNA binding; C:nucleus; P:positive regulation of transcription by RNA polymerase II; F:protein dimerization activity	F:GO:0000977; F:GO:0003677; P:GO:0045944; F:GO:0046983	F:RNA polymerase II regulatory region sequence-specific DNA binding; F:DNA binding; P:positive regulation of transcription by RNA polymerase II; F:protein dimerization activity
HORVU6Hr1G094420	chr6H:581148325-581149332	35.2648	-6.26906	Down	No change	Down	Down	1.61474	0.0473423	Predicted protein	-	-	F:GO:0004857; P:GO:0043086	F:enzyme inhibitor activity; P:negative regulation of catalytic activity	F:GO:0004857	F:enzyme inhibitor activity
aBase mean: The average of the normalized counts taken over all samples
blog2FC: Logarithm (base 2) of fold change
cLfcSE: Log2 fold change Standard Error
dPadj: Adjusted P value
eInterPro: InterProscan
