# Supplementary material for: Combined QTL mapping and RNA-Seq profiling reveals candidate genes associated with cadmium tolerance in barley
Source: PLoS One. 2020 Apr 16;15(4):e0230820. doi: 10.1371/journal.pone.0230820 (PMC7182363; doi:10.1371/journal.pone.0230820)
Supplement: S6 Table — (XLSX) [file pone.0230820.s006.xlsx]

## Sheet: S6 Table
S6 Table. List of DEGs between treatments (Dom.Cd vs Dom.CK).
Gene ID	Locus	Base meana	log2FCb (Cd/CK)	Rec.Cd vs Rec.CK	Dom.Cd vs Dom.CK	Rec.Cd vs Dom.Cd	Rec.CK vs Dom.CK	LfcSEc	Padjd	Description (nr database)	Pfam IDs	Pfam descriptions	GO IDs	GO Names	InterProe GO IDs	InterPro GO Names
				Up/Down-Regulation	Up/Down-Regulation	Up/Down-Regulation	Up/Down-Regulation
HORVU6Hr1G090600	chr6H:573230628-573232207	61.959	23.758	Up	No change	Down	No change	4.78512	0.0037032	Predicted protein	PF02798.19; PF00043.24	GST_N; GST_C	F:GO:0004364; C:GO:0005737; P:GO:0006749; P:GO:0009407	F:glutathione transferase activity; C:cytoplasm; P:glutathione metabolic process; P:toxin catabolic process	F:GO:0005515	F:protein binding
HORVU6Hr1G000510	chr6H:1137738-1149335	65.7142	23.2264	Up	No change	No change	Up	3.87408	4.37815e-05	Predicted protein	PF01477.22; PF00305.18	PLAT; Lipoxygenase	C:GO:0009507; P:GO:0009695; P:GO:0009753; P:GO:0010628; C:GO:0016020; F:GO:0016165; P:GO:0031408; F:GO:0046872; P:GO:0055114	C:chloroplast; P:jasmonic acid biosynthetic process; P:response to jasmonic acid; P:positive regulation of gene expression; C:membrane; F:linoleate 13S-lipoxygenase activity; P:oxylipin biosynthetic process; F:metal ion binding; P:oxidation-reduction process	F:GO:0005515; F:GO:0016491; F:GO:0016702; F:GO:0046872; P:GO:0055114	F:protein binding; F:oxidoreductase activity; F:oxidoreductase activity, acting on single donors with incorporation of molecular oxygen, incorporation of two atoms of oxygen; F:metal ion binding; P:oxidation-reduction process
HORVU6Hr1G008780	chr6H:15995418-15997214	139.48	11.4964	Up	No change	No change	No change	2.71043	0.0341854	Predicted protein	PF08246.11; PF00112.22	Inhibitor_I29; Peptidase_C1	F:GO:0004197; C:GO:0005615; C:GO:0005764; P:GO:0051603	F:cysteine-type endopeptidase activity; C:extracellular space; C:lysosome; P:proteolysis involved in cellular protein catabolic process	P:GO:0006508; F:GO:0008234	P:proteolysis; F:cysteine-type peptidase activity
HORVU2Hr1G093950	chr2H:661233128-661244493	19.2701	8.51941	Up	No change	No change	No change	1.93203	0.0248129	Protein DMR6-LIKE OXYGENASE 1	PF14226.5; PF03171.19	DIOX_N; 2OG-FeII_Oxy	F:GO:0016491; F:GO:0046872; P:GO:0055114	F:oxidoreductase activity; F:metal ion binding; P:oxidation-reduction process	F:GO:0016491; P:GO:0055114	F:oxidoreductase activity; P:oxidation-reduction process
HORVU5Hr1G011540	chr5H:30553691-30555443	81.7445	2.0479	Up	No change	No change	Up	0.477607	0.0305483	Protein DMR6-LIKE OXYGENASE 1	PF14226.5; PF03171.19	DIOX_N; 2OG-FeII_Oxy	F:GO:0003924; F:GO:0005047; F:GO:0005525; C:GO:0005785; P:GO:0006614; F:GO:0016491; F:GO:0046872; P:GO:0055114	F:GTPase activity; F:signal recognition particle binding; F:GTP binding; C:signal recognition particle receptor complex; P:SRP-dependent cotranslational protein targeting to membrane; F:oxidoreductase activity; F:metal ion binding; P:oxidation-reduction process	F:GO:0016491; P:GO:0055114	F:oxidoreductase activity; P:oxidation-reduction process
HORVU2Hr1G099470	chr2H:687724614-687726791	1768.67	1.51803	Up	No change	Down	No change	0.263506	6.01252e-05	36.4 kDa proline-rich protein	PF14547.5	Hydrophob_seed	-	-	no GO terms	no GO terms
HORVU3Hr1G105300	chr3H:667845819-667847480	714.969	1.29043	Up	No change	No change	Up	0.291912	0.0248129	Predicted protein	PF00332.17	Glyco_hydro_17	P:GO:0005975; P:GO:0006952; F:GO:0030247; F:GO:0042973; C:GO:0046658	P:carbohydrate metabolic process; P:defense response; F:polysaccharide binding; F:glucan endo-1,3-beta-D-glucosidase activity; C:anchored component of plasma membrane	F:GO:0004553; P:GO:0005975	F:hydrolase activity, hydrolyzing O-glycosyl compounds; P:carbohydrate metabolic process
HORVU2Hr1G038940	chr2H:185335580-185338937	960.462	1.23387	Up	No change	Down	No change	0.212611	6.01252e-05	Photosystem II 10 kDa polypeptide	PF04725.11	PsbR	C:GO:0009535; C:GO:0009654; P:GO:0015979; C:GO:0016021	C:chloroplast thylakoid membrane; C:photosystem II oxygen evolving complex; P:photosynthesis; C:integral component of membrane	C:GO:0009523; C:GO:0009654; P:GO:0015979; C:GO:0042651	C:photosystem II; C:photosystem II oxygen evolving complex; P:photosynthesis; C:thylakoid membrane
HORVU4Hr1G080820	chr4H:617414324-617415415	10756.7	1.01232	Up	No change	No change	Up	0.236345	0.0305483	Cold responsive protein	-	-	-	-	no GO terms	no GO terms
HORVU3Hr1G117600	chr3H:698786532-698787763	2122.5	-1.13501	Down	No change	Up	No change	0.252086	0.0206863	Predicted protein	-	-	C:GO:0016021	C:integral component of membrane	no GO terms	no GO terms
HORVU2Hr1G023540	chr2H:70530693-70531009	902.019	-1.19367	Down	No change	Up	No change	0.253924	0.00930795	Magnesium-chelatase subunit ChlH	-	-	P:GO:0015995; F:GO:0016851	P:chlorophyll biosynthetic process; F:magnesium chelatase activity	no GO terms	no GO terms
HORVU3Hr1G083320	chr3H:602829537-602830073	247.395	-1.29737	Down	No change	Up	No change	0.311899	0.0458236	Magnesium-chelatase subunit ChlH	-	-	P:GO:0015995; F:GO:0016851	P:chlorophyll biosynthetic process; F:magnesium chelatase activity	no GO terms	no GO terms
HORVU3Hr1G117660	chr3H:698957168-698958039	423.756	-1.78808	Down	Up	Up	No change	0.370188	0.00588129	23 kDa jasmonate-induced protein	-	-	-	-	no GO terms	no GO terms
aBase mean: The average of the normalized counts taken over all samples
blog2FC: Logarithm (base 2) of fold change
cLfcSE: Log2 fold change Standard Error
dPadj: Adjusted P value
eInterPro: InterProscan
