# Supplementary material for: Combined QTL mapping and RNA-Seq profiling reveals candidate genes associated with cadmium tolerance in barley
Source: PLoS One. 2020 Apr 16;15(4):e0230820. doi: 10.1371/journal.pone.0230820 (PMC7182363; doi:10.1371/journal.pone.0230820)
Supplement: S7 Table — (XLSX) [file pone.0230820.s007.xlsx]

## Sheet: S7 Table
S7 Table. List of DEGs between genotypes (Rec.Cd vs Dom.Cd).
Gene ID	Locus	Base meana	log2FCb (Rec/Dom)	Rec.Cd vs Rec.CK	Dom.Cd vs Dom.CK	Rec.Cd vs Dom.Cd	Rec.CK vs Dom.CK	LfcSEc	Padjd	Description (nr database)	Pfam IDs	Pfam descriptions	GO ID	GO description	InterProe GO IDs	InterPro GO Names
				Up/Down-Regulation	Up/Down-Regulation	Up/Down-Regulation	Up/Down-Regulation
HORVU6Hr1G008550	chr6H:15671729-15680525	1253.9	13.7369	No change	No change	Up	Up	1.45919	8.52835e-19	Wall-Associated Receptor Kinase 5	PF13947.5; PF00069.24	GUB_WAK_bind; Pkinase	F:GO:0004674; C:GO:0005886; P:GO:0007166; F:GO:0043167	F:protein serine/threonine kinase activity; C:plasma membrane; P:cell surface receptor signaling pathway; F:ion binding	F:GO:0004672; F:GO:0005509; F:GO:0005524; P:GO:0006468; F:GO:0030247	F:protein kinase activity; F:calcium ion binding; F:ATP binding; P:protein phosphorylation; F:polysaccharide binding
HORVU4Hr1G082710	chr4H:623117110-623121914	825.415	13.3287	No change	No change	Up	Up	1.46649	1.66852e-17	Protein Mlo	PF03094.14	Mlo	F:GO:0005516; C:GO:0005886; P:GO:0006952; P:GO:0009607; C:GO:0016021	F:calmodulin binding; C:plasma membrane; P:defense response; P:response to biotic stimulus; C:integral component of membrane	P:GO:0006952; C:GO:0016021	P:defense response; C:integral component of membrane
HORVU3Hr1G000050	chr3H:105063-133781	797.475	13.1414	No change	No change	Up	Up	1.45713	3.05988e-17	Predicted Protein	PF00069.24; PF00400.31	Pkinase; WD40	F:GO:0004672; F:GO:0005524; P:GO:0006468	F:protein kinase activity; F:ATP binding; P:protein phosphorylation	F:GO:0004672; F:GO:0005515; F:GO:0005524; P:GO:0006468	F:protein kinase activity; F:protein binding; F:ATP binding; P:protein phosphorylation
HORVU6Hr1G001420	chr6H:4559043-4565959	698.088	12.8969	No change	No change	Up	Up	1.46504	1.98379e-16	Wall-Associated Receptor Kinase 3	PF13947.5; PF00069.24	GUB_WAK_bind; Pkinase	F:GO:0004674; C:GO:0005886; P:GO:0007166; P:GO:0016310; F:GO:0043167	F:protein serine/threonine kinase activity; C:plasma membrane; P:cell surface receptor signaling pathway; P:phosphorylation; F:ion binding	F:GO:0004672; F:GO:0005509; F:GO:0005524; P:GO:0006468; F:GO:0030247	F:protein kinase activity; F:calcium ion binding; F:ATP binding; P:protein phosphorylation; F:polysaccharide binding
HORVU7Hr1G044670	chr7H:139113623-139117159	527.733	12.5186	No change	No change	Up	Up	1.46668	1.78713e-15	Uncharacterized Membrane Protein	-	-	C:GO:0016021	C:integral component of membrane	no GO terms	no GO terms
HORVU6Hr1G001350	chr6H:4381162-4388183	466.303	12.4585	No change	No change	Up	Up	1.47093	2.92664e-15	Wall-Associated Receptor Kinase 3	PF13947.5; PF00069.24	GUB_WAK_bind; Pkinase	F:GO:0004674; C:GO:0005886; P:GO:0007166; P:GO:0016310; F:GO:0043167	F:protein serine/threonine kinase activity; C:plasma membrane; P:cell surface receptor signaling pathway; P:phosphorylation; F:ion binding	F:GO:0004672; F:GO:0005509; F:GO:0005524; P:GO:0006468; F:GO:0030247	F:protein kinase activity; F:calcium ion binding; F:ATP binding; P:protein phosphorylation; F:polysaccharide binding
HORVU6Hr1G053350	chr6H:331714109-331716732	518.132	12.3648	No change	No change	Up	Up	1.46076	3.02712e-15	Predicted Protein	-	-	C:GO:0016021	C:integral component of membrane	no IPS match	no IPS match
HORVU3Hr1G025390	chr3H:100749513-100752711	468.344	12.288	No change	No change	Up	Up	1.46683	6.09678e-15	-	-	-	-	-	-	-
HORVU6Hr1G059800	chr6H:396132597-396138142	1226.04	12.2566	No change	No change	Up	Up	1.41451	6.3134e-16	Beta-1,3-Galactosyltransferase Galt1	PF00337.21; PF01762.20	Gal-bind_lectin; Galactosyl_T	C:GO:0000139; F:GO:0003964; P:GO:0006278; P:GO:0006486; F:GO:0008378; C:GO:0016021; F:GO:0030246	C:Golgi membrane; F:RNA-directed DNA polymerase activity; P:RNA-dependent DNA biosynthetic process; P:protein glycosylation; F:galactosyltransferase activity; C:integral component of membrane; F:carbohydrate binding	P:GO:0006486; F:GO:0008378; C:GO:0016020; F:GO:0030246	P:protein glycosylation; F:galactosyltransferase activity; C:membrane; F:carbohydrate binding
HORVU2Hr1G048130	chr2H:267463655-267467322	492.752	12.2395	No change	No change	Up	Up	1.46116	6.1006e-15	Probable Lrr Receptor-Like Serine/Threonine-Protein Kinase	PF12819.6	Malectin_like	F:GO:0004672; F:GO:0005524; C:GO:0005886; P:GO:0006468; C:GO:0009506; C:GO:0016021	F:protein kinase activity; F:ATP binding; C:plasma membrane; P:protein phosphorylation; C:plasmodesma; C:integral component of membrane	no GO terms	no GO terms
HORVU1Hr1G004660	chr1H:9609641-9610836	317.875	12.2372	No change	No change	Up	Up	1.61826	3.08194e-12	Salt Stress-Induced Protein	PF01419.16	Jacalin	F:GO:0005537; C:GO:0005576; F:GO:0030246; C:GO:0048046	F:mannose binding; C:extracellular region; F:carbohydrate binding; C:apoplast	F:GO:0030246	F:carbohydrate binding
HORVU0Hr1G008590	chrUn:51350172-51353505	457.286	12.1809	No change	No change	Up	Up	1.46209	8.74682e-15	Predicted Protein	-	-	C:GO:0005634; P:GO:0007049; P:GO:0051301	C:nucleus; P:cell cycle; P:cell division	no GO terms	no GO terms
HORVU7Hr1G001670	chr7H:3536671-3542084	422.78	12.1685	No change	No change	Up	Up	1.46421	1.03026e-14	Rp1-Like Protein	PF00931.21	NB-ARC	C:GO:0005886; P:GO:0007165; F:GO:0043531	C:plasma membrane; P:signal transduction; F:ADP binding	F:GO:0043531	F:ADP binding
HORVU5Hr1G037130	chr5H:266356138-266361687	1034.49	12.0113	No change	No change	Up	Up	1.41415	2.44918e-15	-	-	-	-	-	-	-
HORVU0Hr1G003790	chrUn:17239461-17242886	367.937	11.9081	No change	No change	Up	Up	1.46923	5.32317e-14	Kinesin-Like Protein Kin-14R	-	-	F:GO:0003777; F:GO:0005524; C:GO:0005871; C:GO:0005874; P:GO:0007018; F:GO:0008017; F:GO:0016887	F:microtubule motor activity; F:ATP binding; C:kinesin complex; C:microtubule; P:microtubule-based movement; F:microtubule binding; F:ATPase activity	no GO terms	no GO terms
HORVU5Hr1G122950	chr5H:663153450-663159253	308.431	11.8547	No change	No change	Up	Up	1.47062	7.49902e-14	Probable Lrr Receptor-Like Serine/Threonine-Protein Kinase At3G47570	PF08263.11; PF13855.5; PF00069.24	LRRNT_2; LRR_8; Pkinase	F:GO:0004674; F:GO:0005524; P:GO:0006468; C:GO:0016021	F:protein serine/threonine kinase activity; F:ATP binding; P:protein phosphorylation; C:integral component of membrane	F:GO:0004672; F:GO:0005515; F:GO:0005524; P:GO:0006468	F:protein kinase activity; F:protein binding; F:ATP binding; P:protein phosphorylation
HORVU2Hr1G002690	chr2H:6162263-6170562	343.219	11.8503	No change	No change	Up	Up	1.46597	6.32117e-14	Serine/Threonine-Protein Kinase Pbl13 Isoform X1	PF00069.24	Pkinase	F:GO:0004674; F:GO:0005524; P:GO:0006468	F:protein serine/threonine kinase activity; F:ATP binding; P:protein phosphorylation	F:GO:0004672; F:GO:0005524; P:GO:0006468	F:protein kinase activity; F:ATP binding; P:protein phosphorylation
HORVU1Hr1G007810	chr1H:16449549-16453845	3640.84	11.7302	No change	No change	Up	Up	0.743045	5.76058e-53	7-Deoxyloganetin Glucosyltransferase	PF00201.17	UDPGT	P:GO:0008152; C:GO:0043231; F:GO:0080043; F:GO:0080044	P:metabolic process; C:intracellular membrane-bounded organelle; F:quercetin 3-O-glucosyltransferase activity; F:quercetin 7-O-glucosyltransferase activity	P:GO:0008152; F:GO:0016758	P:metabolic process; F:transferase activity, transferring hexosyl groups
HORVU4Hr1G001060	chr4H:1754658-1758219	276.65	11.6505	No change	No change	Up	Up	1.46981	2.0694e-13	Probable Leucine-Rich Repeat Receptor-Like Protein Kinase At5G63930	PF08263.11; PF13855.5; PF00560.32	LRRNT_2; LRR_8; LRR_1	C:GO:0016020	C:membrane	F:GO:0005515	F:protein binding
HORVU2Hr1G066630	chr2H:462131161-462133118	258.277	11.4773	No change	No change	Up	Up	1.47045	5.09842e-13	4-Coumarate--Coa Ligase-Like 9	PF00501.27; PF13193.5	AMP-binding; AMP-binding_C	P:GO:0001676; F:GO:0004467; F:GO:0005524; C:GO:0005783; F:GO:0031956; P:GO:0046949; P:GO:0080110	P:long-chain fatty acid metabolic process; F:long-chain fatty acid-CoA ligase activity; F:ATP binding; C:endoplasmic reticulum; F:medium-chain fatty acid-CoA ligase activity; P:fatty-acyl-CoA biosynthetic process; P:sporopollenin biosynthetic process	F:GO:0003824; P:GO:0008152	F:catalytic activity; P:metabolic process
HORVU2Hr1G006090	chr2H:12993110-12995463	260.501	11.4191	No change	No change	Up	Up	1.47207	7.37269e-13	32 Kda Protein	PF03018.13; PF01419.16	Dirigent; Jacalin	C:GO:0005576; F:GO:0030246; C:GO:0048046	C:extracellular region; F:carbohydrate binding; C:apoplast	F:GO:0030246	F:carbohydrate binding
HORVU4Hr1G075630	chr4H:598972554-598976432	263.782	11.3791	No change	No change	Up	Up	1.47863	1.164e-12	Uncharacterized Protein Loc109781842	-	-	-	-	no IPS match	no IPS match
HORVU5Hr1G117040	chr5H:650195187-650198237	254.26	11.3454	No change	No change	Up	Up	1.47161	1.05268e-12	Putative Disease Resistance Protein Rga1	PF00931.21	NB-ARC	F:GO:0043531	F:ADP binding	F:GO:0043531	F:ADP binding
HORVU3Hr1G000120	chr3H:267726-271285	435.588	11.2106	No change	No change	Up	Up	1.42132	2.77581e-13	Subtilisin-Like Protease Sbt3.10	PF05922.15; PF00082.21	Inhibitor_I9; Peptidase_S8	F:GO:0004252; P:GO:0006508	F:serine-type endopeptidase activity; P:proteolysis	F:GO:0004252; P:GO:0006508	F:serine-type endopeptidase activity; P:proteolysis
HORVU2Hr1G017940	chr2H:45652757-45657556	180.847	11.0461	No change	No change	Up	Up	1.47668	5.4871e-12	Extra-Large Guanine Nucleotide-Binding Protein 3-Like	-	-	F:GO:0000166; F:GO:0004672; C:GO:0016020; P:GO:0016310	F:nucleotide binding; F:protein kinase activity; C:membrane; P:phosphorylation	no GO terms	no GO terms
HORVU4Hr1G044120	chr4H:352484453-352487397	901.513	11.0438	No change	No change	Up	Up	1.05212	2.16491e-23	Putative Pentatricopeptide Repeat-Containing Protein At1G10330	PF01535.19; PF13041.5	PPR; PPR_2	F:GO:0003723; F:GO:0004519; P:GO:0009451; C:GO:0043231; P:GO:0090305	F:RNA binding; F:endonuclease activity; P:RNA modification; C:intracellular membrane-bounded organelle; P:nucleic acid phosphodiester bond hydrolysis	F:GO:0005515	F:protein binding
HORVU7Hr1G074370	chr7H:424360514-424360792	233.826	11.0225	No change	No change	Up	Up	1.47258	5.3421e-12	-	-	-	-	-	-	-
HORVU2Hr1G003750	chr2H:8932829-8936993	175.896	10.9836	No change	No change	Up	Up	1.48403	9.7045e-12	Putative Serine/Threonine-Protein Kinase-Like Protein Ccr3	PF00069.24	Pkinase	F:GO:0003676; F:GO:0004674; F:GO:0005524; P:GO:0006468; P:GO:0007166; F:GO:0008270; C:GO:0016020	F:nucleic acid binding; F:protein serine/threonine kinase activity; F:ATP binding; P:protein phosphorylation; P:cell surface receptor signaling pathway; F:zinc ion binding; C:membrane	F:GO:0004672; F:GO:0005524; P:GO:0006468; P:GO:0007166	F:protein kinase activity; F:ATP binding; P:protein phosphorylation; P:cell surface receptor signaling pathway
HORVU1Hr1G048670	chr1H:361184382-361191609	955.319	10.9819	No change	No change	Up	Up	1.03933	1.06718e-23	Protein Stichel-Like 3	-	-	F:GO:0003689; F:GO:0003887; F:GO:0005524; C:GO:0005634; C:GO:0005663; P:GO:0006261; P:GO:0006281; C:GO:0009360; P:GO:0071897	F:DNA clamp loader activity; F:DNA-directed DNA polymerase activity; F:ATP binding; C:nucleus; C:DNA replication factor C complex; P:DNA-dependent DNA replication; P:DNA repair; C:DNA polymerase III complex; P:DNA biosynthetic process	no GO terms	no GO terms
HORVU1Hr1G015610	chr1H:46653317-46653886	186.112	10.9322	No change	No change	Up	Up	1.48053	1.09736e-11	Non-Specific Lipid-Transfer Protein-Like 1	PF02036.16	SCP2	C:GO:0005777	C:peroxisome	no GO terms	no GO terms
HORVU7Hr1G116350	chr7H:643303257-643308316	181.774	10.8511	No change	No change	Up	Up	1.48624	1.95389e-11	Putative Disease Resistance Rpp13-Like Protein 3	PF00931.21	NB-ARC	F:GO:0097159; F:GO:1901363	F:organic cyclic compound binding; F:heterocyclic compound binding	F:GO:0043531	F:ADP binding
HORVU3Hr1G007270	chr3H:17563495-17582727	134.383	10.8115	No change	No change	Up	Up	1.49674	3.36549e-11	Fha Domain Containing Protein	PF13325.5	MCRS_N	F:GO:0002151; C:GO:0031011; C:GO:0071339	F:G-quadruplex RNA binding; C:Ino80 complex; C:MLL1 complex	F:GO:0002151; C:GO:0031011; C:GO:0071339	F:G-quadruplex RNA binding; C:Ino80 complex; C:MLL1 complex
HORVU1Hr1G025160	chr1H:120864470-120897403	130.531	10.7957	No change	No change	Up	Up	2.25926	3.8081e-05	Dna-Directed Rna Polymerase Iii Subunit 1	PF04997.11; PF00623.19; PF04983.17	RNA_pol_Rpb1_1; RNA_pol_Rpb1_2; RNA_pol_Rpb1_3	F:GO:0001056; F:GO:0003677; C:GO:0005666; P:GO:0006383	F:RNA polymerase III activity; F:DNA binding; C:RNA polymerase III complex; P:transcription by RNA polymerase III	F:GO:0003677; F:GO:0003899; P:GO:0006351	F:DNA binding; F:DNA-directed 5'-3' RNA polymerase activity; P:transcription, DNA-templated
HORVU7Hr1G117360	chr7H:644982403-645001548	153.554	10.7785	No change	No change	Up	Up	1.4852	2.65299e-11	-	-	-	-	-	-	-
HORVU2Hr1G051510	chr2H:301403728-301406858	161.537	10.6422	No change	No change	Up	Up	1.48937	5.71808e-11	Phosphoinositide Phosphatase Sac6	-	-	C:GO:0016021; F:GO:0042578	C:integral component of membrane; F:phosphoric ester hydrolase activity	no GO terms	no GO terms
HORVU7Hr1G008600	chr7H:11212952-11218456	175.944	10.6382	No change	No change	Up	Up	1.47918	4.1655e-11	Putative F-Box/Lrr-Repeat Protein At5G02930 Isoform X1	-	-	-	-	no GO terms	no GO terms
HORVU6Hr1G066030	chr6H:455772162-455947267	136.576	10.5996	No change	No change	Up	Up	1.48616	6.26144e-11	-	-	-	-	-	-	-
HORVU3Hr1G025240	chr3H:99677595-99682063	134.359	10.5438	No change	No change	Up	Up	1.48945	9.00312e-11	Protein Root Hair Defective 3	-	-	F:GO:0003924; F:GO:0005525; C:GO:0005789; C:GO:0016021	F:GTPase activity; F:GTP binding; C:endoplasmic reticulum membrane; C:integral component of membrane	no GO terms	no GO terms
HORVU6Hr1G002460	chr6H:6384025-6386856	123.1	10.4575	No change	No change	Up	Up	1.48926	1.31696e-10	Lrr Receptor-Like Serine/Threonine-Protein Kinase Fls2	PF08263.11; PF13855.5; PF00560.32; PF12799.6	LRRNT_2; LRR_8; LRR_1; LRR_4	C:GO:0016020	C:membrane	F:GO:0005515	F:protein binding
HORVU3Hr1G073930	chr3H:556478848-556482506	104.94	10.4183	No change	No change	Up	Up	1.5018	2.32057e-10	Predicted Protein	-	-	C:GO:0016021	C:integral component of membrane	no IPS match	no IPS match
HORVU7Hr1G051980	chr7H:197096801-197114673	126.65	10.3752	No change	No change	Up	Up	1.48881	1.89864e-10	Pre-Mrna-Processing-Splicing Factor 8A	PF08084.10	PROCT	P:GO:0000398; C:GO:0005681; F:GO:0017070; F:GO:0030623	P:mRNA splicing, via spliceosome; C:spliceosomal complex; F:U6 snRNA binding; F:U5 snRNA binding	no GO terms	no GO terms
HORVU5Hr1G068900	chr5H:519660800-519777271	118.625	10.3368	No change	No change	Up	Up	1.49201	2.45473e-10	Serine/Threonine Kinase-Like Protein Abc1040	PF00069.24	Pkinase	F:GO:0004675; F:GO:0005524; C:GO:0005886; P:GO:0006468; P:GO:0007166	F:transmembrane receptor protein serine/threonine kinase activity; F:ATP binding; C:plasma membrane; P:protein phosphorylation; P:cell surface receptor signaling pathway	F:GO:0004672; F:GO:0005524; P:GO:0006468	F:protein kinase activity; F:ATP binding; P:protein phosphorylation
HORVU3Hr1G061480	chr3H:467894257-467896910	277.994	10.3339	No change	No change	Up	Up	1.43437	3.81188e-11	Putative Receptor Protein Kinase Zmpk1	PF01453.23; PF00954.19; PF08276.10; PF00069.24	B_lectin; S_locus_glycop; PAN_2; Pkinase	F:GO:0004674; F:GO:0005524; C:GO:0005886; P:GO:0006468; C:GO:0016021; P:GO:0048544	F:protein serine/threonine kinase activity; F:ATP binding; C:plasma membrane; P:protein phosphorylation; C:integral component of membrane; P:recognition of pollen	F:GO:0004672; F:GO:0004674; F:GO:0005524; P:GO:0006468; P:GO:0048544	F:protein kinase activity; F:protein serine/threonine kinase activity; F:ATP binding; P:protein phosphorylation; P:recognition of pollen
HORVU2Hr1G062940	chr2H:424903449-424909847	120.484	10.2781	No change	No change	Up	Up	1.49737	3.77377e-10	Alpha-Xylosidase 1-Like	PF01055.25	Glyco_hydro_31	F:GO:0004553; P:GO:0005975; F:GO:0030246	F:hydrolase activity, hydrolyzing O-glycosyl compounds; P:carbohydrate metabolic process; F:carbohydrate binding	F:GO:0004553; P:GO:0005975	F:hydrolase activity, hydrolyzing O-glycosyl compounds; P:carbohydrate metabolic process
HORVU6Hr1G091980	chr6H:576768347-576771208	93.0026	10.2112	No change	No change	Up	Up	1.50136	5.64899e-10	Predicted Protein	PF00646.32	F-box	F:GO:0008168; C:GO:0016021; P:GO:0032259	F:methyltransferase activity; C:integral component of membrane; P:methylation	F:GO:0005515	F:protein binding
HORVU0Hr1G030060	chrUn:168307579-168311002	121.289	10.2101	No change	No change	Up	Up	1.49493	4.71395e-10	Kinesin-Like Protein Kin-14R	-	-	F:GO:0003777; F:GO:0005524; C:GO:0005871; C:GO:0005874; P:GO:0007018; F:GO:0008017; F:GO:0016887	F:microtubule motor activity; F:ATP binding; C:kinesin complex; C:microtubule; P:microtubule-based movement; F:microtubule binding; F:ATPase activity	no GO terms	no GO terms
HORVU0Hr1G019590	chrUn:103490832-103492132	115.242	10.197	No change	No change	Up	Up	1.49242	4.64887e-10	Protein Srg1	PF14226.5	DIOX_N	F:GO:0016491; F:GO:0046872; P:GO:0055114	F:oxidoreductase activity; F:metal ion binding; P:oxidation-reduction process	no GO terms	no GO terms
HORVU3Hr1G082440	chr3H:598997022-599003207	250.22	10.1965	No change	No change	Up	Up	1.43481	7.43152e-11	Predicted Protein	PF00854.20	PTR2	C:GO:0016021; F:GO:0022857; P:GO:0055085	C:integral component of membrane; F:transmembrane transporter activity; P:transmembrane transport	C:GO:0016020; F:GO:0022857; P:GO:0055085	C:membrane; F:transmembrane transporter activity; P:transmembrane transport
HORVU7Hr1G073090	chr7H:412100629-412103276	111.623	10.187	No change	No change	Up	Up	1.49711	5.56675e-10	Predicted Protein	PF08646.9	Rep_fac-A_C	F:GO:0003677; C:GO:0016020; C:GO:0016021	F:DNA binding; C:membrane; C:integral component of membrane	no GO terms	no GO terms
HORVU0Hr1G014840	chrUn:82229276-82232107	104.25	10.1861	No change	No change	Up	Up	1.50133	6.2929e-10	Lrr Receptor-Like Serine/Threonine-Protein Kinase Fls2	PF13855.5; PF00560.32; PF12799.6	LRR_8; LRR_1; LRR_4	C:GO:0016020	C:membrane	F:GO:0005515	F:protein binding
HORVU6Hr1G066310	chr6H:459146900-459148834	101.402	10.0639	No change	No change	Up	Up	1.50072	1.05371e-09	Predicted Protein	-	-	F:GO:0008270	F:zinc ion binding	no GO terms	no GO terms
HORVU2Hr1G047460	chr2H:259052907-259054765	81.9938	9.9019	No change	No change	Up	Up	1.50788	2.48857e-09	Tudor/Pwwp/Mbt Superfamily Protein	-	-	C:GO:0016020; C:GO:0016021	C:membrane; C:integral component of membrane	no GO terms	no GO terms
HORVU7Hr1G083280	chr7H:501970613-502006285	76.6753	9.89835	No change	No change	Up	Up	1.51289	2.91241e-09	Protein Microrchidia 2-Like Isoform X1	PF13589.5	HATPase_c_3	F:GO:0016301; P:GO:0016310	F:kinase activity; P:phosphorylation	no GO terms	no GO terms
HORVU7Hr1G068440	chr7H:362137482-362139012	79.9857	9.87169	No change	No change	Up	Up	1.51002	3.00261e-09	Golgin Subfamily A Member 4	-	-	C:GO:0016020; C:GO:0016021	C:membrane; C:integral component of membrane	no GO terms	no GO terms
HORVU2Hr1G113100	chr2H:727351936-727355829	73.0455	9.86699	No change	No change	Up	Up	1.51779	3.7355e-09	Wall-Associated Receptor Kinase-Like 8	PF13947.5; PF00069.24	GUB_WAK_bind; Pkinase	F:GO:0004674; F:GO:0005509; F:GO:0005524; C:GO:0005886; P:GO:0006468; P:GO:0007166; C:GO:0016021; F:GO:0030247	F:protein serine/threonine kinase activity; F:calcium ion binding; F:ATP binding; C:plasma membrane; P:protein phosphorylation; P:cell surface receptor signaling pathway; C:integral component of membrane; F:polysaccharide binding	F:GO:0004672; F:GO:0005524; P:GO:0006468; F:GO:0030247	F:protein kinase activity; F:ATP binding; P:protein phosphorylation; F:polysaccharide binding
HORVU1Hr1G043470	chr1H:315522133-315524375	71.2832	9.8547	No change	No change	Up	Up	1.52301	4.49361e-09	Glutathione S-Transferase T3	-	-	F:GO:0004364; C:GO:0005737; P:GO:0006749	F:glutathione transferase activity; C:cytoplasm; P:glutathione metabolic process	no GO terms	no GO terms
HORVU6Hr1G011850	chr6H:22018357-22019132	61.5613	9.81426	No change	No change	Up	Up	1.5342	7.0769e-09	Predicted Protein	-	-	-	-	no GO terms	no GO terms
HORVU6Hr1G016670	chr6H:37713567-37716707	219.246	9.80723	No change	No change	Up	Up	1.4348	4.58195e-10	Golgin Subfamily A Member 4 Isoform X1	-	-	C:GO:0016021	C:integral component of membrane	no GO terms	no GO terms
HORVU7Hr1G020410	chr7H:27699398-27701182	83.8798	9.79372	No change	No change	Up	Up	1.50862	3.93499e-09	Fructan 1-Exohydrolase	PF08244.11	Glyco_hydro_32C	F:GO:0004564; P:GO:0005975; F:GO:0033948	F:beta-fructofuranosidase activity; P:carbohydrate metabolic process; F:fructan beta-(2,1)-fructosidase activity	no GO terms	no GO terms
HORVU2Hr1G025720	chr2H:80404773-80406165	88.0228	9.76213	No change	No change	Up	Up	1.50959	4.59875e-09	C-Repeat Binding Factor 3-Like Protein	-	-	F:GO:0003677; F:GO:0003700; C:GO:0005634; P:GO:0006355	F:DNA binding; F:DNA-binding transcription factor activity; C:nucleus; P:regulation of transcription, DNA-templated	no GO terms	no GO terms
HORVU1Hr1G074290	chr1H:507585718-507588556	75.1877	9.72409	No change	No change	Up	Up	1.51933	6.94018e-09	Predicted Protein	-	-	-	-	no IPS match	no IPS match
HORVU7Hr1G100250	chr7H:604328618-604352148	766.06	9.68315	No change	No change	Up	Up	0.752842	5.014e-35	Putative Disease Resistance Rpp13-Like Protein 3	PF00931.21	NB-ARC	F:GO:0043531	F:ADP binding	F:GO:0043531	F:ADP binding
HORVU5Hr1G068790	chr5H:519446641-519448322	83.8608	9.6676	No change	No change	Up	Up	1.50811	6.51909e-09	Serine/Threonine Kinase-Like Protein Abc1036	-	-	F:GO:0004675; F:GO:0005524; C:GO:0005886; P:GO:0006468; P:GO:0007166	F:transmembrane receptor protein serine/threonine kinase activity; F:ATP binding; C:plasma membrane; P:protein phosphorylation; P:cell surface receptor signaling pathway	no GO terms	no GO terms
HORVU5Hr1G020830	chr5H:96994044-96997304	70.4867	9.60332	No change	No change	Up	Up	1.5175	1.07854e-08	Predicted Protein	-	-	-	-	no GO terms	no GO terms
HORVU5Hr1G068870	chr5H:519594348-519644070	58.8147	9.60149	No change	No change	Up	Up	1.53108	1.50851e-08	Protein Kinase Apk1A Chloroplastic	PF00069.24	Pkinase	F:GO:0004675; F:GO:0005524; C:GO:0005886; P:GO:0006468; P:GO:0007178	F:transmembrane receptor protein serine/threonine kinase activity; F:ATP binding; C:plasma membrane; P:protein phosphorylation; P:transmembrane receptor protein serine/threonine kinase signaling pathway	F:GO:0004672; F:GO:0005524; P:GO:0006468	F:protein kinase activity; F:ATP binding; P:protein phosphorylation
HORVU6Hr1G046140	chr6H:269294037-269295539	82.2477	9.59518	No change	No change	Up	Up	1.51892	1.14242e-08	Suppressor Of Gamma Response 1	-	-	P:GO:0000077; C:GO:0005634; P:GO:0006355; P:GO:0010332; P:GO:0040020; F:GO:0043565	P:DNA damage checkpoint; C:nucleus; P:regulation of transcription, DNA-templated; P:response to gamma radiation; P:regulation of meiotic nuclear division; F:sequence-specific DNA binding	F:GO:0003677; P:GO:0006355	F:DNA binding; P:regulation of transcription, DNA-templated
HORVU7Hr1G054890	chr7H:222644027-222646598	564.916	9.57467	No change	No change	Up	Up	0.866174	6.05048e-26	B12D Protein	PF06522.10	B12D	C:GO:0016021	C:integral component of membrane	no GO terms	no GO terms
HORVU6Hr1G091560	chr6H:575830497-575904203	60.6233	9.54971	No change	No change	Up	Up	1.53436	1.97687e-08	Predicted Protein	-	-	-	-	no GO terms	no GO terms
HORVU6Hr1G008580	chr6H:15681266-15688043	154.129	9.47145	No change	No change	Up	Up	1.44144	2.4325e-09	Wall-Associated Receptor Kinase 5-Like	PF13947.5; PF00069.24	GUB_WAK_bind; Pkinase	F:GO:0004674; C:GO:0005886; P:GO:0007166; F:GO:0043167	F:protein serine/threonine kinase activity; C:plasma membrane; P:cell surface receptor signaling pathway; F:ion binding	F:GO:0004672; F:GO:0005509; F:GO:0005524; P:GO:0006468; F:GO:0030247	F:protein kinase activity; F:calcium ion binding; F:ATP binding; P:protein phosphorylation; F:polysaccharide binding
HORVU2Hr1G019120	chr2H:49745328-49756195	158.897	9.39192	No change	No change	Up	Up	1.43951	3.24881e-09	Putative Disease Resistance Protein Rga4 Isoform X1	-	-	F:GO:0003677; C:GO:0005886; P:GO:0006952; P:GO:0007165; C:GO:0016020; C:GO:0016021; F:GO:0043531	F:DNA binding; C:plasma membrane; P:defense response; P:signal transduction; C:membrane; C:integral component of membrane; F:ADP binding	no GO terms	no GO terms
HORVU5Hr1G030780	chr5H:190590769-190593747	78.1421	9.35628	No change	No change	Up	Up	1.51707	2.77137e-08	-	-	-	-	-	-	-
HORVU0Hr1G022690	chrUn:114901763-114904939	77.109	9.31393	No change	No change	Up	Up	2.05547	0.000113939	Thiosulfate Sulfurtransferase 16, Chloroplastic	PF00581.19	Rhodanese	-	-	no GO terms	no GO terms
HORVU5Hr1G026200	chr5H:147645545-147648120	66.3739	9.30191	No change	No change	Up	Up	1.52164	3.81821e-08	Auxin Response Factor 25	-	-	F:GO:0003677; C:GO:0005634; P:GO:0006355; P:GO:0009734	F:DNA binding; C:nucleus; P:regulation of transcription, DNA-templated; P:auxin-activated signaling pathway	no GO terms	no GO terms
HORVU0Hr1G015930	chrUn:86037138-86038327	142.209	9.28277	No change	No change	Up	Up	1.44754	6.4317e-09	Ergosterol Biosynthetic Protein 28	PF03694.12	Erg28	C:GO:0005789; P:GO:0006696; C:GO:0016021; F:GO:0030674	C:endoplasmic reticulum membrane; P:ergosterol biosynthetic process; C:integral component of membrane; F:protein binding, bridging	C:GO:0016021	C:integral component of membrane
HORVU2Hr1G078070	chr2H:565193275-565195546	52.9673	9.2696	No change	No change	Up	Up	1.54231	6.83617e-08	Hypothetical Protein Triur3_23121	-	-	-	-	no GO terms	no GO terms
HORVU6Hr1G071380	chr6H:496523310-496525380	47.2388	9.26768	No change	No change	Up	Up	1.56915	1.22731e-07	Predicted Protein	-	-	C:GO:0016020; C:GO:0016021	C:membrane; C:integral component of membrane	no GO terms	no GO terms
HORVU1Hr1G008900	chr1H:19666235-19669353	134.98	9.26497	No change	No change	Up	Up	1.44469	6.4298e-09	Predicted Protein	-	-	-	-	no GO terms	no GO terms
HORVU7Hr1G116340	chr7H:643299614-643302161	52.923	9.22461	No change	No change	Up	Up	1.54007	7.69672e-08	Disease Resistance Protein Rpp13	-	-	F:GO:0043531	F:ADP binding	no GO terms	no GO terms
HORVU5Hr1G041590	chr5H:315736971-315929204	47.5035	9.21725	No change	No change	Up	Up	1.55027	9.77936e-08	Senescence-Induced Receptor-Like Serine/Threonine-Protein Kinase	PF12819.6; PF13855.5; PF07714.16	Malectin_like; LRR_8; Pkinase_Tyr	F:GO:0004672; F:GO:0005524; P:GO:0006468; C:GO:0016021	F:protein kinase activity; F:ATP binding; P:protein phosphorylation; C:integral component of membrane	F:GO:0004672; F:GO:0005515; F:GO:0005524; P:GO:0006468	F:protein kinase activity; F:protein binding; F:ATP binding; P:protein phosphorylation
HORVU1Hr1G074200	chr1H:507207504-507208994	48.3576	9.20302	No change	No change	Up	Up	1.55314	1.09692e-07	Aldehyde Oxidase2	PF00941.20; PF03450.16	FAD_binding_5; CO_deh_flav_C	F:GO:0004854; F:GO:0005506; C:GO:0005829; F:GO:0009055; P:GO:0009115; C:GO:0016021; F:GO:0016903; P:GO:0022900; F:GO:0051537; F:GO:0071949	F:xanthine dehydrogenase activity; F:iron ion binding; C:cytosol; F:electron transfer activity; P:xanthine catabolic process; C:integral component of membrane; F:oxidoreductase activity, acting on the aldehyde or oxo group of donors; P:electron transport chain; F:2 iron, 2 sulfur cluster binding; F:FAD binding	F:GO:0016491; F:GO:0050660; P:GO:0055114	F:oxidoreductase activity; F:flavin adenine dinucleotide binding; P:oxidation-reduction process
HORVU4Hr1G009190	chr4H:26198429-26203483	124.567	9.19139	No change	No change	Up	Up	1.45456	1.13047e-08	Phosphatidylinositol Transfer Protein Pdr17	PF03765.14; PF00650.19	CRAL_TRIO_N; CRAL_TRIO	-	-	no GO terms	no GO terms
HORVU3Hr1G111160	chr3H:682775528-682783431	589.785	9.18978	No change	No change	Up	Up	0.759552	5.23358e-31	Glucan Endo-1,3-Beta-Glucosidase Gv	PF00332.17	Glyco_hydro_17	C:GO:0005737; P:GO:0005975; P:GO:0006952; F:GO:0030247; F:GO:0042973; C:GO:0046658	C:cytoplasm; P:carbohydrate metabolic process; P:defense response; F:polysaccharide binding; F:glucan endo-1,3-beta-D-glucosidase activity; C:anchored component of plasma membrane	F:GO:0004553; P:GO:0005975	F:hydrolase activity, hydrolyzing O-glycosyl compounds; P:carbohydrate metabolic process
HORVU1Hr1G082180	chr1H:528888450-528890045	53.6546	9.17875	No change	No change	Up	Up	1.54299	9.62506e-08	Glutathione S-Transferase T3-Like Isoform X3	-	-	F:GO:0004364; C:GO:0005737; C:GO:0005840; P:GO:0006749	F:glutathione transferase activity; C:cytoplasm; C:ribosome; P:glutathione metabolic process	no GO terms	no GO terms
HORVU2Hr1G003910	chr2H:9083997-9085658	43.2626	9.17667	No change	No change	Up	Up	1.55886	1.36332e-07	Putative Serine/Threonine-Protein Kinase-Like Protein Ccr3	PF00069.24	Pkinase	F:GO:0003676; F:GO:0004672; F:GO:0005524; P:GO:0006468; P:GO:0007166; F:GO:0008270; C:GO:0016020	F:nucleic acid binding; F:protein kinase activity; F:ATP binding; P:protein phosphorylation; P:cell surface receptor signaling pathway; F:zinc ion binding; C:membrane	F:GO:0004672; F:GO:0005524; P:GO:0006468	F:protein kinase activity; F:ATP binding; P:protein phosphorylation
HORVU2Hr1G096670	chr2H:676192351-676197904	65.2597	9.16812	No change	No change	Up	Up	1.53357	8.18426e-08	Predicted Protein	-	-	-	-	no GO terms	no GO terms
HORVU2Hr1G028590	chr2H:97388924-97390822	62.6182	9.14817	No change	No change	Up	Up	1.53081	8.25821e-08	Predicted Protein	-	-	C:GO:0016021	C:integral component of membrane	no IPS match	no IPS match
HORVU1Hr1G006290	chr1H:13160452-13167066	50.3514	9.12493	No change	No change	Up	Up	1.58636	2.86413e-07	-	-	-	-	-	-	-
HORVU3Hr1G030570	chr3H:147589418-147589843	43.6255	9.1049	No change	No change	Up	Up	1.57685	2.54559e-07	Protein Far1-Related Sequence 5-Like Isoform X1	-	-	F:GO:0003676; P:GO:0006355; F:GO:0008270	F:nucleic acid binding; P:regulation of transcription, DNA-templated; F:zinc ion binding	P:GO:0006355	P:regulation of transcription, DNA-templated
HORVU5Hr1G007870	chr5H:16522984-16524588	47.1515	9.09388	No change	No change	Up	Up	1.55467	1.67706e-07	Predicted Protein	-	-	C:GO:0016020; C:GO:0016021	C:membrane; C:integral component of membrane	F:GO:0005515	F:protein binding
HORVU3Hr1G068140	chr3H:517331663-517336255	49.1093	9.09317	No change	No change	Up	Up	1.55239	1.6045e-07	Probable Sulfate Transporter 3.5	PF00916.19; PF01740.20	Sulfate_transp; STAS	C:GO:0005887; F:GO:0008271; P:GO:1902358	C:integral component of plasma membrane; F:secondary active sulfate transmembrane transporter activity; P:sulfate transmembrane transport	F:GO:0008271; P:GO:0008272; F:GO:0015116; C:GO:0016020; C:GO:0016021; P:GO:0055085; P:GO:1902358	F:secondary active sulfate transmembrane transporter activity; P:sulfate transport; F:sulfate transmembrane transporter activity; C:membrane; C:integral component of membrane; P:transmembrane transport; P:sulfate transmembrane transport
HORVU3Hr1G026930	chr3H:112618437-112620768	57.1009	9.09168	No change	No change	Up	Up	1.53333	1.07269e-07	Predicted Protein	-	-	-	-	no GO terms	no GO terms
HORVU2Hr1G081020	chr2H:587320845-587321454	51.7307	9.06992	No change	No change	Up	Up	1.54032	1.35692e-07	60S Ribosomal Protein L10A	PF00687.20	Ribosomal_L1	P:GO:0000470; F:GO:0003723; F:GO:0003735; C:GO:0005618; P:GO:0006412; C:GO:0022625; F:GO:0030599; P:GO:0042545; F:GO:0045330; P:GO:0045490	P:maturation of LSU-rRNA; F:RNA binding; F:structural constituent of ribosome; C:cell wall; P:translation; C:cytosolic large ribosomal subunit; F:pectinesterase activity; P:cell wall modification; F:aspartyl esterase activity; P:pectin catabolic process	no GO terms	no GO terms
HORVU7Hr1G119100	chr7H:649082043-649084744	124.887	9.06073	No change	No change	Up	Up	1.45138	1.78094e-08	Putative Receptor Protein Kinase Zmpk1	PF01453.23; PF00954.19; PF08276.10; PF00069.24	B_lectin; S_locus_glycop; PAN_2; Pkinase	F:GO:0004674; F:GO:0005524; C:GO:0005886; P:GO:0006468; C:GO:0016021; P:GO:0048544	F:protein serine/threonine kinase activity; F:ATP binding; C:plasma membrane; P:protein phosphorylation; C:integral component of membrane; P:recognition of pollen	F:GO:0004672; F:GO:0004674; F:GO:0005524; P:GO:0006468; P:GO:0048544	F:protein kinase activity; F:protein serine/threonine kinase activity; F:ATP binding; P:protein phosphorylation; P:recognition of pollen
HORVU7Hr1G002820	chr7H:5190410-5291729	62.4889	9.01345	No change	No change	Up	No change	2.30029	0.00129423	Alpha-Dioxygenase 1	PF03098.14	An_peroxidase	F:GO:0004601; P:GO:0006979; F:GO:0020037; F:GO:0046872; F:GO:0051213; P:GO:0055114; P:GO:0098869	F:peroxidase activity; P:response to oxidative stress; F:heme binding; F:metal ion binding; F:dioxygenase activity; P:oxidation-reduction process; P:cellular oxidant detoxification	F:GO:0004601; P:GO:0006979; F:GO:0016491; F:GO:0020037; P:GO:0055114	F:peroxidase activity; P:response to oxidative stress; F:oxidoreductase activity; F:heme binding; P:oxidation-reduction process
HORVU3Hr1G033410	chr3H:175224439-175232202	41.8717	9.00211	No change	No change	Up	Up	1.566	2.91994e-07	Dephospho-Coa Kinase	PF01121.19	CoaE	F:GO:0004140; F:GO:0005524; C:GO:0005773; C:GO:0005777; C:GO:0009507; P:GO:0015937; P:GO:0016310	F:dephospho-CoA kinase activity; F:ATP binding; C:vacuole; C:peroxisome; C:chloroplast; P:coenzyme A biosynthetic process; P:phosphorylation	F:GO:0004140; F:GO:0005524; P:GO:0015937	F:dephospho-CoA kinase activity; F:ATP binding; P:coenzyme A biosynthetic process
HORVU7Hr1G117350	chr7H:644982217-645001814	45.193	8.99217	No change	No change	Up	Up	1.5627	2.83852e-07	-	-	-	-	-	-	-
HORVU1Hr1G012290	chr1H:30835492-30837420	51.9522	8.91552	No change	No change	Up	Up	1.5452	2.60369e-07	Predicted Protein	-	-	F:GO:0008270	F:zinc ion binding	no GO terms	no GO terms
HORVU1Hr1G025380	chr1H:123293348-123295579	204.948	8.89075	No change	No change	Up	Up	1.06301	6.73375e-15	Glutathione S-Transferase T3 Isoform X2	PF14303.5	NAM-associated	F:GO:0004364; C:GO:0005737; P:GO:0006749	F:glutathione transferase activity; C:cytoplasm; P:glutathione metabolic process	no GO terms	no GO terms
HORVU3Hr1G096360	chr3H:652759220-652761946	85.5191	8.86824	No change	No change	Up	Up	1.50583	1.35128e-07	Acyl Transferase 5	PF02458.14	Transferase	F:GO:0016410	F:N-acyltransferase activity	F:GO:0016747	F:transferase activity, transferring acyl groups other than amino-acyl groups
HORVU6Hr1G092020	chr6H:576833100-576839693	28.4352	8.86539	No change	No change	Up	Up	1.64116	1.80076e-06	Receptor Kinase-Like Protein Xa21	PF08263.11; PF00560.32; PF13855.5	LRRNT_2; LRR_1; LRR_8	F:GO:0016301; P:GO:0016310	F:kinase activity; P:phosphorylation	F:GO:0005515	F:protein binding
HORVU7Hr1G093160	chr7H:570001291-570002067	44.3985	8.85712	No change	No change	Up	Up	1.56379	4.65114e-07	Lrr Receptor-Like Serine/Threonine-Protein Kinase Efr	-	-	F:GO:0003676; F:GO:0008270; C:GO:0016020; C:GO:0016021; F:GO:0016301; P:GO:0016310	F:nucleic acid binding; F:zinc ion binding; C:membrane; C:integral component of membrane; F:kinase activity; P:phosphorylation	no GO terms	no GO terms
HORVU2Hr1G078090	chr2H:565458000-565460399	46.8633	8.85342	No change	No change	Up	Up	1.55785	4.21093e-07	Hypothetical Protein Triur3_23121	-	-	-	-	no GO terms	no GO terms
HORVU2Hr1G001340	chr2H:2829929-2835454	63.4043	8.83493	No change	No change	Up	Up	1.54665	3.57354e-07	Disease Resistance Protein Rga2-Like	-	-	F:GO:0043531; P:GO:0050896	F:ADP binding; P:response to stimulus	no GO terms	no GO terms
HORVU3Hr1G003330	chr3H:8299858-8337526	39.8954	8.82184	No change	No change	Up	Up	1.57941	7.04758e-07	Coatomer Subunit Beta'-3	PF00400.31	WD40	C:GO:0044444	C:cytoplasmic part	F:GO:0005515	F:protein binding
HORVU6Hr1G002530	chr6H:6623948-6630867	112.953	8.80792	No change	No change	Up	Up	1.45714	5.62534e-08	Wall-Associated Receptor Kinase 5-Like	PF13947.5; PF00069.24	GUB_WAK_bind; Pkinase	F:GO:0004674; C:GO:0005886; P:GO:0007166; F:GO:0043167	F:protein serine/threonine kinase activity; C:plasma membrane; P:cell surface receptor signaling pathway; F:ion binding	F:GO:0004672; F:GO:0005509; F:GO:0005524; P:GO:0006468; F:GO:0030247	F:protein kinase activity; F:calcium ion binding; F:ATP binding; P:protein phosphorylation; F:polysaccharide binding
HORVU4Hr1G089330	chr4H:642198982-642202056	42.3274	8.79439	No change	No change	Up	Up	1.56137	5.46893e-07	Naringenin,2-Oxoglutarate 3-Dioxygenase	PF14226.5	DIOX_N	P:GO:0006508; F:GO:0008234; P:GO:0015743; C:GO:0016021; F:GO:0016491; F:GO:0046872; P:GO:0055114	P:proteolysis; F:cysteine-type peptidase activity; P:malate transport; C:integral component of membrane; F:oxidoreductase activity; F:metal ion binding; P:oxidation-reduction process	no GO terms	no GO terms
HORVU3Hr1G104090	chr3H:666160924-666164268	34.092	8.79333	No change	No change	Up	Up	1.5891	9.26889e-07	Sulfate Transporter 3.1	PF01740.20	STAS	C:GO:0005887; F:GO:0008271; C:GO:0009507; P:GO:1902358	C:integral component of plasma membrane; F:secondary active sulfate transmembrane transporter activity; C:chloroplast; P:sulfate transmembrane transport	F:GO:0008271; P:GO:0008272; C:GO:0009507; F:GO:0015116; C:GO:0016020; P:GO:0055085	F:secondary active sulfate transmembrane transporter activity; P:sulfate transport; C:chloroplast; F:sulfate transmembrane transporter activity; C:membrane; P:transmembrane transport
HORVU2Hr1G014610	chr2H:31895598-31898668	55.7526	8.7674	No change	No change	Up	Up	1.5404	4.01654e-07	Putative Leucine-Rich Repeat Receptor-Like Protein Kinase At2G19210	-	-	F:GO:0004672; F:GO:0005524; P:GO:0006468; C:GO:0016021	F:protein kinase activity; F:ATP binding; P:protein phosphorylation; C:integral component of membrane	no IPS match	no IPS match
HORVU6Hr1G030170	chr6H:125163010-125166574	52.674	8.68972	No change	No change	Up	Up	1.55231	6.59668e-07	F-Box/Fbd/Lrr-Repeat Protein At4G00160 Isoform X1	-	-	-	-	no GO terms	no GO terms
HORVU7Hr1G031580	chr7H:64234899-64241056	35.9709	8.67029	No change	No change	Up	Up	1.58858	1.36584e-06	Predicted Protein	PF12274.7	DUF3615	-	-	no GO terms	no GO terms
HORVU5Hr1G104490	chr5H:619436320-619436728	101.543	8.6501	No change	No change	Up	Up	1.45644	1.01193e-07	---Na---	-	-	-	-	C:GO:0005737; P:GO:0006457	C:cytoplasm; P:protein folding
HORVU4Hr1G043930	chr4H:351156575-351159904	41.1024	8.64604	No change	No change	Up	Up	1.59958	1.77639e-06	Tata-Box-Binding Protein Isoform X2	PF00352.20	TBP	F:GO:0003677; P:GO:0006352	F:DNA binding; P:DNA-templated transcription, initiation	F:GO:0003677; P:GO:0006352	F:DNA binding; P:DNA-templated transcription, initiation
HORVU2Hr1G042420	chr2H:212924544-212925716	39.6611	8.61466	No change	No change	Up	Up	1.57911	1.3815e-06	Photosynthetic Ndh Subunit Of Subcomplex B 3, Chloroplastic	PF00111.26	Fer2	F:GO:0009055; P:GO:0022900; F:GO:0051536	F:electron transfer activity; P:electron transport chain; F:iron-sulfur cluster binding	F:GO:0009055; F:GO:0051536	F:electron transfer activity; F:iron-sulfur cluster binding
HORVU6Hr1G029180	chr6H:118160534-118163045	42.8424	8.58238	No change	No change	Up	Up	1.56083	1.11596e-06	Probable Methyltransferase Pmt11	-	-	C:GO:0005737; F:GO:0008757; C:GO:0016020; P:GO:0032259	C:cytoplasm; F:S-adenosylmethionine-dependent methyltransferase activity; C:membrane; P:methylation	no GO terms	no GO terms
HORVU5Hr1G068910	chr5H:519726633-519727004	35.2656	8.57046	No change	No change	Up	Up	1.58304	1.69849e-06	-	-	-	-	-	-	-
HORVU2Hr1G114090	chr2H:731020872-731022338	31.7159	8.57	No change	No change	Up	Up	1.5993	2.25224e-06	Receptor-Like Protein 12	PF13855.5	LRR_8	C:GO:0016021	C:integral component of membrane	F:GO:0005515	F:protein binding
HORVU1Hr1G080120	chr1H:524583044-524584697	46.0803	8.55787	No change	No change	Up	Up	1.57714	1.60731e-06	Predicted Protein	PF00685.26	Sulfotransfer_1	F:GO:0008146	F:sulfotransferase activity	F:GO:0008146	F:sulfotransferase activity
HORVU2Hr1G103350	chr2H:699822234-699830578	22.2535	8.55018	No change	No change	Up	Up	1.6531	5.84966e-06	-	-	-	-	-	-	-
HORVU2Hr1G040930	chr2H:199608160-199609400	25.6196	8.54099	No change	No change	Up	Up	1.63156	4.23785e-06	Histidine Protein Methyltransferase 1 Homolog	-	-	F:GO:0008168; F:GO:0016740; P:GO:0032259	F:methyltransferase activity; F:transferase activity; P:methylation	no GO terms	no GO terms
HORVU7Hr1G043920	chr7H:135459362-135461368	39.2171	8.52996	No change	No change	Up	Up	1.57816	1.77639e-06	Splicing Factor Cc1-Like	PF15519.5	RBM39linker	F:GO:0003723; C:GO:0005634; P:GO:0006397	F:RNA binding; C:nucleus; P:mRNA processing	F:GO:0003676	F:nucleic acid binding
HORVU3Hr1G063060	chr3H:482265513-482266811	30.3068	8.51497	No change	No change	Up	Up	1.62523	4.17083e-06	Exocyst Complex Component 7	-	-	C:GO:0000145; P:GO:0006887	C:exocyst; P:exocytosis	no GO terms	no GO terms
HORVU2Hr1G032370	chr2H:125862814-125863519	37.7851	8.50547	No change	No change	Up	Up	1.5806	1.99927e-06	Predicted Protein	-	-	C:GO:0016020; C:GO:0016021	C:membrane; C:integral component of membrane	no IPS match	no IPS match
HORVU1Hr1G000470	chr1H:1339692-1341956	17.9464	8.50394	No change	No change	Up	No change	2.93835	0.0320002	Predicted Protein	-	-	C:GO:0016021	C:integral component of membrane	no GO terms	no GO terms
HORVU5Hr1G006040	chr5H:9928230-9932577	27.271	8.49872	No change	No change	Up	Up	1.63215	4.89497e-06	Protein Sine1	-	-	C:GO:0016020; C:GO:0044464; P:GO:0050896	C:membrane; C:cell part; P:response to stimulus	F:GO:0005488; C:GO:0005874; F:GO:0008017	F:binding; C:microtubule; F:microtubule binding
HORVU2Hr1G002660	chr2H:6082791-6083559	25.5081	8.47558	No change	No change	Up	Up	1.63456	5.47354e-06	Serine/Threonine-Protein Kinase Pbl13 Isoform X1	PF00069.24	Pkinase	F:GO:0004674; F:GO:0005524; P:GO:0006468	F:protein serine/threonine kinase activity; F:ATP binding; P:protein phosphorylation	F:GO:0004672; F:GO:0005524; P:GO:0006468	F:protein kinase activity; F:ATP binding; P:protein phosphorylation
HORVU4Hr1G046620	chr4H:372556549-372557344	28.1856	8.46332	No change	No change	Up	Up	1.61673	4.23785e-06	Transcription Initiation Factor Tfiid Subunit 5 Isoform X2	-	-	-	-	no GO terms	no GO terms
HORVU1Hr1G043450	chr1H:315520107-315523453	37.2652	8.45157	No change	No change	Up	Up	1.57227	2.05954e-06	Glutathione S-Transferase T3 Isoform X2	PF14303.5	NAM-associated	F:GO:0004364; C:GO:0005840; P:GO:0006749	F:glutathione transferase activity; C:ribosome; P:glutathione metabolic process	no GO terms	no GO terms
HORVU2Hr1G048290	chr2H:269487714-269491610	38.2615	8.41603	No change	No change	Up	Up	1.57487	2.42332e-06	Predicted Protein	-	-	C:GO:0016021	C:integral component of membrane	no IPS match	no IPS match
HORVU5Hr1G046130	chr5H:358438921-358440435	25.6927	8.40616	No change	No change	Up	Up	1.62749	6.06983e-06	-	-	-	-	-	-	-
HORVU2Hr1G050380	chr2H:290700540-290704842	38.6096	8.4039	No change	No change	Up	Up	1.5762	2.58433e-06	Magnesium-Dependent Phosphatase 1	-	-	C:GO:0016021; P:GO:0016311; F:GO:0016791	C:integral component of membrane; P:dephosphorylation; F:phosphatase activity	no IPS match	no IPS match
HORVU7Hr1G092070	chr7H:563676918-563677939	87.5878	8.36528	No change	No change	Up	Up	1.46275	3.44748e-07	Thioredoxin-Like Protein Cxxs1	PF00085.19	Thioredoxin	F:GO:0003756; F:GO:0004791; C:GO:0005829; P:GO:0006662; F:GO:0015035; C:GO:0016021; F:GO:0016671; P:GO:0034599; P:GO:0045454; F:GO:0047134; P:GO:0055114; P:GO:0098869	F:protein disulfide isomerase activity; F:thioredoxin-disulfide reductase activity; C:cytosol; P:glycerol ether metabolic process; F:protein disulfide oxidoreductase activity; C:integral component of membrane; F:oxidoreductase activity, acting on a sulfur group of donors, disulfide as acceptor; P:cellular response to oxidative stress; P:cell redox homeostasis; F:protein-disulfide reductase activi…	P:GO:0006662; F:GO:0015035; P:GO:0045454	P:glycerol ether metabolic process; F:protein disulfide oxidoreductase activity; P:cell redox homeostasis
HORVU5Hr1G082050	chr5H:566151569-566155222	132.453	8.3648	No change	No change	Up	Up	1.09647	1.90348e-12	Predicted Protein	PF07762.13	DUF1618	-	-	no GO terms	no GO terms
HORVU6Hr1G088090	chr6H:565684769-565687424	28.5673	8.30999	No change	No change	Up	Up	1.61611	6.81326e-06	Oryzain Alpha Chain	PF08246.11	Inhibitor_I29	F:GO:0004197; C:GO:0005615; C:GO:0005764; P:GO:0051603	F:cysteine-type endopeptidase activity; C:extracellular space; C:lysosome; P:proteolysis involved in cellular protein catabolic process	F:GO:0008234	F:cysteine-type peptidase activity
HORVU1Hr1G018030	chr1H:63949612-63950400	23.8662	8.2957	No change	No change	Up	Up	1.65574	1.29044e-05	Golgin Subfamily A Member 4	-	-	C:GO:0016020	C:membrane	no GO terms	no GO terms
HORVU5Hr1G057260	chr5H:449552802-449560987	22.3878	8.25715	No change	No change	Up	Up	1.658	1.49076e-05	Predicted Protein	-	-	-	-	no GO terms	no GO terms
HORVU6Hr1G036770	chr6H:182690966-182692781	66.7638	8.22271	No change	No change	Up	Up	1.48276	8.72306e-07	Mannan Endo-1,4-Beta-Mannosidase 8	-	-	P:GO:0009845; F:GO:0016985; P:GO:0046355	P:seed germination; F:mannan endo-1,4-beta-mannosidase activity; P:mannan catabolic process	no GO terms	no GO terms
HORVU2Hr1G095010	chr2H:667806910-667808798	68.4536	8.22185	No change	No change	Up	Up	1.49037	1.01505e-06	Predicted Protein	-	-	F:GO:0008270	F:zinc ion binding	no GO terms	no GO terms
HORVU4Hr1G031220	chr4H:206441380-206443054	72.3236	8.20451	No change	No change	Up	Up	1.47604	8.12423e-07	Flavin-Containing Monooxygenase Fmo Gs-Ox-Like 5	PF00743.18	FMO-like	F:GO:0004499; F:GO:0050660; F:GO:0050661; P:GO:0055114	F:N,N-dimethylaniline monooxygenase activity; F:flavin adenine dinucleotide binding; F:NADP binding; P:oxidation-reduction process	F:GO:0004499; F:GO:0050660; F:GO:0050661; P:GO:0055114	F:N,N-dimethylaniline monooxygenase activity; F:flavin adenine dinucleotide binding; F:NADP binding; P:oxidation-reduction process
HORVU4Hr1G032290	chr4H:221757704-221758317	29.775	8.19232	No change	No change	Up	Up	1.61075	8.98317e-06	Predicted Protein	-	-	-	-	no IPS match	no IPS match
HORVU2Hr1G025630	chr2H:80019010-80022160	28.7895	8.1913	No change	No change	Up	Up	1.60502	8.24313e-06	-	-	-	-	-	-	-
HORVU7Hr1G028520	chr7H:52383931-52387886	23.6602	8.19043	No change	No change	Up	Up	1.64779	1.55696e-05	Uncharacterized Protein Loc109770362	-	-	P:GO:0006508; F:GO:0008234	P:proteolysis; F:cysteine-type peptidase activity	no GO terms	no GO terms
HORVU3Hr1G025210	chr3H:99450240-99451008	22.1033	8.17667	No change	No change	Up	Up	1.65413	1.77047e-05	Upf0678 Fatty Acid-Binding Protein-Like Protein At1G79260	PF08768.10	DUF1794	-	-	no GO terms	no GO terms
HORVU6Hr1G066430	chr6H:459827463-459830980	66.928	8.11703	No change	No change	Up	Up	1.48236	1.25384e-06	Phosphoethanolamine N-Methyltransferase 1	PF08241.11	Methyltransf_11	F:GO:0000234; C:GO:0005737; P:GO:0006656; P:GO:0032259	F:phosphoethanolamine N-methyltransferase activity; C:cytoplasm; P:phosphatidylcholine biosynthetic process; P:methylation	F:GO:0000234; P:GO:0006656; P:GO:0008152; F:GO:0008168	F:phosphoethanolamine N-methyltransferase activity; P:phosphatidylcholine biosynthetic process; P:metabolic process; F:methyltransferase activity
HORVU5Hr1G041570	chr5H:315505247-315506691	21.1111	8.10696	No change	No change	Up	Up	1.67261	2.7752e-05	Putative Nuclease Harbi1	-	-	F:GO:0003824	F:catalytic activity	no GO terms	no GO terms
HORVU6Hr1G036690	chr6H:181743742-181745075	19.0381	8.0631	No change	No change	Up	Up	1.69743	4.33533e-05	F-Box/Kelch-Repeat Protein At1G80440	-	-	C:GO:0005737; C:GO:0019005; P:GO:0030162; F:GO:0031625; P:GO:0043161	C:cytoplasm; C:SCF ubiquitin ligase complex; P:regulation of proteolysis; F:ubiquitin protein ligase binding; P:proteasome-mediated ubiquitin-dependent protein catabolic process	no GO terms	no GO terms
HORVU1Hr1G013880	chr1H:37601563-37605620	648.061	8.01571	No change	No change	Up	Up	0.506701	3.67433e-53	L10-Interacting Myb Domain-Containing Protein-Like Isoform X2	-	-	-	-	no GO terms	no GO terms
HORVU5Hr1G017930	chr5H:71436481-71442567	70.392	7.98908	No change	No change	Up	Up	1.47881	1.79848e-06	Protein Far1-Related Sequence 5-Like	PF03101.14	FAR1	P:GO:0006355; F:GO:0008270	P:regulation of transcription, DNA-templated; F:zinc ion binding	P:GO:0006355	P:regulation of transcription, DNA-templated
HORVU7Hr1G027310	chr7H:48232956-48249497	23.6169	7.97203	No change	No change	Up	Up	1.67327	4.05693e-05	Probable Lrr Receptor-Like Serine/Threonine-Protein Kinase At1G06840 Isoform X1	PF08263.11; PF13855.5; PF00069.24	LRRNT_2; LRR_8; Pkinase	F:GO:0004674; F:GO:0005524; P:GO:0006468; C:GO:0016021	F:protein serine/threonine kinase activity; F:ATP binding; P:protein phosphorylation; C:integral component of membrane	F:GO:0004672; F:GO:0005515; F:GO:0005524; P:GO:0006468	F:protein kinase activity; F:protein binding; F:ATP binding; P:protein phosphorylation
HORVU5Hr1G064470	chr5H:497092437-497096180	26.0086	7.95702	No change	No change	Up	Up	1.64214	2.7915e-05	Cysteine-Rich Receptor-Like Protein Kinase 6	PF01657.16	Stress-antifung	F:GO:0004672; F:GO:0004674; F:GO:0005524; C:GO:0005886; P:GO:0006468; C:GO:0016020; C:GO:0016021; F:GO:0016301; P:GO:0016310	F:protein kinase activity; F:protein serine/threonine kinase activity; F:ATP binding; C:plasma membrane; P:protein phosphorylation; C:membrane; C:integral component of membrane; F:kinase activity; P:phosphorylation	no GO terms	no GO terms
HORVU7Hr1G043930	chr7H:135461391-135462424	16.5559	7.95427	No change	No change	Up	Up	1.72428	7.97988e-05	Dead-Box Atp-Dependent Rna Helicase 8-Like	PF00271.30	Helicase_C	F:GO:0003676; F:GO:0004386; F:GO:0005524	F:nucleic acid binding; F:helicase activity; F:ATP binding	no GO terms	no GO terms
HORVU7Hr1G088510	chr7H:537358087-537363021	20.7771	7.95324	No change	No change	Up	Up	1.67192	4.20075e-05	Amino Acid Permease 1	PF01490.17	Aa_trans	P:GO:0003333; C:GO:0005886; F:GO:0015171; C:GO:0016021	P:amino acid transmembrane transport; C:plasma membrane; F:amino acid transmembrane transporter activity; C:integral component of membrane	no GO terms	no GO terms
HORVU5Hr1G001170	chr5H:3915814-3917816	153.07	7.94679	No change	No change	Up	Up	0.936633	2.62314e-15	Electron Transfer Flavoprotein Subunit Alpha, Mitochondrial	PF01012.20	ETF	F:GO:0005507; C:GO:0005759; F:GO:0009055; P:GO:0022900; P:GO:0033539; F:GO:0050660	F:copper ion binding; C:mitochondrial matrix; F:electron transfer activity; P:electron transport chain; P:fatty acid beta-oxidation using acyl-CoA dehydrogenase; F:flavin adenine dinucleotide binding	no GO terms	no GO terms
HORVU7Hr1G064420	chr7H:318882823-318887051	455.594	7.91315	No change	No change	Up	Up	0.597029	3.19366e-37	Predicted Protein	PF07651.15	ANTH	C:GO:0016021	C:integral component of membrane	F:GO:0005543; F:GO:0005545; C:GO:0030136; F:GO:0030276; P:GO:0048268	F:phospholipid binding; F:1-phosphatidylinositol binding; C:clathrin-coated vesicle; F:clathrin binding; P:clathrin coat assembly
HORVU7Hr1G055390	chr7H:226892424-226893019	18.9295	7.9085	No change	No change	Up	Up	1.69984	6.72145e-05	Chitin Elicitor Receptor Kinase 1-Like	-	-	P:GO:0002376; F:GO:0004672; F:GO:0005524; P:GO:0006468; P:GO:0006952; C:GO:0016021	P:immune system process; F:protein kinase activity; F:ATP binding; P:protein phosphorylation; P:defense response; C:integral component of membrane	no GO terms	no GO terms
HORVU1Hr1G047800	chr1H:353622104-353625387	28.9987	7.90703	No change	No change	Up	Up	1.61317	2.15732e-05	Adp-Ribosylation Factor Gtpase-Activating Protein Agd10	PF01412.17	ArfGap	F:GO:0005096; P:GO:0043547; F:GO:0046872	F:GTPase activator activity; P:positive regulation of GTPase activity; F:metal ion binding	F:GO:0005096	F:GTPase activator activity
HORVU3Hr1G060370	chr3H:459725395-459726526	31.2293	7.87423	No change	No change	Up	Up	1.63964	3.41753e-05	Protein Radialis-Like 3	PF00249.30	Myb_DNA-binding	F:GO:0003677; C:GO:0005634	F:DNA binding; C:nucleus	F:GO:0003677	F:DNA binding
HORVU3Hr1G093860	chr3H:644296497-644298481	21.0215	7.8739	No change	No change	Up	Up	1.69414	6.8729e-05	Probable Histone Acetyltransferase Hac-Like 1	PF13923.5	zf-C3HC4_2	F:GO:0016740	F:transferase activity	no GO terms	no GO terms
HORVU4Hr1G020950	chr4H:105312193-105316608	551.98	7.85318	No change	No change	Up	Up	0.516568	4.49847e-49	Methyltransferase-Like Protein 13	-	-	F:GO:0008757; P:GO:0032259	F:S-adenosylmethionine-dependent methyltransferase activity; P:methylation	no GO terms	no GO terms
HORVU4Hr1G055720	chr4H:467766032-467767915	58.2127	7.7739	No change	No change	Up	Up	1.50567	6.1289e-06	-	-	-	-	-	-	-
HORVU2Hr1G055170	chr2H:342023579-342025014	16.6972	7.76504	No change	No change	Up	Up	1.72281	0.000125502	Tyrosine-Sulfated Glycopeptide Receptor 1	PF13855.5	LRR_8	F:GO:0004674; F:GO:0005524; P:GO:0006468; C:GO:0016021	F:protein serine/threonine kinase activity; F:ATP binding; P:protein phosphorylation; C:integral component of membrane	F:GO:0005515	F:protein binding
HORVU2Hr1G125430	chr2H:760880861-760881813	45.777	7.76347	No change	No change	Up	Up	1.57882	2.00307e-05	Acyl-Coenzyme A Thioesterase 13-Like	PF03061.21	4HBT	F:GO:0047617	F:acyl-CoA hydrolase activity	F:GO:0047617	F:acyl-CoA hydrolase activity
HORVU0Hr1G021500	chrUn:112483520-112487361	292.173	7.75905	No change	No change	Up	Up	0.699476	4.08686e-26	Exocyst Complex Component Exo70B1-Like	PF03081.14	Exo70	C:GO:0000145; P:GO:0006887	C:exocyst; P:exocytosis	C:GO:0000145; P:GO:0006887	C:exocyst; P:exocytosis
HORVU7Hr1G081830	chr7H:488676047-488678993	25.1977	7.74952	No change	No change	Up	Up	1.64425	5.12689e-05	Vacuolar Protein Sorting-Associated Protein 35B	PF03635.16	Vps35	C:GO:0005770; C:GO:0005829; P:GO:0006886; F:GO:0008565; C:GO:0030906; P:GO:0042147	C:late endosome; C:cytosol; P:intracellular protein transport; F:protein transporter activity; C:retromer, cargo-selective complex; P:retrograde transport, endosome to Golgi	P:GO:0015031; C:GO:0030906; P:GO:0042147	P:protein transport; C:retromer, cargo-selective complex; P:retrograde transport, endosome to Golgi
HORVU6Hr1G066040	chr6H:455945835-455951293	162.987	7.74005	No change	No change	Up	Up	0.904306	1.47117e-15	Transcription Termination Factor Mterf4, Chloroplastic-Like	-	-	F:GO:0003727; P:GO:0008380; C:GO:0009507; P:GO:0009658; F:GO:0019843; P:GO:0032502; P:GO:0042255	F:single-stranded RNA binding; P:RNA splicing; C:chloroplast; P:chloroplast organization; F:rRNA binding; P:developmental process; P:ribosome assembly	no GO terms	no GO terms
HORVU7Hr1G049720	chr7H:175068804-175073161	18.7533	7.73105	No change	No change	Up	Up	1.69389	9.89556e-05	-	-	-	-	-	-	-
HORVU5Hr1G006330	chr5H:11067323-11069355	12.7091	7.73025	No change	No change	Up	Up	1.82996	0.000401103	Glutathione S-Transferase 4	PF02798.19; PF00043.24	GST_N; GST_C	F:GO:0004364; C:GO:0005737; P:GO:0006749	F:glutathione transferase activity; C:cytoplasm; P:glutathione metabolic process	F:GO:0005515	F:protein binding
HORVU4Hr1G071740	chr4H:581790031-581793337	18.4587	7.71005	No change	No change	Up	Up	1.70802	0.000122347	Protein Far1-Related Sequence 5-Like	PF04434.16	SWIM	P:GO:0006355; F:GO:0008270	P:regulation of transcription, DNA-templated; F:zinc ion binding	P:GO:0006355; F:GO:0008270	P:regulation of transcription, DNA-templated; F:zinc ion binding
HORVU6Hr1G089350	chr6H:569195335-569199853	26.4788	7.69311	No change	No change	Up	Up	1.69564	0.000111087	Cinnamoyl Coa Reductase	PF01370.20	Epimerase	F:GO:0005515; C:GO:0005737; P:GO:0006952; P:GO:0009809; F:GO:0016621; F:GO:0050662; P:GO:0055114	F:protein binding; C:cytoplasm; P:defense response; P:lignin biosynthetic process; F:cinnamoyl-CoA reductase activity; F:coenzyme binding; P:oxidation-reduction process	F:GO:0003824; F:GO:0050662	F:catalytic activity; F:coenzyme binding
HORVU3Hr1G082320	chr3H:598809309-598810131	23.4548	7.68816	No change	No change	Up	Up	1.67643	8.98783e-05	Predicted Protein	-	-	-	-	no GO terms	no GO terms
HORVU1Hr1G007840	chr1H:16641726-16646282	17.5933	7.67886	No change	No change	Up	Up	1.84704	0.000522631	Predicted Protein	PF00067.21	p450	F:GO:0005506; C:GO:0016021; F:GO:0016709; F:GO:0020037; P:GO:0044550; P:GO:0055114	F:iron ion binding; C:integral component of membrane; F:oxidoreductase activity, acting on paired donors, with incorporation or reduction of molecular oxygen, NAD(P)H as one donor, and incorporation of one atom of oxygen; F:heme binding; P:secondary metabolite biosynthetic process; P:oxidation-reduction process	F:GO:0005506; F:GO:0016705; F:GO:0020037; P:GO:0055114	F:iron ion binding; F:oxidoreductase activity, acting on paired donors, with incorporation or reduction of molecular oxygen; F:heme binding; P:oxidation-reduction process
HORVU4Hr1G087520	chr4H:637376692-637378883	10.7933	7.6737	No change	No change	Up	Up	1.85765	0.000578495	Protein Tify 6A	PF06200.13; PF09425.9	tify; CCT_2	F:GO:0005515; P:GO:0050794	F:protein binding; P:regulation of cellular process	no GO terms	no GO terms
HORVU4Hr1G086050	chr4H:633262563-633264769	19.2842	7.6533	No change	No change	Up	Up	1.68527	0.000109324	12-Oxophytodienoate Reductase 1	PF00724.19	Oxidored_FMN	C:GO:0005622; F:GO:0010181; F:GO:0016491; P:GO:0055114	C:intracellular; F:FMN binding; F:oxidoreductase activity; P:oxidation-reduction process	F:GO:0003824; F:GO:0010181; F:GO:0016491; P:GO:0055114	F:catalytic activity; F:FMN binding; F:oxidoreductase activity; P:oxidation-reduction process
HORVU4Hr1G027270	chr4H:167366250-167386600	3310.38	7.62242	No change	No change	Up	Up	0.267667	5.03758e-174	Probable Acyl-Coa Dehydrogenase Ibr3	-	-	F:GO:0003995; P:GO:0033539; P:GO:0048767; F:GO:0050660	F:acyl-CoA dehydrogenase activity; P:fatty acid beta-oxidation using acyl-CoA dehydrogenase; P:root hair elongation; F:flavin adenine dinucleotide binding	no GO terms	no GO terms
HORVU6Hr1G074560	chr6H:514756234-514762527	15.8337	7.59022	No change	No change	Up	Up	1.73888	0.00022941	Brct Domain-Containing Protein At4G02110	PF12738.6	PTCB-BRCT	F:GO:0046872	F:metal ion binding	no GO terms	no GO terms
HORVU3Hr1G116370	chr3H:695816934-695818046	12.4816	7.57411	No change	No change	Up	Up	1.81791	0.000505052	Predicted Protein	-	-	-	-	no IPS match	no IPS match
HORVU6Hr1G063850	chr6H:432108839-432153835	17.439	7.57407	No change	No change	Up	Up	1.727	0.000211042	Disease Resistance Protein Rpm1	-	-	F:GO:0042802; F:GO:0043531; C:GO:0044464; P:GO:0050794	F:identical protein binding; F:ADP binding; C:cell part; P:regulation of cellular process	no GO terms	no GO terms
HORVU2Hr1G056280	chr2H:355284236-355288539	230.264	7.54924	No change	No change	Up	Up	0.71876	2.04389e-23	Predicted Protein	-	-	-	-	no GO terms	no GO terms
HORVU4Hr1G000350	chr4H:675526-718067	16.1997	7.51113	No change	No change	Up	Up	1.76419	0.000351039	Putative Disease Resistance Protein Rga4	PF00931.21	NB-ARC	F:GO:0043531	F:ADP binding	F:GO:0043531	F:ADP binding
HORVU1Hr1G007800	chr1H:16446297-16448141	22.2921	7.48754	No change	No change	Up	Up	1.67112	0.000140919	Probable Cinnamyl Alcohol Dehydrogenase 5	PF08240.11; PF00107.25	ADH_N; ADH_zinc_N	F:GO:0008270; P:GO:0009809; F:GO:0045551; F:GO:0052747; P:GO:0055114	F:zinc ion binding; P:lignin biosynthetic process; F:cinnamyl-alcohol dehydrogenase activity; F:sinapyl alcohol dehydrogenase activity; P:oxidation-reduction process	F:GO:0008270; F:GO:0016491; P:GO:0055114	F:zinc ion binding; F:oxidoreductase activity; P:oxidation-reduction process
HORVU3Hr1G022220	chr3H:78060753-78062179	19.7128	7.48307	No change	No change	Up	Up	1.69389	0.000183734	E3 Ubiquitin-Protein Ligase Sis3	PF13639.5	zf-RING_2	C:GO:0016021; P:GO:0016567; F:GO:0016874; P:GO:0043161; F:GO:0061630	C:integral component of membrane; P:protein ubiquitination; F:ligase activity; P:proteasome-mediated ubiquitin-dependent protein catabolic process; F:ubiquitin protein ligase activity	no GO terms	no GO terms
HORVU1Hr1G004040	chr1H:8634261-8642138	12.0931	7.4627	No change	No change	Up	Up	1.86756	0.000965393	Af427791_11 Rgh2A	PF00931.21	NB-ARC	C:GO:0000145; F:GO:0003824; P:GO:0006887; F:GO:0030246; F:GO:0043531	C:exocyst; F:catalytic activity; P:exocytosis; F:carbohydrate binding; F:ADP binding	F:GO:0043531	F:ADP binding
HORVU3Hr1G007330	chr3H:17704464-17706848	34.3466	7.46072	No change	No change	Up	Up	1.54989	3.24641e-05	Fha Domain Containing Protein	PF13325.5	MCRS_N	F:GO:0002151; C:GO:0031011; C:GO:0071339	F:G-quadruplex RNA binding; C:Ino80 complex; C:MLL1 complex	F:GO:0002151; C:GO:0031011; C:GO:0071339	F:G-quadruplex RNA binding; C:Ino80 complex; C:MLL1 complex
HORVU7Hr1G028720	chr7H:52937427-52938162	44.924	7.45175	No change	No change	Up	Up	1.5214	2.19342e-05	Nuclear Speckle Splicing Regulatory Protein 1	-	-	-	-	no GO terms	no GO terms
HORVU0Hr1G014880	chrUn:82295037-82302256	13.2706	7.43935	No change	No change	Up	Up	1.78792	0.000515473	Lrr Receptor-Like Serine/Threonine-Protein Kinase Fls2	PF13855.5	LRR_8	C:GO:0016020	C:membrane	F:GO:0005515	F:protein binding
HORVU2Hr1G023770	chr2H:71568407-71572157	8.02728	7.3917	No change	No change	Up	No change	2.01812	0.00319384	Gdsl Esterase/Lipase At1G28600-Like	PF00657.21	Lipase_GDSL	F:GO:0016788	F:hydrolase activity, acting on ester bonds	F:GO:0016788	F:hydrolase activity, acting on ester bonds
HORVU5Hr1G068820	chr5H:519556159-519576706	108.437	7.38261	No change	No change	Up	Up	0.918269	8.77373e-14	Protein Kinase Apk1A Chloroplastic	PF00069.24	Pkinase	F:GO:0004675; F:GO:0005524; C:GO:0005886; P:GO:0006468; P:GO:0007178	F:transmembrane receptor protein serine/threonine kinase activity; F:ATP binding; C:plasma membrane; P:protein phosphorylation; P:transmembrane receptor protein serine/threonine kinase signaling pathway	F:GO:0004672; F:GO:0005524; P:GO:0006468	F:protein kinase activity; F:ATP binding; P:protein phosphorylation
HORVU3Hr1G063560	chr3H:485179605-485180902	11.8726	7.37299	No change	No change	Up	Up	1.8388	0.000917117	Electron Transfer Flavoprotein Subunit Alpha Mitochondrial	-	-	F:GO:0005507; C:GO:0005739; F:GO:0009055; P:GO:0022900; F:GO:0050660	F:copper ion binding; C:mitochondrion; F:electron transfer activity; P:electron transport chain; F:flavin adenine dinucleotide binding	no IPS match	no IPS match
HORVU5Hr1G112360	chr5H:638969212-638973776	18.8735	7.37239	No change	No change	Up	Up	1.70825	0.000278341	Predicted Protein	-	-	C:GO:0005634; C:GO:0005694; F:GO:0008270; F:GO:0018024; P:GO:0034968	C:nucleus; C:chromosome; F:zinc ion binding; F:histone-lysine N-methyltransferase activity; P:histone lysine methylation	no IPS match	no IPS match
HORVU5Hr1G116990	chr5H:649734756-649742259	14.3873	7.37216	No change	No change	Up	Up	1.75737	0.000451195	Putative Disease Resistance Protein Rga3	PF00931.21	NB-ARC	C:GO:0005886; P:GO:0006952; P:GO:0007165; F:GO:0043531	C:plasma membrane; P:defense response; P:signal transduction; F:ADP binding	F:GO:0043531	F:ADP binding
HORVU3Hr1G015730	chr3H:37270909-37272720	45.5166	7.35007	No change	No change	Up	Up	1.51773	2.82453e-05	Protein Detoxification 16	PF01554.17	MatE	P:GO:0006855; F:GO:0015238; F:GO:0015297; C:GO:0016021	P:drug transmembrane transport; F:drug transmembrane transporter activity; F:antiporter activity; C:integral component of membrane	P:GO:0006855; F:GO:0015238; F:GO:0015297; C:GO:0016020; P:GO:0055085	P:drug transmembrane transport; F:drug transmembrane transporter activity; F:antiporter activity; C:membrane; P:transmembrane transport
HORVU3Hr1G043210	chr3H:278497665-278497889	14.8118	7.34677	No change	No change	Up	Up	1.74379	0.000419897	Predicted Protein	-	-	C:GO:0016021	C:integral component of membrane	no IPS match	no IPS match
HORVU0Hr1G031810	chrUn:189236782-189239852	17.8031	7.34597	No change	No change	Up	Up	1.69495	0.000259422	Auxin Response Factor 10	-	-	F:GO:0003677; C:GO:0005634; P:GO:0006355; P:GO:0009734	F:DNA binding; C:nucleus; P:regulation of transcription, DNA-templated; P:auxin-activated signaling pathway	no GO terms	no GO terms
HORVU7Hr1G105700	chr7H:617499832-617515666	15.5478	7.34572	No change	No change	Up	Up	1.74698	0.00043497	Beach Domain-Containing Protein B Isoform X1	PF16057.4; PF14844.5; PF02138.17; PF00400.31	DUF4800; PH_BEACH; Beach; WD40	-	-	F:GO:0005515	F:protein binding
HORVU2Hr1G125840	chr2H:761709477-761711996	10.6582	7.34357	No change	No change	Up	Up	1.87455	0.00129813	-	-	-	-	-	-	-
HORVU6Hr1G010400	chr6H:18383670-18386311	28.2082	7.29995	No change	No change	Up	Up	1.57768	7.52812e-05	Predicted Protein	-	-	P:GO:0000724; F:GO:0003677	P:double-strand break repair via homologous recombination; F:DNA binding	no IPS match	no IPS match
HORVU5Hr1G019880	chr5H:87751501-87755385	12.7767	7.29925	No change	No change	Up	No change	1.79236	0.000722597	Hyphal Wall Protein 2-Like	-	-	F:GO:0005516	F:calmodulin binding	no GO terms	no GO terms
HORVU6Hr1G012590	chr6H:24754583-24757624	7.58356	7.29598	No change	No change	Up	No change	2.04557	0.00440683	F-Box/Fbd/Lrr-Repeat Protein At5G22660-Like	-	-	-	-	F:GO:0005515	F:protein binding
HORVU1Hr1G007790	chr1H:16439562-16441613	18.0884	7.27556	No change	No change	Up	Up	1.77223	0.000637677	Predicted Protein	PF00067.21	p450	F:GO:0005506; C:GO:0016021; F:GO:0016709; F:GO:0020037; P:GO:0044550; P:GO:0055114	F:iron ion binding; C:integral component of membrane; F:oxidoreductase activity, acting on paired donors, with incorporation or reduction of molecular oxygen, NAD(P)H as one donor, and incorporation of one atom of oxygen; F:heme binding; P:secondary metabolite biosynthetic process; P:oxidation-reduction process	F:GO:0005506; F:GO:0016705; F:GO:0020037; P:GO:0055114	F:iron ion binding; F:oxidoreductase activity, acting on paired donors, with incorporation or reduction of molecular oxygen; F:heme binding; P:oxidation-reduction process
HORVU2Hr1G095090	chr2H:667938402-667940012	12.6352	7.24445	No change	No change	Up	Up	1.79617	0.000841544	Predicted Protein	-	-	F:GO:0008270	F:zinc ion binding	no GO terms	no GO terms
HORVU5Hr1G031070	chr5H:193969562-193974299	117.933	7.23627	No change	No change	Up	Up	0.916629	2.63572e-13	-	-	-	-	-	-	-
HORVU3Hr1G093920	chr3H:644694473-644695016	18.8198	7.22037	No change	No change	Up	Up	1.73025	0.000491992	Predicted Protein	-	-	C:GO:0016020; C:GO:0016021	C:membrane; C:integral component of membrane	no GO terms	no GO terms
HORVU4Hr1G044390	chr4H:355729571-355730454	9.59504	7.21311	No change	No change	Up	Up	1.94705	0.00276342	Predicted Protein	PF03004.13	Transposase_24	-	-	no GO terms	no GO terms
HORVU3Hr1G002440	chr3H:6029923-6030198	12.0822	7.19131	No change	No change	Up	Up	1.82419	0.00118301	Glycerophosphodiester Phosphodiesterase Protein Kinase Domain-Containing Gdpdl2 Isoform X2	-	-	F:GO:0004672; F:GO:0005524; P:GO:0006468; C:GO:0016021	F:protein kinase activity; F:ATP binding; P:protein phosphorylation; C:integral component of membrane	no GO terms	no GO terms
HORVU2Hr1G116780	chr2H:738909626-738910199	10.2609	7.18982	No change	No change	Up	Up	1.87374	0.00173341	Predicted Protein	PF12609.7	DUF3774	-	-	no GO terms	no GO terms
HORVU7Hr1G000010	chr7H:2-6300	14.0831	7.18955	No change	No change	Up	Up	1.77372	0.000778187	F-Box/Kelch-Repeat Protein Skip11	PF01344.24	Kelch_1	F:GO:0003676; C:GO:0005737; F:GO:0009055; F:GO:0015035; C:GO:0019005; P:GO:0022900; P:GO:0030162; F:GO:0031625; P:GO:0043161; F:GO:0043531; P:GO:0045454	F:nucleic acid binding; C:cytoplasm; F:electron transfer activity; F:protein disulfide oxidoreductase activity; C:SCF ubiquitin ligase complex; P:electron transport chain; P:regulation of proteolysis; F:ubiquitin protein ligase binding; P:proteasome-mediated ubiquitin-dependent protein catabolic process; F:ADP binding; P:cell redox homeostasis	F:GO:0005515	F:protein binding
HORVU0Hr1G017940	chrUn:93298609-93300547	40.1108	7.17076	No change	No change	Up	Up	1.52801	5.60845e-05	Zinc Ion Binding	-	-	F:GO:0008270	F:zinc ion binding	no GO terms	no GO terms
HORVU3Hr1G025450	chr3H:100887637-100888272	14.1133	7.16517	No change	No change	Up	Up	1.77797	0.000850526	Transposon Protein, Putative, Mutator Sub-Class	-	-	F:GO:0003676; F:GO:0008270; C:GO:0016020; C:GO:0016021; F:GO:0043531	F:nucleic acid binding; F:zinc ion binding; C:membrane; C:integral component of membrane; F:ADP binding	F:GO:0008270	F:zinc ion binding
HORVU1Hr1G077830	chr1H:518765963-518770160	14.7508	7.16279	No change	No change	Up	Up	1.76112	0.000737534	Phospholipase D Beta 2-Like	-	-	-	-	no GO terms	no GO terms
HORVU1Hr1G083580	chr1H:532090125-532090809	22.6482	7.16225	No change	No change	Up	Up	1.66138	0.000283733	Predicted Protein	-	-	-	-	no GO terms	no GO terms
HORVU2Hr1G015240	chr2H:33767258-33769385	11.988	7.16098	No change	No change	Up	Up	1.81819	0.00119901	Auxin Response Factor 4	-	-	F:GO:0003677; C:GO:0005634; P:GO:0006355; P:GO:0009734	F:DNA binding; C:nucleus; P:regulation of transcription, DNA-templated; P:auxin-activated signaling pathway	no GO terms	no GO terms
HORVU2Hr1G063550	chr2H:429704172-429706797	286.955	7.15358	No change	No change	Up	Up	0.590114	4.20823e-31	Protein Far-Red Impaired Response 1-Like Isoform X1	PF03101.14; PF10551.8; PF04434.16	FAR1; MULE; SWIM	P:GO:0006355; F:GO:0008270; C:GO:0016021	P:regulation of transcription, DNA-templated; F:zinc ion binding; C:integral component of membrane	P:GO:0006355; F:GO:0008270	P:regulation of transcription, DNA-templated; F:zinc ion binding
ENSRNA049480879	chr5H:8054459-8054556	16.5807	7.1382	No change	No change	Up	Up	1.73198	0.000598449	-	-	-	-	-	-	-
HORVU2Hr1G044680	chr2H:233856457-233863409	146.405	7.13383	No change	No change	Up	Up	0.743536	1.58213e-19	Predicted Protein	PF01657.16; PF07714.16	Stress-antifung; Pkinase_Tyr	F:GO:0004674; F:GO:0005524; C:GO:0005886; P:GO:0006468; C:GO:0016021	F:protein serine/threonine kinase activity; F:ATP binding; C:plasma membrane; P:protein phosphorylation; C:integral component of membrane	F:GO:0004672; F:GO:0005524; P:GO:0006468	F:protein kinase activity; F:ATP binding; P:protein phosphorylation
HORVU2Hr1G011300	chr2H:22589198-22598385	14.7905	7.10926	No change	No change	Up	Up	1.76636	0.000865917	Putative Disease Resistance Rpp13-Like Protein 3	PF00931.21	NB-ARC	F:GO:0043531	F:ADP binding	F:GO:0043531	F:ADP binding
HORVU3Hr1G080450	chr3H:588837615-588839689	12.5143	7.10742	No change	No change	Up	Up	1.80157	0.00117012	Putative Tld Family Protein Isoform X1	PF07534.15	TLD	-	-	no GO terms	no GO terms
HORVU1Hr1G004060	chr1H:8673974-8678244	10.6403	7.10585	No change	No change	Up	Up	1.90774	0.00258207	Af427791_11 Rgh2A	PF00931.21	NB-ARC	C:GO:0000145; F:GO:0003824; P:GO:0006887; F:GO:0030246; F:GO:0043531	C:exocyst; F:catalytic activity; P:exocytosis; F:carbohydrate binding; F:ADP binding	F:GO:0043531	F:ADP binding
HORVU3Hr1G096960	chr3H:654830676-654834224	10.3432	7.04791	No change	No change	Up	Up	1.87312	0.00224402	-	-	-	-	-	-	-
HORVU7Hr1G043960	chr7H:135556591-135557624	8.74625	7.02039	No change	No change	Up	Up	1.95282	0.00401439	Dead-Box Atp-Dependent Rna Helicase 8-Like	PF00271.30	Helicase_C	F:GO:0003676; F:GO:0004386; F:GO:0005524	F:nucleic acid binding; F:helicase activity; F:ATP binding	no GO terms	no GO terms
HORVU4Hr1G065270	chr4H:544423795-544426878	14.5716	7.01932	No change	No change	Up	Up	1.76869	0.00107016	Proline-Rich Receptor-Like Protein Kinase Perk4	PF07714.16	Pkinase_Tyr	F:GO:0003682; F:GO:0004675; F:GO:0005524; C:GO:0005634; C:GO:0005886; P:GO:0006468; P:GO:0007178; F:GO:0008168; C:GO:0016021; P:GO:0032259	F:chromatin binding; F:transmembrane receptor protein serine/threonine kinase activity; F:ATP binding; C:nucleus; C:plasma membrane; P:protein phosphorylation; P:transmembrane receptor protein serine/threonine kinase signaling pathway; F:methyltransferase activity; C:integral component of membrane; P:methylation	F:GO:0004672; F:GO:0005524; P:GO:0006468	F:protein kinase activity; F:ATP binding; P:protein phosphorylation
HORVU3Hr1G110520	chr3H:681786440-681789204	11.2021	7.01869	No change	No change	Up	Up	1.84589	0.00195948	Kinesin-Like Protein Kin-8B	-	-	P:GO:0000070; F:GO:0003777; F:GO:0005524; C:GO:0005871; C:GO:0005874; P:GO:0007018; P:GO:0007019; F:GO:0008017; F:GO:0016887	P:mitotic sister chromatid segregation; F:microtubule motor activity; F:ATP binding; C:kinesin complex; C:microtubule; P:microtubule-based movement; P:microtubule depolymerization; F:microtubule binding; F:ATPase activity	no IPS match	no IPS match
HORVU3Hr1G108790	chr3H:676368188-676380045	271.918	6.99455	Down	No change	Up	Up	1.20808	2.34581e-07	Cyclic Phosphodiesterase	-	-	F:GO:0004113; P:GO:0009187	F:2',3'-cyclic-nucleotide 3'-phosphodiesterase activity; P:cyclic nucleotide metabolic process	F:GO:0004112	F:cyclic-nucleotide phosphodiesterase activity
HORVU2Hr1G059490	chr2H:394371725-394372799	8.10424	6.98857	No change	No change	Up	Up	1.98415	0.00508258	E3 Ubiquitin-Protein Ligase Sis3	PF13639.5	zf-RING_2	C:GO:0016021; P:GO:0016567; F:GO:0016874; P:GO:0043161; F:GO:0061630	C:integral component of membrane; P:protein ubiquitination; F:ligase activity; P:proteasome-mediated ubiquitin-dependent protein catabolic process; F:ubiquitin protein ligase activity	no GO terms	no GO terms
HORVU1Hr1G090330	chr1H:545733554-545739457	23.4456	6.98756	No change	No change	Up	Up	1.60499	0.000239706	Putative Disease Resistance Protein Rga1	PF00931.21	NB-ARC	F:GO:0043531	F:ADP binding	F:GO:0043531	F:ADP binding
HORVU0Hr1G007790	chrUn:44536795-44537524	12.5565	6.98751	No change	No change	Up	Up	1.80266	0.00150733	Predicted Protein	-	-	-	-	no GO terms	no GO terms
HORVU2Hr1G093530	chr2H:658694732-658696335	38.4738	6.95995	No change	No change	Up	Up	1.53326	0.000110159	Cysteine-Rich Repeat Secretory Protein 2-Like	PF01657.16	Stress-antifung	C:GO:0016021	C:integral component of membrane	no GO terms	no GO terms
HORVU4Hr1G068780	chr4H:567058221-567059264	11.2745	6.95846	No change	No change	Up	Up	1.924	0.00372902	Ror1	-	-	F:GO:0003676	F:nucleic acid binding	no IPS match	no IPS match
HORVU5Hr1G112620	chr5H:639852618-639855184	11.0583	6.95844	No change	No change	Up	Up	1.87366	0.00267907	Predicted Protein	-	-	P:GO:0009908; C:GO:0016020; P:GO:0030154	P:flower development; C:membrane; P:cell differentiation	no GO terms	no GO terms
HORVU7Hr1G032880	chr7H:66942883-66947044	10.7617	6.92807	No change	No change	Up	Up	1.91898	0.0038175	Putative Ubiquitin-Like-Specific Protease 1B	PF02902.18	Peptidase_C48	P:GO:0006508; F:GO:0008234	P:proteolysis; F:cysteine-type peptidase activity	P:GO:0006508; F:GO:0008234	P:proteolysis; F:cysteine-type peptidase activity
HORVU6Hr1G014370	chr6H:30603742-30607890	13.9062	6.92481	No change	No change	Up	Up	1.78684	0.0015112	Predicted Protein	PF00646.32	F-box	F:GO:0004842; P:GO:0031146	F:ubiquitin-protein transferase activity; P:SCF-dependent proteasomal ubiquitin-dependent protein catabolic process	F:GO:0005515	F:protein binding
HORVU2Hr1G113250	chr2H:727799389-727809509	6.70807	6.92237	No change	No change	Up	No change	2.10841	0.0108233	Putative Wall-Associated Receptor Kinase-Like 11	PF00069.24	Pkinase	F:GO:0004674; F:GO:0005509; F:GO:0005524; C:GO:0005886; P:GO:0006468; P:GO:0007166; C:GO:0016021; F:GO:0030247	F:protein serine/threonine kinase activity; F:calcium ion binding; F:ATP binding; C:plasma membrane; P:protein phosphorylation; P:cell surface receptor signaling pathway; C:integral component of membrane; F:polysaccharide binding	F:GO:0004672; F:GO:0005509; F:GO:0005524; P:GO:0006468	F:protein kinase activity; F:calcium ion binding; F:ATP binding; P:protein phosphorylation
HORVU7Hr1G000110	chr7H:131811-135943	10.7236	6.92025	No change	No change	Up	Up	1.87667	0.00293744	Putative Disease Resistance Rpp13-Like Protein 3 Isoform X1	-	-	F:GO:0003824; F:GO:0043531; P:GO:0044237	F:catalytic activity; F:ADP binding; P:cellular metabolic process	no GO terms	no GO terms
HORVU5Hr1G087330	chr5H:578455869-578459294	112.897	6.90591	No change	No change	Up	Up	0.85842	8.44503e-14	Predicted Protein	PF03007.15; PF06974.12	WES_acyltransf; DUF1298	F:GO:0004144; C:GO:0005886; C:GO:0016021; P:GO:0019432; F:GO:0047196	F:diacylglycerol O-acyltransferase activity; C:plasma membrane; C:integral component of membrane; P:triglyceride biosynthetic process; F:long-chain-alcohol O-fatty-acyltransferase activity	F:GO:0004144; P:GO:0045017	F:diacylglycerol O-acyltransferase activity; P:glycerolipid biosynthetic process
HORVU5Hr1G119490	chr5H:655833482-655835517	11.8737	6.89263	No change	No change	Up	Up	1.85406	0.00264249	Electron Transfer Flavoprotein Subunit Alpha, Mitochondrial	PF01012.20	ETF	F:GO:0005507; C:GO:0005759; F:GO:0009055; P:GO:0022900; P:GO:0033539; F:GO:0050660	F:copper ion binding; C:mitochondrial matrix; F:electron transfer activity; P:electron transport chain; P:fatty acid beta-oxidation using acyl-CoA dehydrogenase; F:flavin adenine dinucleotide binding	no GO terms	no GO terms
HORVU6Hr1G010100	chr6H:17883059-17888933	27.6649	6.88939	No change	No change	Up	Up	1.57652	0.000224401	Disease Resistance Protein Rga2-Like	PF00931.21	NB-ARC	F:GO:0043531	F:ADP binding	F:GO:0043531	F:ADP binding
HORVU5Hr1G082070	chr5H:566167041-566184837	6.5168	6.85792	No change	No change	Up	No change	2.09336	0.0110611	Uncharacterized Protein Loc100845497 Isoform X3	-	-	F:GO:0003677; F:GO:0003678; F:GO:0004843; F:GO:0005524; P:GO:0006270; P:GO:0006508; P:GO:0006511; F:GO:0008233; F:GO:0008234; F:GO:0008270; P:GO:0016578; P:GO:0016579; F:GO:0016787; P:GO:0032508; F:GO:0036459; C:GO:0042555; F:GO:0046872	F:DNA binding; F:DNA helicase activity; F:thiol-dependent ubiquitin-specific protease activity; F:ATP binding; P:DNA replication initiation; P:proteolysis; P:ubiquitin-dependent protein catabolic process; F:peptidase activity; F:cysteine-type peptidase activity; F:zinc ion binding; P:histone deubiquitination; P:protein deubiquitination; F:hydrolase activity; P:DNA duplex unwinding; F:thiol-depend…	no GO terms	no GO terms
ENSRNA049480891	chr5H:8053257-8053353	10.506	6.85563	No change	No change	Up	Up	1.86566	0.00307173	-	-	-	-	-	-	-
HORVU3Hr1G027340	chr3H:116503489-116535602	8.19443	6.8526	No change	No change	Up	No change	2.03307	0.00829561	Probable Rna-Dependent Rna Polymerase 3	PF05183.11	RdRP	F:GO:0016740	F:transferase activity	F:GO:0003968	F:RNA-directed 5'-3' RNA polymerase activity
HORVU2Hr1G115450	chr2H:734812470-734813143	8.22616	6.8249	No change	No change	Up	No change	1.97507	0.00632565	2-Alkenal Reductase (Nadp(+)-Dependent)	-	-	F:GO:0004650; P:GO:0005975; F:GO:0016491; F:GO:0016788; P:GO:0055114	F:polygalacturonase activity; P:carbohydrate metabolic process; F:oxidoreductase activity; F:hydrolase activity, acting on ester bonds; P:oxidation-reduction process	no GO terms	no GO terms
HORVU4Hr1G044370	chr4H:355727503-355727784	7.60603	6.82262	No change	No change	Up	Up	2.02568	0.00835896	Uncharacterized Protein Loc109737606	-	-	-	-	no IPS match	no IPS match
ENSRNA049480844	chr5H:8054013-8054098	7.13036	6.81874	No change	No change	Up	No change	2.06068	0.0100303	-	-	-	-	-	-	-
HORVU1Hr1G082320	chr1H:529547370-529549266	12.9988	6.81769	No change	No change	Up	Up	1.8131	0.00226189	Predicted Protein	PF09811.8	Yae1_N	F:GO:0016740; P:GO:0042273	F:transferase activity; P:ribosomal large subunit biogenesis	no GO terms	no GO terms
HORVU5Hr1G030720	chr5H:189826023-189828881	56.8024	6.79064	No change	No change	Up	Up	1.13832	8.74093e-08	Structural Maintenance Of Chromosomes Protein 5	PF02463.18	SMC_N	P:GO:0000724; P:GO:0007062; C:GO:0009506; C:GO:0030915	P:double-strand break repair via homologous recombination; P:sister chromatid cohesion; C:plasmodesma; C:Smc5-Smc6 complex	P:GO:0000724; P:GO:0006281; P:GO:0007062; C:GO:0030915	P:double-strand break repair via homologous recombination; P:DNA repair; P:sister chromatid cohesion; C:Smc5-Smc6 complex
HORVU7Hr1G109360	chr7H:627839636-627840404	10.0798	6.7872	No change	No change	Up	Up	1.89141	0.00410001	Putative Transporter Arsb	-	-	F:GO:0015105; P:GO:0015700; C:GO:0016021; P:GO:0055085	F:arsenite transmembrane transporter activity; P:arsenite transport; C:integral component of membrane; P:transmembrane transport	no GO terms	no GO terms
HORVU2Hr1G003260	chr2H:7096980-7097129	81.4632	6.7714	No change	No change	Up	Up	0.939159	3.66927e-11	-	-	-	-	-	-	-
HORVU5Hr1G120740	chr5H:658282516-658286529	222.545	6.7657	No change	No change	Up	Up	1.39024	2.53287e-05	Aspartic Proteinase-Like Protein 2	PF14543.5; PF14541.5	TAXi_N; TAXi_C	F:GO:0008233; P:GO:0019538	F:peptidase activity; P:protein metabolic process	F:GO:0004190; P:GO:0006508	F:aspartic-type endopeptidase activity; P:proteolysis
HORVU7Hr1G117800	chr7H:645919243-645922406	8.33592	6.75138	No change	No change	Up	Up	2.01697	0.00891964	Predicted Protein	PF03181.14	BURP	-	-	no GO terms	no GO terms
HORVU7Hr1G105580	chr7H:617412107-617429724	6.01789	6.75059	No change	No change	Up	No change	2.13222	0.0152116	Beach Domain-Containing Protein B Isoform X1	PF13385.5; PF15787.4	Laminin_G_3; DUF4704	-	-	F:GO:0005488	F:binding
HORVU2Hr1G121190	chr2H:750998639-750999319	230.064	6.73309	No change	No change	Up	Up	0.594141	3.09152e-27	Thylakoid Lumenal 16.5 Kda Protein, Chloroplastic	-	-	P:GO:0010206	P:photosystem II repair	P:GO:0010206	P:photosystem II repair
HORVU2Hr1G077370	chr2H:559573325-559573906	8.61306	6.71885	No change	No change	Up	No change	2.24569	0.0247901	Grf Zinc Finger Family Protein	-	-	F:GO:0008270; C:GO:0016020; C:GO:0016021	F:zinc ion binding; C:membrane; C:integral component of membrane	no GO terms	no GO terms
HORVU2Hr1G048450	chr2H:270977877-270979703	7.66897	6.71335	No change	No change	Up	Up	2.00712	0.00897498	Disease Resistance Protein Rpp13-Like	-	-	P:GO:0050896	P:response to stimulus	no GO terms	no GO terms
HORVU1Hr1G039670	chr1H:278852287-278856189	83.8624	6.69227	No change	No change	Up	Up	1.55388	0.000288034	Protein Nrt1/ Ptr Family 5.2	PF00854.20	PTR2	C:GO:0000502; C:GO:0016021; F:GO:0022857; P:GO:0055085	C:proteasome complex; C:integral component of membrane; F:transmembrane transporter activity; P:transmembrane transport	C:GO:0016020; F:GO:0022857; P:GO:0055085	C:membrane; F:transmembrane transporter activity; P:transmembrane transport
HORVU5Hr1G125340	chr5H:668572425-668575337	6.50447	6.67865	No change	No change	Up	No change	2.20289	0.0222306	Predicted Protein	PF00931.21	NB-ARC	C:GO:0005886; P:GO:0006952; P:GO:0007165; F:GO:0043531	C:plasma membrane; P:defense response; P:signal transduction; F:ADP binding	F:GO:0043531	F:ADP binding
HORVU1Hr1G061270	chr1H:444035533-444040820	7.50934	6.67303	No change	No change	Up	Up	2.01032	0.00971437	Disease Resistance Rpp13-Like Protein 4	-	-	C:GO:0005886; P:GO:0006952; P:GO:0007165	C:plasma membrane; P:defense response; P:signal transduction	no GO terms	no GO terms
HORVU0Hr1G003770	chrUn:17234602-17235024	12.618	6.67096	No change	No change	Up	Up	1.80783	0.00291336	60S Ribosomal Protein L37	PF01907.18	Ribosomal_L37e	C:GO:0000786; F:GO:0003677; F:GO:0003735; P:GO:0006412; F:GO:0019843; C:GO:0022625; F:GO:0046872	C:nucleosome; F:DNA binding; F:structural constituent of ribosome; P:translation; F:rRNA binding; C:cytosolic large ribosomal subunit; F:metal ion binding	F:GO:0003735; C:GO:0005622; C:GO:0005840; P:GO:0006412	F:structural constituent of ribosome; C:intracellular; C:ribosome; P:translation
HORVU2Hr1G070680	chr2H:499083861-499086294	145.52	6.66482	No change	No change	Up	Up	0.692411	1.20002e-19	Betaine Aldehyde Dehydrogenase	PF00171.21	Aldedh	C:GO:0005777; F:GO:0008802; P:GO:0019285; P:GO:0055114; P:GO:0071454	C:peroxisome; F:betaine-aldehyde dehydrogenase activity; P:glycine betaine biosynthetic process from choline; P:oxidation-reduction process; P:cellular response to anoxia	P:GO:0008152; F:GO:0016491; F:GO:0016620; P:GO:0055114	P:metabolic process; F:oxidoreductase activity; F:oxidoreductase activity, acting on the aldehyde or oxo group of donors, NAD or NADP as acceptor; P:oxidation-reduction process
HORVU2Hr1G001370	chr2H:2898413-2901027	27.0976	6.65706	No change	No change	Up	Up	1.58374	0.000437411	-	-	-	-	-	-	-
HORVU5Hr1G119470	chr5H:655758914-655768705	53.2826	6.63799	No change	No change	Up	Up	1.14162	2.05447e-07	Prohibitin-1, Mitochondrial	PF01145.24	Band_7	C:GO:0016020	C:membrane	C:GO:0016020	C:membrane
HORVU0Hr1G002030	chrUn:9769819-9770241	7.13525	6.63374	No change	No change	Up	Up	2.03761	0.0117493	Acyl Carrier Protein 2, Mitochondrial	-	-	F:GO:0000035; F:GO:0000036; C:GO:0005829; P:GO:0006633; F:GO:0008483; P:GO:0009245; C:GO:0016021; F:GO:0016846; F:GO:0031177	F:acyl binding; F:acyl carrier activity; C:cytosol; P:fatty acid biosynthetic process; F:transaminase activity; P:lipid A biosynthetic process; C:integral component of membrane; F:carbon-sulfur lyase activity; F:phosphopantetheine binding	P:GO:0006633	P:fatty acid biosynthetic process
HORVU2Hr1G004140	chr2H:9338903-9340003	8.96002	6.63373	No change	No change	Up	Up	1.93015	0.00671667	Cc-Nbs-Lrr Resistance Protein Mla13	-	-	F:GO:0043531	F:ADP binding	no GO terms	no GO terms
HORVU6Hr1G084110	chr6H:553275130-553276091	12.2678	6.63245	No change	No change	Up	Up	1.81555	0.003292	Lrr Receptor-Like Serine/Threonine-Protein Kinase Efr	PF14111.5	DUF4283	F:GO:0003676; F:GO:0008270; C:GO:0016020; C:GO:0016021; F:GO:0016301; P:GO:0016310	F:nucleic acid binding; F:zinc ion binding; C:membrane; C:integral component of membrane; F:kinase activity; P:phosphorylation	no GO terms	no GO terms
HORVU3Hr1G100270	chr3H:663186654-663192497	8.39157	6.63063	No change	No change	Up	No change	2.17269	0.0210928	Inactive Anthranilate O-Methyltransferase 1-Like	PF03492.14	Methyltransf_7	F:GO:0008168; P:GO:0032259	F:methyltransferase activity; P:methylation	F:GO:0008168	F:methyltransferase activity
HORVU3Hr1G026600	chr3H:108770958-108784106	6.56357	6.62974	No change	No change	Up	No change	2.22732	0.0258127	Predicted Protein	-	-	-	-	no GO terms	no GO terms
HORVU5Hr1G020340	chr5H:93532160-93532996	95.3212	6.60892	No change	No change	Up	Up	0.833154	1.98325e-13	Predicted Protein	-	-	-	-	no IPS match	no IPS match
HORVU4Hr1G074130	chr4H:593153422-593154962	8.45085	6.59553	No change	No change	Up	No change	1.93392	0.00729085	Annexin D4	PF00191.19	Annexin	F:GO:0005509; F:GO:0005544	F:calcium ion binding; F:calcium-dependent phospholipid binding	F:GO:0005509; F:GO:0005544	F:calcium ion binding; F:calcium-dependent phospholipid binding
HORVU5Hr1G060930	chr5H:477743475-477747556	7.40351	6.59469	No change	No change	Up	Up	2.02743	0.0118268	-	-	-	-	-	-	-
HORVU2Hr1G114080	chr2H:731018606-731019389	6.9932	6.59335	No change	No change	Up	Up	2.06462	0.0140345	Lrr Receptor-Like Serine/Threonine-Protein Kinase Gso1	PF13855.5; PF13516.5	LRR_8; LRR_6	C:GO:0016020; F:GO:0016301	C:membrane; F:kinase activity	F:GO:0005515	F:protein binding
ENSRNA049480867	chr5H:8053035-8053120	10.3615	6.59113	No change	No change	Up	Up	1.87539	0.00520953	-	-	-	-	-	-	-
HORVU3Hr1G025400	chr3H:100819039-100839681	9.90977	6.59069	No change	No change	Up	Up	1.87136	0.00508647	Acylamino-Acid-Releasing Enzyme	-	-	F:GO:0004252; P:GO:0006508; F:GO:0008236	F:serine-type endopeptidase activity; P:proteolysis; F:serine-type peptidase activity	no GO terms	no GO terms
HORVU2Hr1G068050	chr2H:477706094-477711264	10.3083	6.58937	No change	No change	Up	Up	1.87846	0.00531994	Probable Magnesium Transporter Nipa2 Isoform X1	PF05653.13	Mg_trans_NIPA	C:GO:0005769; C:GO:0005886; F:GO:0015095; C:GO:0016021; P:GO:1903830	C:early endosome; C:plasma membrane; F:magnesium ion transmembrane transporter activity; C:integral component of membrane; P:magnesium ion transmembrane transport	F:GO:0015095; P:GO:0015693; C:GO:0016021	F:magnesium ion transmembrane transporter activity; P:magnesium ion transport; C:integral component of membrane
HORVU2Hr1G010030	chr2H:18957593-18969700	24.5276	6.5671	No change	No change	Up	Up	1.5866	0.000559657	-	-	-	-	-	-	-
HORVU7Hr1G091370	chr7H:558221188-558223155	7.99173	6.55224	No change	No change	Up	Up	2.00059	0.0110902	F-Box Protein At4G00755	-	-	-	-	no GO terms	no GO terms
HORVU2Hr1G113110	chr2H:727358863-727362345	8.15379	6.5518	No change	No change	Up	Up	2.16093	0.0222306	Acyl Transferase 1	PF02458.14	Transferase	F:GO:0016747	F:transferase activity, transferring acyl groups other than amino-acyl groups	F:GO:0016747	F:transferase activity, transferring acyl groups other than amino-acyl groups
HORVU6Hr1G026820	chr6H:103658567-103659752	8.18511	6.54995	No change	No change	Up	Up	1.96571	0.0093436	Thioredoxin-Like Protein Cxxs1	PF00085.19	Thioredoxin	F:GO:0003756; F:GO:0004791; C:GO:0005829; P:GO:0006662; F:GO:0015035; C:GO:0016021; F:GO:0016671; P:GO:0034599; P:GO:0045454; F:GO:0047134; P:GO:0055114; P:GO:0098869	F:protein disulfide isomerase activity; F:thioredoxin-disulfide reductase activity; C:cytosol; P:glycerol ether metabolic process; F:protein disulfide oxidoreductase activity; C:integral component of membrane; F:oxidoreductase activity, acting on a sulfur group of donors, disulfide as acceptor; P:cellular response to oxidative stress; P:cell redox homeostasis; F:protein-disulfide reductase activi…	P:GO:0006662; F:GO:0015035; P:GO:0045454	P:glycerol ether metabolic process; F:protein disulfide oxidoreductase activity; P:cell redox homeostasis
HORVU1Hr1G004750	chr1H:9845940-9851287	11.1132	6.54861	No change	No change	Up	Up	1.86573	0.00528641	Protein Rf1, Mitochondrial	PF01535.19; PF13041.5; PF12854.6	PPR; PPR_2; PPR_1	F:GO:0003723; F:GO:0004519; P:GO:0009451; C:GO:0043231	F:RNA binding; F:endonuclease activity; P:RNA modification; C:intracellular membrane-bounded organelle	F:GO:0005515	F:protein binding
HORVU1Hr1G015620	chr1H:46657594-46658954	124.868	6.54196	No change	No change	Up	Up	0.715701	1.0427e-17	Os03G0300100	-	-	-	-	no IPS match	no IPS match
HORVU2Hr1G121270	chr2H:751173035-751173227	140.963	6.53331	No change	No change	Up	Up	0.743291	2.20569e-16	Fatty Acid Amide Hydrolase	-	-	F:GO:0004040	F:amidase activity	no IPS match	no IPS match
HORVU5Hr1G029400	chr5H:177297160-177299175	19.7696	6.52836	No change	No change	Up	Up	1.63116	0.000944426	Probable F-Box Protein At4G22165	PF00646.32	F-box	-	-	F:GO:0005515	F:protein binding
HORVU4Hr1G002040	chr4H:3587964-3589369	6.72704	6.51333	No change	No change	Up	Up	2.16704	0.0239154	Probable Xyloglucan Galactosyltransferase Gt19	PF03016.14	Exostosin	P:GO:0006486; F:GO:0016757	P:protein glycosylation; F:transferase activity, transferring glycosyl groups	P:GO:0006486; F:GO:0016757	P:protein glycosylation; F:transferase activity, transferring glycosyl groups
HORVU2Hr1G116800	chr2H:738939963-738949457	22.6271	6.51149	No change	No change	Up	Up	1.61762	0.000864508	Predicted Protein	PF12609.7	DUF3774	-	-	no GO terms	no GO terms
HORVU3Hr1G039480	chr3H:233010935-233012321	14.4631	6.50936	No change	No change	Up	Up	1.77905	0.00323139	Serine/Arginine-Rich Splicing Factor Rs31	PF00076.21	RRM_1	P:GO:0000398; F:GO:0003723; C:GO:0005681; C:GO:0016021	P:mRNA splicing, via spliceosome; F:RNA binding; C:spliceosomal complex; C:integral component of membrane	P:GO:0000398; F:GO:0003676; C:GO:0005681	P:mRNA splicing, via spliceosome; F:nucleic acid binding; C:spliceosomal complex
HORVU5Hr1G000640	chr5H:2449040-2550115	7.46356	6.50378	No change	No change	Up	No change	2.01024	0.012424	Aaa-Atpase Asd, Mitochondrial-Like	PF14363.5; PF00004.28	AAA_assoc; AAA	F:GO:0005524; C:GO:0016021; P:GO:0051301	F:ATP binding; C:integral component of membrane; P:cell division	F:GO:0005524	F:ATP binding
HORVU0Hr1G001470	chrUn:7522306-7524811	20.9373	6.4835	No change	No change	Up	Up	1.67422	0.0015264	Predicted Protein	-	-	F:GO:0000166; P:GO:0001678; F:GO:0004340; C:GO:0005829; P:GO:0006096; F:GO:0008865; F:GO:0019158	F:nucleotide binding; P:cellular glucose homeostasis; F:glucokinase activity; C:cytosol; P:glycolytic process; F:fructokinase activity; F:mannokinase activity	no GO terms	no GO terms
HORVU6Hr1G070920	chr6H:494156667-494157818	7.01923	6.46442	No change	No change	Up	Up	2.11274	0.0206362	Suppressor Of Gamma Response 1-Like	-	-	F:GO:0003677; C:GO:0005634; P:GO:0006355	F:DNA binding; C:nucleus; P:regulation of transcription, DNA-templated	no GO terms	no GO terms
HORVU2Hr1G058740	chr2H:384459078-384459969	7.77198	6.46391	No change	No change	Up	Up	1.99981	0.0125233	Wd Repeat-Containing Protein 26	-	-	P:GO:0006508; F:GO:0008234; C:GO:0016020; C:GO:0016021	P:proteolysis; F:cysteine-type peptidase activity; C:membrane; C:integral component of membrane	no IPS match	no IPS match
HORVU4Hr1G068400	chr4H:565565015-565567943	97.4504	6.43917	No change	No change	Up	Up	0.766456	5.02207e-15	Probable V-Type Proton Atpase Subunit H	PF03224.13	V-ATPase_H_N	C:GO:0000221; C:GO:0000325; C:GO:0005794; C:GO:0005886; P:GO:0007035; C:GO:0009507; P:GO:0015991; F:GO:0046961	C:vacuolar proton-transporting V-type ATPase, V1 domain; C:plant-type vacuole; C:Golgi apparatus; C:plasma membrane; P:vacuolar acidification; C:chloroplast; P:ATP hydrolysis coupled proton transport; F:proton-transporting ATPase activity, rotational mechanism	F:GO:0005488	F:binding
HORVU1Hr1G062920	chr1H:451903095-451904640	6.02449	6.41789	No change	No change	Up	No change	2.14188	0.0245159	U3 Small Nucleolar Rna-Associated Protein 18 Homolog	-	-	P:GO:0000462; C:GO:0032040; C:GO:0034388	P:maturation of SSU-rRNA from tricistronic rRNA transcript (SSU-rRNA, 5.8S rRNA, LSU-rRNA); C:small-subunit processome; C:Pwp2p-containing subcomplex of 90S preribosome	F:GO:0005515	F:protein binding
HORVU1Hr1G040130	chr1H:284279101-284281359	1342.76	6.40059	No change	No change	Up	Up	0.286878	2.15623e-106	Predicted Protein	-	-	-	-	no GO terms	no GO terms
HORVU4Hr1G021630	chr4H:111735047-111737653	20.9946	6.39479	No change	No change	Up	Up	1.63706	0.00135575	Trna-Specific Adenosine Deaminase 1	PF02137.17	A_deamin	F:GO:0003723; F:GO:0004000; P:GO:0006396	F:RNA binding; F:adenosine deaminase activity; P:RNA processing	F:GO:0003723; F:GO:0004000; P:GO:0006396	F:RNA binding; F:adenosine deaminase activity; P:RNA processing
HORVU2Hr1G112840	chr2H:726891523-726893193	11.9816	6.38881	No change	No change	Up	No change	1.92546	0.00975117	3-Ketoacyl-Coa Synthase 6-Like	PF08392.11; PF08541.9	FAE1_CUT1_RppA; ACP_syn_III_C	P:GO:0006633; C:GO:0016021; F:GO:0016747	P:fatty acid biosynthetic process; C:integral component of membrane; F:transferase activity, transferring acyl groups other than amino-acyl groups	F:GO:0003824; P:GO:0006633; P:GO:0008152; C:GO:0016020; F:GO:0016747	F:catalytic activity; P:fatty acid biosynthetic process; P:metabolic process; C:membrane; F:transferase activity, transferring acyl groups other than amino-acyl groups
HORVU3Hr1G011510	chr3H:24866757-24870202	5.76086	6.37246	No change	No change	Up	No change	2.19122	0.0308379	Mitochondrial Glycoprotein	PF02330.15	MAM33	C:GO:0005759	C:mitochondrial matrix	C:GO:0005759	C:mitochondrial matrix
HORVU0Hr1G017490	chrUn:92670362-92673510	10.3013	6.37135	No change	No change	Up	No change	1.9006	0.00877751	Nac Domain-Containing Protein 92	PF02365.14	NAM	F:GO:0003677; C:GO:0005634; P:GO:0006355	F:DNA binding; C:nucleus; P:regulation of transcription, DNA-templated	F:GO:0003677; P:GO:0006355	F:DNA binding; P:regulation of transcription, DNA-templated
HORVU4Hr1G073550	chr4H:590317029-590317289	7.96432	6.36621	No change	No change	Up	Up	2.01084	0.0152116	-	-	-	-	-	-	-
HORVU5Hr1G050480	chr5H:392581593-392635684	71.1435	6.35202	No change	No change	Up	Up	0.865925	1.54352e-11	Protein Far1-Related Sequence 5-Like	PF03101.14	FAR1	P:GO:0006355; F:GO:0008270	P:regulation of transcription, DNA-templated; F:zinc ion binding	P:GO:0006355	P:regulation of transcription, DNA-templated
HORVU6Hr1G047970	chr6H:288108794-288115807	503.773	6.33017	No change	No change	Up	Up	0.912503	2.32057e-10	Subtilisin-Like Protease Sbt2.6	PF02225.21	PA	F:GO:0003676; F:GO:0004252; C:GO:0005618; P:GO:0006508; C:GO:0016020	F:nucleic acid binding; F:serine-type endopeptidase activity; C:cell wall; P:proteolysis; C:membrane	F:GO:0004252; P:GO:0006508	F:serine-type endopeptidase activity; P:proteolysis
HORVU5Hr1G063780	chr5H:494243050-494245021	6.66938	6.32227	No change	No change	Up	Up	2.07343	0.0212336	Protein Virr	-	-	C:GO:0016021	C:integral component of membrane	no GO terms	no GO terms
HORVU2Hr1G002290	chr2H:4686769-4690955	77.9665	6.32198	No change	No change	Up	Up	0.808161	4.47617e-13	Predicted Protein	-	-	C:GO:0016021	C:integral component of membrane	no GO terms	no GO terms
HORVU1Hr1G000350	chr1H:1155485-1333157	100.6	6.3042	No change	No change	Up	No change	1.98932	0.0150834	Predicted Protein	-	-	C:GO:0016021	C:integral component of membrane	no GO terms	no GO terms
HORVU3Hr1G015310	chr3H:35750504-35753149	25.1315	6.29869	No change	No change	Up	Up	1.61669	0.00140969	Cysteine-Rich Receptor-Like Protein Kinase 6	PF01657.16	Stress-antifung	F:GO:0004805; P:GO:0005992; C:GO:0016021; P:GO:0016311	F:trehalose-phosphatase activity; P:trehalose biosynthetic process; C:integral component of membrane; P:dephosphorylation	no GO terms	no GO terms
HORVU5Hr1G059510	chr5H:465180503-465185363	83.6927	6.29684	No change	No change	Up	Up	0.862556	1.95933e-11	Nucleobase-Ascorbate Transporter 7	-	-	F:GO:0003682; C:GO:0005634; F:GO:0008168; P:GO:0032259	F:chromatin binding; C:nucleus; F:methyltransferase activity; P:methylation	no GO terms	no GO terms
HORVU6Hr1G018160	chr6H:45201262-45204098	6.20211	6.27478	No change	No change	Up	Up	2.15083	0.0301372	Subtilisin-Like Protease Sbt1.4	PF05922.15; PF00082.21; PF02225.21	Inhibitor_I9; Peptidase_S8; PA	F:GO:0004252; P:GO:0006508	F:serine-type endopeptidase activity; P:proteolysis	F:GO:0004252; P:GO:0006508	F:serine-type endopeptidase activity; P:proteolysis
HORVU7Hr1G028510	chr7H:52378832-52381375	9.90685	6.27355	No change	No change	Up	Up	1.91898	0.0112944	Hypothetical Protein Triur3_06013	-	-	F:GO:0003677; C:GO:0005634; P:GO:0006351; P:GO:0006355; F:GO:0015098; P:GO:0015689; C:GO:0016020; C:GO:0016021	F:DNA binding; C:nucleus; P:transcription, DNA-templated; P:regulation of transcription, DNA-templated; F:molybdate ion transmembrane transporter activity; P:molybdate ion transport; C:membrane; C:integral component of membrane	F:GO:0003677	F:DNA binding
HORVU6Hr1G069780	chr6H:484229181-484233209	6.83427	6.27029	No change	No change	Up	Up	2.14892	0.0300988	Ulp1 Protease Family, C-Terminal Catalytic Domain Containing Protein, Expressed	-	-	F:GO:0008233	F:peptidase activity	no GO terms	no GO terms
HORVU7Hr1G121190	chr7H:653233110-653236654	6.48726	6.26861	No change	No change	Up	Up	2.13072	0.0281922	Disease Resistance Protein Rpp13-Like	-	-	F:GO:0043531	F:ADP binding	no GO terms	no GO terms
HORVU7Hr1G115250	chr7H:641062267-641063454	29.5781	6.22575	No change	No change	Up	Up	1.59486	0.00136881	Predicted Protein	-	-	-	-	no GO terms	no GO terms
HORVU6Hr1G033620	chr6H:154893446-154894935	5.67647	6.22337	No change	No change	Up	No change	2.23576	0.0426062	Electron Transfer Flavoprotein Subunit Alpha Mitochondrial	-	-	F:GO:0005507; C:GO:0005739; F:GO:0009055; P:GO:0022900; F:GO:0050660	F:copper ion binding; C:mitochondrion; F:electron transfer activity; P:electron transport chain; F:flavin adenine dinucleotide binding	no IPS match	no IPS match
HORVU3Hr1G111940	chr3H:685082447-685086698	6.54774	6.2216	No change	No change	Up	Up	2.17744	0.0353255	Casp-Like Protein 5A2	PF04535.11	DUF588	C:GO:0005886; C:GO:0016020; C:GO:0016021	C:plasma membrane; C:membrane; C:integral component of membrane	no GO terms	no GO terms
HORVU3Hr1G012550	chr3H:27046202-27054168	5.56925	6.22044	No change	No change	Up	No change	2.18204	0.035929	Scarecrow-Like Protein 9	PF03514.13	GRAS	P:GO:0006355	P:regulation of transcription, DNA-templated	no GO terms	no GO terms
HORVU3Hr1G025460	chr3H:100889383-100889673	5.95284	6.21986	No change	No change	Up	Up	2.13864	0.0308365	Histone-Lysine N-Methyltransferase, H3 Lysine-79 Specific-Like	-	-	-	-	no GO terms	no GO terms
HORVU0Hr1G033260	chrUn:199571206-199571749	6.78576	6.21754	No change	No change	Up	Up	2.06651	0.023712	Predicted Protein	-	-	C:GO:0000151; P:GO:0043161	C:ubiquitin ligase complex; P:proteasome-mediated ubiquitin-dependent protein catabolic process	no IPS match	no IPS match
HORVU7Hr1G022700	chr7H:33541992-33544275	16.2183	6.20627	No change	No change	Up	Up	1.69542	0.00321362	Probable Magnesium Transporter Nipa2 Isoform X1	PF05653.13	Mg_trans_NIPA	C:GO:0005769; C:GO:0005886; F:GO:0015095; C:GO:0016021; P:GO:1903830	C:early endosome; C:plasma membrane; F:magnesium ion transmembrane transporter activity; C:integral component of membrane; P:magnesium ion transmembrane transport	F:GO:0015095; P:GO:0015693; C:GO:0016021	F:magnesium ion transmembrane transporter activity; P:magnesium ion transport; C:integral component of membrane
HORVU7Hr1G000700	chr7H:1105108-1110413	40.5175	6.17172	No change	No change	Up	Up	1.0147	4.54234e-08	Disease Resistance Protein Rpp13-Like	PF00931.21	NB-ARC	F:GO:0004820; F:GO:0005524; C:GO:0005737; P:GO:0006426; F:GO:0043531; P:GO:0050896	F:glycine-tRNA ligase activity; F:ATP binding; C:cytoplasm; P:glycyl-tRNA aminoacylation; F:ADP binding; P:response to stimulus	F:GO:0043531	F:ADP binding
HORVU4Hr1G050390	chr4H:411442972-411443617	8.18962	6.16515	No change	No change	Up	No change	2.06036	0.0247696	Hypothetical Protein Triur3_22814	-	-	-	-	no GO terms	no GO terms
HORVU2Hr1G091460	chr2H:648082052-648083820	7.89487	6.16513	No change	No change	Up	No change	1.98102	0.0178653	(+)-Neomenthol Dehydrogenase	PF00106.24	adh_short	-	-	no GO terms	no GO terms
HORVU3Hr1G005810	chr3H:14179537-14182200	8.6717	6.16455	No change	No change	Up	Up	1.95565	0.0158378	Aromatic-L-Amino-Acid Decarboxylase	PF00282.18	Pyridoxal_deC	F:GO:0016829; P:GO:0019752	F:lyase activity; P:carboxylic acid metabolic process	F:GO:0003824; F:GO:0016831; P:GO:0019752; F:GO:0030170	F:catalytic activity; F:carboxy-lyase activity; P:carboxylic acid metabolic process; F:pyridoxal phosphate binding
HORVU6Hr1G008540	chr6H:15658618-15671011	7.20909	6.1616	No change	No change	Up	Up	2.03574	0.0225534	Predicted Protein	-	-	F:GO:0008270	F:zinc ion binding	no GO terms	no GO terms
HORVU5Hr1G013690	chr5H:45613520-45614156	6.47989	6.16098	No change	No change	Up	Up	2.10331	0.0292139	-	-	-	-	-	-	-
HORVU1Hr1G013870	chr1H:37599000-37601168	89.2753	6.12949	No change	No change	Up	Up	0.843766	2.53159e-11	Peptide-N4-(N-Acetyl-Beta-Glucosaminyl)Asparagine Amidase A-Like	PF12222.7	PNGaseA	-	-	no GO terms	no GO terms
HORVU4Hr1G078270	chr4H:607021856-607024644	5.79497	6.10711	No change	No change	Up	Up	2.1528	0.0372892	Transcription Factor Bhlh96	PF00010.25	HLH	F:GO:0005488; C:GO:0005634	F:binding; C:nucleus	F:GO:0046983	F:protein dimerization activity
HORVU2Hr1G068060	chr2H:478109455-478111798	5.81289	6.0518	No change	No change	Up	Up	2.18105	0.0435368	Predicted Protein	-	-	C:GO:0005634; C:GO:0005694; F:GO:0008270; F:GO:0018024; P:GO:0034968	C:nucleus; C:chromosome; F:zinc ion binding; F:histone-lysine N-methyltransferase activity; P:histone lysine methylation	no GO terms	no GO terms
HORVU1Hr1G004050	chr1H:8659068-8661453	30.9651	6.0477	No change	No change	Up	Up	1.23537	2.21369e-05	Disease Resistance Rpp13-Like Protein 4	PF00931.21	NB-ARC	F:GO:0043531	F:ADP binding	F:GO:0043531	F:ADP binding
HORVU1Hr1G019480	chr1H:73571033-73572205	14.889	6.04732	No change	No change	Up	Up	1.74604	0.0061653	Queuine Trna-Ribosyltransferase	PF01702.17	TGT	C:GO:0005737; F:GO:0008479; F:GO:0046872; P:GO:0101030	C:cytoplasm; F:queuine tRNA-ribosyltransferase activity; F:metal ion binding; P:tRNA-guanine transglycosylation	P:GO:0006400; F:GO:0016763	P:tRNA modification; F:transferase activity, transferring pentosyl groups
HORVU6Hr1G092010	chr6H:576815136-576818921	508.474	6.02622	No change	No change	Up	Up	0.334304	3.90169e-69	Receptor-Like Protein 12	PF08263.11; PF13516.5; PF00560.32; PF13855.5	LRRNT_2; LRR_6; LRR_1; LRR_8	C:GO:0016021	C:integral component of membrane	F:GO:0005515	F:protein binding
HORVU2Hr1G087340	chr2H:627172608-627174106	16.8219	5.89604	No change	No change	Up	Up	1.68213	0.00536675	-	-	-	-	-	-	-
HORVU3Hr1G068810	chr3H:521248083-521251499	7.31773	5.85562	No change	No change	Up	Up	2.05309	0.0358172	-	-	-	-	-	-	-
HORVU4Hr1G072540	chr4H:585682830-585684499	7.70272	5.85562	No change	No change	Up	Up	2.02861	0.0326129	Gibberellin 2-Beta-Dioxygenase 8	PF14226.5; PF03171.19	DIOX_N; 2OG-FeII_Oxy	P:GO:0009686; F:GO:0045543; F:GO:0046872; P:GO:0055114	P:gibberellin biosynthetic process; F:gibberellin 2-beta-dioxygenase activity; F:metal ion binding; P:oxidation-reduction process	F:GO:0016491; P:GO:0055114	F:oxidoreductase activity; P:oxidation-reduction process
HORVU1Hr1G055550	chr1H:406702346-406705154	15.1864	5.85559	No change	No change	Up	Up	1.77136	0.0101383	-	-	-	-	-	-	-
HORVU6Hr1G074910	chr6H:516329882-516333868	7.93862	5.8549	No change	No change	Up	Up	1.99572	0.0288227	-	-	-	-	-	-	-
HORVU7Hr1G056530	chr7H:236938191-236952660	12.9602	5.82872	No change	No change	Up	No change	1.8811	0.0186069	Abc Transporter G Family Member 45	PF14510.5; PF00005.26; PF01061.23; PF08370.10	ABC_trans_N; ABC_tran; ABC2_membrane; PDR_assoc	F:GO:0005524; C:GO:0005886; C:GO:0016021; F:GO:0042626; P:GO:0055085	F:ATP binding; C:plasma membrane; C:integral component of membrane; F:ATPase activity, coupled to transmembrane movement of substances; P:transmembrane transport	F:GO:0005524; C:GO:0016020; F:GO:0016887	F:ATP binding; C:membrane; F:ATPase activity
HORVU1Hr1G009590	chr1H:21431312-21439270	100.285	5.81652	No change	No change	Up	Up	0.672984	7.47646e-16	Wheat Leaf Rust Resistance Lr21	-	-	C:GO:0016020; F:GO:0043531	C:membrane; F:ADP binding	no IPS match	no IPS match
HORVU1Hr1G094710	chr1H:556054660-556056408	25.4424	5.79397	No change	No change	Up	Up	1.28666	0.000127604	Uncharacterized Protein Loc109766447	-	-	-	-	no GO terms	no GO terms
HORVU1Hr1G000860	chr1H:2302018-2309472	17.2293	5.76559	No change	No change	Up	Up	1.6849	0.00702799	Putative Disease Resistance Protein Rga4	PF00931.21	NB-ARC	F:GO:0043531	F:ADP binding	F:GO:0043531	F:ADP binding
HORVU3Hr1G001040	chr3H:2363887-2366504	22.8882	5.75105	No change	No change	Up	Up	1.29941	0.000177903	Protein Walls Are Thin 1	PF00892.19	EamA	C:GO:0005886; C:GO:0009705; P:GO:0009826; P:GO:0009834; P:GO:0010315; C:GO:0016021; F:GO:0022857; P:GO:0055085; P:GO:0090355; P:GO:0090358	C:plasma membrane; C:plant-type vacuole membrane; P:unidimensional cell growth; P:plant-type secondary cell wall biogenesis; P:auxin efflux; C:integral component of membrane; F:transmembrane transporter activity; P:transmembrane transport; P:positive regulation of auxin metabolic process; P:positive regulation of tryptophan metabolic process	C:GO:0016020; C:GO:0016021; F:GO:0022857	C:membrane; C:integral component of membrane; F:transmembrane transporter activity
HORVU1Hr1G007830	chr1H:16614810-16617902	40.6592	5.74156	No change	No change	Up	Up	1.66007	0.00626295	4-Hydroxyphenylacetaldehyde Oxime Monooxygenase	PF00067.21	p450	F:GO:0005506; C:GO:0016021; F:GO:0016709; F:GO:0020037; P:GO:0044550; P:GO:0055114	F:iron ion binding; C:integral component of membrane; F:oxidoreductase activity, acting on paired donors, with incorporation or reduction of molecular oxygen, NAD(P)H as one donor, and incorporation of one atom of oxygen; F:heme binding; P:secondary metabolite biosynthetic process; P:oxidation-reduction process	F:GO:0005506; F:GO:0016705; F:GO:0020037; P:GO:0055114	F:iron ion binding; F:oxidoreductase activity, acting on paired donors, with incorporation or reduction of molecular oxygen; F:heme binding; P:oxidation-reduction process
HORVU2Hr1G073270	chr2H:527162480-527163851	42.4116	5.73899	No change	No change	Up	Up	1.04916	1.28784e-06	Aldose Reductase	PF00248.20	Aldo_ket_red	F:GO:0016491; P:GO:0055114	F:oxidoreductase activity; P:oxidation-reduction process	F:GO:0016491; P:GO:0055114	F:oxidoreductase activity; P:oxidation-reduction process
HORVU2Hr1G094740	chr2H:666254418-666257419	113.788	5.73825	No change	No change	Up	Up	0.644228	8.1808e-17	Predicted Protein	PF00069.24	Pkinase	F:GO:0004683; F:GO:0005509; F:GO:0005516; F:GO:0005524; C:GO:0005634; C:GO:0005737; P:GO:0009409; P:GO:0009414; P:GO:0009738; F:GO:0009931; C:GO:0016020; P:GO:0018105; P:GO:0035556; P:GO:0046777; P:GO:1901002	F:calmodulin-dependent protein kinase activity; F:calcium ion binding; F:calmodulin binding; F:ATP binding; C:nucleus; C:cytoplasm; P:response to cold; P:response to water deprivation; P:abscisic acid-activated signaling pathway; F:calcium-dependent protein serine/threonine kinase activity; C:membrane; P:peptidyl-serine phosphorylation; P:intracellular signal transduction; P:protein autophosphory…	F:GO:0004672; F:GO:0005524; P:GO:0006468	F:protein kinase activity; F:ATP binding; P:protein phosphorylation
HORVU7Hr1G044450	chr7H:138400867-138407063	195.789	5.73523	No change	No change	Up	Up	0.515673	3.02825e-26	Protein Breast Cancer Susceptibility 2 Homolog B Isoform X1	PF07168.10	Ureide_permease	P:GO:0000724	P:double-strand break repair via homologous recombination	C:GO:0016021; F:GO:0022857; P:GO:0071705	C:integral component of membrane; F:transmembrane transporter activity; P:nitrogen compound transport
HORVU2Hr1G003640	chr2H:8567063-8573033	22.2424	5.72421	No change	No change	Up	Up	1.31974	0.000256335	Putative Receptor-Like Protein Kinase At4G00960	PF00635.25	Motile_Sperm	F:GO:0004674; F:GO:0005524; C:GO:0005789; P:GO:0006468; F:GO:0043531	F:protein serine/threonine kinase activity; F:ATP binding; C:endoplasmic reticulum membrane; P:protein phosphorylation; F:ADP binding	C:GO:0005789	C:endoplasmic reticulum membrane
ENSRNA049480851	chr5H:8050961-8051043	7.18798	5.71285	No change	No change	Up	Up	2.06306	0.044184	-	-	-	-	-	-	-
HORVU7Hr1G000020	chr7H:8609-11216	14.4126	5.68651	No change	No change	Up	No change	1.7307	0.0107448	Putative Disease Resistance Rpp13-Like Protein 3 Isoform X1	PF00931.21	NB-ARC	F:GO:0003676; C:GO:0005886; P:GO:0006952; P:GO:0007165; F:GO:0009055; F:GO:0015035; P:GO:0022900; F:GO:0043531; P:GO:0045454	F:nucleic acid binding; C:plasma membrane; P:defense response; P:signal transduction; F:electron transfer activity; F:protein disulfide oxidoreductase activity; P:electron transport chain; F:ADP binding; P:cell redox homeostasis	F:GO:0043531	F:ADP binding
HORVU2Hr1G000640	chr2H:1466498-1468456	22.3621	5.65597	No change	No change	Up	Up	1.31436	0.000291864	-	-	-	-	-	-	-
HORVU3Hr1G030770	chr3H:149813635-149823297	80.0331	5.63053	No change	No change	Up	Up	0.76071	9.69993e-12	P-Loop Containing Nucleoside Triphosphate Hydrolase Superfamily Protein	PF00004.28	AAA	F:GO:0005524; C:GO:0005634; C:GO:0016021; F:GO:0016887	F:ATP binding; C:nucleus; C:integral component of membrane; F:ATPase activity	F:GO:0005524	F:ATP binding
HORVU3Hr1G107350	chr3H:672958202-672960937	574.204	5.62828	No change	No change	Up	Up	0.313016	7.74864e-69	Probable Glutathione S-Transferase	PF13417.5; PF00043.24	GST_N_3; GST_C	F:GO:0016740	F:transferase activity	F:GO:0005515	F:protein binding
HORVU1Hr1G071670	chr1H:494381005-494382611	16.0471	5.59712	No change	No change	Up	Up	1.73437	0.0127196	2'-Deoxymugineic-Acid 2'-Dioxygenase-Like	PF14226.5; PF03171.19	DIOX_N; 2OG-FeII_Oxy	F:GO:0016491; F:GO:0046872; P:GO:0055114	F:oxidoreductase activity; F:metal ion binding; P:oxidation-reduction process	F:GO:0016491; P:GO:0055114	F:oxidoreductase activity; P:oxidation-reduction process
HORVU7Hr1G048400	chr7H:164874707-164875498	15.2936	5.56339	No change	No change	Up	No change	1.73093	0.0132116	Nascent Polypeptide-Associated Complex Subunit Alpha, Muscle-Specific Form-Like	-	-	-	-	no GO terms	no GO terms
HORVU2Hr1G022050	chr2H:63080922-63084602	161.47	5.54047	No change	No change	Up	Up	1.10708	1.32623e-05	Serine/Threonine-Protein Kinase Sapk4	PF00069.24	Pkinase	F:GO:0004674; F:GO:0005524; C:GO:0005634; C:GO:0005737; P:GO:0006468; P:GO:0009738; P:GO:0035556	F:protein serine/threonine kinase activity; F:ATP binding; C:nucleus; C:cytoplasm; P:protein phosphorylation; P:abscisic acid-activated signaling pathway; P:intracellular signal transduction	F:GO:0004672; F:GO:0005524; P:GO:0006468	F:protein kinase activity; F:ATP binding; P:protein phosphorylation
HORVU1Hr1G093780	chr1H:553944530-553960976	4786.56	5.45951	No change	No change	Up	Up	1.02136	2.40909e-06	Ribonuclease 3	PF00445.17	Ribonuclease_T2	F:GO:0003723; F:GO:0033897; P:GO:0090502	F:RNA binding; F:ribonuclease T2 activity; P:RNA phosphodiester bond hydrolysis, endonucleolytic	F:GO:0003723; F:GO:0033897	F:RNA binding; F:ribonuclease T2 activity
HORVU3Hr1G015510	chr3H:36378876-36382180	22.298	5.43779	No change	No change	Up	Up	1.31573	0.00057379	Monocopper Oxidase-Like Protein Sku5 Precursor	PF00394.21; PF07731.13	Cu-oxidase; Cu-oxidase_2	F:GO:0005507; C:GO:0005886; C:GO:0009506; F:GO:0016722; P:GO:0055114	F:copper ion binding; C:plasma membrane; C:plasmodesma; F:oxidoreductase activity, oxidizing metal ions; P:oxidation-reduction process	F:GO:0005507; F:GO:0016491; P:GO:0055114	F:copper ion binding; F:oxidoreductase activity; P:oxidation-reduction process
HORVU1Hr1G092260	chr1H:550262293-550262803	68.5182	5.423	No change	No change	Up	Up	0.767682	9.88444e-11	Predicted Protein	PF00462.23	Glutaredoxin	C:GO:0005623; F:GO:0009055; F:GO:0015035; P:GO:0022900; P:GO:0045454	C:cell; F:electron transfer activity; F:protein disulfide oxidoreductase activity; P:electron transport chain; P:cell redox homeostasis	F:GO:0009055; F:GO:0015035; P:GO:0045454	F:electron transfer activity; F:protein disulfide oxidoreductase activity; P:cell redox homeostasis
HORVU2Hr1G024120	chr2H:73142222-73150452	93.1035	5.40909	No change	No change	Up	Up	0.665854	4.61106e-14	(S)-Beta-Bisabolene Synthase	PF01397.20; PF03936.15	Terpene_synth; Terpene_synth_C	F:GO:0000287; P:GO:0008152; F:GO:0010333	F:magnesium ion binding; P:metabolic process; F:terpene synthase activity	F:GO:0000287; P:GO:0008152; F:GO:0010333; F:GO:0016829	F:magnesium ion binding; P:metabolic process; F:terpene synthase activity; F:lyase activity
HORVU2Hr1G022120	chr2H:63814360-63818145	11.3415	5.39802	No change	No change	Up	No change	1.75675	0.0199482	Nucleolar Protein 56	PF08156.12; PF01798.17	NOP5NT; Nop	P:GO:0000154; F:GO:0030515; C:GO:0031428; C:GO:0032040	P:rRNA modification; F:snoRNA binding; C:box C/D snoRNP complex; C:small-subunit processome	no GO terms	no GO terms
HORVU5Hr1G044330	chr5H:341855210-341857644	14.807	5.35948	No change	No change	Up	Up	1.69686	0.0155528	F-Box/Kelch-Repeat Protein At5G26960	PF00646.32; PF01344.24	F-box; Kelch_1	F:GO:0004842; C:GO:0016021; P:GO:0016567; C:GO:0031463	F:ubiquitin-protein transferase activity; C:integral component of membrane; P:protein ubiquitination; C:Cul3-RING ubiquitin ligase complex	F:GO:0005515	F:protein binding
HORVU7Hr1G046370	chr7H:151058789-151065267	59.5179	5.35571	No change	No change	Up	Up	0.779207	3.54786e-10	Putative Disease Resistance Rpp13-Like Protein 3	PF00931.21	NB-ARC	C:GO:0005886; P:GO:0006952; P:GO:0007165; F:GO:0097159; F:GO:1901363	C:plasma membrane; P:defense response; P:signal transduction; F:organic cyclic compound binding; F:heterocyclic compound binding	F:GO:0043531	F:ADP binding
HORVU2Hr1G044340	chr2H:231223951-231225303	19.876	5.30224	No change	No change	Up	No change	1.29368	0.00065334	Predicted Protein	PF00141.22	peroxidase	F:GO:0004601; C:GO:0005576; P:GO:0006979; F:GO:0020037; P:GO:0042744; F:GO:0046872; P:GO:0055114; P:GO:0098869	F:peroxidase activity; C:extracellular region; P:response to oxidative stress; F:heme binding; P:hydrogen peroxide catabolic process; F:metal ion binding; P:oxidation-reduction process; P:cellular oxidant detoxification	F:GO:0004601; P:GO:0006979; F:GO:0020037; P:GO:0042744; P:GO:0055114	F:peroxidase activity; P:response to oxidative stress; F:heme binding; P:hydrogen peroxide catabolic process; P:oxidation-reduction process
HORVU2Hr1G052920	chr2H:319089329-319090218	13.4053	5.26735	No change	No change	Up	No change	1.5274	0.00647424	Probable Glutathione S-Transferase Gstu6	PF02798.19	GST_N	F:GO:0004364; C:GO:0005737; P:GO:0006749; P:GO:0009407	F:glutathione transferase activity; C:cytoplasm; P:glutathione metabolic process; P:toxin catabolic process	F:GO:0005515	F:protein binding
HORVU5Hr1G120420	chr5H:657534572-657536765	22.6898	5.23717	No change	No change	Up	Up	1.15799	0.000117776	Putative Receptor Protein Kinase Zmpk1	PF00954.19; PF00024.25; PF00069.24	S_locus_glycop; PAN_1; Pkinase	F:GO:0004674; F:GO:0005524; C:GO:0005886; P:GO:0006468; C:GO:0016021; P:GO:0048544	F:protein serine/threonine kinase activity; F:ATP binding; C:plasma membrane; P:protein phosphorylation; C:integral component of membrane; P:recognition of pollen	F:GO:0004672; F:GO:0004713; F:GO:0005524; P:GO:0006468; P:GO:0048544	F:protein kinase activity; F:protein tyrosine kinase activity; F:ATP binding; P:protein phosphorylation; P:recognition of pollen
HORVU1Hr1G077560	chr1H:517789252-517792319	118.768	5.2321	No change	No change	Up	Up	0.687022	2.07236e-12	Tyrosine Decarboxylase 1	PF00282.18	Pyridoxal_deC	F:GO:0004197; C:GO:0005615; C:GO:0005764; P:GO:0006520; F:GO:0016831; F:GO:0030170; P:GO:0051603	F:cysteine-type endopeptidase activity; C:extracellular space; C:lysosome; P:cellular amino acid metabolic process; F:carboxy-lyase activity; F:pyridoxal phosphate binding; P:proteolysis involved in cellular protein catabolic process	F:GO:0003824; P:GO:0006520; F:GO:0016831; P:GO:0019752; F:GO:0030170	F:catalytic activity; P:cellular amino acid metabolic process; F:carboxy-lyase activity; P:carboxylic acid metabolic process; F:pyridoxal phosphate binding
HORVU6Hr1G062720	chr6H:419600978-419601226	17.7689	5.20825	No change	No change	Up	Up	1.33204	0.00133671	Aaa, Atpase Associated With A Variety Of Cellular Activities-Like	-	-	F:GO:0005524; C:GO:0009507; F:GO:0016787	F:ATP binding; C:chloroplast; F:hydrolase activity	no GO terms	no GO terms
HORVU5Hr1G027130	chr5H:154231893-154235809	562.527	5.20419	No change	No change	Up	Up	0.322774	3.02876e-55	-	-	-	-	-	-	-
HORVU2Hr1G013020	chr2H:28452211-28456166	18.025	5.17139	No change	No change	Up	Up	1.35514	0.00186129	Protein Trichome Birefringence-Like 4	PF14416.5; PF13839.5	PMR5N; PC-Esterase	C:GO:0005794; C:GO:0016021; F:GO:0016413; P:GO:0071554	C:Golgi apparatus; C:integral component of membrane; F:O-acetyltransferase activity; P:cell wall organization or biogenesis	no GO terms	no GO terms
HORVU3Hr1G104070	chr3H:666149993-666203348	285.587	5.1463	No change	No change	Up	Up	0.798673	5.30559e-09	Pax-Interacting Protein 1	PF00533.25	BRCT	-	-	no GO terms	no GO terms
HORVU2Hr1G123290	chr2H:755062922-755064295	43.5795	5.13672	No change	No change	Up	Up	0.892351	2.80683e-07	Predicted Protein	-	-	-	-	no GO terms	no GO terms
HORVU2Hr1G000560	chr2H:1359251-1367227	121.027	5.13023	No change	No change	Up	Up	0.536963	2.31735e-19	Putative Disease Resistance Protein Rga3	PF00931.21	NB-ARC	F:GO:0043531	F:ADP binding	F:GO:0043531	F:ADP binding
HORVU2Hr1G077350	chr2H:559571157-559571432	32.5741	5.12571	No change	No change	Up	Up	1.02549	1.36734e-05	Protein Far1-Related Sequence 5-Like	-	-	P:GO:0006355; F:GO:0008270	P:regulation of transcription, DNA-templated; F:zinc ion binding	P:GO:0006355	P:regulation of transcription, DNA-templated
HORVU4Hr1G054290	chr4H:452604783-452604933	9.76505	5.08851	No change	No change	Up	Up	1.82857	0.0426792	Predicted Protein	-	-	C:GO:0000814; P:GO:0006886; P:GO:0009630; C:GO:0016021; C:GO:0030131; P:GO:0071985	C:ESCRT II complex; P:intracellular protein transport; P:gravitropism; C:integral component of membrane; C:clathrin adaptor complex; P:multivesicular body sorting pathway	no IPS match	no IPS match
HORVU5Hr1G019220	chr5H:83507486-83510007	68.4097	5.07711	No change	No change	Up	Up	0.710948	5.87662e-11	Coatomer Subunit Beta'-1 Isoform X1	PF00400.31	WD40	C:GO:0000139; F:GO:0005198; P:GO:0006886; P:GO:0006888; P:GO:0006890; P:GO:0006891; C:GO:0030126	C:Golgi membrane; F:structural molecule activity; P:intracellular protein transport; P:ER to Golgi vesicle-mediated transport; P:retrograde vesicle-mediated transport, Golgi to ER; P:intra-Golgi vesicle-mediated transport; C:COPI vesicle coat	F:GO:0005515	F:protein binding
HORVU5Hr1G081360	chr5H:563928631-563932261	110.119	5.054	No change	No change	Up	Up	0.598273	3.448e-15	Dolichol-Phosphate Mannosyltransferase Subunit 1	PF00535.25	Glycos_transf_2	F:GO:0016757	F:transferase activity, transferring glycosyl groups	no GO terms	no GO terms
HORVU1Hr1G040140	chr1H:284282244-284282761	53.0177	5.01786	No change	No change	Up	Up	0.821119	3.85481e-08	Predicted Protein	PF00234.21	Tryp_alpha_amyl	F:GO:0045735	F:nutrient reservoir activity	no GO terms	no GO terms
HORVU2Hr1G069910	chr2H:493109140-493126136	110.983	5.00463	No change	No change	Up	Up	0.556665	3.87725e-17	Predicted Protein	-	-	-	-	no GO terms	no GO terms
HORVU0Hr1G039850	chrUn:249528341-249529327	18.3617	4.99873	No change	No change	Up	Up	1.39207	0.00406863	-	-	-	-	-	-	-
HORVU2Hr1G046180	chr2H:244998786-245005380	79.3622	4.99473	No change	No change	Up	Up	0.606759	1.96684e-14	Aaa-Atpase At3G50940	PF14363.5; PF00004.28	AAA_assoc; AAA	F:GO:0005524	F:ATP binding	F:GO:0005524	F:ATP binding
HORVU3Hr1G093550	chr3H:643000788-643010106	201.57	4.99261	No change	No change	Up	Up	0.445679	1.27773e-26	Probable Lrr Receptor-Like Serine/Threonine-Protein Kinase At1G56130	PF00560.32; PF11721.7; PF07714.16	LRR_1; Malectin; Pkinase_Tyr	F:GO:0004672; F:GO:0005524; P:GO:0006468; C:GO:0016021	F:protein kinase activity; F:ATP binding; P:protein phosphorylation; C:integral component of membrane	F:GO:0004672; F:GO:0005515; F:GO:0005524; P:GO:0006468	F:protein kinase activity; F:protein binding; F:ATP binding; P:protein phosphorylation
HORVU3Hr1G014530	chr3H:33415063-33418033	28.5043	4.98228	No change	No change	Up	Up	1.0044	1.63673e-05	Predicted Protein	PF00646.32	F-box	-	-	F:GO:0005515	F:protein binding
HORVU4Hr1G083690	chr4H:626399015-626402031	41.8422	4.97873	No change	No change	Up	Up	0.869627	3.33716e-07	Auxin Response Factor 4	-	-	F:GO:0003677; C:GO:0005634; P:GO:0006355; P:GO:0009734	F:DNA binding; C:nucleus; P:regulation of transcription, DNA-templated; P:auxin-activated signaling pathway	no GO terms	no GO terms
HORVU2Hr1G000610	chr2H:1401310-1405463	41.2144	4.96817	No change	No change	Up	Up	0.959618	5.70067e-06	Putative Disease Resistance Protein Rga3	-	-	C:GO:0016021; F:GO:0043531	C:integral component of membrane; F:ADP binding	no GO terms	no GO terms
HORVU4Hr1G087680	chr4H:637921579-637923003	16.7141	4.96789	No change	No change	Up	Up	1.21265	0.000658052	Electron Transfer Flavoprotein Subunit Alpha, Mitochondrial	PF01012.20	ETF	F:GO:0005507; C:GO:0005759; F:GO:0009055; P:GO:0022900; P:GO:0033539; F:GO:0050660	F:copper ion binding; C:mitochondrial matrix; F:electron transfer activity; P:electron transport chain; P:fatty acid beta-oxidation using acyl-CoA dehydrogenase; F:flavin adenine dinucleotide binding	no GO terms	no GO terms
HORVU1Hr1G011990	chr1H:29887921-29903349	532.937	4.96527	No change	No change	Up	Up	0.991978	1.3218e-05	Maize Proteinase Inhibitor	PF00280.17	potato_inhibit	F:GO:0004867; F:GO:0008233; P:GO:0009611; P:GO:0010951	F:serine-type endopeptidase inhibitor activity; F:peptidase activity; P:response to wounding; P:negative regulation of endopeptidase activity	F:GO:0004867; P:GO:0009611	F:serine-type endopeptidase inhibitor activity; P:response to wounding
HORVU7Hr1G081980	chr7H:489927573-489942699	45.3952	4.96095	No change	No change	Up	Up	0.883754	6.06291e-07	Retrotransposon Protein, Putative, Ty1-Copia Subclass	PF13976.5	gag_pre-integrs	F:GO:0005488	F:binding	no GO terms	no GO terms
HORVU5Hr1G121440	chr5H:659542130-659826396	284.527	4.9351	No change	No change	Up	Up	0.391573	1.34087e-33	Protein Strubbelig-Receptor Family 5-Like	PF00069.24; PF07714.16	Pkinase; Pkinase_Tyr	F:GO:0004672; F:GO:0005524; P:GO:0006468; C:GO:0016020	F:protein kinase activity; F:ATP binding; P:protein phosphorylation; C:membrane	F:GO:0004672; F:GO:0004674; F:GO:0005524; P:GO:0006468	F:protein kinase activity; F:protein serine/threonine kinase activity; F:ATP binding; P:protein phosphorylation
HORVU5Hr1G064510	chr5H:497437397-497442701	34.3392	4.91877	No change	No change	Up	Up	0.986726	1.45911e-05	Zinc Finger Rna-Binding Protein	PF12874.6	zf-met	F:GO:0003676; F:GO:0003723; F:GO:0003777; C:GO:0005871; P:GO:0007018; F:GO:0008270; F:GO:0016887; F:GO:0046872	F:nucleic acid binding; F:RNA binding; F:microtubule motor activity; C:kinesin complex; P:microtubule-based movement; F:zinc ion binding; F:ATPase activity; F:metal ion binding	F:GO:0003676; F:GO:0008270	F:nucleic acid binding; F:zinc ion binding
HORVU4Hr1G025180	chr4H:146233444-146235398	14.1955	4.88557	No change	No change	Up	No change	1.55219	0.0160763	Cytochrome P450 94C1	PF00067.21	p450	F:GO:0005506; C:GO:0016021; F:GO:0016705; F:GO:0020037; P:GO:0055114	F:iron ion binding; C:integral component of membrane; F:oxidoreductase activity, acting on paired donors, with incorporation or reduction of molecular oxygen; F:heme binding; P:oxidation-reduction process	F:GO:0005506; F:GO:0016705; F:GO:0020037; P:GO:0055114	F:iron ion binding; F:oxidoreductase activity, acting on paired donors, with incorporation or reduction of molecular oxygen; F:heme binding; P:oxidation-reduction process
HORVU5Hr1G085110	chr5H:574013420-574015085	18.2694	4.86165	No change	No change	Up	Up	1.1788	0.000593278	Udp-Galactose Transporter 1	-	-	C:GO:0016021	C:integral component of membrane	no GO terms	no GO terms
HORVU0Hr1G020420	chrUn:107206242-107207384	15.3739	4.85895	No change	No change	Up	Up	1.3896	0.00552225	16.0 Kda Heat Shock Protein, Peroxisomal	PF00011.20	HSP20	P:GO:0000302; C:GO:0005782; P:GO:0006457; P:GO:0009408	P:response to reactive oxygen species; C:peroxisomal matrix; P:protein folding; P:response to heat	no GO terms	no GO terms
HORVU7Hr1G032740	chr7H:66739485-66740411	107.883	4.8252	No change	No change	Up	Up	0.660125	1.83948e-11	Phylloplanin	-	-	C:GO:0016020	C:membrane	no GO terms	no GO terms
HORVU5Hr1G087870	chr5H:579929089-579930649	25.8114	4.80859	No change	No change	Up	Up	1.18405	0.000755869	Histone H4-Like	PF15511.5	CENP-T_C	C:GO:0000786; F:GO:0003677; C:GO:0005634; P:GO:0006334; P:GO:0006352; F:GO:0046982	C:nucleosome; F:DNA binding; C:nucleus; P:nucleosome assembly; P:DNA-templated transcription, initiation; F:protein heterodimerization activity	C:GO:0000786; F:GO:0003677; C:GO:0005634; P:GO:0006334; F:GO:0046982	C:nucleosome; F:DNA binding; C:nucleus; P:nucleosome assembly; F:protein heterodimerization activity
HORVU3Hr1G111880	chr3H:684824605-684831216	141.318	4.79818	No change	No change	Up	Up	0.499678	1.47482e-19	Stomatin-Like Protein 2, Mitochondrial	PF01145.24	Band_7	C:GO:0016020	C:membrane	C:GO:0016020	C:membrane
HORVU2Hr1G071630	chr2H:511370470-511390232	120.476	4.79279	No change	No change	Up	Up	0.506008	5.03479e-19	Potassium Transporter 1	PF02705.15	K_trans	F:GO:0015079; C:GO:0016021; P:GO:0071805	F:potassium ion transmembrane transporter activity; C:integral component of membrane; P:potassium ion transmembrane transport	F:GO:0015079; C:GO:0016020; P:GO:0071805	F:potassium ion transmembrane transporter activity; C:membrane; P:potassium ion transmembrane transport
HORVU7Hr1G002130	chr7H:4110522-4118654	2410.86	4.78396	No change	No change	Up	Up	0.267372	3.37027e-68	Receptor Kinase-Like Protein Xa21	PF08263.11; PF12799.6; PF13855.5; PF00560.32; PF00069.24	LRRNT_2; LRR_4; LRR_8; LRR_1; Pkinase	F:GO:0000166; F:GO:0004672; C:GO:0016020; P:GO:0016310	F:nucleotide binding; F:protein kinase activity; C:membrane; P:phosphorylation	F:GO:0004672; F:GO:0005515; F:GO:0005524; P:GO:0006468	F:protein kinase activity; F:protein binding; F:ATP binding; P:protein phosphorylation
HORVU5Hr1G044830	chr5H:346768421-346770906	1066.84	4.76575	No change	No change	Up	Up	0.230189	1.20435e-91	Replication Factor A Protein 1-Like	PF08646.9	Rep_fac-A_C	C:GO:0016020; C:GO:0016021	C:membrane; C:integral component of membrane	no GO terms	no GO terms
HORVU3Hr1G079750	chr3H:585207576-585212055	49.893	4.70102	No change	No change	Up	Up	0.751793	1.67723e-08	Beta-Glucosidase 2-Like	PF00232.17	Glyco_hydro_1	P:GO:0005975; F:GO:0008422; P:GO:1901657	P:carbohydrate metabolic process; F:beta-glucosidase activity; P:glycosyl compound metabolic process	F:GO:0004553; P:GO:0005975	F:hydrolase activity, hydrolyzing O-glycosyl compounds; P:carbohydrate metabolic process
HORVU7Hr1G047910	chr7H:162419321-162422044	370.778	4.68308	No change	No change	Up	Up	0.393453	4.96953e-30	Protein Radialis-Like 4	PF00249.30	Myb_DNA-binding	F:GO:0003677; C:GO:0005634	F:DNA binding; C:nucleus	F:GO:0003677	F:DNA binding
HORVU6Hr1G010040	chr6H:17836971-17837602	118.93	4.68307	No change	No change	Up	Up	0.553538	3.12718e-15	Disease Resistance Protein Rga2	-	-	F:GO:0043531	F:ADP binding	no GO terms	no GO terms
HORVU2Hr1G003400	chr2H:7551626-7558889	191.947	4.67801	No change	No change	Up	Up	0.469948	5.07901e-21	Predicted Protein	PF00067.21	p450	F:GO:0004497; F:GO:0005506; C:GO:0016021; F:GO:0016705; F:GO:0020037; P:GO:0055114	F:monooxygenase activity; F:iron ion binding; C:integral component of membrane; F:oxidoreductase activity, acting on paired donors, with incorporation or reduction of molecular oxygen; F:heme binding; P:oxidation-reduction process	F:GO:0005506; F:GO:0016705; F:GO:0020037; P:GO:0055114	F:iron ion binding; F:oxidoreductase activity, acting on paired donors, with incorporation or reduction of molecular oxygen; F:heme binding; P:oxidation-reduction process
HORVU4Hr1G029420	chr4H:186376348-186379034	106.063	4.67551	No change	No change	Up	Up	0.590887	2.29487e-13	Sacsin	-	-	C:GO:0016021	C:integral component of membrane	no GO terms	no GO terms
HORVU1Hr1G004030	chr1H:8619138-8622763	46.4836	4.65218	No change	No change	Up	Up	0.779267	8.54613e-08	Disease Resistance Protein Rpp13	PF00931.21	NB-ARC	F:GO:0043531	F:ADP binding	F:GO:0043531	F:ADP binding
HORVU4Hr1G073080	chr4H:587861270-587862192	22.9504	4.63241	No change	No change	Up	Up	1.19175	0.00145356	-	-	-	-	-	-	-
HORVU7Hr1G017750	chr7H:23164277-23170227	73.1106	4.6287	No change	No change	Up	Up	0.607038	1.95359e-12	-	-	-	-	-	-	-
HORVU2Hr1G110420	chr2H:719707429-719741186	10.8304	4.59937	No change	No change	Up	No change	1.53561	0.0245853	Indole-3-Acetic Acid-Induced Protein Arg7-Like	PF02519.13	Auxin_inducible	P:GO:0009733	P:response to auxin	P:GO:0009733	P:response to auxin
HORVU5Hr1G116970	chr5H:649657312-649661506	51.1228	4.57894	No change	No change	Up	Up	0.733556	1.78581e-08	Trna:M(4)X Modification Enzyme Trm13 Homolog Isoform X1	PF11722.7; PF05253.11; PF05206.13	zf-TRM13_CCCH; zf-U11-48K; TRM13	P:GO:0030488; F:GO:0106050	P:tRNA methylation; F:tRNA 2'-O-methyltransferase activity	P:GO:0008033; F:GO:0008168; P:GO:0030488; F:GO:0106050	P:tRNA processing; F:methyltransferase activity; P:tRNA methylation; F:tRNA 2'-O-methyltransferase activity
HORVU4Hr1G005440	chr4H:12269769-12271793	25.0438	4.57376	No change	No change	Up	Up	1.16644	0.00128044	Oxalate Oxidase Gf-2.8-Like	PF00190.21	Cupin_1	C:GO:0005618; C:GO:0005737; F:GO:0030145; F:GO:0045735; C:GO:0048046; F:GO:0050162; P:GO:0055114	C:cell wall; C:cytoplasm; F:manganese ion binding; F:nutrient reservoir activity; C:apoplast; F:oxalate oxidase activity; P:oxidation-reduction process	F:GO:0030145; F:GO:0045735	F:manganese ion binding; F:nutrient reservoir activity
HORVU2Hr1G124350	chr2H:758421797-758423771	91.7567	4.55763	No change	No change	Up	Up	0.57003	1.23136e-13	Abc Transporter D Family Member 1	-	-	F:GO:0005524; C:GO:0016021; F:GO:0042626; P:GO:0055085	F:ATP binding; C:integral component of membrane; F:ATPase activity, coupled to transmembrane movement of substances; P:transmembrane transport	no IPS match	no IPS match
HORVU5Hr1G087320	chr5H:578411633-578422050	38.9811	4.55016	No change	No change	Up	Up	0.953237	3.89024e-05	Alpha/Beta-Hydrolases Superfamily Protein	PF12146.7	Hydrolase_4	F:GO:0016787	F:hydrolase activity	F:GO:0003824	F:catalytic activity
HORVU5Hr1G103130	chr5H:615006045-615009417	30.468	4.54519	No change	No change	Up	Up	0.952064	3.88131e-05	Auxin Response Factor 4	-	-	F:GO:0003677; C:GO:0005634; P:GO:0006355; P:GO:0009734	F:DNA binding; C:nucleus; P:regulation of transcription, DNA-templated; P:auxin-activated signaling pathway	no GO terms	no GO terms
HORVU2Hr1G067150	chr2H:469881761-469883540	133.527	4.51097	No change	No change	Up	Up	1.36789	0.0103757	Predicted Protein	PF09133.9	SANTA	-	-	no GO terms	no GO terms
HORVU2Hr1G047700	chr2H:261517455-261527595	233.327	4.49683	No change	No change	Up	Up	0.41255	3.08555e-25	Putative Ankyrin Repeat Protein Rf_0381	-	-	-	-	F:GO:0005515	F:protein binding
HORVU2Hr1G000630	chr2H:1465139-1466444	22.6572	4.49486	No change	No change	Up	Up	1.03427	0.000247526	-	-	-	-	-	-	-
HORVU1Hr1G013360	chr1H:35213246-35218550	151.152	4.48762	No change	No change	Up	Up	0.427623	2.19615e-23	Probable Galacturonosyltransferase 4 Isoform X2	-	-	C:GO:0000139; P:GO:0045489; F:GO:0047262; P:GO:0071555	C:Golgi membrane; P:pectin biosynthetic process; F:polygalacturonate 4-alpha-galacturonosyltransferase activity; P:cell wall organization	no IPS match	no IPS match
HORVU7Hr1G053370	chr7H:208501420-208508696	23.4819	4.46948	No change	No change	Up	Up	1.00976	0.000177729	Protein Alp1-Like Isoform X1	-	-	-	-	no GO terms	no GO terms
HORVU2Hr1G107410	chr2H:711764235-711765853	69.3134	4.46729	No change	No change	Up	Up	0.634567	1.16704e-10	Rubisco Large Subunit-Binding Protein Subunit Beta, Chloroplastic	PF00118.23	Cpn60_TCP1	F:GO:0005524; C:GO:0005739; C:GO:0005829; P:GO:0006458; P:GO:0007005; C:GO:0009507; P:GO:0042026; F:GO:0044183; F:GO:0051082; P:GO:0061077	F:ATP binding; C:mitochondrion; C:cytosol; P:'de novo' protein folding; P:mitochondrion organization; C:chloroplast; P:protein refolding; F:protein binding involved in protein folding; F:unfolded protein binding; P:chaperone-mediated protein folding	F:GO:0005524; C:GO:0005737; P:GO:0006457; P:GO:0042026	F:ATP binding; C:cytoplasm; P:protein folding; P:protein refolding
HORVU1Hr1G091150	chr1H:547480962-547483430	58.4938	4.46617	No change	No change	Up	Up	0.768389	2.07228e-07	Zf-Ranbp Domain-Containing Protein	-	-	F:GO:0043531; F:GO:0046872	F:ADP binding; F:metal ion binding	no GO terms	no GO terms
HORVU6Hr1G079320	chr6H:537677130-537680040	9.34413	4.44621	No change	No change	Up	No change	1.54577	0.0335925	Protein Xri1-Like Isoform X2	-	-	-	-	no GO terms	no GO terms
HORVU7Hr1G019520	chr7H:26182291-26183686	16.6248	4.43665	No change	No change	Up	No change	1.25189	0.00473846	Dimboa Udp-Glucosyltransferase Bx8	PF00201.17	UDPGT	C:GO:0043231; F:GO:0080043; F:GO:0080044	C:intracellular membrane-bounded organelle; F:quercetin 3-O-glucosyltransferase activity; F:quercetin 7-O-glucosyltransferase activity	P:GO:0008152; F:GO:0016758	P:metabolic process; F:transferase activity, transferring hexosyl groups
HORVU0Hr1G015230	chrUn:83422894-83425037	26.1247	4.42698	No change	No change	Up	Up	0.947338	6.13766e-05	Disease Resistance Protein Rga2-Like Isoform X1	PF00931.21	NB-ARC	C:GO:0005886; P:GO:0007165	C:plasma membrane; P:signal transduction	F:GO:0043531	F:ADP binding
HORVU3Hr1G003960	chr3H:10768737-10779478	11.4537	4.42543	No change	No change	Up	No change	1.43936	0.0198669	Mannan Endo-1,4-Beta-Mannosidase 8	-	-	P:GO:0009845; F:GO:0016985; P:GO:0046355	P:seed germination; F:mannan endo-1,4-beta-mannosidase activity; P:mannan catabolic process	no GO terms	no GO terms
HORVU5Hr1G057210	chr5H:448460027-448463575	111.164	4.41588	No change	No change	Up	Up	0.501482	1.95199e-16	Diacylglycerol Kinase 2	PF00130.21; PF00781.23; PF00609.18	C1_1; DAGK_cat; DAGK_acc	F:GO:0003951; F:GO:0004143; F:GO:0005524; C:GO:0005622; P:GO:0007205; P:GO:0009611; C:GO:0016021; P:GO:0016310; P:GO:0035556; P:GO:0048364; P:GO:0048366	F:NAD+ kinase activity; F:diacylglycerol kinase activity; F:ATP binding; C:intracellular; P:protein kinase C-activating G-protein coupled receptor signaling pathway; P:response to wounding; C:integral component of membrane; P:phosphorylation; P:intracellular signal transduction; P:root development; P:leaf development	F:GO:0003951; F:GO:0004143; P:GO:0007165; P:GO:0007205; P:GO:0008152; F:GO:0016301; P:GO:0035556	F:NAD+ kinase activity; F:diacylglycerol kinase activity; P:signal transduction; P:protein kinase C-activating G-protein coupled receptor signaling pathway; P:metabolic process; F:kinase activity; P:intracellular signal transduction
HORVU7Hr1G044740	chr7H:139812992-139813962	82.195	4.41192	No change	No change	Up	Up	0.600818	1.47141e-11	-	-	-	-	-	-	-
HORVU7Hr1G109710	chr7H:628550200-628553075	209.809	4.40607	No change	No change	Up	Up	0.467992	8.52835e-19	Predicted Protein	PF05922.15; PF00082.21	Inhibitor_I9; Peptidase_S8	F:GO:0004252; P:GO:0006508	F:serine-type endopeptidase activity; P:proteolysis	F:GO:0004252; P:GO:0006508	F:serine-type endopeptidase activity; P:proteolysis
HORVU3Hr1G083990	chr3H:605798447-605838856	829.205	4.34786	No change	No change	Up	Up	0.261638	9.70488e-59	Protein Hasty 1-Like	-	-	P:GO:0000055; P:GO:0000056; F:GO:0005049; C:GO:0005634; C:GO:0005737; P:GO:0046825	P:ribosomal large subunit export from nucleus; P:ribosomal small subunit export from nucleus; F:nuclear export signal receptor activity; C:nucleus; C:cytoplasm; P:regulation of protein export from nucleus	F:GO:0005488	F:binding
HORVU2Hr1G058930	chr2H:387396757-387402186	262.688	4.34097	No change	No change	Up	Up	0.363233	2.83251e-30	Acyl Carrier Protein 1, Chloroplastic-Like	-	-	P:GO:0006633; F:GO:0048037	P:fatty acid biosynthetic process; F:cofactor binding	no GO terms	no GO terms
HORVU0Hr1G000340	chrUn:2092196-2094795	24.4717	4.34079	No change	No change	Up	Up	1.15147	0.00219061	Methionine Gamma-Lyase	PF01053.19	Cys_Met_Meta_PP	F:GO:0003962; F:GO:0004123; C:GO:0005829; P:GO:0009970; F:GO:0018826; P:GO:0019343; P:GO:0019346; F:GO:0030170; P:GO:0042631; P:GO:0051289; P:GO:0071266	F:cystathionine gamma-synthase activity; F:cystathionine gamma-lyase activity; C:cytosol; P:cellular response to sulfate starvation; F:methionine gamma-lyase activity; P:cysteine biosynthetic process via cystathionine; P:transsulfuration; F:pyridoxal phosphate binding; P:cellular response to water deprivation; P:protein homotetramerization; P:'de novo' L-methionine biosynthetic process	F:GO:0003824; F:GO:0030170	F:catalytic activity; F:pyridoxal phosphate binding
HORVU5Hr1G046090	chr5H:358277630-358283092	572.818	4.33278	No change	No change	Up	Up	0.256746	1.38725e-60	Protein Pelota 1	PF03465.14	eRF1_3	F:GO:0004519; C:GO:0005634; C:GO:0005737; P:GO:0006412; C:GO:0016021; P:GO:0032790; F:GO:0043022; F:GO:0046872; P:GO:0070481; P:GO:0070651; P:GO:0070966; P:GO:0071025; P:GO:0090305	F:endonuclease activity; C:nucleus; C:cytoplasm; P:translation; C:integral component of membrane; P:ribosome disassembly; F:ribosome binding; F:metal ion binding; P:nuclear-transcribed mRNA catabolic process, non-stop decay; P:nonfunctional rRNA decay; P:nuclear-transcribed mRNA catabolic process, no-go decay; P:RNA surveillance; P:nucleic acid phosphodiester bond hydrolysis	P:GO:0070481; P:GO:0070966; P:GO:0071025	P:nuclear-transcribed mRNA catabolic process, non-stop decay; P:nuclear-transcribed mRNA catabolic process, no-go decay; P:RNA surveillance
HORVU3Hr1G011480	chr3H:24831805-24834764	21.941	4.32668	No change	No change	Up	Up	1.05415	0.000639623	Probable F-Box Protein At4G22165	PF12937.6; PF03478.17	F-box-like; DUF295	-	-	F:GO:0005515	F:protein binding
HORVU5Hr1G114260	chr5H:643444530-643447569	22.9879	4.28246	No change	No change	Up	Up	1.12979	0.00203718	Protein Nrt1/ Ptr Family 5.6	PF00854.20	PTR2	P:GO:0006857; C:GO:0016021; F:GO:0022857; P:GO:0055085	P:oligopeptide transport; C:integral component of membrane; F:transmembrane transporter activity; P:transmembrane transport	C:GO:0016020; F:GO:0022857; P:GO:0055085	C:membrane; F:transmembrane transporter activity; P:transmembrane transport
HORVU3Hr1G094160	chr3H:645150032-645152981	13.7617	4.28237	No change	No change	Up	Up	1.52262	0.0396095	Nbs-Lrr Protein	-	-	C:GO:0005886; P:GO:0006952; P:GO:0007165	C:plasma membrane; P:defense response; P:signal transduction	no GO terms	no GO terms
HORVU2Hr1G012810	chr2H:27173723-27177282	506.816	4.27054	No change	No change	Up	Up	0.29748	9.59871e-44	Cytochrome P450 99A2	PF00067.21	p450	F:GO:0005506; C:GO:0016021; F:GO:0016709; F:GO:0020037; P:GO:0044550; P:GO:0055114	F:iron ion binding; C:integral component of membrane; F:oxidoreductase activity, acting on paired donors, with incorporation or reduction of molecular oxygen, NAD(P)H as one donor, and incorporation of one atom of oxygen; F:heme binding; P:secondary metabolite biosynthetic process; P:oxidation-reduction process	F:GO:0005506; F:GO:0016705; F:GO:0020037; P:GO:0055114	F:iron ion binding; F:oxidoreductase activity, acting on paired donors, with incorporation or reduction of molecular oxygen; F:heme binding; P:oxidation-reduction process
HORVU4Hr1G073090	chr4H:587959602-587960524	23.284	4.25498	No change	No change	Up	No change	1.15618	0.00301434	Protochlorophyllide Reductase-Like	PF00106.24	adh_short	F:GO:0005515; C:GO:0009507; P:GO:0015979; P:GO:0015995; F:GO:0016630; P:GO:0055114	F:protein binding; C:chloroplast; P:photosynthesis; P:chlorophyll biosynthetic process; F:protochlorophyllide reductase activity; P:oxidation-reduction process	F:GO:0016630; P:GO:0055114	F:protochlorophyllide reductase activity; P:oxidation-reduction process
HORVU6Hr1G031920	chr6H:137590678-137595370	53.0821	4.23153	No change	No change	Up	Up	0.702185	6.27407e-08	50S Ribosomal Protein Hlp, Mitochondrial-Like	-	-	F:GO:0003735; P:GO:0006412; C:GO:0015934	F:structural constituent of ribosome; P:translation; C:large ribosomal subunit	no IPS match	no IPS match
HORVU1Hr1G092310	chr1H:550318076-550320269	79.3549	4.22613	No change	No change	Up	Up	0.587766	4.20944e-11	Predicted Protein	PF00332.17; PF07983.12	Glyco_hydro_17; X8	F:GO:0000166; F:GO:0004553; P:GO:0005975; P:GO:0006164; F:GO:0030247; C:GO:0046658	F:nucleotide binding; F:hydrolase activity, hydrolyzing O-glycosyl compounds; P:carbohydrate metabolic process; P:purine nucleotide biosynthetic process; F:polysaccharide binding; C:anchored component of plasma membrane	F:GO:0004553; P:GO:0005975	F:hydrolase activity, hydrolyzing O-glycosyl compounds; P:carbohydrate metabolic process
HORVU7Hr1G078040	chr7H:458875926-458879889	16.7184	4.20655	No change	No change	Up	Up	1.17591	0.00425815	Protein Far1-Related Sequence 5-Like	PF10551.8	MULE	P:GO:0006355; F:GO:0008270	P:regulation of transcription, DNA-templated; F:zinc ion binding	P:GO:0006355	P:regulation of transcription, DNA-templated
HORVU1Hr1G018020	chr1H:63947104-63948559	25.6329	4.19517	No change	No change	Up	Up	1.03865	0.000822698	Putative E3 Ubiquitin-Protein Ligase Ari2	-	-	C:GO:0000151; P:GO:0000209; C:GO:0005737; F:GO:0016874; F:GO:0031624; P:GO:0032436; F:GO:0046872; F:GO:0061630	C:ubiquitin ligase complex; P:protein polyubiquitination; C:cytoplasm; F:ligase activity; F:ubiquitin conjugating enzyme binding; P:positive regulation of proteasomal ubiquitin-dependent protein catabolic process; F:metal ion binding; F:ubiquitin protein ligase activity	F:GO:0004842; P:GO:0016567	F:ubiquitin-protein transferase activity; P:protein ubiquitination
HORVU7Hr1G116470	chr7H:643579054-643583144	30.9503	4.18984	No change	No change	Up	Up	0.896855	6.17313e-05	Probable Lrr Receptor-Like Serine/Threonine-Protein Kinase At4G37250	PF08263.11; PF13516.5; PF00069.24	LRRNT_2; LRR_6; Pkinase	F:GO:0004672; F:GO:0005524; P:GO:0006468; C:GO:0016021	F:protein kinase activity; F:ATP binding; P:protein phosphorylation; C:integral component of membrane	F:GO:0004672; F:GO:0005515; F:GO:0005524; P:GO:0006468	F:protein kinase activity; F:protein binding; F:ATP binding; P:protein phosphorylation
HORVU1Hr1G000330	chr1H:1074386-1074674	16.2097	4.18264	No change	No change	Up	No change	1.49919	0.041968	Predicted Protein	-	-	-	-	no GO terms	no GO terms
HORVU2Hr1G005340	chr2H:11647559-11650797	63.6567	4.17088	No change	No change	Up	Up	0.675262	2.63535e-08	Disease Resistance Protein Rpm1-Like	-	-	F:GO:0043531	F:ADP binding	no GO terms	no GO terms
HORVU5Hr1G125350	chr5H:668606825-668612274	22.4565	4.16277	No change	No change	Up	Up	1.03678	0.000899915	Leaf Rust Resistance Protein Lr10	PF00931.21	NB-ARC	C:GO:0005886; P:GO:0006952; P:GO:0007165; F:GO:0043531	C:plasma membrane; P:defense response; P:signal transduction; F:ADP binding	F:GO:0043531	F:ADP binding
HORVU0Hr1G024100	chrUn:123707484-123709300	39.0961	4.15599	No change	No change	Up	Up	0.852795	2.45911e-05	Predicted Protein	PF07893.12	DUF1668	-	-	no GO terms	no GO terms
HORVU3Hr1G117660	chr3H:698957168-698958039	423.756	4.13206	Up	Down	Up	No change	0.364623	3.09152e-27	23 Kda Jasmonate-Induced Protein-Like	-	-	-	-	no GO terms	no GO terms
HORVU6Hr1G090630	chr6H:573329192-573331763	242.685	4.05255	No change	No change	Up	Up	0.387802	3.39846e-23	Probable Carboxylesterase 15	PF07859.12	Abhydrolase_3	P:GO:0009056; F:GO:0016787	P:catabolic process; F:hydrolase activity	P:GO:0008152; F:GO:0016787	P:metabolic process; F:hydrolase activity
HORVU2Hr1G116250	chr2H:737329453-737330959	31.8365	4.03186	No change	No change	Up	Up	0.945059	0.000338658	Bifunctional Epoxide Hydrolase 2	PF00561.19	Abhydrolase_1	F:GO:0016787	F:hydrolase activity	F:GO:0003824	F:catalytic activity
HORVU3Hr1G110480	chr3H:681733080-681747348	184.894	4.03152	No change	No change	Up	Up	0.44513	2.18765e-17	Dna Mismatch Repair Protein Mlh1	PF13589.5; PF01119.18; PF16413.4	HATPase_c_3; DNA_mis_repair; Mlh1_C	C:GO:0000790; C:GO:0000795; F:GO:0003697; F:GO:0005524; C:GO:0005712; P:GO:0006298; P:GO:0006312; P:GO:0009555; P:GO:0009845; F:GO:0016887; F:GO:0030983; C:GO:0032389; P:GO:0048316	C:nuclear chromatin; C:synaptonemal complex; F:single-stranded DNA binding; F:ATP binding; C:chiasma; P:mismatch repair; P:mitotic recombination; P:pollen development; P:seed germination; F:ATPase activity; F:mismatched DNA binding; C:MutLalpha complex; P:seed development	F:GO:0005524; P:GO:0006298; F:GO:0016887; F:GO:0030983; C:GO:0032300	F:ATP binding; P:mismatch repair; F:ATPase activity; F:mismatched DNA binding; C:mismatch repair complex
HORVU6Hr1G055440	chr6H:352480530-352481695	27.885	4.02738	No change	No change	Up	No change	1.11675	0.00386352	Glycine-Rich Rna-Binding Protein Grp2A	PF00076.21	RRM_1	F:GO:0003723; C:GO:0005634	F:RNA binding; C:nucleus	F:GO:0003676	F:nucleic acid binding
HORVU7Hr1G075020	chr7H:432044167-432045402	119.454	3.9616	No change	No change	Up	Up	0.515886	1.31469e-12	Predicted Protein	-	-	-	-	no GO terms	no GO terms
HORVU4Hr1G054280	chr4H:452544119-452544493	41.5237	3.91669	No change	No change	Up	Up	0.740915	3.25884e-06	Predicted Protein	-	-	-	-	no GO terms	no GO terms
HORVU3Hr1G104770	chr3H:667120015-667124421	79.7941	3.91051	No change	No change	Up	Up	0.601862	3.80856e-09	Disease Resistance Rpp13-Like Protein 4	PF00931.21	NB-ARC	C:GO:0005886; P:GO:0006952; P:GO:0007165; F:GO:0043531	C:plasma membrane; P:defense response; P:signal transduction; F:ADP binding	F:GO:0043531	F:ADP binding
HORVU6Hr1G090280	chr6H:571867730-571870924	570.732	3.91021	No change	No change	Up	Up	0.340344	5.52878e-28	Predicted Protein	-	-	-	-	no IPS match	no IPS match
HORVU1Hr1G092240	chr1H:550241224-550244025	29.2561	3.89053	No change	No change	Up	Up	0.810467	3.44395e-05	Predicted Protein	PF00332.17; PF07983.12	Glyco_hydro_17; X8	F:GO:0004553; P:GO:0005975; F:GO:0030247; P:GO:0044237; P:GO:0044281; C:GO:0046658; P:GO:1901564	F:hydrolase activity, hydrolyzing O-glycosyl compounds; P:carbohydrate metabolic process; F:polysaccharide binding; P:cellular metabolic process; P:small molecule metabolic process; C:anchored component of plasma membrane; P:organonitrogen compound metabolic process	F:GO:0004553; P:GO:0005975	F:hydrolase activity, hydrolyzing O-glycosyl compounds; P:carbohydrate metabolic process
HORVU7Hr1G000630	chr7H:954456-958030	174.086	3.88612	No change	No change	Up	Up	0.387211	2.28718e-21	Disease Resistance Protein Rpp13-Like	PF00931.21	NB-ARC	F:GO:0004820; F:GO:0005524; C:GO:0005737; P:GO:0006426; F:GO:0043531; P:GO:0050896	F:glycine-tRNA ligase activity; F:ATP binding; C:cytoplasm; P:glycyl-tRNA aminoacylation; F:ADP binding; P:response to stimulus	F:GO:0043531	F:ADP binding
HORVU3Hr1G112920	chr3H:687329128-687330560	40.4758	3.88009	No change	No change	Up	Up	0.76518	9.62697e-06	-	-	-	-	-	-	-
HORVU4Hr1G074230	chr4H:593489954-593505010	15.5063	3.8774	No change	No change	Up	No change	1.39692	0.0434394	Protein Chromatin Remodeling 35	PF00176.22; PF00271.30	SNF2_N; Helicase_C	F:GO:0005524	F:ATP binding	F:GO:0005524	F:ATP binding
HORVU7Hr1G111280	chr7H:633235382-633240242	44.1206	3.87007	No change	No change	Up	Up	0.756755	7.83329e-06	Ethylene-Responsive Transcription Factor Rap2-3-Like	PF00847.19	AP2	F:GO:0003677; F:GO:0003700; C:GO:0005634; P:GO:0006355	F:DNA binding; F:DNA-binding transcription factor activity; C:nucleus; P:regulation of transcription, DNA-templated	F:GO:0003677; F:GO:0003700; P:GO:0006355	F:DNA binding; F:DNA-binding transcription factor activity; P:regulation of transcription, DNA-templated
HORVU1Hr1G085680	chr1H:536100359-536105421	11.1381	3.86903	No change	No change	Up	Up	1.35384	0.0352809	Kr1 Protein	PF01554.17	MatE	F:GO:0003677; F:GO:0004803; P:GO:0006313; P:GO:0006855; F:GO:0015238; F:GO:0015297; C:GO:0016021	F:DNA binding; F:transposase activity; P:transposition, DNA-mediated; P:drug transmembrane transport; F:drug transmembrane transporter activity; F:antiporter activity; C:integral component of membrane	P:GO:0006855; F:GO:0015238; F:GO:0015297; C:GO:0016020; P:GO:0055085	P:drug transmembrane transport; F:drug transmembrane transporter activity; F:antiporter activity; C:membrane; P:transmembrane transport
HORVU0Hr1G001180	chrUn:6464811-6469430	276.275	3.86125	No change	No change	Up	Up	0.317908	3.23531e-31	Proteasome Subunit Alpha Type-3	PF10584.8; PF00227.25	Proteasome_A_N; Proteasome	F:GO:0004298; C:GO:0005634; C:GO:0005737; P:GO:0006511; C:GO:0019773	F:threonine-type endopeptidase activity; C:nucleus; C:cytoplasm; P:ubiquitin-dependent protein catabolic process; C:proteasome core complex, alpha-subunit complex	F:GO:0004175; F:GO:0004298; C:GO:0005839; P:GO:0006511; C:GO:0019773; P:GO:0051603	F:endopeptidase activity; F:threonine-type endopeptidase activity; C:proteasome core complex; P:ubiquitin-dependent protein catabolic process; C:proteasome core complex, alpha-subunit complex; P:proteolysis involved in cellular protein catabolic process
HORVU2Hr1G116490	chr2H:738187672-738189183	61.2503	3.84979	No change	No change	Up	Up	0.596769	5.0705e-09	Predicted Protein	-	-	-	-	no GO terms	no GO terms
HORVU3Hr1G087950	chr3H:623125405-623129142	16.8439	3.83998	No change	No change	Up	No change	1.07675	0.00440956	Internal Alternative Nad(P)H-Ubiquinone Oxidoreductase A1, Mitochondrial-Like	-	-	F:GO:0016491; P:GO:0055114	F:oxidoreductase activity; P:oxidation-reduction process	no GO terms	no GO terms
HORVU7Hr1G049680	chr7H:175047844-175065105	25.995	3.80925	No change	No change	Up	Up	0.994366	0.00177085	-	-	-	-	-	-	-
HORVU3Hr1G060110	chr3H:457720957-457721350	10.779	3.80309	No change	No change	Up	No change	1.32917	0.0349648	-	-	-	-	-	-	-
HORVU2Hr1G110720	chr2H:720583689-720586650	47.9697	3.80037	No change	No change	Up	Up	0.701152	1.64817e-06	Transmembrane 9 Superfamily Member 11	PF02990.15	EMP70	C:GO:0016021	C:integral component of membrane	C:GO:0016021	C:integral component of membrane
HORVU3Hr1G001060	chr3H:2374373-2375742	131.97	3.79205	No change	No change	Up	Up	0.516939	1.54352e-11	Predicted Protein	-	-	C:GO:0016021	C:integral component of membrane	no GO terms	no GO terms
HORVU3Hr1G070560	chr3H:533394687-533396192	40.8866	3.7912	No change	No change	Up	No change	0.742144	8.05111e-06	Peptidase M28 Family Protein	PF02225.21	PA	F:GO:0004180; P:GO:0006508; C:GO:0016021	F:carboxypeptidase activity; P:proteolysis; C:integral component of membrane	no GO terms	no GO terms
HORVU1Hr1G000450	chr1H:1310894-1313145	42.5591	3.75393	No change	No change	Up	Up	0.943556	0.00103162	Predicted Protein	-	-	C:GO:0016021	C:integral component of membrane	no GO terms	no GO terms
HORVU4Hr1G065250	chr4H:544418648-544423399	124.618	3.7516	No change	No change	Up	Up	0.431595	5.02181e-16	Protein Far1-Related Sequence 5-Like	PF03101.14	FAR1	P:GO:0006355; F:GO:0008270	P:regulation of transcription, DNA-templated; F:zinc ion binding	P:GO:0006355	P:regulation of transcription, DNA-templated
HORVU6Hr1G055990	chr6H:357473643-357477273	510.663	3.74581	No change	No change	Up	Up	0.27492	2.28363e-39	Protein Far-Red Impaired Response 1-Like Isoform X1	PF03101.14; PF10551.8; PF04434.16	FAR1; MULE; SWIM	P:GO:0006355; F:GO:0008270; C:GO:0016021	P:regulation of transcription, DNA-templated; F:zinc ion binding; C:integral component of membrane	P:GO:0006355; F:GO:0008270	P:regulation of transcription, DNA-templated; F:zinc ion binding
HORVU2Hr1G018480	chr2H:47285787-47287644	59.8454	3.72367	No change	No change	Up	No change	0.778682	3.7482e-05	Predicted Protein	PF00141.22	peroxidase	F:GO:0004601; C:GO:0005576; P:GO:0006979; F:GO:0020037; P:GO:0042744; F:GO:0046872; P:GO:0055114; P:GO:0098869	F:peroxidase activity; C:extracellular region; P:response to oxidative stress; F:heme binding; P:hydrogen peroxide catabolic process; F:metal ion binding; P:oxidation-reduction process; P:cellular oxidant detoxification	F:GO:0004601; P:GO:0006979; F:GO:0020037; P:GO:0042744; P:GO:0055114	F:peroxidase activity; P:response to oxidative stress; F:heme binding; P:hydrogen peroxide catabolic process; P:oxidation-reduction process
HORVU4Hr1G063430	chr4H:531361349-531362720	142.165	3.71669	No change	No change	Up	Up	0.561699	1.83477e-09	Salt Tolerant-Related Protein	-	-	C:GO:0016020	C:membrane	no GO terms	no GO terms
HORVU5Hr1G031730	chr5H:203381421-203382338	10.9875	3.70391	No change	No change	Up	No change	1.33979	0.044681	Nascent Polypeptide-Associated Complex Subunit Alpha, Muscle-Specific Form-Like	-	-	-	-	no GO terms	no GO terms
HORVU4Hr1G034790	chr4H:253054238-253057385	14.9725	3.69898	No change	No change	Up	No change	1.33832	0.0447561	Udp-Galactose Transporter 1	PF03151.15	TPT	C:GO:0016021	C:integral component of membrane	no GO terms	no GO terms
HORVU2Hr1G127130	chr2H:765943371-765945953	418.495	3.69729	No change	No change	Up	Up	0.306415	7.61945e-31	Predicted Protein	PF12527.7	DUF3727	-	-	no GO terms	no GO terms
HORVU1Hr1G022790	chr1H:98557721-98564547	228.355	3.6885	No change	No change	Up	Up	0.337463	2.24416e-25	Heparan-Alpha-Glucosaminide N-Acetyltransferase	PF07786.11	DUF1624	C:GO:0016021; F:GO:0016746	C:integral component of membrane; F:transferase activity, transferring acyl groups	no GO terms	no GO terms
HORVU1Hr1G073400	chr1H:503256232-503257711	46.4529	3.68849	No change	No change	Up	Up	0.696587	3.11305e-06	Tetratricopeptide Repeat (Tpr)-Like Superfamily Protein	-	-	P:GO:0006396	P:RNA processing	no GO terms	no GO terms
HORVU7Hr1G019920	chr7H:26987125-26987314	27.9891	3.67987	No change	No change	Up	Up	0.921654	0.000976901	Predicted Protein	-	-	C:GO:0000814; P:GO:0006886; P:GO:0009630; C:GO:0016021; C:GO:0030131; P:GO:0071985	C:ESCRT II complex; P:intracellular protein transport; P:gravitropism; C:integral component of membrane; C:clathrin adaptor complex; P:multivesicular body sorting pathway	no IPS match	no IPS match
HORVU5Hr1G099470	chr5H:610287150-610289347	20.9272	3.67942	No change	No change	Up	Up	1.1795	0.0174997	Transcription Factor Jungbrunnen 1	PF02365.14	NAM	F:GO:0003677; C:GO:0005634; P:GO:0006355	F:DNA binding; C:nucleus; P:regulation of transcription, DNA-templated	F:GO:0003677; P:GO:0006355	F:DNA binding; P:regulation of transcription, DNA-templated
HORVU2Hr1G040170	chr2H:194458553-194464429	595.734	3.6696	No change	No change	Up	Up	0.268868	1.72165e-39	Multiple Organellar Rna Editing Factor 2, Chloroplastic-Like	-	-	P:GO:0016554	P:cytidine to uridine editing	P:GO:0016554	P:cytidine to uridine editing
HORVU1Hr1G048510	chr1H:359807231-359809017	41.0708	3.66518	No change	No change	Up	Up	0.705991	5.30375e-06	Fructan 1-Exohydrolase	PF00251.19; PF08244.11	Glyco_hydro_32N; Glyco_hydro_32C	F:GO:0004564; P:GO:0005975; F:GO:0033948	F:beta-fructofuranosidase activity; P:carbohydrate metabolic process; F:fructan beta-(2,1)-fructosidase activity	F:GO:0004553; P:GO:0005975	F:hydrolase activity, hydrolyzing O-glycosyl compounds; P:carbohydrate metabolic process
HORVU4Hr1G032660	chr4H:224117211-224121441	203.681	3.65118	No change	No change	Up	Up	0.35692	3.35243e-22	Sterol 3-Beta-Glucosyltransferase Ugt80A2	-	-	P:GO:0005975; P:GO:0030259; C:GO:0043231; F:GO:0080043; F:GO:0080044	P:carbohydrate metabolic process; P:lipid glycosylation; C:intracellular membrane-bounded organelle; F:quercetin 3-O-glucosyltransferase activity; F:quercetin 7-O-glucosyltransferase activity	no GO terms	no GO terms
HORVU1Hr1G043580	chr1H:316364216-316368493	17.1884	3.64754	No change	No change	Up	No change	1.02723	0.00463837	Ubiquitin Carboxyl-Terminal Hydrolase 12-Like	PF00917.25	MATH	-	-	F:GO:0005515	F:protein binding
HORVU2Hr1G077360	chr2H:559572253-559572760	80.4846	3.64171	No change	No change	Up	Up	0.587167	2.25417e-08	Protein Far1-Related Sequence 5-Like	-	-	F:GO:0003676; P:GO:0006355; F:GO:0008270	F:nucleic acid binding; P:regulation of transcription, DNA-templated; F:zinc ion binding	F:GO:0003676; F:GO:0008270	F:nucleic acid binding; F:zinc ion binding
HORVU2Hr1G004030	chr2H:9257883-9258487	18.3309	3.62427	No change	No change	Up	No change	1.10735	0.011168	Putative Amidase C869.01	-	-	-	-	no GO terms	no GO terms
HORVU5Hr1G057220	chr5H:448593773-448598596	99.5785	3.61883	No change	No change	Up	Up	0.475136	2.06688e-12	Diacylglycerol Kinase 2	PF00130.21; PF00781.23; PF00609.18	C1_1; DAGK_cat; DAGK_acc	F:GO:0003951; F:GO:0004143; F:GO:0005524; C:GO:0005622; P:GO:0007205; P:GO:0009611; C:GO:0016021; P:GO:0016310; P:GO:0035556; P:GO:0048364; P:GO:0048366	F:NAD+ kinase activity; F:diacylglycerol kinase activity; F:ATP binding; C:intracellular; P:protein kinase C-activating G-protein coupled receptor signaling pathway; P:response to wounding; C:integral component of membrane; P:phosphorylation; P:intracellular signal transduction; P:root development; P:leaf development	F:GO:0003951; F:GO:0004143; P:GO:0007165; P:GO:0007205; P:GO:0008152; F:GO:0016301; P:GO:0035556	F:NAD+ kinase activity; F:diacylglycerol kinase activity; P:signal transduction; P:protein kinase C-activating G-protein coupled receptor signaling pathway; P:metabolic process; F:kinase activity; P:intracellular signal transduction
HORVU3Hr1G024650	chr3H:96137709-96145501	29.37	3.60829	No change	No change	Up	Up	0.948994	0.00195948	G-Type Lectin S-Receptor-Like Serine/Threonine-Protein Kinase At2G19130	PF01453.23; PF00954.19; PF08276.10; PF00069.24	B_lectin; S_locus_glycop; PAN_2; Pkinase	F:GO:0000166; F:GO:0004674; C:GO:0005886; P:GO:0006468	F:nucleotide binding; F:protein serine/threonine kinase activity; C:plasma membrane; P:protein phosphorylation	F:GO:0004672; F:GO:0004674; F:GO:0005524; P:GO:0006468; P:GO:0048544	F:protein kinase activity; F:protein serine/threonine kinase activity; F:ATP binding; P:protein phosphorylation; P:recognition of pollen
HORVU1Hr1G075900	chr1H:512673191-512675905	12.4916	3.6049	No change	No change	Up	No change	1.24411	0.0317336	Bahd Acyltransferase Dcr	PF02458.14	Transferase	C:GO:0005737; P:GO:0010090; P:GO:0010143; F:GO:0016747; P:GO:0051179	C:cytoplasm; P:trichome morphogenesis; P:cutin biosynthetic process; F:transferase activity, transferring acyl groups other than amino-acyl groups; P:localization	F:GO:0016747	F:transferase activity, transferring acyl groups other than amino-acyl groups
HORVU3Hr1G001250	chr3H:2701115-2705436	63.228	3.59899	No change	No change	Up	Up	0.583955	2.84083e-08	Disease Resistance Protein Rpm1	PF00931.21; PF00085.19	NB-ARC; Thioredoxin	C:GO:0005886; P:GO:0006952; P:GO:0007165; F:GO:0043531; P:GO:0045454	C:plasma membrane; P:defense response; P:signal transduction; F:ADP binding; P:cell redox homeostasis	F:GO:0043531; P:GO:0045454	F:ADP binding; P:cell redox homeostasis
HORVU2Hr1G102130	chr2H:695896080-695898984	71.8074	3.58141	No change	No change	Up	Up	0.557286	5.91189e-09	Hypoxia Induced Protein Conserved Region Containing Protein	PF04588.12	HIG_1_N	C:GO:0031305; P:GO:0033617; C:GO:0097249	C:integral component of mitochondrial inner membrane; P:mitochondrial respiratory chain complex IV assembly; C:mitochondrial respiratory chain supercomplex	no GO terms	no GO terms
HORVU1Hr1G074190	chr1H:507206614-507207347	24.6115	3.57387	No change	No change	Up	Up	0.907212	0.00119608	Fructose-Bisphosphate Aldolase-Lysine N-Methyltransferase, Chloroplastic	-	-	P:GO:0000413; F:GO:0003755; C:GO:0009570; F:GO:0016279; P:GO:0018023; P:GO:0018026; F:GO:0030785	P:protein peptidyl-prolyl isomerization; F:peptidyl-prolyl cis-trans isomerase activity; C:chloroplast stroma; F:protein-lysine N-methyltransferase activity; P:peptidyl-lysine trimethylation; P:peptidyl-lysine monomethylation; F:[ribulose-bisphosphate carboxylase]-lysine N-methyltransferase activity	no GO terms	no GO terms
HORVU7Hr1G015380	chr7H:20819709-20823800	61.5782	3.57309	No change	No change	Up	Up	0.609332	1.55394e-07	Leucine-Rich Repeat Receptor Protein Kinase Ems1	PF08263.11; PF07714.16	LRRNT_2; Pkinase_Tyr	F:GO:0004674; F:GO:0005524; C:GO:0005886; P:GO:0006468; C:GO:0016021	F:protein serine/threonine kinase activity; F:ATP binding; C:plasma membrane; P:protein phosphorylation; C:integral component of membrane	F:GO:0004672; F:GO:0005524; P:GO:0006468	F:protein kinase activity; F:ATP binding; P:protein phosphorylation
HORVU5Hr1G122860	chr5H:662973263-662997984	501.691	3.56035	No change	No change	Up	Up	0.359723	8.57829e-21	Tropinone Reductase Homolog At2G29290-Like	PF13561.5	adh_short_C2	F:GO:0016491; P:GO:0055114	F:oxidoreductase activity; P:oxidation-reduction process	F:GO:0016491	F:oxidoreductase activity
HORVU2Hr1G108490	chr2H:714379383-714385493	17.5527	3.54442	No change	No change	Up	Up	1.17985	0.0240238	G-Type Lectin S-Receptor-Like Serine/Threonine-Protein Kinase B120 Isoform X1	PF01453.23; PF00954.19	B_lectin; S_locus_glycop	F:GO:0004674; F:GO:0005524; P:GO:0006468; C:GO:0016020; P:GO:0048544	F:protein serine/threonine kinase activity; F:ATP binding; P:protein phosphorylation; C:membrane; P:recognition of pollen	P:GO:0048544	P:recognition of pollen
HORVU7Hr1G008770	chr7H:11420688-11421567	43.8558	3.52988	No change	No change	Up	Up	0.713426	1.73613e-05	-	-	-	-	-	-	-
HORVU3Hr1G081230	chr3H:594030339-594032146	159.951	3.52427	No change	No change	Up	No change	0.450368	4.4183e-13	Expansin Os-Expa2	PF03330.17; PF01357.20	DPBB_1; Pollen_allerg_1	C:GO:0005576; C:GO:0005618; P:GO:0009664; C:GO:0016020	C:extracellular region; C:cell wall; P:plant-type cell wall organization; C:membrane	C:GO:0005576; P:GO:0009664	C:extracellular region; P:plant-type cell wall organization
HORVU3Hr1G024970	chr3H:98539815-98542146	88.2479	3.52051	No change	No change	Up	Up	0.52697	1.22499e-09	Acetylajmalan Esterase	PF00657.21	Lipase_GDSL	F:GO:0016788	F:hydrolase activity, acting on ester bonds	F:GO:0016788	F:hydrolase activity, acting on ester bonds
HORVU5Hr1G023600	chr5H:124094291-124095081	11.7309	3.49808	No change	No change	Up	No change	1.26608	0.0448733	---Na---	-	-	-	-	no IPS match	no IPS match
HORVU4Hr1G068540	chr4H:565993558-565997251	65.7721	3.48687	No change	No change	Up	Up	0.558722	1.79437e-08	Snap25 Homologous Protein Snap33-Like	-	-	C:GO:0005886	C:plasma membrane	no GO terms	no GO terms
HORVU3Hr1G109570	chr3H:678756400-678758360	47.4061	3.4716	No change	No change	Up	Up	0.700421	1.66739e-05	Predicted Protein	PF03140.14	DUF247	C:GO:0016020	C:membrane	no GO terms	no GO terms
HORVU0Hr1G038320	chrUn:246822174-246834119	154.026	3.46962	No change	No change	Up	Up	0.443386	4.4183e-13	-	-	-	-	-	-	-
HORVU1Hr1G067530	chr1H:478388609-478396997	109.745	3.46669	No change	No change	Up	Up	1.13557	0.0210302	Protein Nrt1/ Ptr Family 8.3 Isoform X3	PF00854.20	PTR2	P:GO:0006857; C:GO:0016021; F:GO:0022857; P:GO:0055085	P:oligopeptide transport; C:integral component of membrane; F:transmembrane transporter activity; P:transmembrane transport	F:GO:0005215; P:GO:0006857; C:GO:0016020; F:GO:0022857; P:GO:0055085	F:transporter activity; P:oligopeptide transport; C:membrane; F:transmembrane transporter activity; P:transmembrane transport
HORVU7Hr1G066450	chr7H:338942048-338946549	265.692	3.42054	No change	No change	Up	Up	0.309035	5.28427e-26	Predicted Protein	-	-	F:GO:0000287; F:GO:0003862; C:GO:0005829; P:GO:0009098; C:GO:0009570; C:GO:0016020; F:GO:0051287; P:GO:0055114	F:magnesium ion binding; F:3-isopropylmalate dehydrogenase activity; C:cytosol; P:leucine biosynthetic process; C:chloroplast stroma; C:membrane; F:NAD binding; P:oxidation-reduction process	no IPS match	no IPS match
HORVU2Hr1G007570	chr2H:15435502-15437541	449.88	3.40672	No change	No change	Up	Up	0.256329	2.04183e-37	Putative Methyltransferase Ddb_G0268948	PF08241.11	Methyltransf_11	C:GO:0005739; F:GO:0008757; P:GO:0032259; P:GO:0046686	C:mitochondrion; F:S-adenosylmethionine-dependent methyltransferase activity; P:methylation; P:response to cadmium ion	P:GO:0008152; F:GO:0008168	P:metabolic process; F:methyltransferase activity
HORVU5Hr1G066230	chr5H:505607855-505608754	45.8377	3.39253	No change	No change	Up	Up	0.723091	5.63018e-05	Superoxide Dismutase [Cu-Zn] 4A	PF00080.19	Sod_Cu	F:GO:0004784; F:GO:0005507; C:GO:0005615; C:GO:0005739; F:GO:0008270; P:GO:0019430; P:GO:0055114	F:superoxide dismutase activity; F:copper ion binding; C:extracellular space; C:mitochondrion; F:zinc ion binding; P:removal of superoxide radicals; P:oxidation-reduction process	F:GO:0004784; P:GO:0006801; F:GO:0046872; P:GO:0055114	F:superoxide dismutase activity; P:superoxide metabolic process; F:metal ion binding; P:oxidation-reduction process
HORVU7Hr1G107330	chr7H:622636216-622637095	27.5184	3.3914	No change	No change	Up	Up	1.00931	0.00856908	Auxin-Responsive Protein Saur71-Like	PF02519.13	Auxin_inducible	P:GO:0009733	P:response to auxin	P:GO:0009733	P:response to auxin
HORVU2Hr1G108290	chr2H:713891197-713895905	47.1901	3.35947	No change	No change	Up	Up	0.817081	0.000621993	-	-	-	-	-	-	-
HORVU5Hr1G066930	chr5H:509655495-509656349	281.584	3.34148	No change	No change	Up	Up	0.296165	5.37754e-27	Superoxide Dismutase [Cu-Zn] 4A	PF00080.19	Sod_Cu	F:GO:0004784; F:GO:0005507; C:GO:0005615; C:GO:0005739; F:GO:0008270; P:GO:0019430; P:GO:0055114	F:superoxide dismutase activity; F:copper ion binding; C:extracellular space; C:mitochondrion; F:zinc ion binding; P:removal of superoxide radicals; P:oxidation-reduction process	F:GO:0004784; P:GO:0006801; F:GO:0046872; P:GO:0055114	F:superoxide dismutase activity; P:superoxide metabolic process; F:metal ion binding; P:oxidation-reduction process
HORVU2Hr1G018970	chr2H:48986802-49009410	27.7479	3.34145	No change	No change	Up	Up	1.08088	0.0189648	-	-	-	-	-	-	-
HORVU2Hr1G119090	chr2H:744272984-744274799	351.278	3.34096	No change	No change	Up	Up	0.347352	1.27542e-19	Protochlorophyllide Reductase A, Chloroplastic	-	-	F:GO:0005515; C:GO:0009507; P:GO:0015979; P:GO:0015995; F:GO:0016630; P:GO:0055114	F:protein binding; C:chloroplast; P:photosynthesis; P:chlorophyll biosynthetic process; F:protochlorophyllide reductase activity; P:oxidation-reduction process	F:GO:0016630; P:GO:0055114	F:protochlorophyllide reductase activity; P:oxidation-reduction process
HORVU5Hr1G048150	chr5H:373855062-373867316	50.8601	3.29745	No change	No change	Up	Up	0.610315	1.79556e-06	Dead-Box Atp-Dependent Rna Helicase 13	-	-	F:GO:0003723; F:GO:0004004; F:GO:0005524; C:GO:0005730; C:GO:0005737; P:GO:0010501	F:RNA binding; F:ATP-dependent RNA helicase activity; F:ATP binding; C:nucleolus; C:cytoplasm; P:RNA secondary structure unwinding	no GO terms	no GO terms
HORVU2Hr1G116180	chr2H:737166958-737168277	24.9435	3.28596	No change	No change	Up	Up	0.986087	0.00934093	Predicted Protein	-	-	F:GO:0016787	F:hydrolase activity	no GO terms	no GO terms
HORVU5Hr1G115520	chr5H:646806979-646811050	37.1046	3.27654	No change	No change	Up	No change	0.810719	0.000815229	Predicted Protein	PF00646.32	F-box	P:GO:0044267	P:cellular protein metabolic process	F:GO:0005515	F:protein binding
HORVU1Hr1G049100	chr1H:364372763-364374449	32.0023	3.27554	No change	No change	Up	Up	0.75436	0.000251418	Probable Glutathione S-Transferase Gstu6	PF02798.19	GST_N	F:GO:0004364; C:GO:0005737; P:GO:0006749; P:GO:0009407	F:glutathione transferase activity; C:cytoplasm; P:glutathione metabolic process; P:toxin catabolic process	F:GO:0005515	F:protein binding
HORVU7Hr1G051810	chr7H:195839984-195841703	29.3973	3.27115	No change	No change	Up	Up	0.852918	0.00174575	Methyl-Cpg-Binding Domain-Containing Protein 2	PF07496.14	zf-CW	F:GO:0003677; C:GO:0005634; F:GO:0008270	F:DNA binding; C:nucleus; F:zinc ion binding	F:GO:0008270	F:zinc ion binding
HORVU7Hr1G092530	chr7H:566768144-566788885	268.909	3.26227	No change	No change	Up	Up	0.336513	6.23747e-20	Diacylglycerol Kinase 5	PF00781.23; PF00609.18	DAGK_cat; DAGK_acc	F:GO:0003951; F:GO:0004143; F:GO:0005524; P:GO:0007205; P:GO:0016310	F:NAD+ kinase activity; F:diacylglycerol kinase activity; F:ATP binding; P:protein kinase C-activating G-protein coupled receptor signaling pathway; P:phosphorylation	F:GO:0003951; F:GO:0004143; P:GO:0007165; P:GO:0007205; P:GO:0008152; F:GO:0016301	F:NAD+ kinase activity; F:diacylglycerol kinase activity; P:signal transduction; P:protein kinase C-activating G-protein coupled receptor signaling pathway; P:metabolic process; F:kinase activity
HORVU2Hr1G065430	chr2H:449305181-449305807	454.126	3.26007	No change	No change	Up	Up	0.383185	2.19514e-15	-	-	-	-	-	-	-
HORVU6Hr1G083570	chr6H:552026950-552037142	134.636	3.2545	No change	No change	Up	Up	0.49791	3.01891e-09	Glutamate Receptor 2.7	PF01094.27; PF00497.19; PF00060.25	ANF_receptor; SBP_bac_3; Lig_chan	F:GO:0004970; P:GO:0006811; C:GO:0016021; P:GO:0035235	F:ionotropic glutamate receptor activity; P:ion transport; C:integral component of membrane; P:ionotropic glutamate receptor signaling pathway	F:GO:0004930; F:GO:0004970; P:GO:0007186; C:GO:0016020; C:GO:0016021	F:G-protein coupled receptor activity; F:ionotropic glutamate receptor activity; P:G-protein coupled receptor signaling pathway; C:membrane; C:integral component of membrane
HORVU3Hr1G110740	chr3H:682060143-682069174	995.403	3.20855	No change	No change	Up	Up	0.22268	4.66246e-44	Cct Motif Family Protein, Expressed	-	-	C:GO:0005634; P:GO:0009416; P:GO:0009909	C:nucleus; P:response to light stimulus; P:regulation of flower development	no GO terms	no GO terms
HORVU4Hr1G022020	chr4H:115955493-115961802	50.4955	3.2075	No change	No change	Up	Up	0.665284	3.13235e-05	Factor Of Dna Methylation 1-Like Isoform X1	PF03468.13; PF03469.13	XS; XH	P:GO:0031047	P:gene silencing by RNA	P:GO:0031047	P:gene silencing by RNA
HORVU2Hr1G123480	chr2H:755770378-755771998	48.9036	3.20735	No change	No change	Up	Up	0.701696	9.60596e-05	Probable Ccr4-Associated Factor 1 Homolog 11	PF04857.19	CAF1	C:GO:0000932; F:GO:0003676; F:GO:0004535; P:GO:0017148; C:GO:0030015; P:GO:0043928	C:P-body; F:nucleic acid binding; F:poly(A)-specific ribonuclease activity; P:negative regulation of translation; C:CCR4-NOT core complex; P:exonucleolytic nuclear-transcribed mRNA catabolic process involved in deadenylation-dependent decay	F:GO:0003676	F:nucleic acid binding
HORVU7Hr1G109340	chr7H:627715567-627719295	557.789	3.20272	No change	No change	Up	Up	0.255828	3.50306e-33	G-Type Lectin S-Receptor-Like Serine/Threonine-Protein Kinase B120 Isoform X1	PF01453.23; PF00954.19; PF08276.10; PF07714.16	B_lectin; S_locus_glycop; PAN_2; Pkinase_Tyr	F:GO:0000166; F:GO:0004674; C:GO:0005886; P:GO:0006468	F:nucleotide binding; F:protein serine/threonine kinase activity; C:plasma membrane; P:protein phosphorylation	F:GO:0004672; F:GO:0004674; F:GO:0005524; P:GO:0006468; P:GO:0048544	F:protein kinase activity; F:protein serine/threonine kinase activity; F:ATP binding; P:protein phosphorylation; P:recognition of pollen
HORVU7Hr1G018880	chr7H:25425418-25426975	148.736	3.2019	No change	No change	Up	No change	1.13867	0.0396631	Probable O-Methyltransferase 2	PF08100.10; PF00891.17	Dimerisation; Methyltransf_2	F:GO:0008171; F:GO:0008757; P:GO:0019438; P:GO:0032259; F:GO:0046983	F:O-methyltransferase activity; F:S-adenosylmethionine-dependent methyltransferase activity; P:aromatic compound biosynthetic process; P:methylation; F:protein dimerization activity	F:GO:0008168; F:GO:0008171; F:GO:0046983	F:methyltransferase activity; F:O-methyltransferase activity; F:protein dimerization activity
HORVU1Hr1G030580	chr1H:176445767-176446329	20.1614	3.19233	No change	No change	Up	No change	0.938646	0.00750237	Polyribonucleotide Nucleotidyltransferase	-	-	F:GO:0016740	F:transferase activity	no IPS match	no IPS match
HORVU1Hr1G073460	chr1H:503311657-503313928	1392.88	3.19061	No change	No change	Up	Up	0.274212	1.05452e-28	Predicted Protein	PF14559.5	TPR_19	P:GO:0006396	P:RNA processing	F:GO:0005515; P:GO:0006396	F:protein binding; P:RNA processing
HORVU7Hr1G113850	chr7H:638274710-638276637	32.2413	3.18905	No change	No change	Up	Up	0.769762	0.000552442	Wrky Transcription Factor Wrky28-Like	PF03106.14	WRKY	F:GO:0003700; C:GO:0005634; P:GO:0006355; F:GO:0043565	F:DNA-binding transcription factor activity; C:nucleus; P:regulation of transcription, DNA-templated; F:sequence-specific DNA binding	F:GO:0003700; P:GO:0006355; F:GO:0043565	F:DNA-binding transcription factor activity; P:regulation of transcription, DNA-templated; F:sequence-specific DNA binding
HORVU2Hr1G002010	chr2H:4199165-4202885	173.421	3.16991	No change	No change	Up	Up	0.350655	2.5377e-17	Plastid Thylakoid-Bound Ascorbate Peroxidase	PF00141.22	peroxidase	P:GO:0000302; F:GO:0004130; C:GO:0009507; C:GO:0016021; F:GO:0016688; F:GO:0020037; P:GO:0034599; P:GO:0042744; P:GO:0055114; P:GO:0098869	P:response to reactive oxygen species; F:cytochrome-c peroxidase activity; C:chloroplast; C:integral component of membrane; F:L-ascorbate peroxidase activity; F:heme binding; P:cellular response to oxidative stress; P:hydrogen peroxide catabolic process; P:oxidation-reduction process; P:cellular oxidant detoxification	F:GO:0004601; P:GO:0006979; F:GO:0020037; P:GO:0055114	F:peroxidase activity; P:response to oxidative stress; F:heme binding; P:oxidation-reduction process
HORVU5Hr1G073080	chr5H:537901220-537903601	20.3459	3.16837	No change	No change	Up	No change	1.06282	0.025489	Keratin, Type I Cytoskeletal 9-Like	PF14303.5	NAM-associated	-	-	no GO terms	no GO terms
HORVU5Hr1G069040	chr5H:520383477-520387302	239.025	3.1586	No change	No change	Up	Up	0.386195	2.96057e-14	Probable Carboxylesterase 2	PF07859.12	Abhydrolase_3	P:GO:0009056; F:GO:0016787	P:catabolic process; F:hydrolase activity	P:GO:0008152; F:GO:0016787	P:metabolic process; F:hydrolase activity
HORVU3Hr1G117590	chr3H:698781540-698785140	42100.8	3.15199	No change	No change	Up	Up	0.183329	6.73252e-63	Predicted Protein	-	-	-	-	no GO terms	no GO terms
HORVU2Hr1G102530	chr2H:696904645-696920292	395.38	3.14845	No change	No change	Up	Up	0.284562	5.4684e-26	Putative Wall-Associated Receptor Kinase-Like Protein	PF13947.5; PF07645.14; PF00069.24	GUB_WAK_bind; EGF_CA; Pkinase	F:GO:0004674; F:GO:0005509; F:GO:0005524; C:GO:0005886; P:GO:0006468; P:GO:0007166; C:GO:0016021; F:GO:0030247	F:protein serine/threonine kinase activity; F:calcium ion binding; F:ATP binding; C:plasma membrane; P:protein phosphorylation; P:cell surface receptor signaling pathway; C:integral component of membrane; F:polysaccharide binding	F:GO:0004672; F:GO:0005509; F:GO:0005524; P:GO:0006468; F:GO:0030247	F:protein kinase activity; F:calcium ion binding; F:ATP binding; P:protein phosphorylation; F:polysaccharide binding
HORVU6Hr1G041590	chr6H:229159978-229165967	815.733	3.14436	No change	No change	Up	Up	0.225349	2.70398e-41	Syntaxin-22	PF14523.5; PF05739.18	Syntaxin_2; SNARE	F:GO:0000149; F:GO:0005484; P:GO:0006886; P:GO:0006906; C:GO:0012505; C:GO:0016021; C:GO:0031201; P:GO:0048278	F:SNARE binding; F:SNAP receptor activity; P:intracellular protein transport; P:vesicle fusion; C:endomembrane system; C:integral component of membrane; C:SNARE complex; P:vesicle docking	C:GO:0016020; P:GO:0016192	C:membrane; P:vesicle-mediated transport
HORVU5Hr1G027630	chr5H:158176802-158177481	28.3715	3.1418	No change	No change	Up	Up	0.857086	0.0031651	Enoyl-Coa Hydratase 2 Peroxisomal	PF01575.18	MaoC_dehydratas	F:GO:0004586; C:GO:0005737; P:GO:0033387	F:ornithine decarboxylase activity; C:cytoplasm; P:putrescine biosynthetic process from ornithine	no GO terms	no GO terms
HORVU5Hr1G068960	chr5H:519813198-519816392	1050.98	3.13189	No change	No change	Up	Up	0.298098	1.99999e-23	2-Hydroxyisoflavanone Dehydratase	PF07859.12	Abhydrolase_3	P:GO:0009056; F:GO:0016787	P:catabolic process; F:hydrolase activity	P:GO:0008152; F:GO:0016787	P:metabolic process; F:hydrolase activity
HORVU3Hr1G094900	chr3H:648308438-648308794	19.6418	3.125	No change	No change	Up	Up	1.00981	0.0188058	Aquaporin Tip1-1	PF00230.19	MIP	C:GO:0005887; P:GO:0006833; P:GO:0007033; C:GO:0009705; P:GO:0009826; F:GO:0015250; P:GO:0034220; C:GO:0042807; P:GO:0048366	C:integral component of plasma membrane; P:water transport; P:vacuole organization; C:plant-type vacuole membrane; P:unidimensional cell growth; F:water channel activity; P:ion transmembrane transport; C:central vacuole; P:leaf development	F:GO:0015267; C:GO:0016020; P:GO:0055085	F:channel activity; C:membrane; P:transmembrane transport
HORVU3Hr1G025270	chr3H:100248938-100251362	383.716	3.11543	No change	No change	Up	Up	0.277705	1.08006e-26	Predicted Protein	-	-	C:GO:0016021	C:integral component of membrane	no GO terms	no GO terms
HORVU3Hr1G104260	chr3H:666286056-666290578	87.0372	3.10516	No change	No change	Up	Up	0.52804	1.41375e-07	Vegetative Cell Wall Protein Gp1	-	-	C:GO:0016020	C:membrane	no GO terms	no GO terms
HORVU3Hr1G029950	chr3H:140301315-140305391	65.2805	3.10204	No change	No change	Up	Up	0.564841	1.15483e-06	Nuclear Speckle Splicing Regulatory Protein 1	-	-	-	-	no GO terms	no GO terms
HORVU2Hr1G062730	chr2H:422992115-422996046	43.9582	3.07662	No change	No change	Up	Up	0.65344	5.23574e-05	Predicted Protein	PF00854.20	PTR2	C:GO:0016021; F:GO:0022857; P:GO:0055085	C:integral component of membrane; F:transmembrane transporter activity; P:transmembrane transport	C:GO:0016020; F:GO:0022857; P:GO:0055085	C:membrane; F:transmembrane transporter activity; P:transmembrane transport
HORVU2Hr1G052690	chr2H:316806384-316811587	173.297	3.07465	No change	No change	Up	Up	0.361663	2.30313e-15	Predicted Protein	-	-	-	-	F:GO:0005515	F:protein binding
HORVU2Hr1G119050	chr2H:744120806-744122135	662.388	3.07402	No change	No change	Up	Up	0.731495	0.000438994	Protochlorophyllide Reductase B, Chloroplastic	PF00106.24	adh_short	F:GO:0005515; C:GO:0009507; P:GO:0015979; P:GO:0015995; F:GO:0016630; P:GO:0055114	F:protein binding; C:chloroplast; P:photosynthesis; P:chlorophyll biosynthetic process; F:protochlorophyllide reductase activity; P:oxidation-reduction process	F:GO:0016630; P:GO:0055114	F:protochlorophyllide reductase activity; P:oxidation-reduction process
HORVU4Hr1G017270	chr4H:75130409-75132700	17.9355	3.04771	No change	No change	Up	No change	0.985166	0.0188649	Predicted Protein	PF01565.22; PF08031.11	FAD_binding_4; BBE	F:GO:0016491; P:GO:0055114; F:GO:0071949	F:oxidoreductase activity; P:oxidation-reduction process; F:FAD binding	F:GO:0003824; F:GO:0016491; F:GO:0050660; P:GO:0055114; F:GO:0071949	F:catalytic activity; F:oxidoreductase activity; F:flavin adenine dinucleotide binding; P:oxidation-reduction process; F:FAD binding
HORVU7Hr1G047790	chr7H:161419405-161421513	98.6979	3.04704	No change	No change	Up	Up	0.438329	2.12408e-10	Achilleol B Synthase	-	-	F:GO:0016866	F:intramolecular transferase activity	no GO terms	no GO terms
HORVU3Hr1G012100	chr3H:26305644-26310762	201.909	3.02947	No change	No change	Up	Up	0.358528	3.40436e-15	G-Type Lectin S-Receptor-Like Serine/Threonine-Protein Kinase Sd2-5	PF00314.16; PF00069.24	Thaumatin; Pkinase	F:GO:0004674; F:GO:0005524; C:GO:0005886; P:GO:0006468; C:GO:0016021; F:GO:0030246	F:protein serine/threonine kinase activity; F:ATP binding; C:plasma membrane; P:protein phosphorylation; C:integral component of membrane; F:carbohydrate binding	F:GO:0004672; F:GO:0005524; P:GO:0006468	F:protein kinase activity; F:ATP binding; P:protein phosphorylation
HORVU5Hr1G025850	chr5H:143774045-143781337	28.1637	3.01844	No change	No change	Up	Up	0.889658	0.00771509	Duf724 Domain-Containing Protein 3 Isoform X1	PF05641.11; PF05266.13	Agenet; DUF724	-	-	no GO terms	no GO terms
HORVU6Hr1G026800	chr6H:103489717-103495414	51.0358	3.01486	No change	No change	Up	Up	0.622225	2.79233e-05	Predicted Protein	-	-	-	-	no GO terms	no GO terms
HORVU1Hr1G058420	chr1H:426853977-426857504	541.443	3.01043	No change	No change	Up	Up	0.252996	5.07851e-30	Thiamine Pyrophosphokinase 1	PF04263.15; PF04265.13	TPK_catalytic; TPK_B1_binding	F:GO:0004788; F:GO:0005524; C:GO:0005829; P:GO:0006772; P:GO:0009229; F:GO:0016301; P:GO:0016310; F:GO:0030975	F:thiamine diphosphokinase activity; F:ATP binding; C:cytosol; P:thiamine metabolic process; P:thiamine diphosphate biosynthetic process; F:kinase activity; P:phosphorylation; F:thiamine binding	F:GO:0004788; F:GO:0005524; P:GO:0006772; P:GO:0009229; F:GO:0030975	F:thiamine diphosphokinase activity; F:ATP binding; P:thiamine metabolic process; P:thiamine diphosphate biosynthetic process; F:thiamine binding
HORVU1Hr1G022620	chr1H:96575803-96576785	37.5612	2.99482	No change	No change	Up	Up	0.691485	0.000262004	-	-	-	-	-	-	-
HORVU3Hr1G077850	chr3H:574993077-575019445	49.9229	2.98796	No change	No change	Up	Up	0.734221	0.000730546	Calpain-Type Cysteine Protease Dek1	PF00648.20	Peptidase_C2	P:GO:0001558; F:GO:0004198; C:GO:0005789; C:GO:0005887; P:GO:0009793; P:GO:0009934; C:GO:0010008; P:GO:0040014; P:GO:0042127; P:GO:0090628; P:GO:0097264; P:GO:2000011; P:GO:2000014; P:GO:2000024	P:regulation of cell growth; F:calcium-dependent cysteine-type endopeptidase activity; C:endoplasmic reticulum membrane; C:integral component of plasma membrane; P:embryo development ending in seed dormancy; P:regulation of meristem structural organization; C:endosome membrane; P:regulation of multicellular organism growth; P:regulation of cell proliferation; P:plant epidermal cell fate specifica…	F:GO:0004198; C:GO:0005622; P:GO:0006508	F:calcium-dependent cysteine-type endopeptidase activity; C:intracellular; P:proteolysis
HORVU5Hr1G072480	chr5H:535616996-535621998	509.261	2.9854	No change	No change	Up	Up	0.349698	1.77061e-15	-	-	-	-	-	-	-
HORVU3Hr1G066390	chr3H:505121582-505124856	31.8692	2.97336	No change	No change	Up	No change	0.855305	0.00590824	Transcription Factor Bhlh13	PF14215.5; PF00010.25	bHLH-MYC_N; HLH	C:GO:0005634; P:GO:0010629; F:GO:0046983	C:nucleus; P:negative regulation of gene expression; F:protein dimerization activity	F:GO:0046983	F:protein dimerization activity
HORVU6Hr1G094480	chr6H:581288676-581292439	20.2762	2.97144	No change	No change	Up	Up	0.959218	0.018649	Flavin-Containing Monooxygenase Fmo Gs-Ox-Like 4 Isoform X1	PF00743.18	FMO-like	F:GO:0004499; F:GO:0050660; F:GO:0050661; P:GO:0055114	F:N,N-dimethylaniline monooxygenase activity; F:flavin adenine dinucleotide binding; F:NADP binding; P:oxidation-reduction process	F:GO:0004499; F:GO:0050660; F:GO:0050661; P:GO:0055114	F:N,N-dimethylaniline monooxygenase activity; F:flavin adenine dinucleotide binding; F:NADP binding; P:oxidation-reduction process
HORVU2Hr1G005570	chr2H:12033106-12034592	266.847	2.97025	No change	No change	Up	Up	0.343125	6.75977e-16	1-Aminocyclopropane-1-Carboxylate Oxidase Homolog 1-Like	PF14226.5; PF03171.19	DIOX_N; 2OG-FeII_Oxy	F:GO:0016491; F:GO:0046872; P:GO:0055114	F:oxidoreductase activity; F:metal ion binding; P:oxidation-reduction process	F:GO:0016491; P:GO:0055114	F:oxidoreductase activity; P:oxidation-reduction process
HORVU3Hr1G107360	chr3H:672997860-673010152	739.138	2.96618	No change	No change	Up	Up	0.247194	1.61044e-30	Wat1-Related Protein At5G64700-Like	PF00892.19	EamA	C:GO:0005886; C:GO:0016021; F:GO:0022857; P:GO:0055085	C:plasma membrane; C:integral component of membrane; F:transmembrane transporter activity; P:transmembrane transport	C:GO:0016020; C:GO:0016021; F:GO:0022857	C:membrane; C:integral component of membrane; F:transmembrane transporter activity
HORVU3Hr1G018250	chr3H:47821387-47828542	36.9209	2.96065	No change	No change	Up	Up	0.768023	0.00162445	Pentatricopeptide Repeat-Containing Protein At5G66520-Like	PF12854.6; PF13041.5; PF01535.19; PF14432.5	PPR_1; PPR_2; PPR; DYW_deaminase	F:GO:0003723; F:GO:0003951; F:GO:0004143; F:GO:0004519; F:GO:0005524; P:GO:0007205; F:GO:0008270; P:GO:0009451; P:GO:0016310; C:GO:0043231; P:GO:0090305	F:RNA binding; F:NAD+ kinase activity; F:diacylglycerol kinase activity; F:endonuclease activity; F:ATP binding; P:protein kinase C-activating G-protein coupled receptor signaling pathway; F:zinc ion binding; P:RNA modification; P:phosphorylation; C:intracellular membrane-bounded organelle; P:nucleic acid phosphodiester bond hydrolysis	F:GO:0005515; F:GO:0008270	F:protein binding; F:zinc ion binding
HORVU4Hr1G066970	chr4H:556505892-556509707	90.9613	2.95953	No change	No change	Up	Up	0.539892	1.21843e-06	Putative F-Box/Fbd/Lrr-Repeat Protein At4G03220	PF00646.32	F-box	C:GO:0016020; C:GO:0016021	C:membrane; C:integral component of membrane	F:GO:0005515	F:protein binding
HORVU2Hr1G034860	chr2H:143898851-143899714	69.658	2.94968	No change	No change	Up	Up	0.612529	3.21952e-05	Snakin-1	PF02704.13	GASA	C:GO:0016020; C:GO:0016021	C:membrane; C:integral component of membrane	no GO terms	no GO terms
HORVU0Hr1G012930	chrUn:74583587-74584834	34.9334	2.94598	No change	No change	Up	No change	0.782918	0.00224388	-	-	-	-	-	-	-
HORVU3Hr1G078300	chr3H:577640392-577644431	799.608	2.94051	No change	No change	Up	Up	0.273877	1.75282e-24	Predicted Protein	PF00450.21	Peptidase_S10	F:GO:0004185; F:GO:0016747; P:GO:0019748; P:GO:0051603	F:serine-type carboxypeptidase activity; F:transferase activity, transferring acyl groups other than amino-acyl groups; P:secondary metabolic process; P:proteolysis involved in cellular protein catabolic process	F:GO:0004185; P:GO:0006508	F:serine-type carboxypeptidase activity; P:proteolysis
HORVU1Hr1G092250	chr1H:550253312-550257099	126.56	2.9356	No change	No change	Up	Up	0.405844	3.14746e-11	Predicted Protein	PF01657.16; PF00069.24	Stress-antifung; Pkinase	F:GO:0004674; F:GO:0005524; C:GO:0005886; P:GO:0006468	F:protein serine/threonine kinase activity; F:ATP binding; C:plasma membrane; P:protein phosphorylation	F:GO:0004672; F:GO:0005524; P:GO:0006468	F:protein kinase activity; F:ATP binding; P:protein phosphorylation
HORVU6Hr1G032170	chr6H:139691187-139698315	36.5655	2.9323	No change	No change	Up	Up	0.703047	0.000495985	Transglycosylase Slt Domain Containing Protein Expressed	PF01464.19	SLT	-	-	no GO terms	no GO terms
HORVU2Hr1G108180	chr2H:713703794-713706013	1071.7	2.9247	No change	No change	Up	Up	0.235164	9.51463e-33	Anthocyanidin Reductase	PF01370.20	Epimerase	F:GO:0003824; F:GO:0050662	F:catalytic activity; F:coenzyme binding	F:GO:0003824; F:GO:0050662	F:catalytic activity; F:coenzyme binding
HORVU0Hr1G039030	chrUn:247986131-247992212	36.9675	2.91442	No change	No change	Up	No change	0.738877	0.00117295	-	-	-	-	-	-	-
HORVU5Hr1G118510	chr5H:653051397-653054228	198.825	2.90885	No change	No change	Up	Up	0.35043	1.11352e-14	G-Type Lectin S-Receptor-Like Serine/Threonine-Protein Kinase At1G34300	PF01453.23; PF00954.19; PF08276.10	B_lectin; S_locus_glycop; PAN_2	F:GO:0004674; F:GO:0005524; C:GO:0005886; P:GO:0006468; C:GO:0016021; F:GO:0030246; P:GO:0048544	F:protein serine/threonine kinase activity; F:ATP binding; C:plasma membrane; P:protein phosphorylation; C:integral component of membrane; F:carbohydrate binding; P:recognition of pollen	P:GO:0048544	P:recognition of pollen
HORVU7Hr1G079570	chr7H:469764338-469764709	32.0609	2.90054	No change	No change	Up	Up	0.731303	0.00107957	Lysine-Specific Demethylase 3B	-	-	F:GO:0008168; P:GO:0032259	F:methyltransferase activity; P:methylation	no GO terms	no GO terms
HORVU4Hr1G014440	chr4H:53027314-53033229	22.1675	2.9001	No change	No change	Up	Up	0.905725	0.0136889	Predicted Protein	-	-	-	-	no GO terms	no GO terms
HORVU1Hr1G004150	chr1H:8773841-8781696	1177.76	2.8973	No change	No change	Up	Up	0.807994	0.00413494	Maize Proteinase Inhibitor	PF00280.17	potato_inhibit	F:GO:0004867; P:GO:0009611; P:GO:0010951	F:serine-type endopeptidase inhibitor activity; P:response to wounding; P:negative regulation of endopeptidase activity	F:GO:0004867; P:GO:0009611	F:serine-type endopeptidase inhibitor activity; P:response to wounding
HORVU5Hr1G123520	chr5H:664290282-664292346	86.0554	2.89587	No change	No change	Up	Up	0.470196	2.91313e-08	Trna Uridine 5-Carboxymethylaminomethyl Modification Enzyme Mnmg	PF13932.5	GIDA_assoc	P:GO:0002098; C:GO:0005829; P:GO:0030488; F:GO:0050660	P:tRNA wobble uridine modification; C:cytosol; P:tRNA methylation; F:flavin adenine dinucleotide binding	P:GO:0008033; F:GO:0050660	P:tRNA processing; F:flavin adenine dinucleotide binding
HORVU1Hr1G058470	chr1H:427091045-427094211	95.7416	2.89392	No change	No change	Up	Up	0.429039	8.15437e-10	Serine-Threonine Kinase Receptor-Associated Protein	PF00400.31	WD40	F:GO:0016301; P:GO:0016310	F:kinase activity; P:phosphorylation	F:GO:0005515	F:protein binding
HORVU4Hr1G016280	chr4H:66336311-66340705	484.968	2.88805	No change	No change	Up	Up	0.250017	2.76867e-28	Protein Dimerizations	-	-	F:GO:0003700; P:GO:0006355	F:DNA-binding transcription factor activity; P:regulation of transcription, DNA-templated	no GO terms	no GO terms
HORVU6Hr1G084900	chr6H:557105841-557115040	20.4106	2.88245	No change	No change	Up	Up	0.988927	0.0303246	Udp-Galactose Transporter 1	PF03151.15	TPT	C:GO:0016021	C:integral component of membrane	no GO terms	no GO terms
HORVU3Hr1G117510	chr3H:698483699-698487156	25.2072	2.88092	No change	No change	Up	No change	0.992182	0.0312203	Wall-Associated Receptor Kinase 5	PF13947.5; PF00069.24	GUB_WAK_bind; Pkinase	F:GO:0004672; C:GO:0016020; P:GO:0016310; F:GO:0043167	F:protein kinase activity; C:membrane; P:phosphorylation; F:ion binding	F:GO:0004672; F:GO:0005509; F:GO:0005524; P:GO:0006468; F:GO:0030247	F:protein kinase activity; F:calcium ion binding; F:ATP binding; P:protein phosphorylation; F:polysaccharide binding
HORVU7Hr1G107210	chr7H:622362695-622364693	84.7797	2.8763	No change	No change	Up	Up	0.577928	1.51136e-05	Putative Cis-Zeatin O-Glucosyltransferase	PF00201.17	UDPGT	P:GO:0008152; C:GO:0043231; F:GO:0080043; F:GO:0080044	P:metabolic process; C:intracellular membrane-bounded organelle; F:quercetin 3-O-glucosyltransferase activity; F:quercetin 7-O-glucosyltransferase activity	P:GO:0008152; F:GO:0016758	P:metabolic process; F:transferase activity, transferring hexosyl groups
HORVU7Hr1G001040	chr7H:2257283-2260447	130.542	2.87426	Up	No change	Up	Down	0.570489	1.13215e-05	Sucrose:Fructan 6-Fructosyltransferase	PF00251.19; PF08244.11	Glyco_hydro_32N; Glyco_hydro_32C	F:GO:0004553; P:GO:0005975; C:GO:0016021; F:GO:0050306	F:hydrolase activity, hydrolyzing O-glycosyl compounds; P:carbohydrate metabolic process; C:integral component of membrane; F:sucrose 1F-fructosyltransferase activity	F:GO:0004553; P:GO:0005975	F:hydrolase activity, hydrolyzing O-glycosyl compounds; P:carbohydrate metabolic process
HORVU7Hr1G104590	chr7H:614798394-614812416	550.021	2.85224	No change	No change	Up	Up	0.259241	1.04805e-25	Bud13 Homolog	PF09736.8	Bud13	-	-	no GO terms	no GO terms
HORVU3Hr1G037270	chr3H:211525879-211528516	19.8012	2.84893	No change	No change	Up	Up	0.98791	0.0328599	Predicted Protein	-	-	F:GO:0005524; F:GO:0036402; P:GO:1901800	F:ATP binding; F:proteasome-activating ATPase activity; P:positive regulation of proteasomal protein catabolic process	F:GO:0036402	F:proteasome-activating ATPase activity
HORVU4Hr1G066230	chr4H:551548552-551555307	4048.89	2.84139	No change	No change	Up	Up	0.686001	0.000553953	Allene Oxide Synthase	PF00067.21	p450	F:GO:0004497; F:GO:0005506; P:GO:0016125; F:GO:0016705; F:GO:0020037; F:GO:0047987; P:GO:0055114	F:monooxygenase activity; F:iron ion binding; P:sterol metabolic process; F:oxidoreductase activity, acting on paired donors, with incorporation or reduction of molecular oxygen; F:heme binding; F:hydroperoxide dehydratase activity; P:oxidation-reduction process	F:GO:0005506; F:GO:0016705; F:GO:0020037; P:GO:0055114	F:iron ion binding; F:oxidoreductase activity, acting on paired donors, with incorporation or reduction of molecular oxygen; F:heme binding; P:oxidation-reduction process
HORVU1Hr1G002100	chr1H:4291879-4292700	31.661	2.84089	No change	No change	Up	Up	0.795521	0.00434783	Defensin	PF00304.19	Gamma-thionin	C:GO:0005615; P:GO:0006952; F:GO:0046870; P:GO:0055073	C:extracellular space; P:defense response; F:cadmium ion binding; P:cadmium ion homeostasis	P:GO:0006952	P:defense response
HORVU3Hr1G117780	chr3H:699308195-699308964	80.8127	2.83334	No change	No change	Up	Up	0.522498	1.63121e-06	Zinc Finger Ccch Domain-Containing Protein 33-Like	-	-	F:GO:0046872	F:metal ion binding	no IPS match	no IPS match
HORVU3Hr1G001940	chr3H:4038294-4040018	2067.98	2.83328	No change	No change	Up	Up	0.229666	3.24135e-32	Predicted Protein	-	-	-	-	no IPS match	no IPS match
HORVU4Hr1G043950	chr4H:351339906-351343605	107.204	2.83103	No change	No change	Up	Up	0.424038	1.25281e-09	Probable Inactive Nicotinamidase At3G16190	-	-	C:GO:0005737; P:GO:0006212; P:GO:0006769; F:GO:0008936	C:cytoplasm; P:uracil catabolic process; P:nicotinamide metabolic process; F:nicotinamidase activity	F:GO:0003824; P:GO:0008152	F:catalytic activity; P:metabolic process
HORVU4Hr1G012780	chr4H:43495631-43504220	171.909	2.83059	No change	No change	Up	Up	0.374436	3.12671e-12	Pentatricopeptide Repeat-Containing Protein At5G55840	PF01535.19; PF13041.5; PF13812.5; PF12854.6	PPR; PPR_2; PPR_3; PPR_1	-	-	F:GO:0005515	F:protein binding
HORVU7Hr1G047800	chr7H:161490273-161508665	308.757	2.82809	No change	No change	Up	Up	0.353642	1.22039e-13	Achilleol B Synthase Isoform X1	PF13249.5; PF13243.5	SQHop_cyclase_N; SQHop_cyclase_C	F:GO:0016866	F:intramolecular transferase activity	F:GO:0016866	F:intramolecular transferase activity
HORVU3Hr1G005550	chr3H:13746604-13747044	38.8222	2.82213	No change	No change	Up	Up	0.691215	0.00069332	Transcription Factor Bhlh35-Like	-	-	F:GO:0046983	F:protein dimerization activity	no GO terms	no GO terms
HORVU2Hr1G026610	chr2H:84826992-84830334	107.651	2.81343	No change	No change	Up	Up	0.444972	1.11444e-08	-	-	-	-	-	-	-
HORVU3Hr1G095930	chr3H:651474450-651477645	40.4747	2.806	No change	No change	Up	Up	0.64415	0.000237404	Udp-Galactose Transporter 1	PF03151.15	TPT	C:GO:0016021	C:integral component of membrane	no GO terms	no GO terms
HORVU2Hr1G041950	chr2H:209105219-209106216	65.1259	2.80506	No change	No change	Up	Up	0.52799	2.83968e-06	Cyclin-P3-1	PF08613.10	Cyclin	P:GO:0000079; F:GO:0019901	P:regulation of cyclin-dependent protein serine/threonine kinase activity; F:protein kinase binding	P:GO:0000079; F:GO:0019901	P:regulation of cyclin-dependent protein serine/threonine kinase activity; F:protein kinase binding
HORVU3Hr1G064600	chr3H:493083241-493083945	116.356	2.79172	No change	No change	Up	Up	0.430215	3.98979e-09	Predicted Protein	-	-	-	-	no IPS match	no IPS match
HORVU1Hr1G031460	chr1H:189315197-189320522	136.141	2.78779	No change	No change	Up	Up	0.384805	2.90292e-11	Acyl Carrier Protein 3, Chloroplastic	-	-	F:GO:0000035; F:GO:0000036; C:GO:0005829; P:GO:0006633; P:GO:0009245; F:GO:0016491; F:GO:0031177; P:GO:0055114	F:acyl binding; F:acyl carrier activity; C:cytosol; P:fatty acid biosynthetic process; P:lipid A biosynthetic process; F:oxidoreductase activity; F:phosphopantetheine binding; P:oxidation-reduction process	no GO terms	no GO terms
HORVU6Hr1G074580	chr6H:514805245-514806116	42.8711	2.7867	No change	No change	Up	Up	0.678291	0.000629606	-	-	-	-	-	-	-
HORVU5Hr1G068940	chr5H:519756130-519870072	133.802	2.78518	No change	No change	Up	Up	0.427354	3.38536e-09	Protein Kinase And Pp2C-Like Domain-Containing Protein Isoform X1	PF00069.24	Pkinase	F:GO:0004674; F:GO:0004722; F:GO:0005524; P:GO:0006468; P:GO:0006470; C:GO:0016020; F:GO:0030246; F:GO:0046872	F:protein serine/threonine kinase activity; F:protein serine/threonine phosphatase activity; F:ATP binding; P:protein phosphorylation; P:protein dephosphorylation; C:membrane; F:carbohydrate binding; F:metal ion binding	F:GO:0004672; F:GO:0005524; P:GO:0006468	F:protein kinase activity; F:ATP binding; P:protein phosphorylation
HORVU7Hr1G005730	chr7H:7626877-7628893	22.556	2.77329	No change	No change	Up	No change	0.855876	0.0122707	Heat Shock Protein Binding Protein	PF11926.7	DUF3444	-	-	no GO terms	no GO terms
HORVU1Hr1G005360	chr1H:11579708-11582821	46.3978	2.76977	Up	No change	Up	No change	0.576785	3.41753e-05	Obtusifoliol 14-Alpha Demethylase-Like	PF00067.21	p450	F:GO:0005506; C:GO:0005783; C:GO:0005886; F:GO:0008168; F:GO:0008398; C:GO:0016021; P:GO:0016126; F:GO:0020037; P:GO:0032259; P:GO:0055114; P:GO:0070988	F:iron ion binding; C:endoplasmic reticulum; C:plasma membrane; F:methyltransferase activity; F:sterol 14-demethylase activity; C:integral component of membrane; P:sterol biosynthetic process; F:heme binding; P:methylation; P:oxidation-reduction process; P:demethylation	F:GO:0004497; F:GO:0005506; F:GO:0016705; F:GO:0020037; P:GO:0055114	F:monooxygenase activity; F:iron ion binding; F:oxidoreductase activity, acting on paired donors, with incorporation or reduction of molecular oxygen; F:heme binding; P:oxidation-reduction process
HORVU2Hr1G012420	chr2H:26120731-26125433	64.3561	2.76561	No change	No change	Up	Up	0.539303	7.31344e-06	-	-	-	-	-	-	-
HORVU2Hr1G063480	chr2H:428573265-428574283	178.684	2.74416	No change	No change	Up	Up	0.495701	9.16776e-07	Predicted Protein	-	-	-	-	no GO terms	no GO terms
HORVU2Hr1G033150	chr2H:131612850-131614586	76.8652	2.73384	No change	No change	Up	Up	0.489392	7.02974e-07	Tetratricopeptide-Like Helical Domain Containing Protein	-	-	C:GO:0005634; P:GO:0006336; F:GO:0031491	C:nucleus; P:DNA replication-independent nucleosome assembly; F:nucleosome binding	no GO terms	no GO terms
HORVU2Hr1G067270	chr2H:471090872-471092137	693.413	2.72554	No change	No change	Up	Up	0.316886	1.03387e-15	2-Hydroxyisoflavanone Dehydratase	PF07859.12	Abhydrolase_3	P:GO:0009056; F:GO:0016787	P:catabolic process; F:hydrolase activity	P:GO:0008152; F:GO:0016787	P:metabolic process; F:hydrolase activity
HORVU7Hr1G091180	chr7H:556432734-556434309	44.3077	2.70902	No change	No change	Up	Up	0.715752	0.00207885	B-Box Zinc Finger Protein 20	PF00643.23	zf-B_box	C:GO:0005634; P:GO:0006355; F:GO:0008270; P:GO:0009640	C:nucleus; P:regulation of transcription, DNA-templated; F:zinc ion binding; P:photomorphogenesis	C:GO:0005622; F:GO:0008270	C:intracellular; F:zinc ion binding
HORVU2Hr1G115750	chr2H:735396713-735397796	20.6713	2.70901	No change	No change	Up	No change	0.987662	0.0470553	Predicted Protein	-	-	-	-	no GO terms	no GO terms
HORVU1Hr1G081540	chr1H:527947230-527950501	108.764	2.70515	No change	No change	Up	Up	0.478902	5.02449e-07	Protein Chup1, Chloroplastic	-	-	P:GO:0009658; C:GO:0009707	P:chloroplast organization; C:chloroplast outer membrane	no GO terms	no GO terms
HORVU6Hr1G078180	chr6H:533214629-533215357	33.0455	2.69308	No change	No change	Up	Up	0.725496	0.00269462	Fact Complex Subunit Spt16	-	-	P:GO:0006259; P:GO:0006974; F:GO:0031491; P:GO:0032968; P:GO:0034724; C:GO:0035101; F:GO:0042393	P:DNA metabolic process; P:cellular response to DNA damage stimulus; F:nucleosome binding; P:positive regulation of transcription elongation from RNA polymerase II promoter; P:DNA replication-independent nucleosome organization; C:FACT complex; F:histone binding	no GO terms	no GO terms
HORVU4Hr1G066210	chr4H:551451419-551456705	34.5306	2.67857	No change	No change	Up	No change	0.804037	0.00935371	Ternary Complex Factor Mip1	PF14389.5; PF04784.13	Lzipper-MIP1; DUF547	-	-	no GO terms	no GO terms
HORVU2Hr1G090110	chr2H:641992608-642007255	300.898	2.6722	No change	No change	Up	Up	0.778731	0.00681279	Regulator Of Nonsense Transcripts Upf2	PF02854.18; PF04050.13	MIF4G; Upf2	P:GO:0000184; F:GO:0003723; C:GO:0005737; C:GO:0005844; C:GO:0016021; C:GO:0035145	P:nuclear-transcribed mRNA catabolic process, nonsense-mediated decay; F:RNA binding; C:cytoplasm; C:polysome; C:integral component of membrane; C:exon-exon junction complex	F:GO:0003723; F:GO:0005488; F:GO:0005515	F:RNA binding; F:binding; F:protein binding
HORVU7Hr1G047120	chr7H:156766107-156780348	34.0431	2.65584	No change	No change	Up	Up	0.704067	0.0021759	Predicted Protein	-	-	C:GO:0016021	C:integral component of membrane	no GO terms	no GO terms
HORVU4Hr1G048000	chr4H:386077799-386081880	86.4441	2.65308	No change	No change	Up	Up	0.586488	0.000117297	20 Kda Chaperonin, Chloroplastic-Like	PF00166.20	Cpn10	F:GO:0005524; C:GO:0005759; P:GO:0006986; C:GO:0009507; F:GO:0046914; F:GO:0051082; P:GO:0051085; F:GO:0051087; P:GO:1901671	F:ATP binding; C:mitochondrial matrix; P:response to unfolded protein; C:chloroplast; F:transition metal ion binding; F:unfolded protein binding; P:chaperone cofactor-dependent protein refolding; F:chaperone binding; P:positive regulation of superoxide dismutase activity	F:GO:0005524; C:GO:0005737; P:GO:0006457	F:ATP binding; C:cytoplasm; P:protein folding
HORVU5Hr1G114960	chr5H:645198483-645201493	107.521	2.64665	No change	No change	Up	Up	0.438234	5.8039e-08	2-Oxoisovalerate Dehydrogenase Subunit Beta 1, Mitochondrial	PF02779.23	Transket_pyr	F:GO:0003824; P:GO:0008152	F:catalytic activity; P:metabolic process	F:GO:0003824; P:GO:0008152	F:catalytic activity; P:metabolic process
HORVU6Hr1G002710	chr6H:6914734-6916223	34.1319	2.64623	No change	No change	Up	No change	0.938174	0.038802	Acyl Transferase 15-Like	PF02458.14	Transferase	F:GO:0016747	F:transferase activity, transferring acyl groups other than amino-acyl groups	F:GO:0016747	F:transferase activity, transferring acyl groups other than amino-acyl groups
HORVU2Hr1G000770	chr2H:1674782-1719647	154.405	2.63585	No change	No change	Up	Up	0.358122	1.29964e-11	Putative Disease Resistance Protein Rga3 Isoform X1	PF00931.21	NB-ARC	F:GO:0043531	F:ADP binding	F:GO:0043531	F:ADP binding
HORVU5Hr1G067750	chr5H:514313145-514317265	34.7924	2.62946	No change	No change	Up	No change	0.699266	0.00226189	Beta-1,3-Galactosyltransferase 7	PF13334.5; PF01762.20	DUF4094; Galactosyl_T	C:GO:0000139; P:GO:0006486; F:GO:0008378; C:GO:0016021	C:Golgi membrane; P:protein glycosylation; F:galactosyltransferase activity; C:integral component of membrane	P:GO:0006486; F:GO:0008378; C:GO:0016020	P:protein glycosylation; F:galactosyltransferase activity; C:membrane
HORVU7Hr1G000320	chr7H:403192-984919	34.0957	2.62819	No change	No change	Up	No change	0.703853	0.00249193	Putative Disease Resistance Rpp13-Like Protein 3 Isoform X1	PF00931.21; PF01344.24	NB-ARC; Kelch_1	F:GO:0003676; F:GO:0009055; F:GO:0015035; P:GO:0022900; F:GO:0043531; C:GO:0044464; P:GO:0045454; P:GO:0050896	F:nucleic acid binding; F:electron transfer activity; F:protein disulfide oxidoreductase activity; P:electron transport chain; F:ADP binding; C:cell part; P:cell redox homeostasis; P:response to stimulus	F:GO:0005515; F:GO:0009055; F:GO:0015035; F:GO:0043531; P:GO:0045454	F:protein binding; F:electron transfer activity; F:protein disulfide oxidoreductase activity; F:ADP binding; P:cell redox homeostasis
HORVU2Hr1G087540	chr2H:628566386-628571224	297.848	2.62571	No change	No change	Up	Up	0.31291	5.44012e-15	Receptor Kinase-Like Protein Xa21	PF08263.11; PF13855.5; PF13516.5; PF00069.24	LRRNT_2; LRR_8; LRR_6; Pkinase	F:GO:0004674; F:GO:0005524; P:GO:0006468; C:GO:0016021	F:protein serine/threonine kinase activity; F:ATP binding; P:protein phosphorylation; C:integral component of membrane	F:GO:0004672; F:GO:0005515; F:GO:0005524; P:GO:0006468	F:protein kinase activity; F:protein binding; F:ATP binding; P:protein phosphorylation
HORVU3Hr1G015130	chr3H:35260049-35261053	224.774	2.62253	No change	No change	Up	Up	0.372463	1.16052e-10	Cytochrome P450 704C1	PF00067.21	p450	F:GO:0005506; C:GO:0016021; F:GO:0016705; F:GO:0020037; P:GO:0055114	F:iron ion binding; C:integral component of membrane; F:oxidoreductase activity, acting on paired donors, with incorporation or reduction of molecular oxygen; F:heme binding; P:oxidation-reduction process	F:GO:0004497; F:GO:0005506; F:GO:0016705; F:GO:0020037; P:GO:0055114	F:monooxygenase activity; F:iron ion binding; F:oxidoreductase activity, acting on paired donors, with incorporation or reduction of molecular oxygen; F:heme binding; P:oxidation-reduction process
HORVU5Hr1G030110	chr5H:184524840-184525185	34.3655	2.61483	No change	No change	Up	No change	0.758378	0.0064863	Brown Midrib2	-	-	F:GO:0004489; C:GO:0005829; P:GO:0006555; P:GO:0035999; P:GO:0055114	F:methylenetetrahydrofolate reductase (NAD(P)H) activity; C:cytosol; P:methionine metabolic process; P:tetrahydrofolate interconversion; P:oxidation-reduction process	no IPS match	no IPS match
HORVU2Hr1G119750	chr2H:746356278-746356914	264.138	2.60736	No change	No change	Up	Up	0.380205	3.93503e-10	-	-	-	-	-	-	-
HORVU2Hr1G069820	chr2H:492496995-492519629	40.2971	2.59998	No change	No change	Up	Up	0.686353	0.00205427	Truncated Transcription Factor Cauliflower A-Like Isoform X1	PF00319.17	SRF-TF	F:GO:0003677; P:GO:0006355	F:DNA binding; P:regulation of transcription, DNA-templated	F:GO:0003677; F:GO:0046983	F:DNA binding; F:protein dimerization activity
HORVU1Hr1G084860	chr1H:534503583-534508254	67.2643	2.59613	No change	No change	Up	Up	0.536771	2.90897e-05	Dna Replication Complex Gins Protein Psf2	PF05916.10	Sld5	P:GO:0000727; C:GO:0000811; C:GO:0031298; P:GO:0032508; F:GO:0043138; P:GO:1902975	P:double-strand break repair via break-induced replication; C:GINS complex; C:replication fork protection complex; P:DNA duplex unwinding; F:3'-5' DNA helicase activity; P:mitotic DNA replication initiation	C:GO:0005634; P:GO:0006260	C:nucleus; P:DNA replication
HORVU7Hr1G001300	chr7H:2726972-2730359	50.7727	2.5933	No change	No change	Up	Up	0.613625	0.000398286	Scarecrow-Like Protein 6	PF03514.13	GRAS	F:GO:0003700; C:GO:0005634; P:GO:0006355; P:GO:0030154; F:GO:0043565	F:DNA-binding transcription factor activity; C:nucleus; P:regulation of transcription, DNA-templated; P:cell differentiation; F:sequence-specific DNA binding	no GO terms	no GO terms
HORVU2Hr1G077340	chr2H:559568817-559570666	93.5721	2.59116	No change	No change	Up	Up	0.446916	2.25261e-07	Protein Far1-Related Sequence 5-Like	PF03101.14	FAR1	P:GO:0006355; F:GO:0008270	P:regulation of transcription, DNA-templated; F:zinc ion binding	P:GO:0006355	P:regulation of transcription, DNA-templated
HORVU3Hr1G054120	chr3H:399613001-399624263	51.0593	2.59054	No change	No change	Up	Up	0.665162	0.00141629	Factor Of Dna Methylation 1-Like Isoform X1	PF03468.13; PF03469.13	XS; XH	P:GO:0031047	P:gene silencing by RNA	P:GO:0031047	P:gene silencing by RNA
HORVU7Hr1G021740	chr7H:31295531-31303482	359.708	2.58757	Up	No change	Up	No change	0.385946	1.06275e-09	Disease Resistance Protein Rpm1	PF00931.21	NB-ARC	C:GO:0005886; P:GO:0007165; P:GO:0009626; F:GO:0043531	C:plasma membrane; P:signal transduction; P:plant-type hypersensitive response; F:ADP binding	F:GO:0043531	F:ADP binding
HORVU2Hr1G045100	chr2H:235743355-235750423	67.3462	2.57884	No change	No change	Up	Up	0.602134	0.000315913	Ankyrin Repeat-Containing Protein At5G02620	PF12796.6; PF13962.5	Ank_2; PGG	C:GO:0016020	C:membrane	F:GO:0005515	F:protein binding
HORVU2Hr1G006120	chr2H:13007807-13008275	24.9959	2.57739	No change	No change	Up	Up	0.917803	0.0400265	Protochlorophyllide Reductase B, Chloroplastic	PF00106.24	adh_short	F:GO:0005515; C:GO:0009507; P:GO:0015979; P:GO:0015995; F:GO:0016630; P:GO:0055114	F:protein binding; C:chloroplast; P:photosynthesis; P:chlorophyll biosynthetic process; F:protochlorophyllide reductase activity; P:oxidation-reduction process	F:GO:0016630; P:GO:0055114	F:protochlorophyllide reductase activity; P:oxidation-reduction process
HORVU0Hr1G015420	chrUn:84220791-84259940	21.3177	2.57629	No change	No change	Up	No change	0.874895	0.0279923	Eh Domain-Containing Protein 1	PF12763.6; PF16880.4; PF01926.22	EF-hand_4; EHD_N; MMR_HSR1	F:GO:0005509; F:GO:0005525	F:calcium ion binding; F:GTP binding	F:GO:0005509; F:GO:0005515; F:GO:0005525	F:calcium ion binding; F:protein binding; F:GTP binding
HORVU7Hr1G027760	chr7H:49716110-49716874	303.175	2.5743	No change	No change	Up	Up	0.319443	7.60952e-14	40S Ribosomal Protein S30	PF04758.13	Ribosomal_S30	F:GO:0003735; C:GO:0005840; P:GO:0006412	F:structural constituent of ribosome; C:ribosome; P:translation	F:GO:0003735; C:GO:0005622; C:GO:0005840; P:GO:0006412	F:structural constituent of ribosome; C:intracellular; C:ribosome; P:translation
HORVU2Hr1G009900	chr2H:18754596-18760379	103.288	2.56328	No change	No change	Up	No change	0.473739	1.72674e-06	Probable Flavin-Containing Monooxygenase 1	PF00743.18	FMO-like	F:GO:0004499; F:GO:0050660; F:GO:0050661; P:GO:0055114	F:N,N-dimethylaniline monooxygenase activity; F:flavin adenine dinucleotide binding; F:NADP binding; P:oxidation-reduction process	F:GO:0004499; F:GO:0050660; F:GO:0050661; P:GO:0055114	F:N,N-dimethylaniline monooxygenase activity; F:flavin adenine dinucleotide binding; F:NADP binding; P:oxidation-reduction process
HORVU3Hr1G117630	chr3H:698873328-698874495	440.233	2.56207	Up	No change	Up	No change	0.289191	1.23101e-16	Predicted Protein	-	-	C:GO:0016021	C:integral component of membrane	no GO terms	no GO terms
HORVU7Hr1G109880	chr7H:629172783-629175493	19.9929	2.55829	No change	No change	Up	Up	0.935189	0.0477953	Predicted Protein	-	-	-	-	no IPS match	no IPS match
HORVU6Hr1G074570	chr6H:514803978-514809356	240.427	2.55514	No change	No change	Up	Up	0.31733	8.00403e-14	Protein Nsp-Interacting Kinase 3	PF00069.24	Pkinase	F:GO:0004675; F:GO:0005524; C:GO:0005886; P:GO:0006468; P:GO:0007178; C:GO:0016021	F:transmembrane receptor protein serine/threonine kinase activity; F:ATP binding; C:plasma membrane; P:protein phosphorylation; P:transmembrane receptor protein serine/threonine kinase signaling pathway; C:integral component of membrane	F:GO:0004672; F:GO:0005524; P:GO:0006468	F:protein kinase activity; F:ATP binding; P:protein phosphorylation
HORVU5Hr1G063330	chr5H:490839643-490859197	20.9566	2.5522	No change	No change	Up	No change	0.922228	0.0443356	Beta-1,3-Galactosyltransferase Pvg3	PF01762.20	Galactosyl_T	C:GO:0000139; P:GO:0006486; F:GO:0008378; C:GO:0016021	C:Golgi membrane; P:protein glycosylation; F:galactosyltransferase activity; C:integral component of membrane	P:GO:0006486; F:GO:0008378; C:GO:0016020	P:protein glycosylation; F:galactosyltransferase activity; C:membrane
HORVU5Hr1G084260	chr5H:571614368-571615470	28.4118	2.55156	No change	No change	Up	No change	0.787633	0.0122864	Protein Fd	PF00170.20	bZIP_1	F:GO:0003700; P:GO:0006355	F:DNA-binding transcription factor activity; P:regulation of transcription, DNA-templated	F:GO:0003700; P:GO:0006355	F:DNA-binding transcription factor activity; P:regulation of transcription, DNA-templated
HORVU2Hr1G090120	chr2H:642176242-642181508	95.802	2.54701	No change	No change	Up	Up	0.440508	2.43958e-07	Caffeoylshikimate Esterase	PF12146.7	Hydrolase_4	P:GO:0006629; C:GO:0016020; F:GO:0016298	P:lipid metabolic process; C:membrane; F:lipase activity	no GO terms	no GO terms
HORVU7Hr1G090610	chr7H:552637726-552638890	37.0773	2.54212	No change	No change	Up	No change	0.733882	0.00615956	Cytochrome B561 And Domon Domain-Containing Protein At2G04850	-	-	C:GO:0016021; P:GO:0055114	C:integral component of membrane; P:oxidation-reduction process	no GO terms	no GO terms
HORVU5Hr1G072860	chr5H:536795477-536796705	135.542	2.54195	No change	No change	Up	Up	0.401054	1.01795e-08	Tonoplast Dicarboxylate Transporter	-	-	-	-	no GO terms	no GO terms
HORVU7Hr1G099370	chr7H:600441063-600448563	47.8589	2.53113	No change	No change	Up	Up	0.613856	0.000594603	Probable Lrr Receptor-Like Serine/Threonine-Protein Kinase At1G74360	PF13855.5; PF13516.5; PF00560.32	LRR_8; LRR_6; LRR_1	C:GO:0016021; F:GO:0016301; P:GO:0016310	C:integral component of membrane; F:kinase activity; P:phosphorylation	F:GO:0005515	F:protein binding
HORVU5Hr1G020840	chr5H:97236577-97240307	43.1891	2.53044	No change	No change	Up	No change	0.614993	0.000614301	Predicted Protein	-	-	-	-	no GO terms	no GO terms
HORVU1Hr1G089490	chr1H:543942479-543943948	63.6831	2.53021	No change	No change	Up	No change	0.653915	0.00154279	Protein Radialis-Like 3	PF00249.30	Myb_DNA-binding	F:GO:0003677	F:DNA binding	F:GO:0003677	F:DNA binding
HORVU1Hr1G061400	chr1H:444451076-444452585	109.804	2.51653	No change	No change	Up	Up	0.446137	5.22825e-07	Predicted Protein	-	-	C:GO:0016021	C:integral component of membrane	no IPS match	no IPS match
HORVU1Hr1G076460	chr1H:514146990-514147952	726.556	2.5149	No change	No change	Up	Up	0.233154	1.03227e-24	Non-Symbiotic Hemoglobin	PF00042.21	Globin	F:GO:0005344; P:GO:0015671; F:GO:0019825; F:GO:0020037; F:GO:0046872	F:oxygen carrier activity; P:oxygen transport; F:oxygen binding; F:heme binding; F:metal ion binding	F:GO:0019825; F:GO:0020037	F:oxygen binding; F:heme binding
HORVU1Hr1G093560	chr1H:553476539-553477948	3016.72	2.50235	No change	No change	Up	No change	0.773128	0.0123826	Ribonuclease 1-Like	PF00445.17	Ribonuclease_T2	F:GO:0003723; F:GO:0033897; P:GO:0090502	F:RNA binding; F:ribonuclease T2 activity; P:RNA phosphodiester bond hydrolysis, endonucleolytic	F:GO:0003723; F:GO:0033897	F:RNA binding; F:ribonuclease T2 activity
HORVU6Hr1G012270	chr6H:23633092-23640504	2751.73	2.49269	No change	No change	Up	Up	0.246113	9.32035e-22	S-(+)-Linalool Synthase, Chloroplastic-Like	PF01397.20; PF03936.15	Terpene_synth; Terpene_synth_C	F:GO:0000287; C:GO:0009536; F:GO:0010333; F:GO:0034007; P:GO:0042742; P:GO:0043693	F:magnesium ion binding; C:plastid; F:terpene synthase activity; F:S-linalool synthase activity; P:defense response to bacterium; P:monoterpene biosynthetic process	F:GO:0000287; P:GO:0008152; F:GO:0010333; F:GO:0016829	F:magnesium ion binding; P:metabolic process; F:terpene synthase activity; F:lyase activity
HORVU2Hr1G117790	chr2H:740913557-740916778	360.592	2.4918	No change	No change	Up	Up	0.288127	7.21969e-16	G-Type Lectin S-Receptor-Like Serine/Threonine-Protein Kinase B120 Isoform X2	PF01453.23; PF00954.19; PF08276.10; PF07714.16	B_lectin; S_locus_glycop; PAN_2; Pkinase_Tyr	F:GO:0004674; F:GO:0005524; P:GO:0006468; C:GO:0016021; P:GO:0048544	F:protein serine/threonine kinase activity; F:ATP binding; P:protein phosphorylation; C:integral component of membrane; P:recognition of pollen	F:GO:0004672; F:GO:0004674; F:GO:0005524; P:GO:0006468; P:GO:0048544	F:protein kinase activity; F:protein serine/threonine kinase activity; F:ATP binding; P:protein phosphorylation; P:recognition of pollen
HORVU0Hr1G001170	chrUn:6460894-6462051	1721.91	2.47724	No change	No change	Up	Up	0.217215	1.39478e-27	Unknown	-	-	C:GO:0009535; C:GO:0016021	C:chloroplast thylakoid membrane; C:integral component of membrane	no GO terms	no GO terms
HORVU4Hr1G081330	chr4H:619001780-619008464	137.397	2.47342	No change	No change	Up	No change	0.510292	2.7752e-05	Boron Transporter	PF00955.20	HCO3_cotransp	F:GO:0005452; P:GO:0015698; C:GO:0016021	F:inorganic anion exchanger activity; P:inorganic anion transport; C:integral component of membrane	F:GO:0005452; P:GO:0006820; C:GO:0016020; C:GO:0016021	F:inorganic anion exchanger activity; P:anion transport; C:membrane; C:integral component of membrane
HORVU5Hr1G086860	chr5H:577296267-577298116	31.9136	2.4691	No change	No change	Up	Up	0.760469	0.0120314	Predicted Protein	-	-	F:GO:0004672; F:GO:0005524; P:GO:0006468	F:protein kinase activity; F:ATP binding; P:protein phosphorylation	no GO terms	no GO terms
HORVU3Hr1G077890	chr3H:575137842-575138829	37.7709	2.46291	No change	No change	Up	No change	0.672469	0.00319384	Uncharacterized Protein Loc109749566	-	-	-	-	no GO terms	no GO terms
HORVU2Hr1G016750	chr2H:38598463-38607280	123.579	2.45836	No change	No change	Up	Up	0.402362	3.87669e-08	Cbl-Interacting Protein Kinase 31	PF00069.24; PF03822.13	Pkinase; NAF	F:GO:0004674; F:GO:0005524; C:GO:0005634; C:GO:0005737; P:GO:0006468; P:GO:0035556	F:protein serine/threonine kinase activity; F:ATP binding; C:nucleus; C:cytoplasm; P:protein phosphorylation; P:intracellular signal transduction	F:GO:0004672; F:GO:0005524; P:GO:0006468; P:GO:0007165	F:protein kinase activity; F:ATP binding; P:protein phosphorylation; P:signal transduction
HORVU1Hr1G093670	chr1H:553743469-553745135	1319.65	2.45566	No change	No change	Up	No change	0.896888	0.0475463	Ribonuclease 1-Like	PF00445.17	Ribonuclease_T2	F:GO:0003723; F:GO:0033897; P:GO:0090502	F:RNA binding; F:ribonuclease T2 activity; P:RNA phosphodiester bond hydrolysis, endonucleolytic	F:GO:0003723; F:GO:0033897	F:RNA binding; F:ribonuclease T2 activity
HORVU4Hr1G063190	chr4H:529822962-529824265	80.6493	2.45523	No change	No change	Up	Up	0.642697	0.00183338	Predicted Protein	PF00504.20	Chloroa_b-bind	C:GO:0009535; C:GO:0016021; P:GO:0055085	C:chloroplast thylakoid membrane; C:integral component of membrane; P:transmembrane transport	no GO terms	no GO terms
HORVU1Hr1G092120	chr1H:549777175-549778183	27.0468	2.45164	No change	No change	Up	Up	0.814002	0.0235171	Mitochondrial Import Receptor Subunit Tom7-1-Like	PF08038.11	Tom7	C:GO:0005742; P:GO:0030150	C:mitochondrial outer membrane translocase complex; P:protein import into mitochondrial matrix	C:GO:0005742; P:GO:0030150	C:mitochondrial outer membrane translocase complex; P:protein import into mitochondrial matrix
HORVU1Hr1G040950	chr1H:289432983-289435066	24.267	2.44594	No change	No change	Up	Up	0.872548	0.0405362	Nascent Polypeptide-Associated Complex Subunit Alpha, Muscle-Specific Form-Like	-	-	-	-	no GO terms	no GO terms
HORVU5Hr1G034180	chr5H:230044370-230074623	387.23	2.43542	No change	No change	Up	Up	0.310328	3.7333e-13	Protein Sodium Potassium Root Defective 2	-	-	P:GO:0030001; F:GO:0046872	P:metal ion transport; F:metal ion binding	no GO terms	no GO terms
HORVU1Hr1G009090	chr1H:20227196-20230962	34.263	2.42964	No change	No change	Up	Up	0.765322	0.0148397	Predicted Protein	-	-	F:GO:0003824	F:catalytic activity	F:GO:0003824	F:catalytic activity
HORVU2Hr1G103490	chr2H:700173292-700181605	1538.37	2.42014	No change	No change	Up	Up	0.210679	5.54446e-28	-	-	-	-	-	-	-
HORVU2Hr1G001400	chr2H:2948341-2951113	34.308	2.4169	No change	No change	Up	No change	0.848468	0.0361395	B3 Domain-Containing Protein Os01G0234100-Like	PF02362.20	B3	F:GO:0003677; C:GO:0005634; P:GO:0006351; P:GO:0006355	F:DNA binding; C:nucleus; P:transcription, DNA-templated; P:regulation of transcription, DNA-templated	F:GO:0003677	F:DNA binding
HORVU3Hr1G061210	chr3H:466868046-466872540	74.8697	2.41313	No change	No change	Up	Up	0.5204	7.20362e-05	Acyl Carrier Protein 1, Chloroplastic-Like	-	-	F:GO:0000035; F:GO:0000036; C:GO:0005829; P:GO:0006633; P:GO:0009245; F:GO:0031177	F:acyl binding; F:acyl carrier activity; C:cytosol; P:fatty acid biosynthetic process; P:lipid A biosynthetic process; F:phosphopantetheine binding	no GO terms	no GO terms
HORVU3Hr1G078840	chr3H:580479631-580482592	33.5273	2.40713	No change	No change	Up	No change	0.760008	0.0151568	Udp-Glycosyltransferase 87A1	PF00201.17	UDPGT	P:GO:0008152; C:GO:0043231; F:GO:0080043; F:GO:0080044	P:metabolic process; C:intracellular membrane-bounded organelle; F:quercetin 3-O-glucosyltransferase activity; F:quercetin 7-O-glucosyltransferase activity	P:GO:0008152; F:GO:0016758	P:metabolic process; F:transferase activity, transferring hexosyl groups
HORVU0Hr1G007320	chrUn:41942485-41947383	111.153	2.40686	No change	No change	Up	Up	0.423847	4.31016e-07	Pentatricopeptide Repeat-Containing Protein At5G42310, Chloroplastic	PF13812.5; PF01535.19; PF13041.5	PPR_3; PPR; PPR_2	F:GO:0003723; F:GO:0004519; P:GO:0009451; C:GO:0016021; C:GO:0043231; P:GO:0090305	F:RNA binding; F:endonuclease activity; P:RNA modification; C:integral component of membrane; C:intracellular membrane-bounded organelle; P:nucleic acid phosphodiester bond hydrolysis	F:GO:0005515	F:protein binding
HORVU5Hr1G009510	chr5H:22882518-22885385	41.8462	2.4064	No change	No change	Up	No change	0.794302	0.0223764	Pentatricopeptide Repeat-Containing Protein At5G40400	PF13041.5; PF01535.19; PF17177.3	PPR_2; PPR; PPR_long	F:GO:0003723; F:GO:0004519; F:GO:0004831; F:GO:0005524; P:GO:0006418; P:GO:0009451; C:GO:0043231; P:GO:0090305	F:RNA binding; F:endonuclease activity; F:tyrosine-tRNA ligase activity; F:ATP binding; P:tRNA aminoacylation for protein translation; P:RNA modification; C:intracellular membrane-bounded organelle; P:nucleic acid phosphodiester bond hydrolysis	F:GO:0005515	F:protein binding
HORVU4Hr1G087610	chr4H:637519268-637525578	215.542	2.39919	No change	No change	Up	Up	0.391911	3.63475e-08	Transcription Factor Bhlh35	PF00010.25	HLH	F:GO:0046983	F:protein dimerization activity	F:GO:0046983	F:protein dimerization activity
HORVU6Hr1G028910	chr6H:116376632-116378917	77.1458	2.39383	No change	No change	Up	Up	0.484855	1.81435e-05	Putative Methyltransferase At1G22800	PF08241.11	Methyltransf_11	F:GO:0008168; P:GO:0032259	F:methyltransferase activity; P:methylation	P:GO:0008152; F:GO:0008168	P:metabolic process; F:methyltransferase activity
HORVU3Hr1G033140	chr3H:173079458-173084399	318.412	2.39043	No change	No change	Up	Up	0.328314	2.25417e-11	Golgin Subfamily A Member 4 Isoform X1	-	-	C:GO:0016021	C:integral component of membrane	no GO terms	no GO terms
HORVU0Hr1G009480	chrUn:55017836-55026014	153.08	2.3886	No change	No change	Up	Up	0.421519	4.58983e-07	Phospholipase D Alpha 2	PF00168.29; PF00614.21	C2; PLDc	F:GO:0004630; F:GO:0005509; C:GO:0016020; P:GO:0016042; P:GO:0046470; F:GO:0070290	F:phospholipase D activity; F:calcium ion binding; C:membrane; P:lipid catabolic process; P:phosphatidylcholine metabolic process; F:N-acylphosphatidylethanolamine-specific phospholipase D activity	F:GO:0003824	F:catalytic activity
HORVU4Hr1G059150	chr4H:494863529-494865649	147.914	2.37302	No change	No change	Up	Up	0.40884	2.17127e-07	Cysteine-Rich Repeat Secretory Protein 55	PF01657.16	Stress-antifung	F:GO:0016301; P:GO:0016310	F:kinase activity; P:phosphorylation	no GO terms	no GO terms
HORVU5Hr1G109120	chr5H:629228618-629232277	37.8373	2.37275	No change	No change	Up	Up	0.784735	0.0227473	Predicted Protein	-	-	F:GO:0016788	F:hydrolase activity, acting on ester bonds	F:GO:0005515	F:protein binding
HORVU2Hr1G120010	chr2H:746908195-746910222	274.609	2.37151	No change	No change	Up	Up	0.364194	3.49902e-09	Chaperone Protein Dnaj C76, Chloroplastic	PF00226.30; PF13370.5	DnaJ; Fer4_13	C:GO:0009507; C:GO:0016021	C:chloroplast; C:integral component of membrane	no GO terms	no GO terms
HORVU4Hr1G086660	chr4H:634782750-634783854	60.464	2.36946	No change	No change	Up	Up	0.644648	0.0030657	Cyclin-Dependent Protein Kinase Inhibitor El2	-	-	F:GO:0004861; P:GO:0071901	F:cyclin-dependent protein serine/threonine kinase inhibitor activity; P:negative regulation of protein serine/threonine kinase activity	no GO terms	no GO terms
HORVU7Hr1G036460	chr7H:84700862-84702674	151.035	2.36684	No change	No change	Up	Up	0.420113	5.43358e-07	Patatin-Like Protein 1	PF01734.21	Patatin	F:GO:0004620; C:GO:0005737; C:GO:0016020; P:GO:0016042; F:GO:0047372	F:phospholipase activity; C:cytoplasm; C:membrane; P:lipid catabolic process; F:acylglycerol lipase activity	P:GO:0006629; P:GO:0008152	P:lipid metabolic process; P:metabolic process
HORVU3Hr1G016090	chr3H:38448820-38452050	29.7889	2.35539	No change	No change	Up	No change	0.761904	0.0189648	Sumo-Activating Enzyme Subunit 1A	PF00899.20	ThiF	C:GO:0005737; P:GO:0016925; F:GO:0019948	C:cytoplasm; P:protein sumoylation; F:SUMO activating enzyme activity	F:GO:0008641	F:ubiquitin-like modifier activating enzyme activity
HORVU6Hr1G060500	chr6H:402459804-402462256	48.3085	2.32628	No change	No change	Up	Up	0.616302	0.00215609	Membrane Steroid-Binding Protein 2	PF00173.27	Cyt-b5	C:GO:0016021	C:integral component of membrane	no GO terms	no GO terms
HORVU6Hr1G083680	chr6H:552312785-552319539	111.47	2.32366	No change	No change	Up	Up	0.423925	1.21968e-06	Glutamate Receptor 2.7	PF01094.27; PF00497.19; PF00060.25	ANF_receptor; SBP_bac_3; Lig_chan	F:GO:0004970; P:GO:0006811; C:GO:0016021; P:GO:0035235	F:ionotropic glutamate receptor activity; P:ion transport; C:integral component of membrane; P:ionotropic glutamate receptor signaling pathway	F:GO:0004970; C:GO:0016020	F:ionotropic glutamate receptor activity; C:membrane
HORVU2Hr1G016840	chr2H:38833991-38840313	158.941	2.3047	No change	No change	Up	Up	0.38561	8.23502e-08	2-Dehydro-3-Deoxyphosphooctonate Aldolase	PF00793.19	DAHP_synth_1	C:GO:0005737; F:GO:0008676; P:GO:0009058	C:cytoplasm; F:3-deoxy-8-phosphooctulonate synthase activity; P:biosynthetic process	F:GO:0003824; C:GO:0005737; P:GO:0008152; F:GO:0008676; P:GO:0009058	F:catalytic activity; C:cytoplasm; P:metabolic process; F:3-deoxy-8-phosphooctulonate synthase activity; P:biosynthetic process
HORVU3Hr1G074290	chr3H:557949641-557952693	294.113	2.29701	No change	No change	Up	Up	0.314022	1.77939e-11	Protein Detoxification 33	PF01554.17	MatE	P:GO:0006855; F:GO:0015238; F:GO:0015297; C:GO:0016021	P:drug transmembrane transport; F:drug transmembrane transporter activity; F:antiporter activity; C:integral component of membrane	P:GO:0006855; F:GO:0015238; F:GO:0015297; C:GO:0016020; P:GO:0055085	P:drug transmembrane transport; F:drug transmembrane transporter activity; F:antiporter activity; C:membrane; P:transmembrane transport
HORVU3Hr1G077110	chr3H:571493242-571499445	385.344	2.297	No change	No change	Up	Up	0.342928	1.10179e-09	G-Type Lectin S-Receptor-Like Serine/Threonine-Protein Kinase At4G27290 Isoform X1	PF01453.23; PF00954.19; PF08276.10; PF07714.16	B_lectin; S_locus_glycop; PAN_2; Pkinase_Tyr	F:GO:0004674; F:GO:0005524; P:GO:0006468; C:GO:0016021; P:GO:0048544	F:protein serine/threonine kinase activity; F:ATP binding; P:protein phosphorylation; C:integral component of membrane; P:recognition of pollen	F:GO:0004672; F:GO:0004674; F:GO:0005524; P:GO:0006468; P:GO:0048544	F:protein kinase activity; F:protein serine/threonine kinase activity; F:ATP binding; P:protein phosphorylation; P:recognition of pollen
HORVU6Hr1G086480	chr6H:561624862-561632855	101.178	2.29183	No change	No change	Up	Up	0.453889	1.07064e-05	Neurochondrin Family Protein	PF05536.10	Neurochondrin	-	-	F:GO:0005488	F:binding
HORVU3Hr1G027200	chr3H:114520558-114525353	75.5517	2.27976	No change	No change	Up	Up	0.510024	0.000147378	Disease Resistance Protein Rpm1-Like	-	-	C:GO:0005886; P:GO:0006952; P:GO:0007165; F:GO:0043531	C:plasma membrane; P:defense response; P:signal transduction; F:ADP binding	no GO terms	no GO terms
HORVU1Hr1G006020	chr1H:13034781-13206635	98.1098	2.27415	No change	No change	Up	Up	0.477263	4.04797e-05	Putative Lrr Receptor-Like Serine/Threonine-Protein Kinase	PF00069.24	Pkinase	F:GO:0000166; F:GO:0004672; C:GO:0016020; P:GO:0016310	F:nucleotide binding; F:protein kinase activity; C:membrane; P:phosphorylation	F:GO:0004672; F:GO:0005524; P:GO:0006468	F:protein kinase activity; F:ATP binding; P:protein phosphorylation
HORVU6Hr1G009770	chr6H:17343975-17355993	52.7703	2.26676	No change	No change	Up	Up	0.573196	0.00112687	Trna Ligase 1	-	-	F:GO:0003746; F:GO:0003972; F:GO:0005524; P:GO:0006388; P:GO:0006414	F:translation elongation factor activity; F:RNA ligase (ATP) activity; F:ATP binding; P:tRNA splicing, via endonucleolytic cleavage and ligation; P:translational elongation	F:GO:0003972; P:GO:0006388	F:RNA ligase (ATP) activity; P:tRNA splicing, via endonucleolytic cleavage and ligation
HORVU1Hr1G021600	chr1H:87552658-87558379	532.08	2.26476	No change	No change	Up	Up	0.244134	3.00301e-18	Protein Kinase Superfamily Protein With Octicosapeptide/Phox/Bem1P Domain	PF00364.21	Biotin_lipoyl	F:GO:0004672; F:GO:0005524; P:GO:0006468; F:GO:0016301; P:GO:0016310	F:protein kinase activity; F:ATP binding; P:protein phosphorylation; F:kinase activity; P:phosphorylation	no GO terms	no GO terms
HORVU4Hr1G012290	chr4H:40017465-40017662	22.1745	2.26248	No change	No change	Up	Up	0.812236	0.0424118	Glyceraldehyde-3-Phosphate Dehydrogenase	PF00044.23	Gp_dh_N	P:GO:0006006; C:GO:0016021; F:GO:0016620; F:GO:0050661; F:GO:0051287; P:GO:0055114	P:glucose metabolic process; C:integral component of membrane; F:oxidoreductase activity, acting on the aldehyde or oxo group of donors, NAD or NADP as acceptor; F:NADP binding; F:NAD binding; P:oxidation-reduction process	F:GO:0016620; P:GO:0055114	F:oxidoreductase activity, acting on the aldehyde or oxo group of donors, NAD or NADP as acceptor; P:oxidation-reduction process
HORVU4Hr1G013990	chr4H:50718577-50720791	41.2127	2.25966	No change	No change	Up	Up	0.695021	0.0118743	Betaine Aldehyde Dehydrogenase 2	PF00171.21	Aldedh	C:GO:0005737; F:GO:0008802; P:GO:0055114; P:GO:0071454	C:cytoplasm; F:betaine-aldehyde dehydrogenase activity; P:oxidation-reduction process; P:cellular response to anoxia	P:GO:0008152; F:GO:0016491; P:GO:0055114	P:metabolic process; F:oxidoreductase activity; P:oxidation-reduction process
HORVU1Hr1G079910	chr1H:523971479-523976902	125.907	2.25763	No change	No change	Up	No change	0.477484	4.77397e-05	Chaperonin Cpn60-Like 2, Mitochondrial	PF00118.23	Cpn60_TCP1	F:GO:0005524; C:GO:0005739; C:GO:0005774; C:GO:0005829; P:GO:0006458; P:GO:0042026; F:GO:0044183; P:GO:0045041; P:GO:0046686; F:GO:0051082; P:GO:0061077	F:ATP binding; C:mitochondrion; C:vacuolar membrane; C:cytosol; P:'de novo' protein folding; P:protein refolding; F:protein binding involved in protein folding; P:protein import into mitochondrial intermembrane space; P:response to cadmium ion; F:unfolded protein binding; P:chaperone-mediated protein folding	F:GO:0005524; C:GO:0005737; P:GO:0006457; P:GO:0042026	F:ATP binding; C:cytoplasm; P:protein folding; P:protein refolding
HORVU1Hr1G070460	chr1H:489732268-489734133	38.5169	2.2568	No change	No change	Up	No change	0.713726	0.0153986	Zinc Transporter 5	PF02535.21	Zip	F:GO:0005385; C:GO:0005886; C:GO:0016021; P:GO:0071577	F:zinc ion transmembrane transporter activity; C:plasma membrane; C:integral component of membrane; P:zinc ion transmembrane transport	F:GO:0005385; C:GO:0016020; C:GO:0016021; P:GO:0030001; F:GO:0046873; P:GO:0055085; P:GO:0071577	F:zinc ion transmembrane transporter activity; C:membrane; C:integral component of membrane; P:metal ion transport; F:metal ion transmembrane transporter activity; P:transmembrane transport; P:zinc ion transmembrane transport
HORVU7Hr1G000970	chr7H:2071778-2073776	177.113	2.25552	No change	No change	Up	Up	0.470329	3.51588e-05	Uncharacterized Acetyltransferase At3G50280	PF02458.14	Transferase	F:GO:0016747	F:transferase activity, transferring acyl groups other than amino-acyl groups	F:GO:0016747	F:transferase activity, transferring acyl groups other than amino-acyl groups
HORVU7Hr1G102030	chr7H:611105997-611106916	824.464	2.25409	No change	No change	Up	Up	0.265868	2.7516e-15	Non-Specific Lipid-Transfer Protein-Like	PF14368.5	LTP_2	F:GO:0005504; P:GO:0009627	F:fatty acid binding; P:systemic acquired resistance	F:GO:0005504; P:GO:0009627	F:fatty acid binding; P:systemic acquired resistance
HORVU2Hr1G090280	chr2H:643253523-643259424	26.2841	2.25394	No change	No change	Up	No change	0.81166	0.0432989	Probable Metal-Nicotianamine Transporter Ysl13	PF03169.14	OPT	C:GO:0005886; C:GO:0016021; F:GO:0022857; P:GO:0055085	C:plasma membrane; C:integral component of membrane; F:transmembrane transporter activity; P:transmembrane transport	P:GO:0055085	P:transmembrane transport
HORVU7Hr1G109970	chr7H:629237415-629242346	40.9455	2.25278	No change	No change	Up	Up	0.669444	0.00843939	Putative Clathrin Assembly Protein At5G57200	PF07651.15	ANTH	F:GO:0005545; C:GO:0030136; F:GO:0030276; P:GO:0048268	F:1-phosphatidylinositol binding; C:clathrin-coated vesicle; F:clathrin binding; P:clathrin coat assembly	F:GO:0005543; F:GO:0005545; C:GO:0030136; F:GO:0030276; P:GO:0048268	F:phospholipid binding; F:1-phosphatidylinositol binding; C:clathrin-coated vesicle; F:clathrin binding; P:clathrin coat assembly
HORVU7Hr1G099870	chr7H:602726453-602733261	138.07	2.24932	No change	No change	Up	Up	0.377553	9.15692e-08	Predicted Protein	-	-	-	-	no GO terms	no GO terms
HORVU1Hr1G011450	chr1H:27684503-27685760	39.139	2.24544	No change	No change	Up	No change	0.761388	0.0276888	Protein Casparian Strip Integrity Factor 2	-	-	-	-	no GO terms	no GO terms
HORVU3Hr1G002900	chr3H:7530342-7538678	25.7148	2.23668	No change	No change	Up	Up	0.817499	0.0477681	Putative Receptor-Like Protein Kinase At4G00960	PF01657.16; PF00069.24	Stress-antifung; Pkinase	F:GO:0004674; F:GO:0005524; C:GO:0005886; P:GO:0006468; C:GO:0016021	F:protein serine/threonine kinase activity; F:ATP binding; C:plasma membrane; P:protein phosphorylation; C:integral component of membrane	F:GO:0004672; F:GO:0005524; P:GO:0006468	F:protein kinase activity; F:ATP binding; P:protein phosphorylation
HORVU4Hr1G076750	chr4H:601619974-601621559	92.6239	2.23237	No change	No change	Up	No change	0.514753	0.000256825	Salicylic Acid-Binding Protein 2	PF12697.6	Abhydrolase_6	F:GO:0016787	F:hydrolase activity	no GO terms	no GO terms
HORVU7Hr1G000410	chr7H:721465-731266	43.8924	2.23149	No change	No change	Up	Up	0.798506	0.0414577	Probable Inactive Dna (Cytosine-5)-Methyltransferase Drm3	-	-	P:GO:0006306; C:GO:0016020; F:GO:0016740	P:DNA methylation; C:membrane; F:transferase activity	P:GO:0006306	P:DNA methylation
HORVU6Hr1G026000	chr6H:96239992-96243222	26.1863	2.22674	No change	No change	Up	Up	0.808949	0.0459566	F-Box/Fbd/Lrr-Repeat Protein At4G00160 Isoform X1	-	-	F:GO:0016740	F:transferase activity	F:GO:0005515	F:protein binding
HORVU4Hr1G013180	chr4H:45045409-45048635	98.0113	2.22594	No change	No change	Up	Up	0.514457	0.000265833	Probable E3 Ubiquitin-Protein Ligase Rhy1A	PF13639.5	zf-RING_2	P:GO:0016567; F:GO:0016874; P:GO:0043161; F:GO:0061630	P:protein ubiquitination; F:ligase activity; P:proteasome-mediated ubiquitin-dependent protein catabolic process; F:ubiquitin protein ligase activity	no GO terms	no GO terms
HORVU1Hr1G052110	chr1H:386189421-386194230	76.6284	2.22039	No change	No change	Up	No change	0.506852	0.000214837	Mlo-Like Protein 9	PF03094.14	Mlo	F:GO:0005516; C:GO:0005886; P:GO:0006952; P:GO:0009607; C:GO:0016021	F:calmodulin binding; C:plasma membrane; P:defense response; P:response to biotic stimulus; C:integral component of membrane	P:GO:0006952; C:GO:0016021	P:defense response; C:integral component of membrane
HORVU0Hr1G018100	chrUn:93728156-93736232	143.552	2.21578	No change	No change	Up	Up	0.387308	3.40984e-07	Protein Usf	PF01738.17	DLH	F:GO:0016787	F:hydrolase activity	F:GO:0016787	F:hydrolase activity
HORVU1Hr1G067520	chr1H:478322510-478325739	163.071	2.20897	No change	No change	Up	Up	0.338989	3.399e-09	Soss Complex Subunit B Homolog	-	-	-	-	no GO terms	no GO terms
HORVU2Hr1G044360	chr2H:231231418-231232960	36.2487	2.20793	No change	No change	Up	No change	0.751723	0.0285407	Predicted Protein	PF00141.22	peroxidase	F:GO:0004601; C:GO:0005576; P:GO:0006979; C:GO:0016021; F:GO:0020037; P:GO:0042744; F:GO:0046872; P:GO:0055114; P:GO:0098869	F:peroxidase activity; C:extracellular region; P:response to oxidative stress; C:integral component of membrane; F:heme binding; P:hydrogen peroxide catabolic process; F:metal ion binding; P:oxidation-reduction process; P:cellular oxidant detoxification	F:GO:0004601; P:GO:0006979; F:GO:0020037; P:GO:0042744; P:GO:0055114	F:peroxidase activity; P:response to oxidative stress; F:heme binding; P:hydrogen peroxide catabolic process; P:oxidation-reduction process
HORVU7Hr1G040970	chr7H:112341940-112351892	30.6995	2.20259	No change	No change	Up	No change	0.741391	0.0261982	Potassium Channel Kor1	PF00520.30; PF00027.28; PF12796.6	Ion_trans; cNMP_binding; Ank_2	F:GO:0005249; C:GO:0005887; P:GO:0034765; P:GO:0042391; P:GO:0071805	F:voltage-gated potassium channel activity; C:integral component of plasma membrane; P:regulation of ion transmembrane transport; P:regulation of membrane potential; P:potassium ion transmembrane transport	F:GO:0005216; F:GO:0005249; F:GO:0005515; P:GO:0006811; P:GO:0006813; C:GO:0016020; P:GO:0055085	F:ion channel activity; F:voltage-gated potassium channel activity; F:protein binding; P:ion transport; P:potassium ion transport; C:membrane; P:transmembrane transport
HORVU7Hr1G107550	chr7H:623413985-623419666	562.919	2.19848	No change	No change	Up	Up	0.22639	5.34168e-20	Predicted Protein	PF00249.30	Myb_DNA-binding	F:GO:0003677; C:GO:0005634; P:GO:0006355	F:DNA binding; C:nucleus; P:regulation of transcription, DNA-templated	F:GO:0003677	F:DNA binding
HORVU2Hr1G003600	chr2H:8528759-8537741	471.79	2.19605	No change	No change	Up	Up	0.250096	2.37176e-16	Disease Resistance Protein Rpp13	PF00931.21	NB-ARC	F:GO:0043531	F:ADP binding	F:GO:0043531	F:ADP binding
HORVU2Hr1G117870	chr2H:741051085-741054878	234.806	2.1933	No change	No change	Up	Up	0.362492	5.43029e-08	G-Type Lectin S-Receptor-Like Serine/Threonine-Protein Kinase B120 Isoform X2	PF01453.23; PF00954.19; PF08276.10; PF07714.16	B_lectin; S_locus_glycop; PAN_2; Pkinase_Tyr	F:GO:0004674; F:GO:0005524; P:GO:0006468; C:GO:0016021; P:GO:0048544	F:protein serine/threonine kinase activity; F:ATP binding; P:protein phosphorylation; C:integral component of membrane; P:recognition of pollen	F:GO:0004672; F:GO:0004674; F:GO:0005524; P:GO:0006468; P:GO:0048544	F:protein kinase activity; F:protein serine/threonine kinase activity; F:ATP binding; P:protein phosphorylation; P:recognition of pollen
HORVU0Hr1G000850	chrUn:5133833-5134850	41.0222	2.1925	No change	No change	Up	No change	0.671338	0.0114019	Predicted Protein	-	-	F:GO:0004867; C:GO:0005576; F:GO:0008233; P:GO:0010951	F:serine-type endopeptidase inhibitor activity; C:extracellular region; F:peptidase activity; P:negative regulation of endopeptidase activity	F:GO:0004867; C:GO:0005576	F:serine-type endopeptidase inhibitor activity; C:extracellular region
HORVU6Hr1G069390	chr6H:481011324-481016550	37.3646	2.19134	No change	No change	Up	Up	0.663144	0.0101781	Histidinol-Phosphate Aminotransferase, Chloroplastic	PF00155.20	Aminotran_1_2	P:GO:0000105; F:GO:0004400; F:GO:0030170	P:histidine biosynthetic process; F:histidinol-phosphate transaminase activity; F:pyridoxal phosphate binding	P:GO:0000105; F:GO:0003824; F:GO:0004400; P:GO:0009058; F:GO:0030170	P:histidine biosynthetic process; F:catalytic activity; F:histidinol-phosphate transaminase activity; P:biosynthetic process; F:pyridoxal phosphate binding
HORVU6Hr1G078580	chr6H:535118352-535122462	51.1618	2.18889	No change	No change	Up	No change	0.616423	0.00463837	Chitinase 8	-	-	F:GO:0004568; P:GO:0006032; P:GO:0016998	F:chitinase activity; P:chitin catabolic process; P:cell wall macromolecule catabolic process	no IPS match	no IPS match
HORVU5Hr1G125120	chr5H:668080507-668084062	102.06	2.18226	No change	No change	Up	Up	0.465185	5.63937e-05	Mediator Of Rna Polymerase Ii Transcription Subunit 15A-Like	PF16987.4	KIX_2	F:GO:0003712; P:GO:0006355	F:transcription coregulator activity; P:regulation of transcription, DNA-templated	F:GO:0003712; P:GO:0006355	F:transcription coregulator activity; P:regulation of transcription, DNA-templated
HORVU5Hr1G115780	chr5H:647274109-647278226	45.9969	2.18113	No change	No change	Up	Up	0.651651	0.00892166	Predicted Protein	PF00561.19	Abhydrolase_1	F:GO:0003824	F:catalytic activity	F:GO:0003824	F:catalytic activity
HORVU3Hr1G092520	chr3H:638509006-638510998	1448.86	2.17124	No change	No change	Up	Up	0.245568	1.42366e-16	Predicted Protein	-	-	-	-	no IPS match	no IPS match
HORVU5Hr1G106640	chr5H:624750275-624751851	64.2953	2.16503	No change	No change	Up	No change	0.689084	0.0163535	Protein Synthesis Inhibitor Ii	PF00161.18	RIP	C:GO:0005737; P:GO:0009405; P:GO:0017148; F:GO:0030598; P:GO:0031640; P:GO:0050832; F:GO:0090729	C:cytoplasm; P:pathogenesis; P:negative regulation of translation; F:rRNA N-glycosylase activity; P:killing of cells of other organism; P:defense response to fungus; F:toxin activity	P:GO:0017148; F:GO:0030598	P:negative regulation of translation; F:rRNA N-glycosylase activity
HORVU7Hr1G001600	chr7H:3444741-3467152	725.972	2.16296	No change	No change	Up	Up	0.231513	1.65073e-18	Barley Stem Rust Resistance Protein	PF00069.24	Pkinase	F:GO:0004674; F:GO:0005524; P:GO:0006468	F:protein serine/threonine kinase activity; F:ATP binding; P:protein phosphorylation	F:GO:0004672; F:GO:0005524; P:GO:0006468	F:protein kinase activity; F:ATP binding; P:protein phosphorylation
HORVU6Hr1G064650	chr6H:440246936-440247572	100.328	2.15865	No change	No change	Up	Up	0.458467	5.23574e-05	Predicted Protein	-	-	-	-	no GO terms	no GO terms
HORVU3Hr1G016010	chr3H:38309028-38316910	184.707	2.15606	No change	No change	Up	Up	0.335101	5.63746e-09	Sumo-Activating Enzyme Subunit 1A	PF00899.20	ThiF	C:GO:0005737; P:GO:0016925; F:GO:0019948	C:cytoplasm; P:protein sumoylation; F:SUMO activating enzyme activity	P:GO:0006464; F:GO:0008641	P:cellular protein modification process; F:ubiquitin-like modifier activating enzyme activity
HORVU5Hr1G020350	chr5H:93533144-93536486	610.332	2.14579	No change	No change	Up	Up	0.229758	1.69124e-18	Predicted Protein	-	-	C:GO:0000139; P:GO:0006890; P:GO:0015031; C:GO:0030126	C:Golgi membrane; P:retrograde vesicle-mediated transport, Golgi to ER; P:protein transport; C:COPI vesicle coat	P:GO:0006890; C:GO:0030126	P:retrograde vesicle-mediated transport, Golgi to ER; C:COPI vesicle coat
HORVU7Hr1G018590	chr7H:24889114-24891862	31.1687	2.12933	No change	No change	Up	No change	0.728314	0.0296482	Receptor-Like Protein Kinase Hsl1	PF00560.32; PF13855.5; PF00069.24	LRR_1; LRR_8; Pkinase	F:GO:0000166; F:GO:0004672; C:GO:0016020; P:GO:0016310	F:nucleotide binding; F:protein kinase activity; C:membrane; P:phosphorylation	F:GO:0004672; F:GO:0005515; F:GO:0005524; P:GO:0006468	F:protein kinase activity; F:protein binding; F:ATP binding; P:protein phosphorylation
HORVU7Hr1G091560	chr7H:559896533-559897789	396.593	2.12921	No change	No change	Up	Up	0.372729	3.57354e-07	C-Repeat Binding Factor 3	-	-	F:GO:0003677; F:GO:0003700; C:GO:0005634; P:GO:0006355	F:DNA binding; F:DNA-binding transcription factor activity; C:nucleus; P:regulation of transcription, DNA-templated	no GO terms	no GO terms
HORVU7Hr1G077470	chr7H:454748399-454753269	45.7763	2.12573	No change	No change	Up	No change	0.685295	0.0184204	Gdp-Mannose Transporter Gonst1	PF03151.15	TPT	F:GO:0005457; F:GO:0005458; C:GO:0005794; P:GO:0015783; C:GO:0016021; P:GO:1990570	F:GDP-fucose transmembrane transporter activity; F:GDP-mannose transmembrane transporter activity; C:Golgi apparatus; P:GDP-fucose transmembrane transport; C:integral component of membrane; P:GDP-mannose transmembrane transport	no GO terms	no GO terms
HORVU6Hr1G080230	chr6H:540724706-540725237	46.1768	2.11935	No change	No change	Up	Up	0.65181	0.0118678	Fructan 1-Exohydrolase	PF08244.11	Glyco_hydro_32C	F:GO:0004564; C:GO:0005618; P:GO:0005975; F:GO:0033948; C:GO:0048046	F:beta-fructofuranosidase activity; C:cell wall; P:carbohydrate metabolic process; F:fructan beta-(2,1)-fructosidase activity; C:apoplast	no GO terms	no GO terms
HORVU4Hr1G075740	chr4H:599192575-599196118	867.362	2.11422	No change	No change	Up	Up	0.201636	2.36462e-23	Trna-Specific 2-Thiouridylase Mnma	PF03054.15	tRNA_Me_trans	P:GO:0008033; F:GO:0008168; F:GO:0016783; P:GO:0032259	P:tRNA processing; F:methyltransferase activity; F:sulfurtransferase activity; P:methylation	P:GO:0008033; F:GO:0016740; F:GO:0016783	P:tRNA processing; F:transferase activity; F:sulfurtransferase activity
HORVU2Hr1G107220	chr2H:711335418-711337699	31.0638	2.11167	No change	No change	Up	No change	0.747411	0.0383901	Receptor Kinase-Like Protein Xa21	PF08263.11; PF13855.5	LRRNT_2; LRR_8	F:GO:0000166; F:GO:0004672; C:GO:0016020; P:GO:0016310	F:nucleotide binding; F:protein kinase activity; C:membrane; P:phosphorylation	F:GO:0005515	F:protein binding
HORVU7Hr1G095190	chr7H:580500808-580506328	131.444	2.10545	No change	No change	Up	Up	0.387607	1.56442e-06	Pentatricopeptide Repeat-Containing Protein At5G42310, Chloroplastic	PF13812.5; PF13041.5; PF01535.19	PPR_3; PPR_2; PPR	F:GO:0003723; F:GO:0004519; P:GO:0009451; C:GO:0016021; C:GO:0043231; P:GO:0090305	F:RNA binding; F:endonuclease activity; P:RNA modification; C:integral component of membrane; C:intracellular membrane-bounded organelle; P:nucleic acid phosphodiester bond hydrolysis	F:GO:0005515	F:protein binding
HORVU2Hr1G002720	chr2H:6206445-6208112	2015.12	2.10138	No change	No change	Up	Up	0.264256	1.70554e-13	Cell Number Regulator 2	PF04749.16	PLAC8	C:GO:0016021	C:integral component of membrane	no GO terms	no GO terms
HORVU6Hr1G012110	chr6H:22894582-22904710	950.271	2.09838	No change	No change	Up	Up	0.283067	8.96111e-12	S-(+)-Linalool Synthase, Chloroplastic-Like	PF01397.20; PF03936.15	Terpene_synth; Terpene_synth_C	F:GO:0000287; F:GO:0010333; F:GO:0034007; P:GO:0043693	F:magnesium ion binding; F:terpene synthase activity; F:S-linalool synthase activity; P:monoterpene biosynthetic process	F:GO:0000287; P:GO:0008152; F:GO:0010333; F:GO:0016829	F:magnesium ion binding; P:metabolic process; F:terpene synthase activity; F:lyase activity
HORVU0Hr1G001430	chrUn:7503092-7504913	228.208	2.09807	No change	No change	Up	Up	0.33463	1.51762e-08	Probable Wrky Transcription Factor 50	PF03106.14	WRKY	F:GO:0003700; C:GO:0005634; P:GO:0006355; F:GO:0043565	F:DNA-binding transcription factor activity; C:nucleus; P:regulation of transcription, DNA-templated; F:sequence-specific DNA binding	F:GO:0003700; P:GO:0006355; F:GO:0043565	F:DNA-binding transcription factor activity; P:regulation of transcription, DNA-templated; F:sequence-specific DNA binding
HORVU2Hr1G020560	chr2H:56706488-56709812	82.5446	2.09132	No change	No change	Up	Up	0.477861	0.000218419	Predicted Protein	PF00646.32	F-box	F:GO:0008168; F:GO:0016740; P:GO:0032259	F:methyltransferase activity; F:transferase activity; P:methylation	F:GO:0005515	F:protein binding
HORVU7Hr1G109450	chr7H:628090800-628092136	30.7589	2.08858	No change	No change	Up	No change	0.699513	0.0251922	-	-	-	-	-	-	-
HORVU2Hr1G016660	chr2H:38370240-38385344	38.7593	2.08838	No change	No change	Up	Up	0.68877	0.0222306	Dna-Directed Primase/Polymerase Protein Isoform X1	PF03121.14	Herpes_UL52	-	-	no GO terms	no GO terms
HORVU6Hr1G043850	chr6H:248872028-248875406	103.23	2.07562	No change	No change	Up	Up	0.570836	0.00349353	-	-	-	-	-	-	-
HORVU5Hr1G067490	chr5H:513073554-513075475	3131.06	2.07097	No change	No change	Up	Up	0.286823	3.42153e-11	1-Aminocyclopropane-1-Carboxylate Oxidase 1	PF14226.5; PF03171.19	DIOX_N; 2OG-FeII_Oxy	P:GO:0009693; F:GO:0016491; F:GO:0046872; P:GO:0055114	P:ethylene biosynthetic process; F:oxidoreductase activity; F:metal ion binding; P:oxidation-reduction process	F:GO:0016491; P:GO:0055114	F:oxidoreductase activity; P:oxidation-reduction process
HORVU3Hr1G109680	chr3H:679064196-679073961	218.609	2.07039	No change	No change	Up	Up	0.382709	1.73338e-06	Disease Resistance Protein Rps2-Like Isoform X3	PF00931.21	NB-ARC	C:GO:0005886; P:GO:0006952; P:GO:0007165; F:GO:0043531	C:plasma membrane; P:defense response; P:signal transduction; F:ADP binding	F:GO:0043531	F:ADP binding
HORVU3Hr1G003050	chr3H:7765335-7769350	2767.16	2.06142	No change	No change	Up	Up	0.180437	1.12603e-27	Glutamate Decarboxylase	PF00282.18	Pyridoxal_deC	F:GO:0004351; P:GO:0006536; F:GO:0016740; F:GO:0030170	F:glutamate decarboxylase activity; P:glutamate metabolic process; F:transferase activity; F:pyridoxal phosphate binding	F:GO:0003824; F:GO:0004351; P:GO:0006536; F:GO:0016831; P:GO:0019752; F:GO:0030170	F:catalytic activity; F:glutamate decarboxylase activity; P:glutamate metabolic process; F:carboxy-lyase activity; P:carboxylic acid metabolic process; F:pyridoxal phosphate binding
HORVU7Hr1G084500	chr7H:508894792-508897371	37.4589	2.0535	No change	No change	Up	No change	0.733687	0.0410064	Cytochrome P450 84A1	PF00067.21	p450	F:GO:0005506; P:GO:0009809; C:GO:0016020; F:GO:0016709; F:GO:0020037; P:GO:0055114	F:iron ion binding; P:lignin biosynthetic process; C:membrane; F:oxidoreductase activity, acting on paired donors, with incorporation or reduction of molecular oxygen, NAD(P)H as one donor, and incorporation of one atom of oxygen; F:heme binding; P:oxidation-reduction process	F:GO:0005506; F:GO:0016705; F:GO:0020037; P:GO:0055114	F:iron ion binding; F:oxidoreductase activity, acting on paired donors, with incorporation or reduction of molecular oxygen; F:heme binding; P:oxidation-reduction process
HORVU2Hr1G019070	chr2H:49650995-49653322	232.301	2.04413	No change	No change	Up	Up	0.332435	3.09036e-08	Predicted Protein	-	-	-	-	no GO terms	no GO terms
HORVU2Hr1G012540	chr2H:26334346-26382220	244.224	2.0411	No change	No change	Up	Up	0.287122	7.33631e-11	Predicted Protein	PF10275.8	Peptidase_C65	F:GO:0019783	F:ubiquitin-like protein-specific protease activity	no GO terms	no GO terms
HORVU6Hr1G028940	chr6H:116502564-116509398	151.546	2.04093	No change	No change	Up	Up	0.378418	1.87998e-06	Putative Methyltransferase At1G22800	PF08241.11	Methyltransf_11	F:GO:0008168; P:GO:0032259	F:methyltransferase activity; P:methylation	P:GO:0008152; F:GO:0008168	P:metabolic process; F:methyltransferase activity
HORVU3Hr1G067740	chr3H:514122419-514124174	1260.92	2.0376	No change	No change	Up	Up	0.205536	7.4332e-21	Sas10/Utp3/C1D Family	PF04000.14	Sas10_Utp3	P:GO:0000462; C:GO:0005730; C:GO:0032040	P:maturation of SSU-rRNA from tricistronic rRNA transcript (SSU-rRNA, 5.8S rRNA, LSU-rRNA); C:nucleolus; C:small-subunit processome	no GO terms	no GO terms
HORVU3Hr1G053210	chr3H:390553513-390555229	65.6689	2.0351	No change	No change	Up	No change	0.608127	0.00893182	-	-	-	-	-	-	-
HORVU4Hr1G006480	chr4H:15271540-15275739	1270.28	2.02642	No change	No change	Up	Up	0.223419	1.96126e-17	Beta-Glucosidase 7	PF00232.17	Glyco_hydro_1	F:GO:0004565; F:GO:0004567; C:GO:0005576; P:GO:0005975; F:GO:0033907; F:GO:0042803; F:GO:0042973; F:GO:0047668; F:GO:0047701; F:GO:0050224; F:GO:0080079; F:GO:0080083; F:GO:0102483; P:GO:1901657	F:beta-galactosidase activity; F:beta-mannosidase activity; C:extracellular region; P:carbohydrate metabolic process; F:beta-D-fucosidase activity; F:protein homodimerization activity; F:glucan endo-1,3-beta-D-glucosidase activity; F:amygdalin beta-glucosidase activity; F:beta-L-arabinosidase activity; F:prunasin beta-glucosidase activity; F:cellobiose glucosidase activity; F:beta-gentiobiose bet…	F:GO:0004553; P:GO:0005975	F:hydrolase activity, hydrolyzing O-glycosyl compounds; P:carbohydrate metabolic process
HORVU6Hr1G071520	chr6H:497057507-497063327	506.182	2.02463	No change	No change	Up	No change	0.296868	5.02307e-10	Aspartyl Protease Family Protein At5G10770	PF14543.5; PF14541.5	TAXi_N; TAXi_C	F:GO:0003677; F:GO:0004190; P:GO:0006508; P:GO:0030163	F:DNA binding; F:aspartic-type endopeptidase activity; P:proteolysis; P:protein catabolic process	F:GO:0004190; P:GO:0006508	F:aspartic-type endopeptidase activity; P:proteolysis
HORVU7Hr1G001210	chr7H:2544922-2548742	69.2496	2.02344	No change	No change	Up	Up	0.483874	0.000476568	Predicted Protein	PF00646.32	F-box	-	-	F:GO:0005515	F:protein binding
HORVU7Hr1G098960	chr7H:599407353-599424432	31.2851	2.02325	No change	No change	Up	No change	0.704199	0.0338528	G-Type Lectin S-Receptor-Like Serine/Threonine-Protein Kinase At2G19130	PF01453.23; PF00954.19; PF08276.10; PF00069.24	B_lectin; S_locus_glycop; PAN_2; Pkinase	F:GO:0004674; F:GO:0005524; C:GO:0005886; P:GO:0006468; C:GO:0016021; P:GO:0048544	F:protein serine/threonine kinase activity; F:ATP binding; C:plasma membrane; P:protein phosphorylation; C:integral component of membrane; P:recognition of pollen	F:GO:0004672; F:GO:0004674; F:GO:0005524; P:GO:0006468; P:GO:0048544	F:protein kinase activity; F:protein serine/threonine kinase activity; F:ATP binding; P:protein phosphorylation; P:recognition of pollen
HORVU6Hr1G071100	chr6H:495550890-495552000	98.2266	2.0152	No change	No change	Up	Up	0.67655	0.0256627	-	-	-	-	-	-	-
HORVU3Hr1G083320	chr3H:602829537-602830073	247.395	2.01143	No change	Down	Up	No change	0.308577	3.36666e-09	Magnesium-Chelatase Subunit Chlh, Chloroplastic	-	-	P:GO:0015995; F:GO:0016851	P:chlorophyll biosynthetic process; F:magnesium chelatase activity	no GO terms	no GO terms
HORVU1Hr1G052360	chr1H:388480201-388484481	293.366	2.01129	No change	No change	Up	Up	0.305815	2.35143e-09	Hypothetical Protein Bradi_3G04210V3	-	-	F:GO:0000166; F:GO:0004672; F:GO:0005524; P:GO:0006468; C:GO:0016020; C:GO:0016021	F:nucleotide binding; F:protein kinase activity; F:ATP binding; P:protein phosphorylation; C:membrane; C:integral component of membrane	no IPS match	no IPS match
HORVU5Hr1G079090	chr5H:556307948-556310299	31.9063	2.01006	No change	No change	Up	No change	0.732181	0.0467849	Pentatricopeptide Repeat-Containing Protein At3G62890	PF01535.19; PF12854.6; PF13041.5	PPR; PPR_1; PPR_2	F:GO:0003723; F:GO:0004519; F:GO:0008270; P:GO:0009451; C:GO:0043231; P:GO:0090305	F:RNA binding; F:endonuclease activity; F:zinc ion binding; P:RNA modification; C:intracellular membrane-bounded organelle; P:nucleic acid phosphodiester bond hydrolysis	F:GO:0005515	F:protein binding
HORVU0Hr1G040540	chrUn:249762569-249773695	531.768	1.9946	No change	No change	Up	Up	0.266423	5.32092e-12	Pentatricopeptide Repeat-Containing Protein At2G17033	PF01535.19	PPR	F:GO:0003723; F:GO:0004519; P:GO:0009451; C:GO:0043231; P:GO:0090305	F:RNA binding; F:endonuclease activity; P:RNA modification; C:intracellular membrane-bounded organelle; P:nucleic acid phosphodiester bond hydrolysis	F:GO:0005515	F:protein binding
HORVU2Hr1G018440	chr2H:47246040-47247612	61.6463	1.99298	No change	No change	Up	No change	0.704851	0.0381536	Predicted Protein	PF00141.22	peroxidase	F:GO:0004601; C:GO:0005576; P:GO:0006979; C:GO:0016021; F:GO:0020037; P:GO:0042744; F:GO:0046872; P:GO:0055114; P:GO:0098869	F:peroxidase activity; C:extracellular region; P:response to oxidative stress; C:integral component of membrane; F:heme binding; P:hydrogen peroxide catabolic process; F:metal ion binding; P:oxidation-reduction process; P:cellular oxidant detoxification	F:GO:0004601; P:GO:0006979; F:GO:0020037; P:GO:0042744; P:GO:0055114	F:peroxidase activity; P:response to oxidative stress; F:heme binding; P:hydrogen peroxide catabolic process; P:oxidation-reduction process
HORVU6Hr1G072070	chr6H:500725043-500735879	191.786	1.98623	No change	No change	Up	Up	0.335584	1.14088e-07	Cellulose Synthase-Like Protein E2	PF03552.13	Cellulose_synt	C:GO:0000139; F:GO:0000977; C:GO:0005886; P:GO:0009833; C:GO:0016021; F:GO:0016760; P:GO:0030244; P:GO:0071555	C:Golgi membrane; F:RNA polymerase II regulatory region sequence-specific DNA binding; C:plasma membrane; P:plant-type primary cell wall biogenesis; C:integral component of membrane; F:cellulose synthase (UDP-forming) activity; P:cellulose biosynthetic process; P:cell wall organization	C:GO:0016020; F:GO:0016760; P:GO:0030244	C:membrane; F:cellulose synthase (UDP-forming) activity; P:cellulose biosynthetic process
HORVU6Hr1G033600	chr6H:154877863-154882095	577.16	1.9778	No change	No change	Up	No change	0.341269	2.28226e-07	Lipoxygenase 2.3, Chloroplastic	PF01477.22; PF00305.18	PLAT; Lipoxygenase	F:GO:0005506; P:GO:0007623; P:GO:0009409; C:GO:0009507; P:GO:0009611; P:GO:0009620; P:GO:0009695; P:GO:0009723; P:GO:0009737; P:GO:0009751; P:GO:0009753; P:GO:0010597; F:GO:0016165; P:GO:0031408; P:GO:0055114	F:iron ion binding; P:circadian rhythm; P:response to cold; C:chloroplast; P:response to wounding; P:response to fungus; P:jasmonic acid biosynthetic process; P:response to ethylene; P:response to abscisic acid; P:response to salicylic acid; P:response to jasmonic acid; P:green leaf volatile biosynthetic process; F:linoleate 13S-lipoxygenase activity; P:oxylipin biosynthetic process; P:oxidation-…	F:GO:0005515; F:GO:0016491; F:GO:0016702; F:GO:0046872; P:GO:0055114	F:protein binding; F:oxidoreductase activity; F:oxidoreductase activity, acting on single donors with incorporation of molecular oxygen, incorporation of two atoms of oxygen; F:metal ion binding; P:oxidation-reduction process
HORVU7Hr1G047770	chr7H:161409758-161414617	1505.61	1.97651	No change	No change	Up	Up	0.231925	1.97951e-15	Protein Bola4, Chloroplastic/Mitochondrial	PF01722.17	BolA	F:GO:0005515; C:GO:0005739; C:GO:0009507	F:protein binding; C:mitochondrion; C:chloroplast	no GO terms	no GO terms
HORVU6Hr1G008930	chr6H:16156991-16179201	1197.24	1.97596	No change	No change	Up	Up	0.228512	7.24948e-16	Receptor Kinase-Like Protein Xa21	PF08263.11; PF13855.5; PF00069.24	LRRNT_2; LRR_8; Pkinase	F:GO:0004674; F:GO:0005524; P:GO:0006468; C:GO:0016021	F:protein serine/threonine kinase activity; F:ATP binding; P:protein phosphorylation; C:integral component of membrane	F:GO:0004672; F:GO:0005515; F:GO:0005524; P:GO:0006468	F:protein kinase activity; F:protein binding; F:ATP binding; P:protein phosphorylation
HORVU5Hr1G073870	chr5H:541145320-541147844	55.2473	1.97331	No change	No change	Up	Up	0.598598	0.0104101	Cinnamoyl-Coa Reductase 2-Like	PF01370.20	Epimerase	F:GO:0003824; F:GO:0050662	F:catalytic activity; F:coenzyme binding	F:GO:0003824; F:GO:0050662	F:catalytic activity; F:coenzyme binding
HORVU5Hr1G021310	chr5H:102768352-102769781	172.408	1.97319	No change	No change	Up	Up	0.368488	2.29732e-06	Heat Shock Cognate 70 Kda Protein 2	PF00012.19	HSP70	F:GO:0005524	F:ATP binding	no GO terms	no GO terms
HORVU7Hr1G025800	chr7H:43319183-43323624	68.2709	1.97119	No change	No change	Up	No change	0.565287	0.00569447	Serine Carboxypeptidase-Like 18	PF00450.21	Peptidase_S10	F:GO:0004185; F:GO:0016747; P:GO:0019748; P:GO:0051603	F:serine-type carboxypeptidase activity; F:transferase activity, transferring acyl groups other than amino-acyl groups; P:secondary metabolic process; P:proteolysis involved in cellular protein catabolic process	F:GO:0004185; P:GO:0006508	F:serine-type carboxypeptidase activity; P:proteolysis
HORVU4Hr1G002050	chr4H:3622791-3625656	964.194	1.97118	No change	No change	Up	No change	0.295244	1.25281e-09	2-Methyl-6-Phytyl-1,4-Hydroquinone Methyltransferase 2, Chloroplastic	PF13649.5	Methyltransf_25	F:GO:0008757; C:GO:0009706; P:GO:0010189; C:GO:0016021; P:GO:0032259; F:GO:0102550	F:S-adenosylmethionine-dependent methyltransferase activity; C:chloroplast inner membrane; P:vitamin E biosynthetic process; C:integral component of membrane; P:methylation; F:2-methyl-6-geranylgeranyl-1,4-benzoquinol methyltransferase activity	P:GO:0032259	P:methylation
HORVU2Hr1G127590	chr2H:767397397-767432386	395.453	1.97048	No change	No change	Up	Up	0.319304	2.7189e-08	Cbl-Interacting Protein Kinase 31	-	-	F:GO:0004674; F:GO:0005524; C:GO:0005634; C:GO:0005737; P:GO:0006468; P:GO:0035556	F:protein serine/threonine kinase activity; F:ATP binding; C:nucleus; C:cytoplasm; P:protein phosphorylation; P:intracellular signal transduction	no GO terms	no GO terms
HORVU2Hr1G020640	chr2H:57251713-57253708	70.8316	1.96497	No change	No change	Up	Up	0.491555	0.000960573	Predicted Protein	-	-	-	-	F:GO:0005515	F:protein binding
HORVU0Hr1G000950	chrUn:5674616-5676385	42.3338	1.95938	No change	No change	Up	No change	0.687073	0.0358267	Putative Bzip Transcription Factor Superfamily Protein Isoform X1	PF07716.14	bZIP_2	F:GO:0003700; P:GO:0006355	F:DNA-binding transcription factor activity; P:regulation of transcription, DNA-templated	F:GO:0003700; P:GO:0006355	F:DNA-binding transcription factor activity; P:regulation of transcription, DNA-templated
HORVU7Hr1G047760	chr7H:161405710-161412280	511.804	1.9593	No change	No change	Up	Up	0.251686	5.97855e-13	Protein Sawadee Homeodomain Homolog 2	PF00046.28; PF16719.4	Homeobox; SAWADEE	F:GO:0003677; F:GO:0003682; C:GO:0005634	F:DNA binding; F:chromatin binding; C:nucleus	F:GO:0003677; F:GO:0003682	F:DNA binding; F:chromatin binding
HORVU5Hr1G121940	chr5H:661051629-661053811	135.436	1.94262	No change	No change	Up	Up	0.449344	0.000269707	Random Slug Protein 5-Like	PF00650.19	CRAL_TRIO	-	-	no GO terms	no GO terms
HORVU7Hr1G097790	chr7H:593446484-593453670	80.8435	1.94212	No change	No change	Up	No change	0.450818	0.000286973	Gata Transcription Factor 20-Like	-	-	F:GO:0003700; P:GO:0006355; F:GO:0008270; F:GO:0043565; C:GO:0044424	F:DNA-binding transcription factor activity; P:regulation of transcription, DNA-templated; F:zinc ion binding; F:sequence-specific DNA binding; C:intracellular part	F:GO:0003700; F:GO:0008270	F:DNA-binding transcription factor activity; F:zinc ion binding
HORVU0Hr1G007890	chrUn:46556325-46558827	45.8956	1.94155	No change	No change	Up	No change	0.577864	0.00856908	Cyclin-T1-5	PF00134.22	Cyclin_N	C:GO:0000307; C:GO:0005634; F:GO:0016538; P:GO:0045737; P:GO:0045944; P:GO:0051301; P:GO:1901409	C:cyclin-dependent protein kinase holoenzyme complex; C:nucleus; F:cyclin-dependent protein serine/threonine kinase regulator activity; P:positive regulation of cyclin-dependent protein serine/threonine kinase activity; P:positive regulation of transcription by RNA polymerase II; P:cell division; P:positive regulation of phosphorylation of RNA polymerase II C-terminal domain	no GO terms	no GO terms
HORVU2Hr1G127340	chr2H:767015612-767022622	120.012	1.92882	No change	No change	Up	Up	0.387762	1.53088e-05	Protein Chromatin Remodeling 24 Isoform X1	PF00176.22; PF00271.30	SNF2_N; Helicase_C	F:GO:0005524; P:GO:0045951; P:GO:0046686	F:ATP binding; P:positive regulation of mitotic recombination; P:response to cadmium ion	F:GO:0005524	F:ATP binding
HORVU4Hr1G074040	chr4H:592367569-592369189	70.3781	1.92005	No change	No change	Up	Up	0.476391	0.000850111	Dynamin-Related Protein 5A	-	-	P:GO:0000266; P:GO:0000911; F:GO:0003924; F:GO:0005525; F:GO:0008017; C:GO:0009504	P:mitochondrial fission; P:cytokinesis by cell plate formation; F:GTPase activity; F:GTP binding; F:microtubule binding; C:cell plate	no GO terms	no GO terms
HORVU6Hr1G088880	chr6H:567650424-567653825	35.6391	1.91301	No change	No change	Up	No change	0.668555	0.0349608	Wall-Associated Receptor Kinase 2	PF13947.5; PF00069.24	GUB_WAK_bind; Pkinase	F:GO:0004674; F:GO:0005509; F:GO:0005524; C:GO:0005886; P:GO:0006468; P:GO:0007166; C:GO:0016021; F:GO:0030247	F:protein serine/threonine kinase activity; F:calcium ion binding; F:ATP binding; C:plasma membrane; P:protein phosphorylation; P:cell surface receptor signaling pathway; C:integral component of membrane; F:polysaccharide binding	F:GO:0004672; F:GO:0005509; F:GO:0005524; P:GO:0006468; F:GO:0030247	F:protein kinase activity; F:calcium ion binding; F:ATP binding; P:protein phosphorylation; F:polysaccharide binding
HORVU3Hr1G078760	chr3H:580163039-580165168	71.0121	1.91258	No change	No change	Up	Up	0.594779	0.0131713	Cytochrome P450 94B3	PF00067.21	p450	F:GO:0004497; F:GO:0005506; C:GO:0016021; F:GO:0016705; F:GO:0020037; P:GO:0055114	F:monooxygenase activity; F:iron ion binding; C:integral component of membrane; F:oxidoreductase activity, acting on paired donors, with incorporation or reduction of molecular oxygen; F:heme binding; P:oxidation-reduction process	F:GO:0005506; F:GO:0016705; F:GO:0020037; P:GO:0055114	F:iron ion binding; F:oxidoreductase activity, acting on paired donors, with incorporation or reduction of molecular oxygen; F:heme binding; P:oxidation-reduction process
HORVU5Hr1G001180	chr5H:3924122-3928957	106133	1.9032	No change	No change	Up	No change	0.620651	0.0202952	Lipoxygenase 2.1, Chloroplastic	PF01477.22; PF00305.18	PLAT; Lipoxygenase	C:GO:0009507; P:GO:0009695; P:GO:0009753; P:GO:0010628; F:GO:0016165; P:GO:0031408; F:GO:0046872; P:GO:0055114	C:chloroplast; P:jasmonic acid biosynthetic process; P:response to jasmonic acid; P:positive regulation of gene expression; F:linoleate 13S-lipoxygenase activity; P:oxylipin biosynthetic process; F:metal ion binding; P:oxidation-reduction process	F:GO:0005515; F:GO:0016491; F:GO:0016702; F:GO:0046872; P:GO:0055114	F:protein binding; F:oxidoreductase activity; F:oxidoreductase activity, acting on single donors with incorporation of molecular oxygen, incorporation of two atoms of oxygen; F:metal ion binding; P:oxidation-reduction process
HORVU6Hr1G012170	chr6H:23200249-23204378	398.13	1.90022	No change	No change	Up	Up	0.34746	1.29504e-06	S-(+)-Linalool Synthase, Chloroplastic-Like	PF01397.20; PF03936.15	Terpene_synth; Terpene_synth_C	F:GO:0000287; F:GO:0010333; F:GO:0034007; P:GO:0043693	F:magnesium ion binding; F:terpene synthase activity; F:S-linalool synthase activity; P:monoterpene biosynthetic process	F:GO:0000287; P:GO:0008152; F:GO:0010333; F:GO:0016829	F:magnesium ion binding; P:metabolic process; F:terpene synthase activity; F:lyase activity
HORVU6Hr1G080420	chr6H:541672858-541679062	992.709	1.89276	No change	No change	Up	Up	0.186409	7.24587e-22	Sugar Transporter Erd6-Like 16	PF00083.23	Sugar_tr	F:GO:0005351; F:GO:0005355; C:GO:0016021; P:GO:0046323; P:GO:1902600	F:carbohydrate:proton symporter activity; F:glucose transmembrane transporter activity; C:integral component of membrane; P:glucose import; P:proton transmembrane transport	C:GO:0016020; C:GO:0016021; F:GO:0022857; P:GO:0055085	C:membrane; C:integral component of membrane; F:transmembrane transporter activity; P:transmembrane transport
HORVU3Hr1G007590	chr3H:18016429-18021773	102.091	1.89264	No change	No change	Up	Up	0.431596	0.000211313	Leaf Rust 10 Disease-Resistance Locus Receptor-Like Protein Kinase-Like 1.2	PF13947.5; PF14380.5; PF00069.24	GUB_WAK_bind; WAK_assoc; Pkinase	F:GO:0004674; F:GO:0005524; C:GO:0005886; P:GO:0006468; P:GO:0007166; C:GO:0016021; F:GO:0030247	F:protein serine/threonine kinase activity; F:ATP binding; C:plasma membrane; P:protein phosphorylation; P:cell surface receptor signaling pathway; C:integral component of membrane; F:polysaccharide binding	F:GO:0004672; F:GO:0005524; P:GO:0006468; F:GO:0030247	F:protein kinase activity; F:ATP binding; P:protein phosphorylation; F:polysaccharide binding
HORVU4Hr1G075930	chr4H:599500877-599505741	78.6979	1.88905	No change	No change	Up	Up	0.477308	0.00111381	Protein Far1-Related Sequence 5-Like	PF03101.14	FAR1	P:GO:0006355; F:GO:0008270	P:regulation of transcription, DNA-templated; F:zinc ion binding	P:GO:0006355	P:regulation of transcription, DNA-templated
HORVU6Hr1G016880	chr6H:38471974-38473133	14089.5	1.88265	No change	No change	Up	Up	0.145885	2.96288e-35	Chlorophyll A-B Binding Protein Of Lhcii Type 1-Like	PF00504.20	Chloroa_b-bind	P:GO:0009416; C:GO:0009522; C:GO:0009523; C:GO:0009535; P:GO:0009768; C:GO:0009941; C:GO:0010287; C:GO:0016021; F:GO:0016168; P:GO:0018298; F:GO:0031409	P:response to light stimulus; C:photosystem I; C:photosystem II; C:chloroplast thylakoid membrane; P:photosynthesis, light harvesting in photosystem I; C:chloroplast envelope; C:plastoglobule; C:integral component of membrane; F:chlorophyll binding; P:protein-chromophore linkage; F:pigment binding	P:GO:0009765; C:GO:0016020	P:photosynthesis, light harvesting; C:membrane
HORVU5Hr1G079690	chr5H:557799635-557807743	51.464	1.87827	No change	No change	Up	No change	0.685344	0.0472798	Acyl-Coenzyme A Thioesterase 9, Mitochondrial	PF03061.21	4HBT	F:GO:0016787; F:GO:0016853	F:hydrolase activity; F:isomerase activity	no GO terms	no GO terms
HORVU2Hr1G003870	chr2H:9071143-9074237	54.9486	1.87122	No change	No change	Up	No change	0.620568	0.023294	Predicted Protein	-	-	C:GO:0016021	C:integral component of membrane	no GO terms	no GO terms
HORVU6Hr1G058170	chr6H:380201448-380202977	46.2546	1.8656	No change	No change	Up	Up	0.617045	0.022752	Predicted Protein	-	-	C:GO:0016021	C:integral component of membrane	no GO terms	no GO terms
HORVU6Hr1G016890	chr6H:38483801-38487637	55431.9	1.85833	No change	No change	Up	Up	0.16624	1.62133e-26	Predicted Protein	PF00504.20	Chloroa_b-bind	P:GO:0009416; C:GO:0009522; C:GO:0009523; C:GO:0009535; P:GO:0009768; C:GO:0009941; C:GO:0010287; C:GO:0016021; F:GO:0016168; P:GO:0018298; F:GO:0031409	P:response to light stimulus; C:photosystem I; C:photosystem II; C:chloroplast thylakoid membrane; P:photosynthesis, light harvesting in photosystem I; C:chloroplast envelope; C:plastoglobule; C:integral component of membrane; F:chlorophyll binding; P:protein-chromophore linkage; F:pigment binding	P:GO:0009765; C:GO:0016020	P:photosynthesis, light harvesting; C:membrane
HORVU6Hr1G020140	chr6H:55807794-55811551	716.345	1.85692	No change	No change	Up	Up	0.241092	1.11138e-12	Polyubiquitin	PF00240.22	ubiquitin	-	-	F:GO:0005515	F:protein binding
HORVU1Hr1G075820	chr1H:512473415-512475683	77.0945	1.85262	No change	No change	Up	No change	0.640024	0.0319744	Kinesin-Related Protein3	PF00307.30	CH	F:GO:0003777; F:GO:0005524; C:GO:0005871; C:GO:0005874; P:GO:0007018; F:GO:0008017; F:GO:0016887	F:microtubule motor activity; F:ATP binding; C:kinesin complex; C:microtubule; P:microtubule-based movement; F:microtubule binding; F:ATPase activity	F:GO:0005515	F:protein binding
HORVU5Hr1G018790	chr5H:77813034-77815261	500.586	1.84686	No change	No change	Up	Up	0.308964	8.20738e-08	Cytochrome P450 81D11	PF00067.21	p450	F:GO:0003676; F:GO:0005506; C:GO:0016021; F:GO:0016709; F:GO:0020037; P:GO:0044550; P:GO:0055114	F:nucleic acid binding; F:iron ion binding; C:integral component of membrane; F:oxidoreductase activity, acting on paired donors, with incorporation or reduction of molecular oxygen, NAD(P)H as one donor, and incorporation of one atom of oxygen; F:heme binding; P:secondary metabolite biosynthetic process; P:oxidation-reduction process	F:GO:0005506; F:GO:0016705; F:GO:0020037; P:GO:0055114	F:iron ion binding; F:oxidoreductase activity, acting on paired donors, with incorporation or reduction of molecular oxygen; F:heme binding; P:oxidation-reduction process
HORVU6Hr1G065360	chr6H:448134877-448138653	319.381	1.84609	No change	No change	Up	Up	0.296533	1.95939e-08	Probable Methyltransferase Pmt15	PF03141.15	Methyltransf_29	C:GO:0005737; F:GO:0008757; C:GO:0016021; P:GO:0032259	C:cytoplasm; F:S-adenosylmethionine-dependent methyltransferase activity; C:integral component of membrane; P:methylation	F:GO:0008168	F:methyltransferase activity
HORVU4Hr1G090860	chr4H:646224530-646226595	7732.03	1.84164	No change	No change	Up	No change	0.616501	0.0250807	Predicted Protein	PF00656.21	Peptidase_C14	P:GO:0006508; F:GO:0008233	P:proteolysis; F:peptidase activity	no GO terms	no GO terms
HORVU7Hr1G114880	chr7H:640522877-640530478	208.06	1.83352	No change	No change	Up	Up	0.37799	2.7333e-05	Putative Disease Resistance Rpp13-Like Protein 1	PF00931.21	NB-ARC	P:GO:0050896	P:response to stimulus	F:GO:0043531	F:ADP binding
HORVU5Hr1G016910	chr5H:65477503-65488559	356.184	1.82749	No change	No change	Up	Up	0.24771	1.14834e-11	Predicted Protein	-	-	F:GO:0004252; P:GO:0006508	F:serine-type endopeptidase activity; P:proteolysis	F:GO:0005515	F:protein binding
HORVU2Hr1G094390	chr2H:664802578-664808650	461.59	1.82254	No change	No change	Up	Up	0.302706	6.44444e-08	Histone H1	PF00538.18	Linker_histone	C:GO:0000786; F:GO:0003677; C:GO:0005634; P:GO:0006334	C:nucleosome; F:DNA binding; C:nucleus; P:nucleosome assembly	C:GO:0000786; F:GO:0003677; C:GO:0005634; P:GO:0006334	C:nucleosome; F:DNA binding; C:nucleus; P:nucleosome assembly
HORVU4Hr1G067450	chr4H:559754963-559760152	265.951	1.81065	No change	No change	Up	Up	0.428784	0.000403509	Sugar Transport Protein 13	PF00083.23	Sugar_tr	F:GO:0005351; F:GO:0005355; C:GO:0016021; P:GO:0046323; P:GO:1902600	F:carbohydrate:proton symporter activity; F:glucose transmembrane transporter activity; C:integral component of membrane; P:glucose import; P:proton transmembrane transport	F:GO:0005215; C:GO:0016020; C:GO:0016021; F:GO:0022857; P:GO:0055085	F:transporter activity; C:membrane; C:integral component of membrane; F:transmembrane transporter activity; P:transmembrane transport
HORVU5Hr1G072770	chr5H:536511515-536513100	79.0458	1.8068	No change	No change	Up	Up	0.48523	0.00259245	Pras-Rich Protein	PF15365.5	PNRC	-	-	no GO terms	no GO terms
HORVU7Hr1G012630	chr7H:17812612-17817563	147.462	1.80644	No change	No change	Up	No change	0.464631	0.00145038	Probable Lysophospholipase Bodyguard 3	PF00561.19	Abhydrolase_1	P:GO:0001505; F:GO:0004969; P:GO:0007186; C:GO:0016021; F:GO:0016787	P:regulation of neurotransmitter levels; F:histamine receptor activity; P:G-protein coupled receptor signaling pathway; C:integral component of membrane; F:hydrolase activity	no GO terms	no GO terms
HORVU1Hr1G000120	chr1H:277193-282298	487.588	1.8046	No change	No change	Up	Up	0.238409	2.93137e-12	Cytochrome P450 72A14	PF00067.21	p450	F:GO:0004497; F:GO:0005506; C:GO:0016021; F:GO:0016705; F:GO:0020037; P:GO:0055114	F:monooxygenase activity; F:iron ion binding; C:integral component of membrane; F:oxidoreductase activity, acting on paired donors, with incorporation or reduction of molecular oxygen; F:heme binding; P:oxidation-reduction process	F:GO:0005506; F:GO:0016705; F:GO:0020037; P:GO:0055114	F:iron ion binding; F:oxidoreductase activity, acting on paired donors, with incorporation or reduction of molecular oxygen; F:heme binding; P:oxidation-reduction process
HORVU1Hr1G049280	chr1H:365116812-365118147	130.869	1.80319	No change	No change	Up	Up	0.606286	0.0259698	Probable Glutathione S-Transferase Gstu6	PF13417.5; PF13410.5	GST_N_3; GST_C_2	F:GO:0004364; C:GO:0005737; P:GO:0006749; P:GO:0009407	F:glutathione transferase activity; C:cytoplasm; P:glutathione metabolic process; P:toxin catabolic process	F:GO:0005515	F:protein binding
HORVU3Hr1G017930	chr3H:46388842-46394957	68.5787	1.78463	No change	No change	Up	No change	0.532912	0.00887448	Dcd (Development And Cell Death) Domain Protein	PF10539.8	Dev_Cell_Death	F:GO:0004842; P:GO:0016567; C:GO:0031463	F:ubiquitin-protein transferase activity; P:protein ubiquitination; C:Cul3-RING ubiquitin ligase complex	F:GO:0005515	F:protein binding
HORVU3Hr1G059220	chr3H:448010657-448012314	71.2517	1.7805	No change	No change	Up	Up	0.55636	0.0137638	Probable Wrky Transcription Factor 53	PF03106.14	WRKY	F:GO:0003700; C:GO:0005634; P:GO:0006355; F:GO:0043565	F:DNA-binding transcription factor activity; C:nucleus; P:regulation of transcription, DNA-templated; F:sequence-specific DNA binding	F:GO:0003700; P:GO:0006355; F:GO:0043565	F:DNA-binding transcription factor activity; P:regulation of transcription, DNA-templated; F:sequence-specific DNA binding
HORVU1Hr1G061090	chr1H:443091773-443131375	1036	1.7781	No change	No change	Up	Up	0.197343	3.26842e-17	Cytochrome P450 734A1	PF00067.21	p450	F:GO:0004497; F:GO:0005506; F:GO:0016705; F:GO:0020037; P:GO:0055114	F:monooxygenase activity; F:iron ion binding; F:oxidoreductase activity, acting on paired donors, with incorporation or reduction of molecular oxygen; F:heme binding; P:oxidation-reduction process	F:GO:0005506; F:GO:0016705; F:GO:0020037; P:GO:0055114	F:iron ion binding; F:oxidoreductase activity, acting on paired donors, with incorporation or reduction of molecular oxygen; F:heme binding; P:oxidation-reduction process
HORVU1Hr1G089500	chr1H:543952762-543954205	71.0879	1.77774	No change	No change	Up	No change	0.620955	0.0348081	Protein Radialis-Like 3	PF00249.30	Myb_DNA-binding	F:GO:0003677	F:DNA binding	F:GO:0003677	F:DNA binding
HORVU5Hr1G080050	chr5H:558826933-558829036	54.5231	1.77768	No change	No change	Up	Up	0.558254	0.0143965	Dna Polymerase Delta Subunit 4	PF04081.12	DNA_pol_delta_4	P:GO:0000731; F:GO:0003887; P:GO:0006261; C:GO:0043625	P:DNA synthesis involved in DNA repair; F:DNA-directed DNA polymerase activity; P:DNA-dependent DNA replication; C:delta DNA polymerase complex	C:GO:0005634; P:GO:0006260	C:nucleus; P:DNA replication
HORVU6Hr1G000070	chr6H:329127-331753	60.784	1.77732	No change	No change	Up	Up	0.528357	0.00847476	Thiosulfate Sulfurtransferase 16, Chloroplastic-Like	PF00581.19	Rhodanese	-	-	no GO terms	no GO terms
HORVU5Hr1G104700	chr5H:619890138-619895338	117.079	1.77593	No change	No change	Up	No change	0.43459	0.0006841	-	-	-	-	-	-	-
HORVU2Hr1G003860	chr2H:9054592-9062922	93.2788	1.77566	No change	No change	Up	Up	0.438815	0.000798677	-	-	-	-	-	-	-
HORVU5Hr1G061300	chr5H:479887863-479893963	62.0501	1.77451	No change	No change	Up	No change	0.535073	0.00979614	Protein Brevis Radix-Like 1	PF13713.5; PF08381.10	BRX_N; BRX	C:GO:0005634	C:nucleus	no GO terms	no GO terms
HORVU1Hr1G094880	chr1H:556691612-556693908	77.7834	1.77274	No change	No change	Up	No change	0.532514	0.00941661	Flavonoid 3'-Monooxygenase	PF00067.21	p450	F:GO:0005506; P:GO:0009813; C:GO:0016021; F:GO:0016709; F:GO:0020037; P:GO:0044550; P:GO:0055114	F:iron ion binding; P:flavonoid biosynthetic process; C:integral component of membrane; F:oxidoreductase activity, acting on paired donors, with incorporation or reduction of molecular oxygen, NAD(P)H as one donor, and incorporation of one atom of oxygen; F:heme binding; P:secondary metabolite biosynthetic process; P:oxidation-reduction process	F:GO:0005506; F:GO:0016705; F:GO:0020037; P:GO:0055114	F:iron ion binding; F:oxidoreductase activity, acting on paired donors, with incorporation or reduction of molecular oxygen; F:heme binding; P:oxidation-reduction process
HORVU4Hr1G057080	chr4H:479130443-479133788	78.1599	1.77156	No change	No change	Up	Up	0.472491	0.00235477	Ddb1- And Cul4-Associated Factor 8	PF00400.31	WD40	C:GO:0080008	C:Cul4-RING E3 ubiquitin ligase complex	F:GO:0005515	F:protein binding
HORVU2Hr1G069980	chr2H:493501592-493507915	187.818	1.7668	No change	No change	Up	No change	0.357194	1.74636e-05	Protein Nuclear Fusion Defective 4	PF06813.12	Nodulin-like	C:GO:0016021	C:integral component of membrane	no GO terms	no GO terms
HORVU5Hr1G085220	chr5H:574458921-574471888	176.364	1.76651	No change	No change	Up	Up	0.393646	0.000136475	Hypothetical Protein Triur3_04785	-	-	-	-	no GO terms	no GO terms
HORVU1Hr1G036970	chr1H:251165014-251168604	74.2954	1.76376	No change	No change	Up	Up	0.600454	0.0285407	-	-	-	-	-	-	-
HORVU5Hr1G046070	chr5H:358256143-358259216	45.9849	1.75807	No change	No change	Up	Up	0.61463	0.0350364	-	-	-	-	-	-	-
HORVU7Hr1G098950	chr7H:599392597-599397256	108.036	1.75498	No change	No change	Up	Up	0.435663	0.000854889	G-Type Lectin S-Receptor-Like Serine/Threonine-Protein Kinase At2G19130	PF01453.23; PF00954.19; PF08276.10; PF00069.24	B_lectin; S_locus_glycop; PAN_2; Pkinase	F:GO:0004674; F:GO:0005524; C:GO:0005886; P:GO:0006468; C:GO:0016021; P:GO:0048544	F:protein serine/threonine kinase activity; F:ATP binding; C:plasma membrane; P:protein phosphorylation; C:integral component of membrane; P:recognition of pollen	F:GO:0004672; F:GO:0004674; F:GO:0005524; P:GO:0006468; P:GO:0048544	F:protein kinase activity; F:protein serine/threonine kinase activity; F:ATP binding; P:protein phosphorylation; P:recognition of pollen
HORVU2Hr1G121200	chr2H:751003024-751005350	60.3379	1.75373	No change	No change	Up	No change	0.554581	0.0153913	Wat1-Related Protein At5G64700-Like	PF00892.19	EamA	C:GO:0016021; F:GO:0022857; P:GO:0055085	C:integral component of membrane; F:transmembrane transporter activity; P:transmembrane transport	C:GO:0016020; C:GO:0016021; F:GO:0022857	C:membrane; C:integral component of membrane; F:transmembrane transporter activity
HORVU1Hr1G080520	chr1H:525567058-525571275	108.358	1.75076	No change	No change	Up	Up	0.442175	0.00110724	Probable Choline Kinase 2	PF01633.19	Choline_kinase	F:GO:0003677; F:GO:0003700; P:GO:0006355; F:GO:0016301; P:GO:0016310	F:DNA binding; F:DNA-binding transcription factor activity; P:regulation of transcription, DNA-templated; F:kinase activity; P:phosphorylation	no GO terms	no GO terms
HORVU2Hr1G067130	chr2H:469777545-470017417	142.971	1.7432	No change	No change	Up	Up	0.377899	7.97988e-05	Predicted Protein	-	-	-	-	no GO terms	no GO terms
HORVU4Hr1G039300	chr4H:300696993-300702468	69.0727	1.73819	No change	No change	Up	No change	0.484613	0.00412438	-	-	-	-	-	-	-
HORVU6Hr1G050580	chr6H:307392292-307393823	60.7314	1.73641	No change	No change	Up	Up	0.530403	0.0111402	Calreticulin-3	PF00262.17	Calreticulin	F:GO:0003735; F:GO:0005509; C:GO:0005783; C:GO:0005840; P:GO:0006412; P:GO:0006457; C:GO:0016021; F:GO:0051082	F:structural constituent of ribosome; F:calcium ion binding; C:endoplasmic reticulum; C:ribosome; P:translation; P:protein folding; C:integral component of membrane; F:unfolded protein binding	F:GO:0005509; F:GO:0005515; C:GO:0005783; P:GO:0006457; F:GO:0051082	F:calcium ion binding; F:protein binding; C:endoplasmic reticulum; P:protein folding; F:unfolded protein binding
HORVU1Hr1G084260	chr1H:533330934-533336528	163.939	1.72929	No change	No change	Up	No change	0.340195	9.09746e-06	Cdp-Diacylglycerol--Serine O-Phosphatidyltransferase 2 Isoform X1	PF03034.14	PSS	F:GO:0003882; C:GO:0005789; P:GO:0006646; P:GO:0006659; C:GO:0016021	F:CDP-diacylglycerol-serine O-phosphatidyltransferase activity; C:endoplasmic reticulum membrane; P:phosphatidylethanolamine biosynthetic process; P:phosphatidylserine biosynthetic process; C:integral component of membrane	P:GO:0006659	P:phosphatidylserine biosynthetic process
HORVU4Hr1G048140	chr4H:387046051-387052045	174.537	1.72826	No change	No change	Up	Up	0.4174	0.000556964	Fanconi Anemia Group I Protein	PF14675.5; PF14679.5; PF14676.5; PF14680.5; PF14678.5	FANCI_S1; FANCI_HD1; FANCI_S2; FANCI_HD2; FANCI_S4	P:GO:0006281; P:GO:0007095; C:GO:0009506; F:GO:0070182	P:DNA repair; P:mitotic G2 DNA damage checkpoint; C:plasmodesma; F:DNA polymerase binding	F:GO:0005488; P:GO:0006281	F:binding; P:DNA repair
HORVU3Hr1G000830	chr3H:1921801-1929189	196.204	1.7208	No change	No change	Up	Up	0.317775	1.68881e-06	Cell Division Cycle Protein 123 Homolog	PF07065.13	D123	C:GO:0005737; P:GO:0006417; P:GO:0007050; P:GO:0010197	C:cytoplasm; P:regulation of translation; P:cell cycle arrest; P:polar nucleus fusion	P:GO:0007049	P:cell cycle
HORVU2Hr1G098110	chr2H:682043270-682050434	1035.09	1.71982	No change	No change	Up	Up	0.285484	6.32108e-08	Nudix Hydrolase 8	PF00293.27	NUDIX	F:GO:0016787	F:hydrolase activity	F:GO:0016787	F:hydrolase activity
HORVU2Hr1G006320	chr2H:13255781-13260920	42.414	1.71965	No change	No change	Up	No change	0.625785	0.0464528	Phosphoglycerate Mutase-Like Protein 1	PF00300.21	His_Phos_1	-	-	no GO terms	no GO terms
HORVU3Hr1G091170	chr3H:634799742-634804670	115.491	1.71476	No change	No change	Up	No change	0.483774	0.00473301	Inactive Protein Kinase Selmodraft_444075 Isoform X1	PF00069.24	Pkinase	F:GO:0004675; F:GO:0004713; F:GO:0005524; C:GO:0005886; P:GO:0007178; P:GO:0018108	F:transmembrane receptor protein serine/threonine kinase activity; F:protein tyrosine kinase activity; F:ATP binding; C:plasma membrane; P:transmembrane receptor protein serine/threonine kinase signaling pathway; P:peptidyl-tyrosine phosphorylation	F:GO:0004672; F:GO:0004713; F:GO:0005524; P:GO:0006468	F:protein kinase activity; F:protein tyrosine kinase activity; F:ATP binding; P:protein phosphorylation
HORVU2Hr1G096760	chr2H:676762273-676776061	2803.59	1.70804	No change	No change	Up	Up	0.198334	9.62117e-16	Acyl-Coenzyme A Thioesterase 8 Isoform X1	PF00027.28; PF13622.5	cNMP_binding; 4HBT_3	C:GO:0005782; P:GO:0006637; P:GO:0009062; F:GO:0047617	C:peroxisomal matrix; P:acyl-CoA metabolic process; P:fatty acid catabolic process; F:acyl-CoA hydrolase activity	P:GO:0006637; F:GO:0047617	P:acyl-CoA metabolic process; F:acyl-CoA hydrolase activity
HORVU4Hr1G021010	chr4H:105940567-105941587	81.6045	1.69731	No change	No change	Up	No change	0.623633	0.0495203	Two-Component Response Regulator-Like Aprr9	PF00072.23	Response_reg	P:GO:0000160; C:GO:0005634	P:phosphorelay signal transduction system; C:nucleus	P:GO:0000160	P:phosphorelay signal transduction system
HORVU5Hr1G119510	chr5H:655885659-655888626	143.177	1.69592	No change	No change	Up	No change	0.3772	0.000131565	F-Box Protein At4G27050 Isoform X1	-	-	-	-	F:GO:0005515	F:protein binding
HORVU3Hr1G117550	chr3H:698651921-698653840	2363.58	1.69007	No change	No change	Up	No change	0.194381	4.9556e-16	Predicted Protein	-	-	C:GO:0016021	C:integral component of membrane	no IPS match	no IPS match
HORVU6Hr1G054710	chr6H:347152318-347154763	588.201	1.68696	No change	No change	Up	Up	0.222806	2.89501e-12	Probable Acyl-Activating Enzyme 18, Peroxisomal Isoform X1	-	-	F:GO:0003824; C:GO:0005777; P:GO:0009850; C:GO:0016021	F:catalytic activity; C:peroxisome; P:auxin metabolic process; C:integral component of membrane	no IPS match	no IPS match
HORVU6Hr1G021780	chr6H:67713930-67718653	233.615	1.68592	No change	No change	Up	No change	0.364779	7.69412e-05	Pm21	PF00931.21	NB-ARC	F:GO:0043531	F:ADP binding	F:GO:0043531	F:ADP binding
HORVU7Hr1G099580	chr7H:601686473-601694415	214.216	1.68346	No change	No change	Up	No change	0.468712	0.00406046	Iaa-Amino Acid Hydrolase Ilr1-Like 6	PF01546.27	Peptidase_M20	P:GO:0008152; C:GO:0016020; F:GO:0016787	P:metabolic process; C:membrane; F:hydrolase activity	P:GO:0008152; F:GO:0016787	P:metabolic process; F:hydrolase activity
HORVU0Hr1G038620	chrUn:247095871-247103683	86.4478	1.68279	No change	No change	Up	No change	0.455579	0.00287456	Atp-Dependent Dna Helicase 2 Subunit Ku80	PF03731.14; PF02735.15; PF03730.13; PF08785.10	Ku_N; Ku; Ku_C; Ku_PK_bind	P:GO:0000723; C:GO:0000784; F:GO:0003684; F:GO:0003690; F:GO:0004003; F:GO:0005515; F:GO:0005524; P:GO:0006303; P:GO:0006310; P:GO:0009408; P:GO:0032508; F:GO:0042162; C:GO:0043564	P:telomere maintenance; C:nuclear chromosome, telomeric region; F:damaged DNA binding; F:double-stranded DNA binding; F:ATP-dependent DNA helicase activity; F:protein binding; F:ATP binding; P:double-strand break repair via nonhomologous end joining; P:DNA recombination; P:response to heat; P:DNA duplex unwinding; F:telomeric DNA binding; C:Ku70:Ku80 complex	P:GO:0000723; F:GO:0003677; F:GO:0003684; F:GO:0004003; C:GO:0005634; P:GO:0006303; P:GO:0006310; F:GO:0016817; F:GO:0042162; C:GO:0043564	P:telomere maintenance; F:DNA binding; F:damaged DNA binding; F:ATP-dependent DNA helicase activity; C:nucleus; P:double-strand break repair via nonhomologous end joining; P:DNA recombination; F:hydrolase activity, acting on acid anhydrides; F:telomeric DNA binding; C:Ku70:Ku80 complex
HORVU6Hr1G064640	chr6H:440219157-440221450	369.129	1.68278	No change	No change	Up	Up	0.354774	4.46506e-05	Predicted Protein	PF03087.13	DUF241	-	-	no GO terms	no GO terms
HORVU2Hr1G118190	chr2H:741990003-741994398	44.121	1.67691	No change	No change	Up	No change	0.579502	0.032018	Probable F-Box Protein At4G22165	PF12937.6; PF03478.17	F-box-like; DUF295	-	-	F:GO:0005515	F:protein binding
HORVU4Hr1G060370	chr4H:507379979-507384625	157.321	1.67465	No change	No change	Up	No change	0.511067	0.0110478	Probable Protein Phosphatase 2C 30	PF00481.20	PP2C	F:GO:0004722; F:GO:0005515; C:GO:0005634; P:GO:0006470; P:GO:0009738; P:GO:0009845; F:GO:0046872	F:protein serine/threonine phosphatase activity; F:protein binding; C:nucleus; P:protein dephosphorylation; P:abscisic acid-activated signaling pathway; P:seed germination; F:metal ion binding	F:GO:0003824; F:GO:0004722; P:GO:0006470; F:GO:0043169	F:catalytic activity; F:protein serine/threonine phosphatase activity; P:protein dephosphorylation; F:cation binding
HORVU3Hr1G086380	chr3H:616701091-616704710	817.836	1.66902	No change	No change	Up	Up	0.254052	2.44675e-09	Predicted Protein	PF01417.19	ENTH	-	-	no GO terms	no GO terms
HORVU2Hr1G028840	chr2H:98673291-98678595	343.666	1.6596	No change	No change	Up	Up	0.28553	2.07228e-07	Predicted Protein	PF13921.5	Myb_DNA-bind_6	F:GO:0000981; F:GO:0001135; C:GO:0005634; P:GO:0006357; P:GO:0030154; F:GO:0043565; F:GO:0044212	F:DNA-binding transcription factor activity, RNA polymerase II-specific; F:RNA polymerase II transcription regulator recruiting activity; C:nucleus; P:regulation of transcription by RNA polymerase II; P:cell differentiation; F:sequence-specific DNA binding; F:transcription regulatory region DNA binding	F:GO:0003677	F:DNA binding
HORVU3Hr1G070540	chr3H:533238898-533242619	251.436	1.65673	No change	No change	Up	Up	0.474034	0.00554288	Probable Glutamate Carboxypeptidase 2	PF04389.16; PF04253.14	Peptidase_M28; TFR_dimer	C:GO:0016021	C:integral component of membrane	no GO terms	no GO terms
HORVU4Hr1G063590	chr4H:531748388-531749785	178.748	1.65444	No change	No change	Up	No change	0.481404	0.00671667	Chaperone Protein Dnaj 11, Chloroplastic	PF00226.30	DnaJ	-	-	no GO terms	no GO terms
HORVU1Hr1G080080	chr1H:524549551-524552380	46.2793	1.65424	No change	No change	Up	Up	0.589934	0.0404753	Predicted Protein	PF00685.26	Sulfotransfer_1	F:GO:0008146	F:sulfotransferase activity	F:GO:0008146	F:sulfotransferase activity
HORVU6Hr1G092260	chr6H:577015295-577016347	198.983	1.65226	No change	No change	Up	Up	0.349189	4.70041e-05	Receptor Kinase-Like Protein Xa21	PF08263.11; PF00560.32	LRRNT_2; LRR_1	F:GO:0016301; P:GO:0016310	F:kinase activity; P:phosphorylation	F:GO:0005515	F:protein binding
HORVU2Hr1G121050	chr2H:750608853-750613984	428.758	1.649	No change	No change	Up	Up	0.313874	3.87426e-06	Probable Polyamine Oxidase 4	PF01593.23	Amino_oxidase	F:GO:0008168; F:GO:0016491; P:GO:0032259; P:GO:0055114	F:methyltransferase activity; F:oxidoreductase activity; P:methylation; P:oxidation-reduction process	F:GO:0016491; P:GO:0055114	F:oxidoreductase activity; P:oxidation-reduction process
HORVU0Hr1G032250	chrUn:191716673-191723037	88.7466	1.64888	No change	No change	Up	No change	0.467293	0.00497758	Putative Disease Resistance Protein Rga3	PF00931.21	NB-ARC	C:GO:0005886; P:GO:0006952; P:GO:0007165; F:GO:0043531	C:plasma membrane; P:defense response; P:signal transduction; F:ADP binding	F:GO:0043531	F:ADP binding
HORVU5Hr1G012500	chr5H:36604036-36645059	185.004	1.63944	No change	No change	Up	Up	0.380837	0.000289963	5'-3' Exoribonuclease 4-Like	-	-	F:GO:0003676; F:GO:0004534; C:GO:0005634; P:GO:0006397; F:GO:0008270; P:GO:0090503	F:nucleic acid binding; F:5'-3' exoribonuclease activity; C:nucleus; P:mRNA processing; F:zinc ion binding; P:RNA phosphodiester bond hydrolysis, exonucleolytic	no GO terms	no GO terms
HORVU4Hr1G012220	chr4H:39716978-39727703	599.63	1.63587	No change	No change	Up	Up	0.215587	2.55701e-12	Plant Ubx Domain-Containing Protein 11	PF00789.19	UBX	-	-	F:GO:0005515	F:protein binding
HORVU1Hr1G079130	chr1H:522434605-522438471	212.285	1.63476	No change	No change	Up	Up	0.311616	4.02414e-06	Probable Polygalacturonase At1G80170	PF00295.16	Glyco_hydro_28	F:GO:0004650; P:GO:0005975	F:polygalacturonase activity; P:carbohydrate metabolic process	F:GO:0004650; P:GO:0005975	F:polygalacturonase activity; P:carbohydrate metabolic process
HORVU3Hr1G109010	chr3H:676808550-676813559	563.328	1.63476	No change	No change	Up	Up	0.244163	1.12082e-09	Cysteine-Rich Receptor-Like Protein Kinase 10	PF07714.16	Pkinase_Tyr	F:GO:0004674; F:GO:0005524; P:GO:0006468; C:GO:0016021	F:protein serine/threonine kinase activity; F:ATP binding; P:protein phosphorylation; C:integral component of membrane	F:GO:0004672; F:GO:0005524; P:GO:0006468	F:protein kinase activity; F:ATP binding; P:protein phosphorylation
HORVU7Hr1G027870	chr7H:49817586-49819529	55.276	1.63475	No change	No change	Up	Up	0.547949	0.0253478	Predicted Protein	-	-	C:GO:0016021	C:integral component of membrane	no GO terms	no GO terms
HORVU6Hr1G001690	chr6H:5173044-5178381	369.237	1.6289	No change	No change	Up	Up	0.315986	6.38583e-06	Zinc Finger (C3Hc4-Type Ring Finger)-Like	PF12906.6	RINGv	F:GO:0008270; C:GO:0016021	F:zinc ion binding; C:integral component of membrane	F:GO:0008270	F:zinc ion binding
HORVU5Hr1G068060	chr5H:515396739-515399351	104.144	1.62598	No change	No change	Up	Up	0.420551	0.00155901	Mitochondrial Phosphate Carrier Protein 3, Mitochondrial-Like	PF00153.26	Mito_carr	C:GO:0005743; P:GO:0006839; P:GO:0009651; F:GO:0015114; C:GO:0016021; P:GO:0035435	C:mitochondrial inner membrane; P:mitochondrial transport; P:response to salt stress; F:phosphate ion transmembrane transporter activity; C:integral component of membrane; P:phosphate ion transmembrane transport	no GO terms	no GO terms
HORVU2Hr1G010830	chr2H:21346706-21355854	53.9478	1.62204	No change	No change	Up	No change	0.571781	0.0372892	Probable Cinnamyl Alcohol Dehydrogenase 6	PF08240.11; PF00107.25	ADH_N; ADH_zinc_N	F:GO:0008270; P:GO:0009809; F:GO:0045551; F:GO:0052747; P:GO:0055114	F:zinc ion binding; P:lignin biosynthetic process; F:cinnamyl-alcohol dehydrogenase activity; F:sinapyl alcohol dehydrogenase activity; P:oxidation-reduction process	F:GO:0008270; F:GO:0016491; P:GO:0055114	F:zinc ion binding; F:oxidoreductase activity; P:oxidation-reduction process
HORVU2Hr1G044650	chr2H:232982052-232985925	378.24	1.62025	No change	No change	Up	No change	0.33237	2.44359e-05	Cysteine-Rich Receptor-Like Protein Kinase 6	PF01657.16; PF07714.16	Stress-antifung; Pkinase_Tyr	F:GO:0004674; F:GO:0005524; C:GO:0005886; P:GO:0006468; C:GO:0016021	F:protein serine/threonine kinase activity; F:ATP binding; C:plasma membrane; P:protein phosphorylation; C:integral component of membrane	F:GO:0004672; F:GO:0005524; P:GO:0006468	F:protein kinase activity; F:ATP binding; P:protein phosphorylation
HORVU1Hr1G089460	chr1H:543886144-543886811	76.758	1.61911	No change	No change	Up	No change	0.504531	0.0133992	Protein Radialis-Like 3	PF00249.30	Myb_DNA-binding	F:GO:0003677	F:DNA binding	F:GO:0003677	F:DNA binding
HORVU7Hr1G043250	chr7H:130101919-130103443	358.891	1.61855	No change	No change	Up	Up	0.322042	1.19978e-05	Dof Zinc Finger Protein 4	PF02701.14	zf-Dof	F:GO:0003677; C:GO:0005634; P:GO:0006355	F:DNA binding; C:nucleus; P:regulation of transcription, DNA-templated	F:GO:0003677; P:GO:0006355	F:DNA binding; P:regulation of transcription, DNA-templated
HORVU1Hr1G020530	chr1H:81122342-81226203	668.335	1.61739	No change	No change	Up	Up	0.217712	7.99248e-12	Predicted Protein	-	-	-	-	no GO terms	no GO terms
HORVU4Hr1G073380	chr4H:589786830-589798316	198.413	1.61686	No change	No change	Up	No change	0.330827	2.3005e-05	Protein Networked 1D	PF07765.11	KIP1	F:GO:0003779	F:actin binding	F:GO:0003779	F:actin binding
HORVU3Hr1G117610	chr3H:698809349-698810265	946.198	1.61318	No change	No change	Up	Up	0.204662	2.88541e-13	Predicted Protein	-	-	-	-	no GO terms	no GO terms
HORVU0Hr1G000910	chrUn:5597845-5600340	111.494	1.61309	No change	No change	Up	Up	0.572425	0.0390932	Probable Glucan 1,3-Beta-Glucosidase A	PF06268.12; PF00150.17	Fascin; Cellulase	F:GO:0004553; P:GO:0005975; P:GO:0007015; F:GO:0030674; C:GO:0044424; F:GO:0051015	F:hydrolase activity, hydrolyzing O-glycosyl compounds; P:carbohydrate metabolic process; P:actin filament organization; F:protein binding, bridging; C:intracellular part; F:actin filament binding	F:GO:0004553; P:GO:0005975; P:GO:0007015; F:GO:0030674; F:GO:0051015	F:hydrolase activity, hydrolyzing O-glycosyl compounds; P:carbohydrate metabolic process; P:actin filament organization; F:protein binding, bridging; F:actin filament binding
HORVU4Hr1G074200	chr4H:593324712-593333842	97.9426	1.61237	No change	No change	Up	No change	0.452973	0.00449747	Pentatricopeptide Repeat-Containing Protein At5G01110	PF13041.5; PF12854.6; PF01535.19	PPR_2; PPR_1; PPR	F:GO:0003723; F:GO:0004519; P:GO:0009451; F:GO:0016740; C:GO:0043231; P:GO:0090305	F:RNA binding; F:endonuclease activity; P:RNA modification; F:transferase activity; C:intracellular membrane-bounded organelle; P:nucleic acid phosphodiester bond hydrolysis	F:GO:0005515	F:protein binding
HORVU5Hr1G113830	chr5H:642821964-642827967	435.931	1.60684	No change	No change	Up	Up	0.231768	2.37803e-10	Kinetochore Protein Ndc80 Homolog	PF03801.12	Ndc80_HEC	C:GO:0000778; F:GO:0005200; C:GO:0031262; P:GO:0051315	C:condensed nuclear chromosome kinetochore; F:structural constituent of cytoskeleton; C:Ndc80 complex; P:attachment of mitotic spindle microtubules to kinetochore	no GO terms	no GO terms
HORVU7Hr1G007900	chr7H:10324632-10330205	99.9638	1.60626	No change	No change	Up	Up	0.467542	0.00673898	4-Hydroxyphenylacetaldehyde Oxime Monooxygenase	PF00067.21	p450	F:GO:0005506; C:GO:0016021; F:GO:0016709; F:GO:0020037; P:GO:0044550; P:GO:0055114	F:iron ion binding; C:integral component of membrane; F:oxidoreductase activity, acting on paired donors, with incorporation or reduction of molecular oxygen, NAD(P)H as one donor, and incorporation of one atom of oxygen; F:heme binding; P:secondary metabolite biosynthetic process; P:oxidation-reduction process	F:GO:0005506; F:GO:0016705; F:GO:0020037; P:GO:0055114	F:iron ion binding; F:oxidoreductase activity, acting on paired donors, with incorporation or reduction of molecular oxygen; F:heme binding; P:oxidation-reduction process
HORVU7Hr1G113080	chr7H:636381482-636384241	380.076	1.60407	No change	No change	Up	Up	0.26084	3.08263e-08	Patatin-Like Protein 2	PF01734.21	Patatin	F:GO:0004620; F:GO:0004867; C:GO:0005576; C:GO:0005737; P:GO:0010951; C:GO:0016020; P:GO:0016042; F:GO:0047372	F:phospholipase activity; F:serine-type endopeptidase inhibitor activity; C:extracellular region; C:cytoplasm; P:negative regulation of endopeptidase activity; C:membrane; P:lipid catabolic process; F:acylglycerol lipase activity	P:GO:0006629; P:GO:0008152	P:lipid metabolic process; P:metabolic process
HORVU5Hr1G043780	chr5H:338341214-338346117	547.522	1.60143	No change	No change	Up	Up	0.242498	1.98089e-09	Dimboa Udp-Glucosyltransferase Bx8	-	-	P:GO:0008152; C:GO:0043231; F:GO:0080043; F:GO:0080044	P:metabolic process; C:intracellular membrane-bounded organelle; F:quercetin 3-O-glucosyltransferase activity; F:quercetin 7-O-glucosyltransferase activity	no GO terms	no GO terms
HORVU7Hr1G088260	chr7H:534545440-534548855	221.489	1.59712	No change	No change	Up	Up	0.425527	0.00232014	Probable Inositol Oxygenase	PF05153.14	MIOX	F:GO:0005506; C:GO:0005737; P:GO:0019310; P:GO:0019853; F:GO:0050113; P:GO:0055114	F:iron ion binding; C:cytoplasm; P:inositol catabolic process; P:L-ascorbic acid biosynthetic process; F:inositol oxygenase activity; P:oxidation-reduction process	F:GO:0005506; C:GO:0005737; P:GO:0019310; F:GO:0050113; P:GO:0055114	F:iron ion binding; C:cytoplasm; P:inositol catabolic process; F:inositol oxygenase activity; P:oxidation-reduction process
HORVU2Hr1G095880	chr2H:671998367-672009876	235.772	1.59564	No change	No change	Up	Up	0.420002	0.00197933	Transducin/Wd40 Repeat-Like Superfamily Protein	PF08596.9	Lgl_C	P:GO:0048235	P:pollen sperm cell differentiation	F:GO:0005515	F:protein binding
HORVU3Hr1G096580	chr3H:653570375-653575031	134.629	1.58563	No change	No change	Up	Up	0.35012	0.000114874	Rna Polymerase Ii Subunit 5-Mediating Protein Homolog	PF02996.16	Prefoldin	F:GO:0003682; C:GO:0005665; P:GO:0010923; F:GO:0019212	F:chromatin binding; C:RNA polymerase II, core complex; P:negative regulation of phosphatase activity; F:phosphatase inhibitor activity	no GO terms	no GO terms
HORVU3Hr1G094800	chr3H:647577105-647577846	118.738	1.58098	No change	No change	Up	Up	0.486874	0.0120205	Hypothetical Protein Triur3_23770	-	-	-	-	no IPS match	no IPS match
HORVU1Hr1G052930	chr1H:391376156-391378074	47.0542	1.57337	No change	No change	Up	No change	0.57172	0.0460314	Cytochrome C-Type Biogenesis Protein Ccme Homolog, Mitochondrial	PF03100.14	CcmE	C:GO:0005886; C:GO:0016021; P:GO:0017003; P:GO:0017004; F:GO:0020037	C:plasma membrane; C:integral component of membrane; P:protein-heme linkage; P:cytochrome complex assembly; F:heme binding	C:GO:0005886; P:GO:0017003; P:GO:0017004; F:GO:0020037	C:plasma membrane; P:protein-heme linkage; P:cytochrome complex assembly; F:heme binding
HORVU3Hr1G006290	chr3H:15296813-15300483	533.855	1.57289	No change	No change	Up	Up	0.284816	9.83346e-07	Predicted Protein	PF01411.18; PF07973.13	tRNA-synt_2c; tRNA_SAD	F:GO:0002161; F:GO:0003676; F:GO:0004813; F:GO:0004823; F:GO:0005524; P:GO:0006419; P:GO:0006429; P:GO:0106074	F:aminoacyl-tRNA editing activity; F:nucleic acid binding; F:alanine-tRNA ligase activity; F:leucine-tRNA ligase activity; F:ATP binding; P:alanyl-tRNA aminoacylation; P:leucyl-tRNA aminoacylation; P:aminoacyl-tRNA metabolism involved in translational fidelity	F:GO:0000166; F:GO:0003676; F:GO:0004812; F:GO:0004813; F:GO:0005524; P:GO:0006419; P:GO:0043039	F:nucleotide binding; F:nucleic acid binding; F:aminoacyl-tRNA ligase activity; F:alanine-tRNA ligase activity; F:ATP binding; P:alanyl-tRNA aminoacylation; P:tRNA aminoacylation
HORVU7Hr1G001540	chr7H:3389278-3396099	366.207	1.57126	No change	No change	Up	Up	0.258718	4.78196e-08	Rp1-Like Protein	PF00931.21	NB-ARC	C:GO:0005886; P:GO:0007165; F:GO:0043531	C:plasma membrane; P:signal transduction; F:ADP binding	F:GO:0043531	F:ADP binding
HORVU2Hr1G098330	chr2H:682511166-682512092	84.6772	1.57102	No change	No change	Up	Up	0.475556	0.0102025	Ethylene-Responsive Transcription Factor 2	-	-	F:GO:0003677; F:GO:0003700; C:GO:0005634; P:GO:0006355; P:GO:0009620	F:DNA binding; F:DNA-binding transcription factor activity; C:nucleus; P:regulation of transcription, DNA-templated; P:response to fungus	no GO terms	no GO terms
HORVU3Hr1G010990	chr3H:24027539-24033379	454.328	1.56738	No change	No change	Up	Up	0.286199	1.24983e-06	Nbs-Lrr Type Protein	PF00931.21	NB-ARC	F:GO:0005488	F:binding	F:GO:0043531	F:ADP binding
HORVU2Hr1G006040	chr2H:12948958-12957437	215.44	1.56397	No change	No change	Up	Up	0.307428	8.94208e-06	Probable Disease Resistance Protein Rf9 Isoform X1	PF00931.21	NB-ARC	P:GO:0009987; F:GO:0043531; P:GO:0050896	P:cellular process; F:ADP binding; P:response to stimulus	F:GO:0043531	F:ADP binding
HORVU7Hr1G021890	chr7H:31489797-31495132	1137.1	1.56299	No change	No change	Up	Up	0.211465	1.04241e-11	-	-	-	-	-	-	-
HORVU5Hr1G125110	chr5H:668031660-668035533	2995.62	1.56241	No change	No change	Up	Up	0.206536	3.02416e-12	Rna Polymerase Sigma Factor Sigf, Chloroplastic	PF04542.13; PF04539.15; PF04545.15	Sigma70_r2; Sigma70_r3; Sigma70_r4	F:GO:0003677; F:GO:0003700; C:GO:0009507; F:GO:0016987; P:GO:0045893; P:GO:0071483; P:GO:0090351; P:GO:2000142	F:DNA binding; F:DNA-binding transcription factor activity; C:chloroplast; F:sigma factor activity; P:positive regulation of transcription, DNA-templated; P:cellular response to blue light; P:seedling development; P:regulation of DNA-templated transcription, initiation	F:GO:0003700; P:GO:0006352; P:GO:0006355	F:DNA-binding transcription factor activity; P:DNA-templated transcription, initiation; P:regulation of transcription, DNA-templated
HORVU4Hr1G087340	chr4H:636572241-636701590	138.596	1.56002	No change	No change	Up	Up	0.400178	0.00139826	60 Kda Jasmonate-Induced Protein	PF00161.18	RIP	F:GO:0000166; F:GO:0004386; P:GO:0006259; P:GO:0006952; P:GO:0006974; P:GO:0009405; P:GO:0017148; F:GO:0030598; P:GO:0051276; F:GO:0090729	F:nucleotide binding; F:helicase activity; P:DNA metabolic process; P:defense response; P:cellular response to DNA damage stimulus; P:pathogenesis; P:negative regulation of translation; F:rRNA N-glycosylase activity; P:chromosome organization; F:toxin activity	P:GO:0017148; F:GO:0030598	P:negative regulation of translation; F:rRNA N-glycosylase activity
HORVU7Hr1G028730	chr7H:53030576-53036745	110.551	1.55619	No change	No change	Up	No change	0.401913	0.00152918	L-Type Lectin-Domain Containing Receptor Kinase Iv.1	PF00139.18; PF00069.24	Lectin_legB; Pkinase	F:GO:0004672; F:GO:0005524; P:GO:0006468; C:GO:0016021; F:GO:0030246	F:protein kinase activity; F:ATP binding; P:protein phosphorylation; C:integral component of membrane; F:carbohydrate binding	F:GO:0004672; F:GO:0005524; P:GO:0006468; F:GO:0030246	F:protein kinase activity; F:ATP binding; P:protein phosphorylation; F:carbohydrate binding
HORVU1Hr1G054560	chr1H:402878801-402883697	324.566	1.55463	No change	No change	Up	No change	0.247815	1.48937e-08	Dynamin-Related Protein 1E	PF00350.22; PF01031.19; PF02212.17	Dynamin_N; Dynamin_M; GED	P:GO:0000266; F:GO:0003924; F:GO:0005525; C:GO:0005737; F:GO:0008017	P:mitochondrial fission; F:GTPase activity; F:GTP binding; C:cytoplasm; F:microtubule binding	F:GO:0003924; F:GO:0005525	F:GTPase activity; F:GTP binding
HORVU4Hr1G090640	chr4H:645757976-645762395	61.0882	1.55419	No change	No change	Up	No change	0.524863	0.0268722	E3 Ubiquitin-Protein Ligase Rfwd3	PF13639.5	zf-RING_2	P:GO:0006807; P:GO:0044238; P:GO:0044260	P:nitrogen compound metabolic process; P:primary metabolic process; P:cellular macromolecule metabolic process	F:GO:0004842; F:GO:0005515; C:GO:0005634; P:GO:0016567; P:GO:0036297	F:ubiquitin-protein transferase activity; F:protein binding; C:nucleus; P:protein ubiquitination; P:interstrand cross-link repair
HORVU4Hr1G033020	chr4H:227488454-227493458	118.756	1.55324	No change	No change	Up	Up	0.409482	0.00201866	Magnesium/Proton Exchanger 1	PF01699.23	Na_Ca_ex	C:GO:0005774; P:GO:0006811; C:GO:0016021; P:GO:0055085	C:vacuolar membrane; P:ion transport; C:integral component of membrane; P:transmembrane transport	C:GO:0016021; P:GO:0055085	C:integral component of membrane; P:transmembrane transport
HORVU5Hr1G110170	chr5H:632089832-632091949	217.091	1.54924	No change	No change	Up	Up	0.326559	4.4499e-05	Ring/U-Box Superfamily Protein	PF00097.24	zf-C3HC4	F:GO:0046872	F:metal ion binding	F:GO:0046872	F:metal ion binding
HORVU2Hr1G118500	chr2H:742624372-742626492	167.062	1.54538	No change	No change	Up	Up	0.318748	2.76124e-05	Predicted Protein	PF03081.14	Exo70	C:GO:0000145; P:GO:0006887	C:exocyst; P:exocytosis	C:GO:0000145; P:GO:0006887	C:exocyst; P:exocytosis
HORVU5Hr1G114770	chr5H:644528365-644529906	121.653	1.54475	No change	No change	Up	Up	0.428508	0.00388207	-	-	-	-	-	-	-
HORVU2Hr1G098010	chr2H:681647064-681648828	532.134	1.54432	No change	No change	Up	Up	0.277693	8.00547e-07	Nudix Hydrolase 8	PF00293.27	NUDIX	F:GO:0016787	F:hydrolase activity	F:GO:0016787	F:hydrolase activity
HORVU6Hr1G000280	chr6H:707284-712216	153.78	1.54297	No change	No change	Up	Up	0.362131	0.000346231	Predicted Protein	PF12937.6	F-box-like	F:GO:0004842; P:GO:0016567; P:GO:0031146	F:ubiquitin-protein transferase activity; P:protein ubiquitination; P:SCF-dependent proteasomal ubiquitin-dependent protein catabolic process	F:GO:0005515	F:protein binding
HORVU5Hr1G006880	chr5H:12379341-12381727	218.985	1.53261	No change	No change	Up	Up	0.305726	1.27329e-05	Plant Cysteine Oxidase 2-Like	PF07847.11	PCO_ADO	F:GO:0016702; P:GO:0055114	F:oxidoreductase activity, acting on single donors with incorporation of molecular oxygen, incorporation of two atoms of oxygen; P:oxidation-reduction process	F:GO:0016702; P:GO:0055114	F:oxidoreductase activity, acting on single donors with incorporation of molecular oxygen, incorporation of two atoms of oxygen; P:oxidation-reduction process
HORVU5Hr1G016790	chr5H:63229065-63234004	89.2009	1.52954	No change	No change	Up	Up	0.428805	0.00440534	Exs, C-Terminal	PF03124.13	EXS	C:GO:0005737; C:GO:0016021	C:cytoplasm; C:integral component of membrane	C:GO:0016021	C:integral component of membrane
HORVU5Hr1G061730	chr5H:481394249-481397300	512.22	1.52774	No change	No change	Up	Up	0.234731	3.55955e-09	Predicted Protein	-	-	C:GO:0016020; C:GO:0016021	C:membrane; C:integral component of membrane	no GO terms	no GO terms
HORVU7Hr1G122470	chr7H:656328760-656330192	2395.54	1.5269	No change	No change	Up	Up	0.20002	1.83916e-12	Cytosolic Sulfotransferase 8 Isoform X2	PF00685.26	Sulfotransfer_1	F:GO:0008146	F:sulfotransferase activity	F:GO:0008146	F:sulfotransferase activity
HORVU4Hr1G055860	chr4H:469415247-469418692	233.995	1.5246	No change	No change	Up	Up	0.297308	7.31344e-06	Serine/Threonine-Protein Kinase Sty46	PF07714.16	Pkinase_Tyr	F:GO:0004672; F:GO:0005524; C:GO:0005737; P:GO:0006468; P:GO:0035556	F:protein kinase activity; F:ATP binding; C:cytoplasm; P:protein phosphorylation; P:intracellular signal transduction	F:GO:0004672; F:GO:0005524; P:GO:0006468	F:protein kinase activity; F:ATP binding; P:protein phosphorylation
HORVU4Hr1G051290	chr4H:420307747-420310209	81.6362	1.52309	No change	No change	Up	Up	0.482615	0.0156627	Nac Transcription Factor 1	PF02365.14	NAM	F:GO:0003677; C:GO:0005634; P:GO:0006355	F:DNA binding; C:nucleus; P:regulation of transcription, DNA-templated	F:GO:0003677; P:GO:0006355	F:DNA binding; P:regulation of transcription, DNA-templated
HORVU3Hr1G036710	chr3H:207728554-207731433	378.412	1.51692	No change	No change	Up	Up	0.25869	1.55394e-07	Pollen-Specific Protein Like	PF08661.10	Rep_fac-A_3	F:GO:0003677; F:GO:0005515; C:GO:0005634; P:GO:0006260; P:GO:0006281; P:GO:0006310	F:DNA binding; F:protein binding; C:nucleus; P:DNA replication; P:DNA repair; P:DNA recombination	F:GO:0003677; C:GO:0005634; P:GO:0006260; P:GO:0006281; P:GO:0006310	F:DNA binding; C:nucleus; P:DNA replication; P:DNA repair; P:DNA recombination
HORVU5Hr1G121420	chr5H:659531092-659536808	870.551	1.51548	No change	No change	Up	Up	0.230291	2.30075e-09	-	-	-	-	-	-	-
HORVU5Hr1G071060	chr5H:532058984-532068980	352.19	1.50936	No change	No change	Up	Up	0.283568	2.69681e-06	Uncharacterized Protein Loc109786297	-	-	-	-	no GO terms	no GO terms
HORVU1Hr1G070450	chr1H:489728283-489731018	141.506	1.50186	No change	No change	Up	Up	0.375762	0.000962473	Zinc Transporter 5	PF02535.21	Zip	F:GO:0005385; C:GO:0005886; C:GO:0016021; P:GO:0071577	F:zinc ion transmembrane transporter activity; C:plasma membrane; C:integral component of membrane; P:zinc ion transmembrane transport	F:GO:0005385; C:GO:0016020; C:GO:0016021; P:GO:0030001; F:GO:0046873; P:GO:0055085; P:GO:0071577	F:zinc ion transmembrane transporter activity; C:membrane; C:integral component of membrane; P:metal ion transport; F:metal ion transmembrane transporter activity; P:transmembrane transport; P:zinc ion transmembrane transport
HORVU5Hr1G093270	chr5H:591220805-591225462	76.6919	1.49776	No change	No change	Up	Up	0.460453	0.0118268	Dna Repair Protein Reca Homolog 1, Chloroplastic	PF00154.20	RecA	F:GO:0000150; F:GO:0000400; P:GO:0000730; F:GO:0003690; F:GO:0003697; F:GO:0004520; F:GO:0005524; P:GO:0006312; F:GO:0008094; P:GO:0010212; P:GO:0042148	F:recombinase activity; F:four-way junction DNA binding; P:DNA recombinase assembly; F:double-stranded DNA binding; F:single-stranded DNA binding; F:endodeoxyribonuclease activity; F:ATP binding; P:mitotic recombination; F:DNA-dependent ATPase activity; P:response to ionizing radiation; P:strand invasion	F:GO:0003677; F:GO:0003697; F:GO:0005524; P:GO:0006259; P:GO:0006281; F:GO:0008094	F:DNA binding; F:single-stranded DNA binding; F:ATP binding; P:DNA metabolic process; P:DNA repair; F:DNA-dependent ATPase activity
HORVU7Hr1G116060	chr7H:642656958-642662397	167.599	1.49622	No change	No change	Up	No change	0.440566	0.00762983	Predicted Protein	PF00067.21	p450	F:GO:0005506; C:GO:0016021; F:GO:0016709; F:GO:0020037; P:GO:0044550; P:GO:0055114	F:iron ion binding; C:integral component of membrane; F:oxidoreductase activity, acting on paired donors, with incorporation or reduction of molecular oxygen, NAD(P)H as one donor, and incorporation of one atom of oxygen; F:heme binding; P:secondary metabolite biosynthetic process; P:oxidation-reduction process	F:GO:0005506; F:GO:0016705; F:GO:0020037; P:GO:0055114	F:iron ion binding; F:oxidoreductase activity, acting on paired donors, with incorporation or reduction of molecular oxygen; F:heme binding; P:oxidation-reduction process
HORVU7Hr1G036960	chr7H:87760583-87761519	109.891	1.48985	No change	No change	Up	No change	0.496257	0.0241299	Hypothetical Protein Bradi_1G45535V3	-	-	-	-	no IPS match	no IPS match
HORVU4Hr1G000700	chr4H:1206549-1208197	77.5716	1.48614	No change	No change	Up	No change	0.532561	0.0419039	Ethylene-Responsive Transcription Factor 1B	PF00847.19	AP2	F:GO:0003677; F:GO:0003700; C:GO:0005634; P:GO:0006351; P:GO:0006355	F:DNA binding; F:DNA-binding transcription factor activity; C:nucleus; P:transcription, DNA-templated; P:regulation of transcription, DNA-templated	F:GO:0003677; F:GO:0003700; P:GO:0006355	F:DNA binding; F:DNA-binding transcription factor activity; P:regulation of transcription, DNA-templated
HORVU3Hr1G015120	chr3H:35172105-35184224	391.735	1.48485	No change	No change	Up	Up	0.309989	3.60894e-05	Cytochrome P450 704C1-Like	PF00067.21	p450	F:GO:0005506; C:GO:0016021; F:GO:0016705; F:GO:0020037; P:GO:0055114	F:iron ion binding; C:integral component of membrane; F:oxidoreductase activity, acting on paired donors, with incorporation or reduction of molecular oxygen; F:heme binding; P:oxidation-reduction process	F:GO:0005506; F:GO:0016705; F:GO:0020037; P:GO:0055114	F:iron ion binding; F:oxidoreductase activity, acting on paired donors, with incorporation or reduction of molecular oxygen; F:heme binding; P:oxidation-reduction process
HORVU2Hr1G078580	chr2H:569408482-569410795	198.468	1.48359	No change	No change	Up	Up	0.37669	0.00119901	Glutamate Decarboxylase 2	PF00282.18	Pyridoxal_deC	F:GO:0004351; P:GO:0006536; F:GO:0016740; F:GO:0030170	F:glutamate decarboxylase activity; P:glutamate metabolic process; F:transferase activity; F:pyridoxal phosphate binding	F:GO:0003824; F:GO:0004351; P:GO:0006536; F:GO:0016831; P:GO:0019752; F:GO:0030170	F:catalytic activity; F:glutamate decarboxylase activity; P:glutamate metabolic process; F:carboxy-lyase activity; P:carboxylic acid metabolic process; F:pyridoxal phosphate binding
HORVU4Hr1G085800	chr4H:632567467-632568649	233.115	1.48228	No change	No change	Up	Up	0.382641	0.00151936	Flowering-Promoting Factor 1-Like Protein 5	-	-	P:GO:0009909	P:regulation of flower development	P:GO:0009909	P:regulation of flower development
HORVU2Hr1G008440	chr2H:17281930-17284306	1693.91	1.47996	No change	No change	Up	Up	0.222802	1.57059e-09	Urease Accessory Protein G	PF02492.18	cobW	F:GO:0003924; F:GO:0005525; P:GO:0006807; F:GO:0016151	F:GTPase activity; F:GTP binding; P:nitrogen compound metabolic process; F:nickel cation binding	F:GO:0003924; P:GO:0006807; F:GO:0016151	F:GTPase activity; P:nitrogen compound metabolic process; F:nickel cation binding
HORVU2Hr1G057610	chr2H:369384681-369390559	480.286	1.47848	No change	No change	Up	Up	0.253908	1.95714e-07	Protein Kinase Family Protein / Wd-40 Repeat Family Protein	-	-	F:GO:0004674; F:GO:0005524; C:GO:0005643; C:GO:0005770; P:GO:0006468; P:GO:0006623; P:GO:0009555; P:GO:0009846; C:GO:0010008; P:GO:0016236; P:GO:0030242; C:GO:0034271; C:GO:0034272; P:GO:0045324; P:GO:0048015; C:GO:0071561	F:protein serine/threonine kinase activity; F:ATP binding; C:nuclear pore; C:late endosome; P:protein phosphorylation; P:protein targeting to vacuole; P:pollen development; P:pollen germination; C:endosome membrane; P:macroautophagy; P:autophagy of peroxisome; C:phosphatidylinositol 3-kinase complex, class III, type I; C:phosphatidylinositol 3-kinase complex, class III, type II; P:late endosome t…	no GO terms	no GO terms
HORVU4Hr1G087970	chr4H:638676269-638677708	73.0086	1.45741	No change	No change	Up	Up	0.481736	0.0226481	Lrr Receptor-Like Serine/Threonine-Protein Kinase Fls2	PF07534.15	TLD	F:GO:0004674; F:GO:0005524; P:GO:0006468; C:GO:0016021	F:protein serine/threonine kinase activity; F:ATP binding; P:protein phosphorylation; C:integral component of membrane	no GO terms	no GO terms
HORVU3Hr1G117600	chr3H:698786532-698787763	2122.5	1.45718	No change	Down	Up	No change	0.251875	2.39885e-07	Predicted Protein	-	-	C:GO:0016021	C:integral component of membrane	no GO terms	no GO terms
HORVU0Hr1G023150	chrUn:116589709-116591784	1209.9	1.45133	No change	No change	Up	Up	0.250453	2.28717e-07	Uncharacterized Protein Loc109778744	PF06749.11	DUF1218	C:GO:0016021	C:integral component of membrane	no GO terms	no GO terms
HORVU2Hr1G041960	chr2H:209148791-209220494	130.987	1.44933	No change	No change	Up	Up	0.4032	0.00401771	Uncharacterized Protein Loc109787467	-	-	P:GO:0000079; F:GO:0019901	P:regulation of cyclin-dependent protein serine/threonine kinase activity; F:protein kinase binding	no GO terms	no GO terms
HORVU5Hr1G084230	chr5H:571502302-571503774	14313.4	1.44777	No change	No change	Up	Up	0.25067	2.52685e-07	Probable Aquaporin Pip2-7	PF00230.19	MIP	C:GO:0005887; P:GO:0006833; C:GO:0009506; P:GO:0009737; F:GO:0015250; P:GO:0034220; P:GO:0048767; P:GO:0080170	C:integral component of plasma membrane; P:water transport; C:plasmodesma; P:response to abscisic acid; F:water channel activity; P:ion transmembrane transport; P:root hair elongation; P:hydrogen peroxide transmembrane transport	F:GO:0015267; C:GO:0016020; P:GO:0055085	F:channel activity; C:membrane; P:transmembrane transport
HORVU7Hr1G038440	chr7H:97677148-97684345	162.866	1.43907	No change	No change	Up	No change	0.382602	0.00225514	Probable Mannan Synthase 3	PF13641.5	Glyco_tranf_2_3	C:GO:0000139; F:GO:0000166; C:GO:0016021; F:GO:0047259; P:GO:0071555; P:GO:0097502	C:Golgi membrane; F:nucleotide binding; C:integral component of membrane; F:glucomannan 4-beta-mannosyltransferase activity; P:cell wall organization; P:mannosylation	no GO terms	no GO terms
HORVU5Hr1G061480	chr5H:480702406-480706399	98.5745	1.4351	No change	No change	Up	Up	0.428311	0.00882189	F-Box/Fbd/Lrr-Repeat Protein At1G13570-Like	-	-	-	-	F:GO:0005515	F:protein binding
HORVU6Hr1G056720	chr6H:365643300-365648939	253.283	1.43473	No change	No change	Up	Up	0.298497	3.35874e-05	Calcium Uptake Protein, Mitochondrial	PF13202.5; PF00036.31; PF13833.5	EF-hand_5; EF-hand_1; EF-hand_8	F:GO:0005509	F:calcium ion binding	F:GO:0005509	F:calcium ion binding
HORVU3Hr1G009560	chr3H:20503965-20505366	10689	1.43313	No change	No change	Up	No change	0.217814	2.31314e-09	Lipid Transfer Protein	PF00234.21	Tryp_alpha_amyl	P:GO:0006869; F:GO:0008289	P:lipid transport; F:lipid binding	P:GO:0006869; F:GO:0008289	P:lipid transport; F:lipid binding
HORVU1Hr1G021800	chr1H:89133143-89136676	1128.9	1.4309	No change	No change	Up	Up	0.24273	1.30906e-07	Nac Transcription Factor 29	PF02365.14	NAM	F:GO:0003677; C:GO:0005634; P:GO:0006355	F:DNA binding; C:nucleus; P:regulation of transcription, DNA-templated	F:GO:0003677; P:GO:0006355	F:DNA binding; P:regulation of transcription, DNA-templated
HORVU1Hr1G054110	chr1H:399495604-399497373	146.662	1.42298	No change	No change	Up	Up	0.367017	0.00150316	Holliday Junction Resolvase	PF03652.14	RuvX	P:GO:0000967	P:rRNA 5'-end processing	P:GO:0006139; P:GO:0006364	P:nucleobase-containing compound metabolic process; P:rRNA processing
HORVU4Hr1G020490	chr4H:101449979-101466082	142.434	1.41907	No change	No change	Up	No change	0.390649	0.00353945	Nodulation-Signaling Pathway 2 Protein	PF03514.13	GRAS	F:GO:0003700; C:GO:0005634; P:GO:0006355; C:GO:0016020; F:GO:0043565	F:DNA-binding transcription factor activity; C:nucleus; P:regulation of transcription, DNA-templated; C:membrane; F:sequence-specific DNA binding	no GO terms	no GO terms
HORVU5Hr1G024160	chr5H:129713348-129714880	455.827	1.41668	No change	No change	Up	Up	0.258956	1.28493e-06	Universal Stress Protein Phos34	PF00582.25	Usp	P:GO:0006950	P:response to stress	P:GO:0006950	P:response to stress
HORVU0Hr1G006680	chrUn:38807419-38808717	186.377	1.4164	No change	No change	Up	No change	0.397013	0.00439848	Crs2-Associated Factor 2, Chloroplastic	-	-	F:GO:0003723; F:GO:0005515; P:GO:0006397; P:GO:0008380; C:GO:0009570	F:RNA binding; F:protein binding; P:mRNA processing; P:RNA splicing; C:chloroplast stroma	no GO terms	no GO terms
HORVU5Hr1G021300	chr5H:102721540-102730199	1549.88	1.41543	No change	No change	Up	Up	0.20307	1.8851e-10	Heat Shock Cognate 70 Kda Protein 2	PF00012.19	HSP70	F:GO:0005524	F:ATP binding	no GO terms	no GO terms
HORVU3Hr1G046860	chr3H:314183292-314186146	107.747	1.41187	No change	No change	Up	Up	0.414549	0.00739729	-	-	-	-	-	-	-
HORVU6Hr1G034760	chr6H:164748458-164749418	495.987	1.40886	No change	No change	Up	No change	0.299301	5.25335e-05	Protein Glutamine Dumper 4	-	-	C:GO:0016021	C:integral component of membrane	no GO terms	no GO terms
HORVU6Hr1G066350	chr6H:459336616-459341446	79.1522	1.40499	No change	No change	Up	No change	0.456107	0.0195229	Predicted Protein	PF09531.9	Ndc1_Nup	C:GO:0005816; P:GO:0006913; P:GO:0006999; C:GO:0016021; F:GO:0017056; P:GO:0030474; C:GO:0070762; P:GO:0071790	C:spindle pole body; P:nucleocytoplasmic transport; P:nuclear pore organization; C:integral component of membrane; F:structural constituent of nuclear pore; P:spindle pole body duplication; C:nuclear pore transmembrane ring; P:establishment of spindle pole body localization to nuclear envelope	no GO terms	no GO terms
HORVU5Hr1G124090	chr5H:665176518-665181669	393.704	1.39603	No change	No change	Up	Up	0.257647	1.66268e-06	Predicted Protein	PF14299.5	PP2	-	-	F:GO:0005515	F:protein binding
HORVU3Hr1G085350	chr3H:612487276-612491283	560.955	1.39354	No change	No change	Up	Up	0.242252	2.86413e-07	Probable Anion Transporter 3, Chloroplastic	PF07690.15	MFS_1	F:GO:0004672; F:GO:0005315; F:GO:0005524; P:GO:0006468; C:GO:0016021; C:GO:0031969; P:GO:0098656	F:protein kinase activity; F:inorganic phosphate transmembrane transporter activity; F:ATP binding; P:protein phosphorylation; C:integral component of membrane; C:chloroplast membrane; P:anion transmembrane transport	C:GO:0016021; P:GO:0055085	C:integral component of membrane; P:transmembrane transport
HORVU5Hr1G047590	chr5H:370121470-370131946	155.225	1.39063	No change	No change	Up	Up	0.338906	0.000641469	Uncharacterized Protein Loc109769620	-	-	-	-	no GO terms	no GO terms
HORVU2Hr1G126930	chr2H:765605271-765608372	171.758	1.38914	No change	No change	Up	No change	0.327325	0.000370266	Predicted Protein	-	-	-	-	no GO terms	no GO terms
HORVU7Hr1G001160	chr7H:2497898-2505039	619.511	1.3866	No change	No change	Up	Up	0.219412	1.13041e-08	Receptor-Like Protein Kinase Haiku2 Isoform X1	PF00069.24	Pkinase	F:GO:0004672; F:GO:0005524; P:GO:0006468	F:protein kinase activity; F:ATP binding; P:protein phosphorylation	F:GO:0004672; F:GO:0005524; P:GO:0006468	F:protein kinase activity; F:ATP binding; P:protein phosphorylation
HORVU1Hr1G091060	chr1H:547361404-547366131	614.856	1.38544	No change	No change	Up	No change	0.255458	1.62909e-06	Galactoside 2-Alpha-L-Fucosyltransferase	PF03254.12	XG_FTase	C:GO:0005794; F:GO:0008107; P:GO:0009832; P:GO:0009969; C:GO:0016021; P:GO:0036065; P:GO:0055085	C:Golgi apparatus; F:galactoside 2-alpha-L-fucosyltransferase activity; P:plant-type cell wall biogenesis; P:xyloglucan biosynthetic process; C:integral component of membrane; P:fucosylation; P:transmembrane transport	F:GO:0008107; C:GO:0016020; P:GO:0042546	F:galactoside 2-alpha-L-fucosyltransferase activity; C:membrane; P:cell wall biogenesis
HORVU5Hr1G093960	chr5H:593509308-593526547	1050.6	1.38461	No change	No change	Up	No change	0.341593	0.000778187	Transcription Factor Bhlh148	PF00010.25	HLH	C:GO:0005634; P:GO:0009414; F:GO:0046983	C:nucleus; P:response to water deprivation; F:protein dimerization activity	F:GO:0046983	F:protein dimerization activity
HORVU6Hr1G001480	chr6H:4781177-4786863	222.263	1.37154	No change	No change	Up	Up	0.303673	0.000121033	Amino Acid Transporter Avt1C	PF01490.17	Aa_trans	P:GO:0003333; F:GO:0015171; C:GO:0016021	P:amino acid transmembrane transport; F:amino acid transmembrane transporter activity; C:integral component of membrane	no GO terms	no GO terms
HORVU3Hr1G105020	chr3H:667563840-667593709	1664.53	1.37117	No change	No change	Up	Up	0.172152	1.55761e-13	Putative Disease Resistance Rpp13-Like Protein 3	PF00931.21	NB-ARC	F:GO:0043531	F:ADP binding	F:GO:0043531	F:ADP binding
HORVU3Hr1G017150	chr3H:43245577-43251017	463.764	1.36325	No change	No change	Up	Up	0.236037	2.52685e-07	Autophagy-Related Protein 18D	PF00400.31	WD40	P:GO:0000422; C:GO:0005829; P:GO:0006004; P:GO:0006497; F:GO:0016757; C:GO:0019898; F:GO:0032266; C:GO:0034045; P:GO:0034497; P:GO:0044804; F:GO:0046872; F:GO:0080025	P:autophagy of mitochondrion; C:cytosol; P:fucose metabolic process; P:protein lipidation; F:transferase activity, transferring glycosyl groups; C:extrinsic component of membrane; F:phosphatidylinositol-3-phosphate binding; C:phagophore assembly site membrane; P:protein localization to phagophore assembly site; P:autophagy of nucleus; F:metal ion binding; F:phosphatidylinositol-3,5-bisphosphate b…	F:GO:0005515	F:protein binding
HORVU7Hr1G116960	chr7H:644403688-644405108	934.312	1.3608	No change	No change	Up	Up	0.218017	1.78731e-08	Chaperone Protein Dnaj 11, Chloroplastic-Like	PF00226.30	DnaJ	-	-	no GO terms	no GO terms
HORVU3Hr1G095780	chr3H:650783052-650784419	835.597	1.35833	No change	No change	Up	Up	0.302168	0.000131949	Urease Accessory Protein G	-	-	F:GO:0003924; F:GO:0005525; P:GO:0006807; C:GO:0016020; F:GO:0016151; P:GO:1905182	F:GTPase activity; F:GTP binding; P:nitrogen compound metabolic process; C:membrane; F:nickel cation binding; P:positive regulation of urease activity	F:GO:0003924; P:GO:0006807; F:GO:0016151	F:GTPase activity; P:nitrogen compound metabolic process; F:nickel cation binding
HORVU1Hr1G067320	chr1H:477748733-477752339	246.596	1.35564	No change	No change	Up	Up	0.315411	0.000298182	Transcription Termination Factor Mterf15, Mitochondrial	PF02536.13	mTERF	F:GO:0003690; F:GO:0003727; P:GO:0006355; P:GO:0008380; C:GO:0009507; P:GO:0009658; F:GO:0019843; P:GO:0032502; P:GO:0042255	F:double-stranded DNA binding; F:single-stranded RNA binding; P:regulation of transcription, DNA-templated; P:RNA splicing; C:chloroplast; P:chloroplast organization; F:rRNA binding; P:developmental process; P:ribosome assembly	F:GO:0003690; P:GO:0006355	F:double-stranded DNA binding; P:regulation of transcription, DNA-templated
HORVU0Hr1G016180	chrUn:86842236-86843359	134.264	1.35391	No change	No change	Up	Up	0.447176	0.0224996	Rmlc-Like Cupins Superfamily Protein	PF05899.11	Cupin_3	-	-	no GO terms	no GO terms
HORVU7Hr1G118990	chr7H:648686597-648693908	82.9886	1.3501	No change	No change	Up	No change	0.459831	0.0286156	-	-	-	-	-	-	-
HORVU5Hr1G016850	chr5H:64217193-64224294	420.135	1.34932	No change	No change	Up	Up	0.265164	8.89101e-06	Predicted Protein	-	-	F:GO:0004252; P:GO:0006508	F:serine-type endopeptidase activity; P:proteolysis	F:GO:0004252; F:GO:0005515; P:GO:0006508	F:serine-type endopeptidase activity; F:protein binding; P:proteolysis
HORVU3Hr1G000900	chr3H:1981252-1982561	2498.31	1.34634	No change	No change	Up	Up	0.207454	3.97945e-09	Peptidyl-Prolyl Cis-Trans Isomerase Cyp26-2, Chloroplastic	PF00160.20	Pro_isomerase	P:GO:0000413; F:GO:0003755; C:GO:0016020	P:protein peptidyl-prolyl isomerization; F:peptidyl-prolyl cis-trans isomerase activity; C:membrane	P:GO:0000413; F:GO:0003755	P:protein peptidyl-prolyl isomerization; F:peptidyl-prolyl cis-trans isomerase activity
HORVU6Hr1G086060	chr6H:560910208-560915842	429.465	1.34182	No change	No change	Up	Up	0.237543	5.02449e-07	-	-	-	-	-	-	-
HORVU1Hr1G047570	chr1H:351855743-351856835	579.481	1.3397	No change	No change	Up	Up	0.300228	0.000151947	Predicted Protein	-	-	P:GO:0033554	P:cellular response to stress	P:GO:0033554	P:cellular response to stress
HORVU1Hr1G082160	chr1H:528880145-528883062	160.379	1.3324	No change	No change	Up	Up	0.404055	0.0103778	Predicted Protein	PF07189.10	SF3b10	P:GO:0000398; C:GO:0005686; C:GO:0005689; C:GO:0071011	P:mRNA splicing, via spliceosome; C:U2 snRNP; C:U12-type spliceosomal complex; C:precatalytic spliceosome	P:GO:0000398	P:mRNA splicing, via spliceosome
HORVU5Hr1G097940	chr5H:606163134-606164248	258.202	1.33064	No change	No change	Up	No change	0.28565	6.56465e-05	Predicted Protein	-	-	-	-	no GO terms	no GO terms
HORVU7Hr1G002300	chr7H:4427401-4428994	249.88	1.32867	No change	No change	Up	No change	0.330013	0.000862245	Predicted Protein	PF14543.5; PF14541.5	TAXi_N; TAXi_C	F:GO:0004190; P:GO:0006508	F:aspartic-type endopeptidase activity; P:proteolysis	F:GO:0004190; P:GO:0006508	F:aspartic-type endopeptidase activity; P:proteolysis
HORVU5Hr1G121860	chr5H:660947203-660952142	232.736	1.32121	No change	No change	Up	No change	0.466062	0.0374652	Random Slug Protein 5-Like	PF00650.19	CRAL_TRIO	-	-	no GO terms	no GO terms
HORVU3Hr1G091910	chr3H:636645780-636648940	72.2397	1.31588	No change	No change	Up	No change	0.454527	0.0319494	Tbc1 Domain Family Member 13	PF00566.17	RabGAP-TBC	F:GO:0005096; C:GO:0005622; P:GO:0006886; C:GO:0012505; F:GO:0017137; P:GO:0031338; P:GO:0090630	F:GTPase activator activity; C:intracellular; P:intracellular protein transport; C:endomembrane system; F:Rab GTPase binding; P:regulation of vesicle fusion; P:activation of GTPase activity	no GO terms	no GO terms
HORVU6Hr1G079120	chr6H:536767313-536771418	529.883	1.31136	No change	No change	Up	Up	0.224392	1.7294e-07	Predicted Protein	-	-	C:GO:0016021	C:integral component of membrane	no IPS match	no IPS match
HORVU6Hr1G005900	chr6H:13020517-13022003	100.601	1.307	No change	No change	Up	No change	0.452473	0.0324503	Predicted Protein	PF07859.12	Abhydrolase_3	P:GO:0009056; F:GO:0016787	P:catabolic process; F:hydrolase activity	P:GO:0008152; F:GO:0016787	P:metabolic process; F:hydrolase activity
HORVU3Hr1G067910	chr3H:515465431-515478053	658.672	1.30605	No change	No change	Up	No change	0.336035	0.00145499	Alliin Lyase	PF04863.12; PF04864.12	EGF_alliinase; Alliinase_C	F:GO:0008483; C:GO:0016021; F:GO:0047654	F:transaminase activity; C:integral component of membrane; F:alliin lyase activity	F:GO:0003824; F:GO:0016846	F:catalytic activity; F:carbon-sulfur lyase activity
HORVU5Hr1G051440	chr5H:401764875-401770800	252.68	1.30472	No change	No change	Up	Up	0.287527	0.000110893	Fruit Bromelain	PF08246.11	Inhibitor_I29	P:GO:0006508; F:GO:0008234	P:proteolysis; F:cysteine-type peptidase activity	F:GO:0008234	F:cysteine-type peptidase activity
HORVU1Hr1G060770	chr1H:441051831-441063137	1504.11	1.30159	No change	No change	Up	Up	0.172344	3.29581e-12	Squamosa Promoter-Binding-Like Protein 9	-	-	C:GO:0005634; P:GO:0006355; C:GO:0016021; F:GO:0043565; F:GO:0046872; P:GO:0055070	C:nucleus; P:regulation of transcription, DNA-templated; C:integral component of membrane; F:sequence-specific DNA binding; F:metal ion binding; P:copper ion homeostasis	no GO terms	no GO terms
HORVU2Hr1G098390	chr2H:682650748-682660288	2674.84	1.30012	No change	No change	Up	Up	0.175126	8.28099e-12	Probable Lrr Receptor-Like Serine/Threonine-Protein Kinase At1G56130	PF11721.7; PF00069.24	Malectin; Pkinase	F:GO:0004674; F:GO:0005524; C:GO:0005886; P:GO:0006468; C:GO:0016021	F:protein serine/threonine kinase activity; F:ATP binding; C:plasma membrane; P:protein phosphorylation; C:integral component of membrane	F:GO:0004672; F:GO:0005524; P:GO:0006468	F:protein kinase activity; F:ATP binding; P:protein phosphorylation
HORVU3Hr1G100530	chr3H:663631978-663638141	145.03	1.29822	No change	No change	Up	Up	0.394971	0.0107082	Transcription Initiation Factor Tfiid Subunit 9	PF02291.14	TFIID-31kDa	C:GO:0000124; F:GO:0001075; F:GO:0003743; F:GO:0004402; C:GO:0005669; P:GO:0006413; F:GO:0008134; P:GO:0043966; F:GO:0044212; P:GO:0045944; F:GO:0046982; P:GO:0051123	C:SAGA complex; F:transcription factor activity, RNA polymerase II core promoter sequence-specific binding involved in preinitiation complex assembly; F:translation initiation factor activity; F:histone acetyltransferase activity; C:transcription factor TFIID complex; P:translational initiation; F:transcription factor binding; P:histone H3 acetylation; F:transcription regulatory region DNA bindin…	P:GO:0006352; F:GO:0046982	P:DNA-templated transcription, initiation; F:protein heterodimerization activity
HORVU1Hr1G077770	chr1H:518523566-518529444	133.13	1.29636	No change	No change	Up	Up	0.46089	0.0396085	Outer Envelope Protein 80, Chloroplastic Isoform X1	PF01103.22	Bac_surface_Ag	F:GO:0003677; F:GO:0003729; P:GO:0006357; P:GO:0006368; P:GO:0006397; C:GO:0019867; C:GO:0032044	F:DNA binding; F:mRNA binding; P:regulation of transcription by RNA polymerase II; P:transcription elongation from RNA polymerase II promoter; P:mRNA processing; C:outer membrane; C:DSIF complex	C:GO:0019867	C:outer membrane
HORVU3Hr1G117580	chr3H:698714164-698716094	3407.37	1.2932	No change	No change	Up	No change	0.169099	1.65757e-12	Predicted Protein	-	-	C:GO:0016021	C:integral component of membrane	no IPS match	no IPS match
HORVU7Hr1G096930	chr7H:590219232-590244102	91.2332	1.29274	No change	No change	Up	Up	0.410113	0.0158378	Pentatricopeptide Repeat-Containing Protein At3G53360, Mitochondrial	PF01535.19; PF13812.5; PF13041.5	PPR; PPR_3; PPR_2	F:GO:0003723; F:GO:0004519; P:GO:0009451; C:GO:0043231; P:GO:0090305	F:RNA binding; F:endonuclease activity; P:RNA modification; C:intracellular membrane-bounded organelle; P:nucleic acid phosphodiester bond hydrolysis	F:GO:0005515	F:protein binding
HORVU6Hr1G016850	chr6H:38404516-38405685	5862.1	1.28549	No change	No change	Up	Up	0.185293	2.32057e-10	Predicted Protein	PF00504.20	Chloroa_b-bind	C:GO:0009522; C:GO:0009523; C:GO:0009535; P:GO:0009765; C:GO:0016021; F:GO:0016168; P:GO:0018298	C:photosystem I; C:photosystem II; C:chloroplast thylakoid membrane; P:photosynthesis, light harvesting; C:integral component of membrane; F:chlorophyll binding; P:protein-chromophore linkage	P:GO:0009765; C:GO:0016020	P:photosynthesis, light harvesting; C:membrane
HORVU2Hr1G088980	chr2H:635886751-635923202	182.29	1.28349	No change	No change	Up	No change	0.378615	0.00778386	Beta-Glucosidase 16	PF00232.17	Glyco_hydro_1	P:GO:0005975; F:GO:0008422; F:GO:0102483; P:GO:1901657	P:carbohydrate metabolic process; F:beta-glucosidase activity; F:scopolin beta-glucosidase activity; P:glycosyl compound metabolic process	F:GO:0004553; P:GO:0005975	F:hydrolase activity, hydrolyzing O-glycosyl compounds; P:carbohydrate metabolic process
HORVU5Hr1G012090	chr5H:33655689-33666029	89.6638	1.28015	No change	No change	Up	No change	0.450038	0.0365297	Atp-Dependent Dna Helicase 2 Subunit Ku70	PF03731.14; PF02735.15; PF03730.13; PF02037.26	Ku_N; Ku; Ku_C; SAP	P:GO:0000723; C:GO:0000784; F:GO:0003684; F:GO:0003690; F:GO:0004003; F:GO:0005515; F:GO:0005524; P:GO:0006303; P:GO:0006310; P:GO:0009408; P:GO:0032508; F:GO:0042162; C:GO:0043564	P:telomere maintenance; C:nuclear chromosome, telomeric region; F:damaged DNA binding; F:double-stranded DNA binding; F:ATP-dependent DNA helicase activity; F:protein binding; F:ATP binding; P:double-strand break repair via nonhomologous end joining; P:DNA recombination; P:response to heat; P:DNA duplex unwinding; F:telomeric DNA binding; C:Ku70:Ku80 complex	P:GO:0000723; F:GO:0003677; F:GO:0003684; F:GO:0004003; C:GO:0005634; P:GO:0006303; F:GO:0042162; C:GO:0043564	P:telomere maintenance; F:DNA binding; F:damaged DNA binding; F:ATP-dependent DNA helicase activity; C:nucleus; P:double-strand break repair via nonhomologous end joining; F:telomeric DNA binding; C:Ku70:Ku80 complex
HORVU5Hr1G112850	chr5H:640375896-640380995	243.107	1.27924	No change	No change	Up	Up	0.356742	0.00413494	Dihydrolipoyllysine-Residue Acetyltransferase Component 4 Of Pyruvate Dehydrogenase Complex, Chloroplastic	PF00364.21; PF02817.16; PF00198.22	Biotin_lipoyl; E3_binding; 2-oxoacid_dh	P:GO:0008152; F:GO:0016746	P:metabolic process; F:transferase activity, transferring acyl groups	P:GO:0008152; F:GO:0016746	P:metabolic process; F:transferase activity, transferring acyl groups
HORVU7Hr1G039930	chr7H:106556973-106561013	74.3213	1.27383	No change	No change	Up	No change	0.463521	0.0464453	Perakine Reductase	PF00248.20	Aldo_ket_red	F:GO:0016491; P:GO:0055114	F:oxidoreductase activity; P:oxidation-reduction process	F:GO:0016491; P:GO:0055114	F:oxidoreductase activity; P:oxidation-reduction process
HORVU7Hr1G076230	chr7H:445084899-445090758	334.004	1.26964	No change	No change	Up	No change	0.27854	0.000101406	E3 Ubiquitin-Protein Ligase Chip	PF04564.14	U-box	F:GO:0004842; P:GO:0016567; F:GO:0016874	F:ubiquitin-protein transferase activity; P:protein ubiquitination; F:ligase activity	F:GO:0004842; F:GO:0005515; P:GO:0016567	F:ubiquitin-protein transferase activity; F:protein binding; P:protein ubiquitination
HORVU3Hr1G024210	chr3H:92311553-92319454	578.557	1.26936	No change	No change	Up	No change	0.358137	0.00473448	Abc Transporter C Family Member 3	PF00664.22; PF00005.26	ABC_membrane; ABC_tran	C:GO:0000325; F:GO:0005524; C:GO:0005774; F:GO:0009055; F:GO:0015035; C:GO:0016021; P:GO:0022900; F:GO:0042626; P:GO:0045454; P:GO:0055085	C:plant-type vacuole; F:ATP binding; C:vacuolar membrane; F:electron transfer activity; F:protein disulfide oxidoreductase activity; C:integral component of membrane; P:electron transport chain; F:ATPase activity, coupled to transmembrane movement of substances; P:cell redox homeostasis; P:transmembrane transport	F:GO:0005524; C:GO:0016021; F:GO:0016887; F:GO:0042626; P:GO:0055085	F:ATP binding; C:integral component of membrane; F:ATPase activity; F:ATPase activity, coupled to transmembrane movement of substances; P:transmembrane transport
HORVU7Hr1G101920	chr7H:610910077-610913027	237.472	1.26913	No change	No change	Up	Up	0.291735	0.000243045	Protein Heat-Stress-Associated 32	PF02679.14	ComA	F:GO:0003824; P:GO:0010286; P:GO:0010608	F:catalytic activity; P:heat acclimation; P:posttranscriptional regulation of gene expression	F:GO:0003824	F:catalytic activity
HORVU1Hr1G048860	chr1H:362735474-362737799	1914.96	1.26511	No change	No change	Up	Up	0.176218	4.52038e-11	Predicted Protein	PF00800.17	PDT	F:GO:0004106; F:GO:0004664; P:GO:0009094; C:GO:0009507; F:GO:0047769	F:chorismate mutase activity; F:prephenate dehydratase activity; P:L-phenylalanine biosynthetic process; C:chloroplast; F:arogenate dehydratase activity	F:GO:0004664; P:GO:0009094	F:prephenate dehydratase activity; P:L-phenylalanine biosynthetic process
HORVU5Hr1G121730	chr5H:660557105-660558824	2259.2	1.26395	No change	No change	Up	Up	0.219484	2.77235e-07	Predicted Protein	PF10063.8	DUF2301	C:GO:0009507; C:GO:0016021	C:chloroplast; C:integral component of membrane	no GO terms	no GO terms
HORVU3Hr1G015640	chr3H:36873415-36875746	2041.1	1.26338	No change	No change	Up	No change	0.286055	0.000184538	2-Alkenal Reductase (Nadp(+)-Dependent)	PF16884.4; PF00107.25	ADH_N_2; ADH_zinc_N	F:GO:0016491; P:GO:0055114	F:oxidoreductase activity; P:oxidation-reduction process	F:GO:0016491; P:GO:0055114	F:oxidoreductase activity; P:oxidation-reduction process
HORVU7Hr1G069420	chr7H:369366861-369370774	223.46	1.25194	No change	No change	Up	No change	0.288928	0.00026016	Structural Maintenance Of Chromosomes Protein 5	PF13476.5	AAA_23	P:GO:0000724; P:GO:0007062; C:GO:0009506; C:GO:0030915	P:double-strand break repair via homologous recombination; P:sister chromatid cohesion; C:plasmodesma; C:Smc5-Smc6 complex	P:GO:0000724; P:GO:0006281; P:GO:0007062; C:GO:0030915	P:double-strand break repair via homologous recombination; P:DNA repair; P:sister chromatid cohesion; C:Smc5-Smc6 complex
HORVU0Hr1G035910	chrUn:220559186-220562574	166.369	1.25048	No change	No change	Up	Up	0.353424	0.00483041	Predicted Protein	-	-	-	-	no GO terms	no GO terms
HORVU6Hr1G039660	chr6H:206859590-206968769	434.148	1.2465	No change	No change	Up	Up	0.248232	1.22395e-05	Casp-Like Protein 2D1	PF04535.11	DUF588	F:GO:0003954; C:GO:0005886; C:GO:0016021; F:GO:0051536; P:GO:0055114	F:NADH dehydrogenase activity; C:plasma membrane; C:integral component of membrane; F:iron-sulfur cluster binding; P:oxidation-reduction process	no GO terms	no GO terms
HORVU2Hr1G096680	chr2H:676198003-676202399	528.407	1.24504	No change	No change	Up	Up	0.244649	8.87837e-06	F-Box Protein Fbw2	-	-	-	-	F:GO:0005515	F:protein binding
HORVU4Hr1G078410	chr4H:607441612-607443946	531.26	1.2434	No change	No change	Up	Up	0.230708	1.91574e-06	Homeobox-Leucine Zipper Protein Hox13	PF00046.28; PF02183.17	Homeobox; HALZ	F:GO:0003700; C:GO:0005634; P:GO:0006355; F:GO:0043565	F:DNA-binding transcription factor activity; C:nucleus; P:regulation of transcription, DNA-templated; F:sequence-specific DNA binding	F:GO:0003677; F:GO:0003700; P:GO:0006355; F:GO:0043565	F:DNA binding; F:DNA-binding transcription factor activity; P:regulation of transcription, DNA-templated; F:sequence-specific DNA binding
HORVU7Hr1G012920	chr7H:18662590-18669859	279.001	1.23658	No change	No change	Up	No change	0.290016	0.000342076	Lrr Receptor-Like Serine/Threonine-Protein Kinase Erl1	PF08263.11; PF13855.5; PF13516.5; PF00069.24	LRRNT_2; LRR_8; LRR_6; Pkinase	F:GO:0004674; F:GO:0005524; P:GO:0006468; C:GO:0016021	F:protein serine/threonine kinase activity; F:ATP binding; P:protein phosphorylation; C:integral component of membrane	F:GO:0004672; F:GO:0005515; F:GO:0005524; P:GO:0006468	F:protein kinase activity; F:protein binding; F:ATP binding; P:protein phosphorylation
HORVU2Hr1G084300	chr2H:610753951-610815184	202.819	1.2311	No change	No change	Up	No change	0.331996	0.00272978	Dna-Directed Rna Polymerases Ii And Iv Subunit 5A	PF03871.13; PF01191.18	RNA_pol_Rpb5_N; RNA_pol_Rpb5_C	F:GO:0001054; F:GO:0001055; F:GO:0001056; F:GO:0003677; C:GO:0005665; C:GO:0005666; C:GO:0005736; P:GO:0006360; P:GO:0006366; P:GO:0006383	F:RNA polymerase I activity; F:RNA polymerase II activity; F:RNA polymerase III activity; F:DNA binding; C:RNA polymerase II, core complex; C:RNA polymerase III complex; C:RNA polymerase I complex; P:transcription by RNA polymerase I; P:transcription by RNA polymerase II; P:transcription by RNA polymerase III	F:GO:0003677; F:GO:0003899; C:GO:0005634; P:GO:0006351	F:DNA binding; F:DNA-directed 5'-3' RNA polymerase activity; C:nucleus; P:transcription, DNA-templated
HORVU5Hr1G087880	chr5H:579958531-579963784	126.755	1.23084	No change	No change	Up	No change	0.420037	0.0291202	Auxin Efflux Carrier Family Protein Isoform X1	PF03547.17	Mem_trans	C:GO:0016021; P:GO:0055085	C:integral component of membrane; P:transmembrane transport	C:GO:0016021; P:GO:0055085	C:integral component of membrane; P:transmembrane transport
HORVU3Hr1G069020	chr3H:523402199-523403667	185.198	1.22826	No change	No change	Up	No change	0.354679	0.0061708	Subtilisin-Like Protease Sbt5.6	PF05922.15	Inhibitor_I9	F:GO:0004252; P:GO:0006508	F:serine-type endopeptidase activity; P:proteolysis	F:GO:0004252; P:GO:0006508	F:serine-type endopeptidase activity; P:proteolysis
HORVU5Hr1G033380	chr5H:222952502-222956934	138.298	1.22625	No change	No change	Up	No change	0.366516	0.00895389	Pectin Acetylesterase 5	PF03283.12	PAE	C:GO:0005576; C:GO:0009505; C:GO:0016021; F:GO:0052793; P:GO:0071555	C:extracellular region; C:plant-type cell wall; C:integral component of membrane; F:pectin acetylesterase activity; P:cell wall organization	F:GO:0016787	F:hydrolase activity
HORVU3Hr1G087050	chr3H:619776315-619780876	267.528	1.22477	No change	No change	Up	Up	0.335143	0.00327877	Ankyrin Repeat-Containing Protein Npr4	PF12796.6; PF13962.5	Ank_2; PGG	C:GO:0005886; P:GO:0007165; C:GO:0016021	C:plasma membrane; P:signal transduction; C:integral component of membrane	F:GO:0005515	F:protein binding
HORVU2Hr1G034420	chr2H:140216912-140220801	465.059	1.22474	No change	No change	Up	No change	0.238174	6.81285e-06	Probable Wrky Transcription Factor 3	PF03106.14	WRKY	F:GO:0003700; C:GO:0005634; P:GO:0006355; F:GO:0043565	F:DNA-binding transcription factor activity; C:nucleus; P:regulation of transcription, DNA-templated; F:sequence-specific DNA binding	F:GO:0003700; P:GO:0006355; F:GO:0043565	F:DNA-binding transcription factor activity; P:regulation of transcription, DNA-templated; F:sequence-specific DNA binding
HORVU7Hr1G117020	chr7H:644481701-644485368	1555.01	1.22326	No change	No change	Up	Up	0.219937	7.98797e-07	Basic Leucine Zipper 19	PF07716.14	bZIP_2	F:GO:0003700; F:GO:0005524; P:GO:0006355; P:GO:0006457; P:GO:0006950; F:GO:0051082	F:DNA-binding transcription factor activity; F:ATP binding; P:regulation of transcription, DNA-templated; P:protein folding; P:response to stress; F:unfolded protein binding	F:GO:0003700; P:GO:0006355	F:DNA-binding transcription factor activity; P:regulation of transcription, DNA-templated
HORVU3Hr1G033550	chr3H:176455178-176459061	240.86	1.22258	No change	No change	Up	No change	0.316279	0.0015632	Serine Carboxypeptidase-Like 33	PF00450.21	Peptidase_S10	F:GO:0004185; P:GO:0006508	F:serine-type carboxypeptidase activity; P:proteolysis	F:GO:0004185; P:GO:0006508	F:serine-type carboxypeptidase activity; P:proteolysis
HORVU3Hr1G000090	chr3H:140979-143210	237.993	1.22247	No change	No change	Up	Up	0.284605	0.000300808	Predicted Protein	-	-	C:GO:0016021	C:integral component of membrane	no IPS match	no IPS match
HORVU0Hr1G011310	chrUn:64097381-64101477	338.082	1.22218	No change	No change	Up	Up	0.276074	0.000177277	Probable Xaa-Pro Aminopeptidase 3 Isoform X1	PF00557.23	Peptidase_M24	F:GO:0004177; P:GO:0006508; F:GO:0030145	F:aminopeptidase activity; P:proteolysis; F:manganese ion binding	no GO terms	no GO terms
HORVU4Hr1G016770	chr4H:70810518-70813853	1022.7	1.22021	No change	No change	Up	No change	0.209002	1.78757e-07	Alcohol Dehydrogenase 3	PF08240.11; PF00107.25	ADH_N; ADH_zinc_N	F:GO:0004022; C:GO:0005737; F:GO:0008270; P:GO:0055114	F:alcohol dehydrogenase (NAD) activity; C:cytoplasm; F:zinc ion binding; P:oxidation-reduction process	F:GO:0008270; F:GO:0016491; P:GO:0055114	F:zinc ion binding; F:oxidoreductase activity; P:oxidation-reduction process
HORVU2Hr1G020120	chr2H:53385373-53387779	261.973	1.21947	No change	No change	Up	Up	0.285551	0.000332642	Cation/Calcium Exchanger 1	PF01699.23	Na_Ca_ex	C:GO:0016021; P:GO:0055085	C:integral component of membrane; P:transmembrane transport	C:GO:0016021; P:GO:0055085	C:integral component of membrane; P:transmembrane transport
HORVU7Hr1G000120	chr7H:171756-176849	570.826	1.21756	No change	No change	Up	Up	0.248296	2.13619e-05	Uncharacterized Protein Loc109745795	PF12576.7	DUF3754	F:GO:0004177; P:GO:0006508; C:GO:0016021	F:aminopeptidase activity; P:proteolysis; C:integral component of membrane	no GO terms	no GO terms
HORVU5Hr1G048810	chr5H:378735175-378736883	143.793	1.21377	No change	No change	Up	Up	0.352423	0.00656263	Osjnba0084K11.10-Like Protein	-	-	-	-	no GO terms	no GO terms
HORVU0Hr1G017570	chrUn:92715009-92725433	98.457	1.21153	No change	No change	Up	Up	0.411449	0.0279923	Putative Brown Planthopper-Induced Resistance Protein 1	PF00571.27	CBS	-	-	no GO terms	no GO terms
HORVU1Hr1G084800	chr1H:534436983-534442745	197.713	1.21005	No change	No change	Up	No change	0.329729	0.00312121	2-Oxoglutarate (2Og) And Fe(Ii)-Dependent Oxygenase Superfamily Protein	PF14226.5	DIOX_N	F:GO:0016491; F:GO:0046872; P:GO:0055114	F:oxidoreductase activity; F:metal ion binding; P:oxidation-reduction process	F:GO:0016491; P:GO:0055114	F:oxidoreductase activity; P:oxidation-reduction process
HORVU3Hr1G070690	chr3H:534540880-534548468	471.12	1.20683	No change	No change	Up	No change	0.256601	5.35308e-05	Hexokinase-6	PF00349.20; PF03727.15	Hexokinase_1; Hexokinase_2	P:GO:0001678; F:GO:0004340; F:GO:0005524; F:GO:0005536; C:GO:0005739; C:GO:0005829; P:GO:0006096; F:GO:0008865; C:GO:0009707; P:GO:0009749; C:GO:0016021; F:GO:0019158; P:GO:0046835; P:GO:0051156	P:cellular glucose homeostasis; F:glucokinase activity; F:ATP binding; F:glucose binding; C:mitochondrion; C:cytosol; P:glycolytic process; F:fructokinase activity; C:chloroplast outer membrane; P:response to glucose; C:integral component of membrane; F:mannokinase activity; P:carbohydrate phosphorylation; P:glucose 6-phosphate metabolic process	P:GO:0001678; F:GO:0004396; F:GO:0005524; F:GO:0005536; P:GO:0005975; P:GO:0006096; F:GO:0016773	P:cellular glucose homeostasis; F:hexokinase activity; F:ATP binding; F:glucose binding; P:carbohydrate metabolic process; P:glycolytic process; F:phosphotransferase activity, alcohol group as acceptor
HORVU7Hr1G110260	chr7H:629619602-629624174	274.755	1.20572	No change	No change	Up	No change	0.278664	0.000265833	Ubiquitin-Conjugating Enzyme E2 22	PF00179.25	UQ_con	P:GO:0000209; F:GO:0005524; C:GO:0005634; C:GO:0005737; P:GO:0006511; F:GO:0031625; F:GO:0061630	P:protein polyubiquitination; F:ATP binding; C:nucleus; C:cytoplasm; P:ubiquitin-dependent protein catabolic process; F:ubiquitin protein ligase binding; F:ubiquitin protein ligase activity	no GO terms	no GO terms
HORVU1Hr1G090300	chr1H:545691127-545695033	142.804	1.20297	No change	No change	Up	Up	0.361252	0.00938748	Histone H4-Like	PF15511.5	CENP-T_C	C:GO:0000786; F:GO:0003677; C:GO:0005634; P:GO:0006334; P:GO:0006352; F:GO:0046982	C:nucleosome; F:DNA binding; C:nucleus; P:nucleosome assembly; P:DNA-templated transcription, initiation; F:protein heterodimerization activity	C:GO:0000786; F:GO:0003677; C:GO:0005634; P:GO:0006334; F:GO:0046982	C:nucleosome; F:DNA binding; C:nucleus; P:nucleosome assembly; F:protein heterodimerization activity
HORVU1Hr1G079360	chr1H:522823378-522824959	113.327	1.20199	No change	No change	Up	Up	0.389565	0.0192538	Jacalin-Related Lectin 19 Isoform X2	PF01419.16	Jacalin	F:GO:0030246	F:carbohydrate binding	F:GO:0030246	F:carbohydrate binding
HORVU5Hr1G064500	chr5H:497100176-497106857	1601.18	1.19895	No change	No change	Up	Up	0.18279	2.61288e-09	Predicted Protein	-	-	-	-	no IPS match	no IPS match
HORVU4Hr1G034950	chr4H:253830815-253894805	158.317	1.1988	No change	No change	Up	No change	0.36779	0.0116247	Ubiquitin Carboxyl-Terminal Hydrolase 12 Isoform X2	PF00917.25; PF00443.28; PF12436.7; PF14533.5	MATH; UCH; USP7_ICP0_bdg; USP7_C2	P:GO:0006511; P:GO:0016579; F:GO:0036459	P:ubiquitin-dependent protein catabolic process; P:protein deubiquitination; F:thiol-dependent ubiquitinyl hydrolase activity	F:GO:0005515; P:GO:0006511; P:GO:0016579; F:GO:0036459	F:protein binding; P:ubiquitin-dependent protein catabolic process; P:protein deubiquitination; F:thiol-dependent ubiquitinyl hydrolase activity
HORVU4Hr1G073960	chr4H:592222851-592232452	294.391	1.19852	No change	No change	Up	Up	0.263625	0.000107021	Dynamin-Related Protein 5A	-	-	P:GO:0000266; P:GO:0000911; F:GO:0003924; F:GO:0005525; F:GO:0008017; C:GO:0009504	P:mitochondrial fission; P:cytokinesis by cell plate formation; F:GTPase activity; F:GTP binding; F:microtubule binding; C:cell plate	no GO terms	no GO terms
HORVU5Hr1G116710	chr5H:648638692-648641275	900.331	1.19738	No change	No change	Up	Up	0.204315	1.58115e-07	Elongation Factor 2	PF03144.24; PF14492.5; PF03764.17; PF00679.23	GTP_EFTU_D2; EFG_II; EFG_IV; EFG_C	F:GO:0003746; F:GO:0003924; F:GO:0005525; P:GO:0006414	F:translation elongation factor activity; F:GTPase activity; F:GTP binding; P:translational elongation	F:GO:0005525	F:GTP binding
HORVU2Hr1G107550	chr2H:712173525-712180356	197.901	1.19606	No change	No change	Up	No change	0.347957	0.00671667	Methylmalonate-Semialdehyde Dehydrogenase [Acylating], Mitochondrial	PF00171.21	Aldedh	F:GO:0004491; F:GO:0005507; C:GO:0005739; P:GO:0006979; P:GO:0055114	F:methylmalonate-semialdehyde dehydrogenase (acylating) activity; F:copper ion binding; C:mitochondrion; P:response to oxidative stress; P:oxidation-reduction process	F:GO:0004491; P:GO:0008152; F:GO:0016491; F:GO:0016620; P:GO:0055114	F:methylmalonate-semialdehyde dehydrogenase (acylating) activity; P:metabolic process; F:oxidoreductase activity; F:oxidoreductase activity, acting on the aldehyde or oxo group of donors, NAD or NADP as acceptor; P:oxidation-reduction process
HORVU1Hr1G055630	chr1H:407348346-407349410	161.669	1.19407	No change	No change	Up	Up	0.346426	0.00650635	Palmitoyl-Protein Thioesterase 1	PF02089.14	Palm_thioest	C:GO:0005764; C:GO:0016021; F:GO:0016790; F:GO:0098599; P:GO:0098734	C:lysosome; C:integral component of membrane; F:thiolester hydrolase activity; F:palmitoyl hydrolase activity; P:macromolecule depalmitoylation	F:GO:0098599	F:palmitoyl hydrolase activity
HORVU6Hr1G079600	chr6H:538118413-538120293	254.203	1.19292	No change	No change	Up	No change	0.366565	0.0117883	Acc Oxidase	PF14226.5; PF03171.19	DIOX_N; 2OG-FeII_Oxy	P:GO:0009693; F:GO:0009815; F:GO:0046872; P:GO:0055114	P:ethylene biosynthetic process; F:1-aminocyclopropane-1-carboxylate oxidase activity; F:metal ion binding; P:oxidation-reduction process	F:GO:0016491; P:GO:0055114	F:oxidoreductase activity; P:oxidation-reduction process
HORVU4Hr1G012530	chr4H:41659506-41662363	1866.12	1.19176	No change	No change	Up	Up	0.261674	0.000103185	Predicted Protein	-	-	C:GO:0005886; P:GO:0006952; P:GO:0007165	C:plasma membrane; P:defense response; P:signal transduction	no GO terms	no GO terms
HORVU0Hr1G020840	chrUn:109738179-109777730	96.5016	1.19031	No change	No change	Up	No change	0.414057	0.0337043	Putative Glutamate Carboxypeptidase 2	-	-	F:GO:0004180; P:GO:0006508; C:GO:0016021	F:carboxypeptidase activity; P:proteolysis; C:integral component of membrane	no GO terms	no GO terms
HORVU6Hr1G047300	chr6H:280273656-280275177	361.744	1.18966	No change	No change	Up	Up	0.24074	1.78039e-05	Prohibitin-3, Mitochondrial	PF01145.24	Band_7	C:GO:0016020	C:membrane	C:GO:0016020	C:membrane
HORVU5Hr1G053300	chr5H:417460765-417466012	346.629	1.18915	No change	No change	Up	Up	0.262825	0.000116954	Nad-Dependent Dihydrogenase, Gfo/Idh/Moca Family	PF01408.21; PF02894.16	GFO_IDH_MocA; GFO_IDH_MocA_C	C:GO:0005829; F:GO:0016491; P:GO:0055114	C:cytosol; F:oxidoreductase activity; P:oxidation-reduction process	P:GO:0008152; F:GO:0016491; P:GO:0055114	P:metabolic process; F:oxidoreductase activity; P:oxidation-reduction process
HORVU2Hr1G005510	chr2H:11998503-11999596	247.578	1.18846	No change	No change	Up	Up	0.375624	0.0153087	Pop3 Peptide	PF07876.11	Dabb	-	-	no GO terms	no GO terms
HORVU1Hr1G065100	chr1H:465736745-465739685	599.545	1.18567	No change	No change	Up	Up	0.256616	7.73687e-05	Bidirectional Sugar Transporter Sweet1B	PF03083.15	MtN3_slv	C:GO:0005887; P:GO:0034219; F:GO:0051119	C:integral component of plasma membrane; P:carbohydrate transmembrane transport; F:sugar transmembrane transporter activity	C:GO:0016021	C:integral component of membrane
HORVU1Hr1G063250	chr1H:454201689-454213648	110.104	1.17967	No change	No change	Up	No change	0.387965	0.0217003	Phospholipase A1-Igamma1, Chloroplastic	PF01764.24	Lipase_3	P:GO:0006629; F:GO:0016787	P:lipid metabolic process; F:hydrolase activity	P:GO:0006629	P:lipid metabolic process
HORVU4Hr1G060000	chr4H:503212841-503215772	304.601	1.17456	No change	No change	Up	No change	0.285419	0.000613039	Protein Far-Red Elongated Hypocotyl 1-Like Isoform X1	-	-	P:GO:0009639; C:GO:0016021	P:response to red or far red light; C:integral component of membrane	P:GO:0009639	P:response to red or far red light
HORVU7Hr1G099800	chr7H:602554620-602635443	122.628	1.17448	No change	No change	Up	Up	0.385637	0.0214167	Dihydroneopterin Aldolase 1	PF02152.17	FolB	F:GO:0004150; P:GO:0046654; P:GO:0046656	F:dihydroneopterin aldolase activity; P:tetrahydrofolate biosynthetic process; P:folic acid biosynthetic process	F:GO:0004150; P:GO:0006760	F:dihydroneopterin aldolase activity; P:folic acid-containing compound metabolic process
HORVU6Hr1G002390	chr6H:6305885-6313205	215.659	1.17335	No change	No change	Up	Up	0.317496	0.00285504	Extradiol Ring-Cleavage Dioxygenase	PF02900.17	LigB	P:GO:0006725; F:GO:0008198; F:GO:0008270; F:GO:0016701; F:GO:0051213; P:GO:0055114	P:cellular aromatic compound metabolic process; F:ferrous iron binding; F:zinc ion binding; F:oxidoreductase activity, acting on single donors with incorporation of molecular oxygen; F:dioxygenase activity; P:oxidation-reduction process	P:GO:0006725; F:GO:0008198; F:GO:0008270; F:GO:0016491; F:GO:0016701; P:GO:0055114	P:cellular aromatic compound metabolic process; F:ferrous iron binding; F:zinc ion binding; F:oxidoreductase activity; F:oxidoreductase activity, acting on single donors with incorporation of molecular oxygen; P:oxidation-reduction process
HORVU3Hr1G104250	chr3H:666228666-666239293	118.005	1.16907	No change	No change	Up	Up	0.377462	0.018678	Gamma-Secretase Subunit Aph1-Like	PF06105.11	Aph-1	F:GO:0004175; C:GO:0005783; C:GO:0005887; P:GO:0016485; P:GO:0043085; C:GO:0070765	F:endopeptidase activity; C:endoplasmic reticulum; C:integral component of plasma membrane; P:protein processing; P:positive regulation of catalytic activity; C:gamma-secretase complex	C:GO:0016021; P:GO:0016485; P:GO:0043085	C:integral component of membrane; P:protein processing; P:positive regulation of catalytic activity
HORVU5Hr1G086670	chr5H:577087759-577133032	1305.46	1.1648	No change	No change	Up	Up	0.209299	7.86588e-07	Probable Flavin-Containing Monooxygenase 1	PF00743.18	FMO-like	F:GO:0004499; F:GO:0050660; F:GO:0050661; P:GO:0055114	F:N,N-dimethylaniline monooxygenase activity; F:flavin adenine dinucleotide binding; F:NADP binding; P:oxidation-reduction process	F:GO:0004499; F:GO:0050660; F:GO:0050661; P:GO:0055114	F:N,N-dimethylaniline monooxygenase activity; F:flavin adenine dinucleotide binding; F:NADP binding; P:oxidation-reduction process
HORVU4Hr1G076690	chr4H:601370024-601371982	227.273	1.16419	No change	No change	Up	Up	0.336238	0.00618203	Duf1677 Family Protein	PF07911.12	DUF1677	-	-	no GO terms	no GO terms
HORVU2Hr1G004960	chr2H:11116194-11120048	257.518	1.16359	No change	No change	Up	Up	0.295799	0.00121968	Nicotianamine Synthase 2	PF03059.15	NAS	F:GO:0030410; P:GO:0030418	F:nicotianamine synthase activity; P:nicotianamine biosynthetic process	F:GO:0030410; P:GO:0030418	F:nicotianamine synthase activity; P:nicotianamine biosynthetic process
HORVU6Hr1G012320	chr6H:24079652-24082694	3018.52	1.16097	No change	No change	Up	Up	0.197861	1.52397e-07	Gamma-Glutamylcyclotransferase 2-2	PF04752.11	ChaC	F:GO:0003839; C:GO:0005737; P:GO:0006751; F:GO:0016740	F:gamma-glutamylcyclotransferase activity; C:cytoplasm; P:glutathione catabolic process; F:transferase activity	F:GO:0003839; P:GO:0006751	F:gamma-glutamylcyclotransferase activity; P:glutathione catabolic process
HORVU5Hr1G073820	chr5H:540971321-540979532	265.941	1.16071	No change	No change	Up	Up	0.314459	0.00290262	Cinnamoyl-Coa Reductase 2-Like	PF01370.20	Epimerase	F:GO:0003824; F:GO:0050662	F:catalytic activity; F:coenzyme binding	F:GO:0003824; F:GO:0050662	F:catalytic activity; F:coenzyme binding
HORVU6Hr1G028790	chr6H:115444384-115446684	686.794	1.1601	No change	No change	Up	Up	0.317312	0.00326072	Wrky Transcription Factor	PF03106.14	WRKY	P:GO:0002237; P:GO:0002238; F:GO:0003700; F:GO:0005515; C:GO:0005634; P:GO:0009409; P:GO:0009414; P:GO:0009611; P:GO:0009623; P:GO:0009651; P:GO:0009685; P:GO:0009723; P:GO:0009737; P:GO:0009751; P:GO:0009753; P:GO:0009938; P:GO:0010200; P:GO:0031347; F:GO:0043565; P:GO:0045892; F:GO:1990841	P:response to molecule of bacterial origin; P:response to molecule of fungal origin; F:DNA-binding transcription factor activity; F:protein binding; C:nucleus; P:response to cold; P:response to water deprivation; P:response to wounding; P:response to parasitic fungus; P:response to salt stress; P:gibberellin metabolic process; P:response to ethylene; P:response to abscisic acid; P:response to sal…	F:GO:0003700; P:GO:0006355; F:GO:0043565	F:DNA-binding transcription factor activity; P:regulation of transcription, DNA-templated; F:sequence-specific DNA binding
HORVU1Hr1G058770	chr1H:428079112-428085155	214.619	1.15992	No change	No change	Up	No change	0.361023	0.0132556	Mitochondrial Zinc Maintenance Protein 1, Mitochondrial	PF05347.14	Complex1_LYR	-	-	no GO terms	no GO terms
HORVU6Hr1G071710	chr6H:498361757-498366764	236.511	1.15305	No change	No change	Up	No change	0.360684	0.013897	Uncharacterized Wd Repeat-Containing Protein C2A9.03	PF00400.31; PF10313.8	WD40; DUF2415	-	-	F:GO:0005515	F:protein binding
HORVU2Hr1G023180	chr2H:68833704-68836778	312.091	1.14966	No change	No change	Up	No change	0.271621	0.000387416	Protein Flowering Locus T	PF01161.19	PBP	-	-	no GO terms	no GO terms
HORVU0Hr1G015840	chrUn:85660587-85662759	129.15	1.14887	No change	No change	Up	No change	0.403513	0.0362837	Ribonuclease J	PF12706.6	Lactamase_B_2	F:GO:0004519; F:GO:0008409; P:GO:0009416; C:GO:0009507; P:GO:0009658; P:GO:0009942; C:GO:0016020; F:GO:0016709; P:GO:0044550; P:GO:0055114; P:GO:0060918; P:GO:0090305	F:endonuclease activity; F:5'-3' exonuclease activity; P:response to light stimulus; C:chloroplast; P:chloroplast organization; P:longitudinal axis specification; C:membrane; F:oxidoreductase activity, acting on paired donors, with incorporation or reduction of molecular oxygen, NAD(P)H as one donor, and incorporation of one atom of oxygen; P:secondary metabolite biosynthetic process; P:oxidation…	no GO terms	no GO terms
HORVU4Hr1G089910	chr4H:643754380-643757625	239.2	1.14732	No change	No change	Up	No change	0.298627	0.00170291	Predicted Protein	-	-	F:GO:0004842; C:GO:0005634; P:GO:0016567; P:GO:0036297	F:ubiquitin-protein transferase activity; C:nucleus; P:protein ubiquitination; P:interstrand cross-link repair	no GO terms	no GO terms
HORVU3Hr1G096850	chr3H:654640599-654642242	447.493	1.14624	No change	No change	Up	Up	0.25431	0.000125502	Predicted Protein	-	-	-	-	no GO terms	no GO terms
HORVU3Hr1G071000	chr3H:536960890-536962739	438.65	1.1454	No change	No change	Up	Up	0.225157	8.94208e-06	Predicted Protein	-	-	C:GO:0016020; C:GO:0016021	C:membrane; C:integral component of membrane	no GO terms	no GO terms
HORVU2Hr1G065180	chr2H:447209665-447235065	1330.48	1.14458	No change	No change	Up	No change	0.194397	1.35879e-07	Fmn-Linked Oxidoreductase Superfamily Protein	PF01207.16	Dus	P:GO:0002943; C:GO:0016020; F:GO:0017150; F:GO:0050660; P:GO:0055114	P:tRNA dihydrouridine synthesis; C:membrane; F:tRNA dihydrouridine synthase activity; F:flavin adenine dinucleotide binding; P:oxidation-reduction process	P:GO:0002943; F:GO:0003824; P:GO:0008033; F:GO:0017150; F:GO:0050660; P:GO:0055114	P:tRNA dihydrouridine synthesis; F:catalytic activity; P:tRNA processing; F:tRNA dihydrouridine synthase activity; F:flavin adenine dinucleotide binding; P:oxidation-reduction process
HORVU4Hr1G011250	chr4H:34652820-34654407	5600.08	1.14395	No change	No change	Up	Up	0.257076	0.000160617	Sorghum Bicolor Protein Targeted Either To Mitochondria Or Chloroplast Proteins T50848	-	-	C:GO:0016020	C:membrane	no GO terms	no GO terms
HORVU1Hr1G005710	chr1H:12479859-12492827	173.799	1.14212	No change	No change	Up	Up	0.354231	0.01284	Disease Resistance Protein Rpm1	PF00931.21	NB-ARC	C:GO:0005886; P:GO:0006952; P:GO:0007165; F:GO:0043531	C:plasma membrane; P:defense response; P:signal transduction; F:ADP binding	F:GO:0043531	F:ADP binding
HORVU4Hr1G005460	chr4H:12282924-12286833	108.265	1.14208	No change	No change	Up	No change	0.401643	0.0366334	Histone H3.V1	-	-	-	-	no GO terms	no GO terms
HORVU4Hr1G088480	chr4H:640540450-640546917	284.697	1.13961	No change	No change	Up	No change	0.268694	0.000373768	Cell Number Regulator 6	-	-	F:GO:0004609; P:GO:0006646; P:GO:0016540; C:GO:0031305	F:phosphatidylserine decarboxylase activity; P:phosphatidylethanolamine biosynthetic process; P:protein autoprocessing; C:integral component of mitochondrial inner membrane	no GO terms	no GO terms
HORVU5Hr1G101500	chr5H:612707248-612709832	182.982	1.13798	No change	No change	Up	Up	0.30899	0.00298664	-	-	-	-	-	-	-
HORVU4Hr1G072960	chr4H:587500662-587501437	733.191	1.13699	No change	No change	Up	No change	0.322498	0.00502624	3-Ketoacyl-Coa Synthase 6	PF08392.11; PF02797.14	FAE1_CUT1_RppA; Chal_sti_synt_C	P:GO:0006633; C:GO:0016021; F:GO:0016747	P:fatty acid biosynthetic process; C:integral component of membrane; F:transferase activity, transferring acyl groups other than amino-acyl groups	F:GO:0003824; P:GO:0006633; P:GO:0008152; C:GO:0016020; F:GO:0016747	F:catalytic activity; P:fatty acid biosynthetic process; P:metabolic process; C:membrane; F:transferase activity, transferring acyl groups other than amino-acyl groups
HORVU7Hr1G000580	chr7H:841403-846728	2543.57	1.13229	No change	No change	Up	No change	0.20764	1.39743e-06	Peroxisomal Acyl-Coenzyme A Oxidase 1	PF14749.5; PF02770.18; PF01756.18	Acyl-CoA_ox_N; Acyl-CoA_dh_M; ACOX	F:GO:0003995; F:GO:0003997; C:GO:0005777; P:GO:0033539; F:GO:0071949	F:acyl-CoA dehydrogenase activity; F:acyl-CoA oxidase activity; C:peroxisome; P:fatty acid beta-oxidation using acyl-CoA dehydrogenase; F:FAD binding	F:GO:0003997; C:GO:0005777; P:GO:0006631; P:GO:0006635; F:GO:0016627; F:GO:0050660; P:GO:0055114; F:GO:0071949	F:acyl-CoA oxidase activity; C:peroxisome; P:fatty acid metabolic process; P:fatty acid beta-oxidation; F:oxidoreductase activity, acting on the CH-CH group of donors; F:flavin adenine dinucleotide binding; P:oxidation-reduction process; F:FAD binding
HORVU6Hr1G021150	chr6H:61736740-61742738	471.497	1.13174	No change	No change	Up	No change	0.253157	0.000147204	Kinetochore Protein Nuf2	PF03800.13	Nuf2	C:GO:0031262	C:Ndc80 complex	C:GO:0000776; C:GO:0031262	C:kinetochore; C:Ndc80 complex
HORVU4Hr1G051740	chr4H:426728655-426737051	332.571	1.12924	No change	No change	Up	Up	0.292698	0.00160565	Putative Adp-Ribosylation Factor Gtpase-Activating Protein Agd14	PF01412.17	ArfGap	F:GO:0005096; P:GO:0043547; F:GO:0046872	F:GTPase activator activity; P:positive regulation of GTPase activity; F:metal ion binding	F:GO:0005096	F:GTPase activator activity
HORVU6Hr1G002330	chr6H:6262381-6269974	276.26	1.12908	No change	No change	Up	Up	0.273056	0.000569032	Predicted Protein	PF01486.16	K-box	F:GO:0000977; F:GO:0003700; C:GO:0005634; P:GO:0045944; F:GO:0046983	F:RNA polymerase II regulatory region sequence-specific DNA binding; F:DNA-binding transcription factor activity; C:nucleus; P:positive regulation of transcription by RNA polymerase II; F:protein dimerization activity	F:GO:0003700; C:GO:0005634; P:GO:0006355	F:DNA-binding transcription factor activity; C:nucleus; P:regulation of transcription, DNA-templated
HORVU3Hr1G088020	chr3H:623328645-623330742	495.803	1.12364	No change	No change	Up	Up	0.229415	2.19342e-05	Cinnamoyl-Coa Reductase 1	PF01370.20	Epimerase	F:GO:0003824; F:GO:0050662	F:catalytic activity; F:coenzyme binding	F:GO:0003824; F:GO:0050662	F:catalytic activity; F:coenzyme binding
HORVU3Hr1G081540	chr3H:594959244-595058354	129.225	1.11967	No change	No change	Up	Up	0.352765	0.0148544	Transcription Initiation Factor Tfiid Subunit 9	PF02291.14	TFIID-31kDa	C:GO:0000124; F:GO:0001075; F:GO:0003743; F:GO:0004402; C:GO:0005669; P:GO:0006413; F:GO:0008134; P:GO:0043966; F:GO:0044212; P:GO:0045944; F:GO:0046982; P:GO:0051123	C:SAGA complex; F:transcription factor activity, RNA polymerase II core promoter sequence-specific binding involved in preinitiation complex assembly; F:translation initiation factor activity; F:histone acetyltransferase activity; C:transcription factor TFIID complex; P:translational initiation; F:transcription factor binding; P:histone H3 acetylation; F:transcription regulatory region DNA bindin…	C:GO:0005669; P:GO:0006352; F:GO:0046982	C:transcription factor TFIID complex; P:DNA-templated transcription, initiation; F:protein heterodimerization activity
HORVU6Hr1G005920	chr6H:13039991-13041170	348.876	1.11805	No change	No change	Up	Up	0.257522	0.000251686	Probable Nadph:Quinone Oxidoreductase 2	PF03358.14	FMN_red	F:GO:0003955; C:GO:0005829; F:GO:0010181; F:GO:0052873; P:GO:0055114	F:NAD(P)H dehydrogenase (quinone) activity; C:cytosol; F:FMN binding; F:FMN reductase (NADPH) activity; P:oxidation-reduction process	F:GO:0016491	F:oxidoreductase activity
HORVU7Hr1G116420	chr7H:643336052-643342242	1443.91	1.11754	No change	No change	Up	No change	0.212367	3.70954e-06	Putative E3 Ubiquitin Ligase Sud1	PF12906.6	RINGv	F:GO:0008270; P:GO:0008299; P:GO:0009414; P:GO:0010025; P:GO:0010143; P:GO:0010345; F:GO:0016874; C:GO:0030176; P:GO:0030433; P:GO:0042335; P:GO:1900490	F:zinc ion binding; P:isoprenoid biosynthetic process; P:response to water deprivation; P:wax biosynthetic process; P:cutin biosynthetic process; P:suberin biosynthetic process; F:ligase activity; C:integral component of endoplasmic reticulum membrane; P:ubiquitin-dependent ERAD pathway; P:cuticle development; P:positive regulation of hydroxymethylglutaryl-CoA reductase (NADPH) activity	F:GO:0008270	F:zinc ion binding
HORVU1Hr1G062110	chr1H:447746706-447750206	2883.08	1.1175	No change	No change	Up	No change	0.164261	5.58847e-10	Predicted Protein	PF01738.17	DLH	F:GO:0016787	F:hydrolase activity	F:GO:0016787	F:hydrolase activity
HORVU6Hr1G078110	chr6H:532899753-532902450	188.621	1.11235	No change	No change	Up	Up	0.370067	0.023912	7-Deoxyloganetin Glucosyltransferase	PF00201.17	UDPGT	P:GO:0008152; C:GO:0016021; C:GO:0043231; F:GO:0080043; F:GO:0080044	P:metabolic process; C:integral component of membrane; C:intracellular membrane-bounded organelle; F:quercetin 3-O-glucosyltransferase activity; F:quercetin 7-O-glucosyltransferase activity	P:GO:0008152; F:GO:0016758	P:metabolic process; F:transferase activity, transferring hexosyl groups
HORVU4Hr1G021000	chr4H:105911905-105916694	1171.74	1.11098	No change	No change	Up	No change	0.199108	7.26517e-07	Two-Component Response Regulator-Like Aprr3	PF06203.13	CCT	P:GO:0000160; C:GO:0005634	P:phosphorelay signal transduction system; C:nucleus	P:GO:0000160; F:GO:0005515	P:phosphorelay signal transduction system; F:protein binding
HORVU5Hr1G046860	chr5H:363433374-363438316	186.042	1.11055	No change	No change	Up	No change	0.307633	0.0038178	Phosphoglucan Phosphatase Lsf2, Chloroplastic	PF00782.19	DSPc	P:GO:0005983; P:GO:0006470; F:GO:0008138; C:GO:0009507; P:GO:0046838; F:GO:0050308; F:GO:2001070	P:starch catabolic process; P:protein dephosphorylation; F:protein tyrosine/serine/threonine phosphatase activity; C:chloroplast; P:phosphorylated carbohydrate dephosphorylation; F:sugar-phosphatase activity; F:starch binding	P:GO:0006470; F:GO:0008138; P:GO:0016311; F:GO:0016791	P:protein dephosphorylation; F:protein tyrosine/serine/threonine phosphatase activity; P:dephosphorylation; F:phosphatase activity
HORVU2Hr1G102620	chr2H:697328577-697332674	1600.11	1.11029	No change	No change	Up	No change	0.242805	9.527e-05	Seed Specific Protein Bn15D1B	-	-	-	-	no GO terms	no GO terms
HORVU5Hr1G114750	chr5H:644523062-644527215	121.6	1.10817	No change	No change	Up	No change	0.401938	0.0455593	-	-	-	-	-	-	-
HORVU4Hr1G006780	chr4H:16018539-16023269	183.271	1.10729	No change	No change	Up	No change	0.306279	0.00374669	Phosphatidylinositol 4-Phosphate 5-Kinase 1	PF02493.19; PF01504.17	MORN; PIP5K	F:GO:0005524; F:GO:0016308; P:GO:0046854	F:ATP binding; F:1-phosphatidylinositol-4-phosphate 5-kinase activity; P:phosphatidylinositol phosphorylation	F:GO:0005524; F:GO:0016307; F:GO:0016308; P:GO:0046488	F:ATP binding; F:phosphatidylinositol phosphate kinase activity; F:1-phosphatidylinositol-4-phosphate 5-kinase activity; P:phosphatidylinositol metabolic process
HORVU2Hr1G027680	chr2H:92204300-92207053	200.872	1.1052	No change	No change	Up	No change	0.36515	0.0225534	Catalytic/ Hydrolase	-	-	P:GO:0008152; F:GO:0016787	P:metabolic process; F:hydrolase activity	P:GO:0008152; F:GO:0016787	P:metabolic process; F:hydrolase activity
HORVU1Hr1G011370	chr1H:27435356-27438060	166.028	1.10421	No change	No change	Up	Up	0.325708	0.00778162	F-Box Protein Skip1	PF12937.6	F-box-like	F:GO:0016874	F:ligase activity	F:GO:0005515	F:protein binding
HORVU3Hr1G003470	chr3H:8816980-8914719	394.69	1.10357	No change	No change	Up	No change	0.258257	0.000329366	Predicted Protein	-	-	-	-	no IPS match	no IPS match
HORVU3Hr1G029210	chr3H:133980061-133988849	1486.33	1.1002	No change	No change	Up	Up	0.243753	0.0001224	Scar-Like Protein 2 Isoform X1	-	-	F:GO:0003779; C:GO:0005856; P:GO:0006099; F:GO:0008964; P:GO:0015977; P:GO:0030036	F:actin binding; C:cytoskeleton; P:tricarboxylic acid cycle; F:phosphoenolpyruvate carboxylase activity; P:carbon fixation; P:actin cytoskeleton organization	F:GO:0003779; C:GO:0005856; P:GO:0030036	F:actin binding; C:cytoskeleton; P:actin cytoskeleton organization
HORVU3Hr1G003410	chr3H:8741340-8746107	2847.55	1.09847	No change	No change	Up	Up	0.18225	6.24377e-08	Indole-3-Glycerol Phosphate Lyase, Chloroplastic	PF00290.19	Trp_syntA	P:GO:0000162; F:GO:0004834; F:GO:0016788	P:tryptophan biosynthetic process; F:tryptophan synthase activity; F:hydrolase activity, acting on ester bonds	F:GO:0003824; F:GO:0004834; P:GO:0006568; P:GO:0008152	F:catalytic activity; F:tryptophan synthase activity; P:tryptophan metabolic process; P:metabolic process
HORVU3Hr1G116350	chr3H:695723119-695725591	337.252	1.09712	No change	No change	Up	Up	0.307638	0.00440956	E3 Ubiquitin-Protein Ligase Xb3	PF12796.6; PF00023.29	Ank_2; Ank	F:GO:0004842; F:GO:0005515; F:GO:0016301; P:GO:0016310; F:GO:0016874; P:GO:0042742; F:GO:0046872; P:GO:0051865	F:ubiquitin-protein transferase activity; F:protein binding; F:kinase activity; P:phosphorylation; F:ligase activity; P:defense response to bacterium; F:metal ion binding; P:protein autoubiquitination	F:GO:0005515	F:protein binding
HORVU1Hr1G008130	chr1H:17580274-17583426	1497.5	1.09691	No change	No change	Up	Up	0.172969	9.97157e-09	Legumin-Like Protein	PF00190.21	Cupin_1	F:GO:0045735	F:nutrient reservoir activity	F:GO:0045735	F:nutrient reservoir activity
HORVU0Hr1G005960	chrUn:32643520-32644681	180.539	1.09523	No change	No change	Up	Up	0.341909	0.0136446	Predicted Protein	-	-	C:GO:0000118; P:GO:0000122; C:GO:0000785; F:GO:0004407; C:GO:0016021; P:GO:0016575	C:histone deacetylase complex; P:negative regulation of transcription by RNA polymerase II; C:chromatin; F:histone deacetylase activity; C:integral component of membrane; P:histone deacetylation	no IPS match	no IPS match
HORVU5Hr1G029890	chr5H:181752434-181757445	161.235	1.09133	No change	No change	Up	No change	0.400052	0.0487988	Web Family Protein At5G55860	PF05701.10	WEMBL	C:GO:0005829; P:GO:0009903; P:GO:0009904; C:GO:0016021	C:cytosol; P:chloroplast avoidance movement; P:chloroplast accumulation movement; C:integral component of membrane	no GO terms	no GO terms
HORVU4Hr1G013170	chr4H:44968302-44972078	11986.3	1.09127	No change	No change	Up	Up	0.245575	0.000164977	Subtilisin-Like Protease Sbt1.7	PF05922.15; PF00082.21; PF02225.21	Inhibitor_I9; Peptidase_S8; PA	F:GO:0004252; P:GO:0006508	F:serine-type endopeptidase activity; P:proteolysis	F:GO:0004252; P:GO:0006508	F:serine-type endopeptidase activity; P:proteolysis
HORVU1Hr1G082890	chr1H:530728874-530733405	187.214	1.09	No change	No change	Up	Up	0.341797	0.0142217	Phospholipase D Family Protein Isoform X1	PF00168.29; PF00614.21; PF12357.7	C2; PLDc; PLD_C	F:GO:0004630; F:GO:0005509; C:GO:0016020; P:GO:0016042; P:GO:0046470; F:GO:0070290	F:phospholipase D activity; F:calcium ion binding; C:membrane; P:lipid catabolic process; P:phosphatidylcholine metabolic process; F:N-acylphosphatidylethanolamine-specific phospholipase D activity	F:GO:0003824; F:GO:0004630; F:GO:0005509; C:GO:0016020; P:GO:0046470	F:catalytic activity; F:phospholipase D activity; F:calcium ion binding; C:membrane; P:phosphatidylcholine metabolic process
HORVU3Hr1G037330	chr3H:212192067-212196032	483.647	1.08764	No change	No change	Up	No change	0.271168	0.000912816	Predicted Protein	PF02567.15	PhzC-PhzF	F:GO:0003824; P:GO:0009058	F:catalytic activity; P:biosynthetic process	F:GO:0003824; P:GO:0009058	F:catalytic activity; P:biosynthetic process
HORVU5Hr1G013840	chr5H:46960549-46971681	779.478	1.08586	No change	No change	Up	No change	0.203825	2.63465e-06	L-Galactose Dehydrogenase	PF00248.20	Aldo_ket_red	C:GO:0005829; F:GO:0010349; P:GO:0019853; P:GO:0055114	C:cytosol; F:L-galactose dehydrogenase activity; P:L-ascorbic acid biosynthetic process; P:oxidation-reduction process	no GO terms	no GO terms
HORVU6Hr1G020380	chr6H:57291641-57300927	2639.03	1.08585	No change	No change	Up	No change	0.220185	1.86606e-05	L-Arabinokinase	PF13528.5; PF10509.8; PF00288.25; PF08544.12	Glyco_trans_1_3; GalKase_gal_bdg; GHMP_kinases_N; GHMP_kinases_C	F:GO:0005524; F:GO:0005534; F:GO:0016301; P:GO:0016310	F:ATP binding; F:galactose binding; F:kinase activity; P:phosphorylation	F:GO:0005524; F:GO:0005534	F:ATP binding; F:galactose binding
HORVU6Hr1G005260	chr6H:11567133-11574185	332.926	1.08383	No change	No change	Up	No change	0.259324	0.000479678	Receptor-Like Serine/Threonine-Protein Kinase Ncrk Isoform X4	PF00069.24	Pkinase	F:GO:0004675; F:GO:0005524; C:GO:0005886; P:GO:0006468; P:GO:0007178; C:GO:0010008; P:GO:0010089; C:GO:0016021; F:GO:0051020	F:transmembrane receptor protein serine/threonine kinase activity; F:ATP binding; C:plasma membrane; P:protein phosphorylation; P:transmembrane receptor protein serine/threonine kinase signaling pathway; C:endosome membrane; P:xylem development; C:integral component of membrane; F:GTPase binding	F:GO:0004672; F:GO:0005524; P:GO:0006468	F:protein kinase activity; F:ATP binding; P:protein phosphorylation
HORVU4Hr1G043680	chr4H:348342112-348344688	633.2	1.08217	No change	No change	Up	No change	0.282809	0.00179672	Amino Acid Permease 3	PF01490.17	Aa_trans	P:GO:0003333; C:GO:0005886; F:GO:0015171; C:GO:0016021	P:amino acid transmembrane transport; C:plasma membrane; F:amino acid transmembrane transporter activity; C:integral component of membrane	no GO terms	no GO terms
HORVU3Hr1G018650	chr3H:48643412-48647662	416.063	1.08217	No change	No change	Up	No change	0.305482	0.00476265	Pyruvate Decarboxylase 1	PF00205.21; PF02775.20	TPP_enzyme_M; TPP_enzyme_C	F:GO:0000287; C:GO:0005622; F:GO:0016831; F:GO:0030976	F:magnesium ion binding; C:intracellular; F:carboxy-lyase activity; F:thiamine pyrophosphate binding	F:GO:0000287; F:GO:0003824; F:GO:0030976	F:magnesium ion binding; F:catalytic activity; F:thiamine pyrophosphate binding
HORVU1Hr1G094990	chr1H:556905147-556910542	201.73	1.08008	No change	No change	Up	Up	0.328621	0.0107097	Serine/Threonine-Protein Kinase Grik1	PF00069.24	Pkinase	F:GO:0004430; F:GO:0004674; F:GO:0005524; F:GO:0005546; C:GO:0005886; C:GO:0009506; P:GO:0018105; P:GO:0018107; P:GO:0046854; P:GO:0048015; C:GO:0048471; F:GO:0051015; F:GO:0070273; F:GO:0070300	F:1-phosphatidylinositol 4-kinase activity; F:protein serine/threonine kinase activity; F:ATP binding; F:phosphatidylinositol-4,5-bisphosphate binding; C:plasma membrane; C:plasmodesma; P:peptidyl-serine phosphorylation; P:peptidyl-threonine phosphorylation; P:phosphatidylinositol phosphorylation; P:phosphatidylinositol-mediated signaling; C:perinuclear region of cytoplasm; F:actin filament bindi…	F:GO:0004672; F:GO:0005524; P:GO:0006468	F:protein kinase activity; F:ATP binding; P:protein phosphorylation
HORVU2Hr1G007070	chr2H:14590654-14600662	2438.26	1.079	No change	No change	Up	Up	0.277174	0.00142471	Cyclopropane Fatty Acid Synthase	PF01593.23; PF02353.19	Amino_oxidase; CMAS	F:GO:0016491; P:GO:0055114	F:oxidoreductase activity; P:oxidation-reduction process	F:GO:0016491; P:GO:0055114	F:oxidoreductase activity; P:oxidation-reduction process
HORVU5Hr1G012240	chr5H:34995590-35000857	1929.73	1.07738	No change	No change	Up	Up	0.167925	6.32952e-09	Probable Glucan 1,3-Beta-Glucosidase A	PF00150.17	Cellulase	F:GO:0004553; C:GO:0005737; P:GO:0005975; P:GO:0007163; P:GO:0016477; F:GO:0030674; C:GO:0031941; F:GO:0051015; P:GO:0051017	F:hydrolase activity, hydrolyzing O-glycosyl compounds; C:cytoplasm; P:carbohydrate metabolic process; P:establishment or maintenance of cell polarity; P:cell migration; F:protein binding, bridging; C:filamentous actin; F:actin filament binding; P:actin filament bundle assembly	F:GO:0004553; P:GO:0005975; P:GO:0007015; F:GO:0051015	F:hydrolase activity, hydrolyzing O-glycosyl compounds; P:carbohydrate metabolic process; P:actin filament organization; F:actin filament binding
HORVU2Hr1G045250	chr2H:236833850-236837312	6476.22	1.07653	No change	No change	Up	No change	0.163243	2.10314e-09	Protein Translation Factor Sui1 Homolog	PF01253.21	SUI1	F:GO:0003743; C:GO:0005634; P:GO:0006281; P:GO:0006413; P:GO:0006417; F:GO:0017005	F:translation initiation factor activity; C:nucleus; P:DNA repair; P:translational initiation; P:regulation of translation; F:3'-tyrosyl-DNA phosphodiesterase activity	F:GO:0003743; P:GO:0006413	F:translation initiation factor activity; P:translational initiation
HORVU5Hr1G079670	chr5H:557750111-557752328	203.744	1.07584	No change	No change	Up	Up	0.364104	0.0272932	Udp-Glycosyltransferase 74F2	PF00201.17	UDPGT	P:GO:0008152; C:GO:0043231; F:GO:0080043; F:GO:0080044	P:metabolic process; C:intracellular membrane-bounded organelle; F:quercetin 3-O-glucosyltransferase activity; F:quercetin 7-O-glucosyltransferase activity	P:GO:0008152; F:GO:0016758	P:metabolic process; F:transferase activity, transferring hexosyl groups
HORVU4Hr1G066180	chr4H:551354062-551359403	566.366	1.07549	No change	No change	Up	Up	0.231993	7.23208e-05	Probable E3 Ubiquitin-Protein Ligase Ari2	PF01485.20	IBR	C:GO:0000151; P:GO:0000209; C:GO:0005737; F:GO:0016874; F:GO:0031624; P:GO:0032436; F:GO:0046872; F:GO:0061630	C:ubiquitin ligase complex; P:protein polyubiquitination; C:cytoplasm; F:ligase activity; F:ubiquitin conjugating enzyme binding; P:positive regulation of proteasomal ubiquitin-dependent protein catabolic process; F:metal ion binding; F:ubiquitin protein ligase activity	F:GO:0004842; P:GO:0016567	F:ubiquitin-protein transferase activity; P:protein ubiquitination
HORVU7Hr1G082990	chr7H:499786730-499800782	2237.81	1.07466	No change	No change	Up	Up	0.212318	1.00849e-05	Predicted Protein	PF02878.15; PF02879.15; PF02880.15	PGM_PMM_I; PGM_PMM_II; PGM_PMM_III	P:GO:0005975; F:GO:0016868	P:carbohydrate metabolic process; F:intramolecular transferase activity, phosphotransferases	P:GO:0005975; F:GO:0016868	P:carbohydrate metabolic process; F:intramolecular transferase activity, phosphotransferases
HORVU4Hr1G082140	chr4H:621457582-621488257	669.981	1.07451	No change	No change	Up	Up	0.250509	0.000307932	Probable Serine/Threonine-Protein Kinase Pbl21	PF00069.24	Pkinase	F:GO:0004675; F:GO:0005524; C:GO:0005886; P:GO:0006468; P:GO:0007178; C:GO:0016021	F:transmembrane receptor protein serine/threonine kinase activity; F:ATP binding; C:plasma membrane; P:protein phosphorylation; P:transmembrane receptor protein serine/threonine kinase signaling pathway; C:integral component of membrane	F:GO:0004672; F:GO:0005524; P:GO:0006468	F:protein kinase activity; F:ATP binding; P:protein phosphorylation
HORVU4Hr1G033670	chr4H:235895559-235901534	352.464	1.07251	No change	No change	Up	No change	0.329108	0.0116392	-	-	-	-	-	-	-
HORVU2Hr1G023540	chr2H:70530693-70531009	902.019	1.07193	No change	Down	Up	No change	0.254006	0.000407661	Magnesium-Chelatase Subunit Chlh, Chloroplastic	-	-	P:GO:0015995; F:GO:0016851	P:chlorophyll biosynthetic process; F:magnesium chelatase activity	no GO terms	no GO terms
HORVU6Hr1G032610	chr6H:143703137-143712206	404.395	1.07187	No change	No change	Up	No change	0.284204	0.00218028	Actin-Related Protein 4	PF00022.18	Actin	C:GO:0005730; C:GO:0005737; P:GO:0006325; P:GO:0048235; P:GO:0048574	C:nucleolus; C:cytoplasm; P:chromatin organization; P:pollen sperm cell differentiation; P:long-day photoperiodism, flowering	no GO terms	no GO terms
HORVU4Hr1G005670	chr4H:13299705-13303311	659.765	1.07158	No change	No change	Up	Up	0.289041	0.00273556	Nuclear Transcription Factor Y Subunit A-4	PF02045.14	CBFB_NFYA	F:GO:0003677; F:GO:0003700; P:GO:0006355; C:GO:0016602	F:DNA binding; F:DNA-binding transcription factor activity; P:regulation of transcription, DNA-templated; C:CCAAT-binding factor complex	F:GO:0003677; F:GO:0003700; P:GO:0006355; C:GO:0016602	F:DNA binding; F:DNA-binding transcription factor activity; P:regulation of transcription, DNA-templated; C:CCAAT-binding factor complex
HORVU5Hr1G044310	chr5H:341584019-341584894	175.004	1.07101	No change	No change	Up	No change	0.329229	0.0118228	Protein Nuclear Fusion Defective 4	PF06813.12	Nodulin-like	P:GO:0006855; F:GO:0015238; F:GO:0015297; C:GO:0016021	P:drug transmembrane transport; F:drug transmembrane transporter activity; F:antiporter activity; C:integral component of membrane	no GO terms	no GO terms
HORVU2Hr1G127190	chr2H:766081548-766084908	331.49	1.07079	No change	No change	Up	No change	0.292663	0.00323139	Uncharacterized Loc100382547 Isoform X1	PF12906.6	RINGv	F:GO:0008270; C:GO:0016021	F:zinc ion binding; C:integral component of membrane	F:GO:0008270	F:zinc ion binding
HORVU1Hr1G070840	chr1H:491821626-491823042	108.214	1.06935	No change	No change	Up	No change	0.377266	0.0374941	Calcium-Dependent Protein Kinase 13	PF00069.24	Pkinase	F:GO:0004683; F:GO:0005509; F:GO:0005516; F:GO:0005524; C:GO:0005634; C:GO:0005737; C:GO:0005886; P:GO:0009738; F:GO:0009931; C:GO:0016021; P:GO:0018105; P:GO:0035556; P:GO:0046777	F:calmodulin-dependent protein kinase activity; F:calcium ion binding; F:calmodulin binding; F:ATP binding; C:nucleus; C:cytoplasm; C:plasma membrane; P:abscisic acid-activated signaling pathway; F:calcium-dependent protein serine/threonine kinase activity; C:integral component of membrane; P:peptidyl-serine phosphorylation; P:intracellular signal transduction; P:protein autophosphorylation	F:GO:0004672; F:GO:0005524; P:GO:0006468	F:protein kinase activity; F:ATP binding; P:protein phosphorylation
HORVU6Hr1G059920	chr6H:396727977-396730358	414.147	1.06801	No change	No change	Up	No change	0.244181	0.000220872	Protein Bola1, Chloroplastic	PF01722.17	BolA	-	-	no GO terms	no GO terms
HORVU4Hr1G076170	chr4H:600127794-600128901	136.621	1.06763	No change	No change	Up	No change	0.359037	0.0259983	Uncharacterized Protein Loc109772143	-	-	C:GO:0016021	C:integral component of membrane	no GO terms	no GO terms
HORVU7Hr1G043280	chr7H:130237224-130240401	279.352	1.06142	No change	No change	Up	Up	0.258844	0.000648053	Movement Protein Binding Protein 2C	-	-	-	-	no GO terms	no GO terms
HORVU2Hr1G127440	chr2H:767240974-767272689	2023.04	1.05997	No change	No change	Up	Up	0.187614	5.00871e-07	Purple Acid Phosphatase 22-Like Isoform X1	PF16656.4; PF00149.27; PF14008.5	Pur_ac_phosph_N; Metallophos; Metallophos_C	F:GO:0003723; F:GO:0003993; C:GO:0016021; P:GO:0016311; F:GO:0046872	F:RNA binding; F:acid phosphatase activity; C:integral component of membrane; P:dephosphorylation; F:metal ion binding	F:GO:0003993; F:GO:0016787; F:GO:0046872	F:acid phosphatase activity; F:hydrolase activity; F:metal ion binding
HORVU2Hr1G014240	chr2H:31204518-31213681	133.975	1.05767	No change	No change	Up	No change	0.374622	0.0385757	Isoflavone Reductase Homolog	PF05368.12	NmrA	-	-	no GO terms	no GO terms
HORVU7Hr1G047690	chr7H:160573234-160583900	222.676	1.05693	No change	No change	Up	Up	0.312638	0.00802336	Predicted Protein	-	-	F:GO:0003677; P:GO:0006357	F:DNA binding; P:regulation of transcription by RNA polymerase II	F:GO:0003677; P:GO:0006357	F:DNA binding; P:regulation of transcription by RNA polymerase II
HORVU1Hr1G074180	chr1H:507187193-507189384	601.747	1.05198	No change	No change	Up	Up	0.22914	8.79445e-05	U-Box Domain-Containing Protein 29	PF04564.14	U-box	F:GO:0004842; P:GO:0016567	F:ubiquitin-protein transferase activity; P:protein ubiquitination	F:GO:0004842; P:GO:0016567	F:ubiquitin-protein transferase activity; P:protein ubiquitination
HORVU1Hr1G093890	chr1H:554276565-554277953	665.909	1.04983	No change	No change	Up	Up	0.29925	0.00531743	Pathogen-Related Protein	-	-	P:GO:0006952; P:GO:0009607	P:defense response; P:response to biotic stimulus	no GO terms	no GO terms
HORVU4Hr1G057510	chr4H:482641209-482651750	618.56	1.04545	No change	No change	Up	No change	0.222913	5.66907e-05	Predicted Protein	PF00566.17	RabGAP-TBC	F:GO:0005096; C:GO:0005622; P:GO:0006886; C:GO:0012505; F:GO:0017137; P:GO:0031338; P:GO:0090630	F:GTPase activator activity; C:intracellular; P:intracellular protein transport; C:endomembrane system; F:Rab GTPase binding; P:regulation of vesicle fusion; P:activation of GTPase activity	no GO terms	no GO terms
HORVU2Hr1G102580	chr2H:696998782-697004600	186.323	1.04205	No change	No change	Up	Up	0.317648	0.0109176	Putative Wall-Associated Receptor Kinase-Like Protein	PF13947.5; PF00069.24	GUB_WAK_bind; Pkinase	F:GO:0004674; F:GO:0005509; F:GO:0005524; C:GO:0005886; P:GO:0006468; P:GO:0007166; C:GO:0016021; F:GO:0030247	F:protein serine/threonine kinase activity; F:calcium ion binding; F:ATP binding; C:plasma membrane; P:protein phosphorylation; P:cell surface receptor signaling pathway; C:integral component of membrane; F:polysaccharide binding	F:GO:0004672; F:GO:0005509; F:GO:0005524; P:GO:0006468; F:GO:0030247	F:protein kinase activity; F:calcium ion binding; F:ATP binding; P:protein phosphorylation; F:polysaccharide binding
HORVU0Hr1G009560	chrUn:55081164-55088050	194.877	1.0403	No change	No change	Up	No change	0.325589	0.0139675	Plasma Membrane Atpase 1	PF00690.25; PF00122.19; PF00702.25	Cation_ATPase_N; E1-E2_ATPase; Hydrolase	F:GO:0005524; C:GO:0005886; F:GO:0008553; C:GO:0016021; F:GO:0046872; P:GO:0120029	F:ATP binding; C:plasma membrane; F:proton-exporting ATPase activity, phosphorylative mechanism; C:integral component of membrane; F:metal ion binding; P:proton export across plasma membrane	F:GO:0000166; F:GO:0008553; C:GO:0016021; P:GO:0120029	F:nucleotide binding; F:proton-exporting ATPase activity, phosphorylative mechanism; C:integral component of membrane; P:proton export across plasma membrane
HORVU3Hr1G072950	chr3H:550415075-550418952	461.43	1.0387	No change	No change	Up	No change	0.253875	0.000670598	Bifunctional Riboflavin Kinase/Fmn Phosphatase Isoform X1	PF13419.5	HAD_2	C:GO:0005829; F:GO:0008531; F:GO:0008964; P:GO:0009231; P:GO:0016310; F:GO:0016787	C:cytosol; F:riboflavin kinase activity; F:phosphoenolpyruvate carboxylase activity; P:riboflavin biosynthetic process; P:phosphorylation; F:hydrolase activity	P:GO:0008152; F:GO:0008531; P:GO:0009231; F:GO:0016787	P:metabolic process; F:riboflavin kinase activity; P:riboflavin biosynthetic process; F:hydrolase activity
HORVU6Hr1G027500	chr6H:108209554-108214168	176.662	1.03614	No change	No change	Up	No change	0.37744	0.0467889	Cop9 Signalosome Complex Subunit 1	PF10602.8; PF01399.26	RPN7; PCI	P:GO:0000338; C:GO:0008180	P:protein deneddylation; C:COP9 signalosome	P:GO:0000338; C:GO:0008180	P:protein deneddylation; C:COP9 signalosome
HORVU4Hr1G009210	chr4H:26209973-26214305	306.052	1.03477	No change	No change	Up	No change	0.285068	0.00356857	Phosphatidylinositol Transfer Protein Pdr17	PF03765.14; PF00650.19	CRAL_TRIO_N; CRAL_TRIO	-	-	no GO terms	no GO terms
HORVU4Hr1G057170	chr4H:480836143-480839513	814.624	1.03053	No change	No change	Up	No change	0.254254	0.00077833	L-Ascorbate Peroxidase 1, Cytosolic	PF00141.22	peroxidase	P:GO:0000302; F:GO:0004130; C:GO:0009507; F:GO:0016688; F:GO:0020037; P:GO:0034599; P:GO:0042744; F:GO:0046872; P:GO:0055114; P:GO:0098869	P:response to reactive oxygen species; F:cytochrome-c peroxidase activity; C:chloroplast; F:L-ascorbate peroxidase activity; F:heme binding; P:cellular response to oxidative stress; P:hydrogen peroxide catabolic process; F:metal ion binding; P:oxidation-reduction process; P:cellular oxidant detoxification	F:GO:0004601; P:GO:0006979; F:GO:0020037; P:GO:0055114	F:peroxidase activity; P:response to oxidative stress; F:heme binding; P:oxidation-reduction process
HORVU3Hr1G005420	chr3H:13440000-13443931	860.67	1.03012	No change	No change	Up	Up	0.242393	0.000362059	Lecithin-Cholesterol Acyltransferase-Like 1	PF02450.14	LCAT	P:GO:0006629; F:GO:0008374	P:lipid metabolic process; F:O-acyltransferase activity	P:GO:0006629; F:GO:0008374	P:lipid metabolic process; F:O-acyltransferase activity
HORVU7Hr1G033770	chr7H:69517859-69522568	131.861	1.02881	No change	No change	Up	No change	0.345983	0.0259983	3-Oxoacyl-[Acyl-Carrier-Protein] Synthase I, Chloroplastic	PF00109.25; PF02801.21	ketoacyl-synt; Ketoacyl-synt_C	P:GO:0006633; F:GO:0016747	P:fatty acid biosynthetic process; F:transferase activity, transferring acyl groups other than amino-acyl groups	F:GO:0003824; P:GO:0006633; P:GO:0008152; F:GO:0016747	F:catalytic activity; P:fatty acid biosynthetic process; P:metabolic process; F:transferase activity, transferring acyl groups other than amino-acyl groups
HORVU7Hr1G088430	chr7H:536886629-536890586	533.237	1.0281	No change	No change	Up	No change	0.230381	0.000151839	-	-	-	-	-	-	-
HORVU5Hr1G073560	chr5H:540124468-540127445	197.357	1.02754	No change	No change	Up	Up	0.321116	0.0137737	Predicted Protein	-	-	F:GO:0016757	F:transferase activity, transferring glycosyl groups	no GO terms	no GO terms
HORVU7Hr1G106480	chr7H:619955493-619960319	124.599	1.02404	No change	No change	Up	No change	0.371801	0.0458697	Nac Domain-Containing Protein 21/22	PF02365.14	NAM	F:GO:0003677; C:GO:0005634; P:GO:0006355	F:DNA binding; C:nucleus; P:regulation of transcription, DNA-templated	F:GO:0003677; P:GO:0006355	F:DNA binding; P:regulation of transcription, DNA-templated
HORVU4Hr1G072750	chr4H:586392236-586396181	667.675	1.02381	No change	No change	Up	No change	0.202814	1.07686e-05	Predicted Protein	PF06390.11	NESP55	-	-	P:GO:0071107	P:response to parathyroid hormone
HORVU1Hr1G015000	chr1H:41877286-41878345	2918.6	1.02146	No change	No change	Up	Up	0.279981	0.00334463	Predicted Protein	-	-	C:GO:0016021	C:integral component of membrane	no GO terms	no GO terms
HORVU7Hr1G063300	chr7H:310320444-310324655	208.598	1.02079	No change	No change	Up	No change	0.301345	0.00784024	Probable Magnesium Transporter Nipa6	PF05653.13	Mg_trans_NIPA	C:GO:0005769; C:GO:0005886; F:GO:0015095; C:GO:0016021; P:GO:1903830	C:early endosome; C:plasma membrane; F:magnesium ion transmembrane transporter activity; C:integral component of membrane; P:magnesium ion transmembrane transport	F:GO:0015095; P:GO:0015693; C:GO:0016021	F:magnesium ion transmembrane transporter activity; P:magnesium ion transport; C:integral component of membrane
HORVU7Hr1G033230	chr7H:67727460-67734472	10273.3	1.02055	No change	No change	Up	Up	0.237458	0.000298182	Sucrose Synthase 1	PF00862.18; PF00534.19	Sucrose_synth; Glycos_transf_1	P:GO:0005985; P:GO:0010431; F:GO:0016157; P:GO:0051262	P:sucrose metabolic process; P:seed maturation; F:sucrose synthase activity; P:protein tetramerization	P:GO:0005985; F:GO:0016157	P:sucrose metabolic process; F:sucrose synthase activity
HORVU6Hr1G061750	chr6H:413274272-413281744	1591.07	1.01358	No change	No change	Up	Up	0.174372	2.07228e-07	Serine/Threonine-Protein Kinase Afc1 Isoform X1	PF00069.24	Pkinase	F:GO:0004672; F:GO:0005524; P:GO:0006468	F:protein kinase activity; F:ATP binding; P:protein phosphorylation	F:GO:0004672; F:GO:0005524; P:GO:0006468	F:protein kinase activity; F:ATP binding; P:protein phosphorylation
HORVU4Hr1G043840	chr4H:349548516-349554978	316.899	1.01213	No change	No change	Up	No change	0.260298	0.00144845	B3 Domain-Containing Protein Os11G0197600 Isoform X1	PF02362.20	B3	F:GO:0003677; C:GO:0005634; P:GO:0006355	F:DNA binding; C:nucleus; P:regulation of transcription, DNA-templated	F:GO:0003677	F:DNA binding
HORVU6Hr1G018610	chr6H:47627027-47629896	536.976	1.01059	No change	No change	Up	Up	0.219583	8.37345e-05	Protein Fluorescent In Blue Light, Chloroplastic	PF13424.5	TPR_12	C:GO:0016021	C:integral component of membrane	F:GO:0005515	F:protein binding
HORVU1Hr1G004480	chr1H:9228086-9232521	197.133	1.01048	No change	No change	Up	Up	0.311754	0.0122345	Probable Kinetochore Protein Spc25	PF08234.11	Spindle_Spc25	C:GO:0016020	C:membrane	no GO terms	no GO terms
HORVU7Hr1G026300	chr7H:44707903-44711262	655.673	1.00817	No change	No change	Up	No change	0.275159	0.00318091	Glutamyl-Trna Reductase	PF05201.14; PF01488.19; PF00745.19	GlutR_N; Shikimate_DH; GlutR_dimer	P:GO:0006782; F:GO:0008883; C:GO:0009507; P:GO:0015995; F:GO:0050661; P:GO:0055114	P:protoporphyrinogen IX biosynthetic process; F:glutamyl-tRNA reductase activity; C:chloroplast; P:chlorophyll biosynthetic process; F:NADP binding; P:oxidation-reduction process	F:GO:0008883; P:GO:0033014; F:GO:0050661; P:GO:0055114	F:glutamyl-tRNA reductase activity; P:tetrapyrrole biosynthetic process; F:NADP binding; P:oxidation-reduction process
HORVU6Hr1G077700	chr6H:531932431-531940100	582.889	1.00677	No change	No change	Up	No change	0.209312	3.30565e-05	Polyadenylate-Binding Protein 2	PF00076.21	RRM_1	F:GO:0003723	F:RNA binding	F:GO:0003676	F:nucleic acid binding
HORVU6Hr1G021520	chr6H:65256521-65259501	456.678	1.00655	No change	No change	Up	No change	0.233799	0.000289707	Peroxidase P7-Like	PF00141.22	peroxidase	F:GO:0004601; C:GO:0005576; P:GO:0006979; F:GO:0020037; P:GO:0042744; F:GO:0046872; P:GO:0055114; P:GO:0098869	F:peroxidase activity; C:extracellular region; P:response to oxidative stress; F:heme binding; P:hydrogen peroxide catabolic process; F:metal ion binding; P:oxidation-reduction process; P:cellular oxidant detoxification	F:GO:0004601; P:GO:0006979; F:GO:0020037; P:GO:0042744; P:GO:0055114	F:peroxidase activity; P:response to oxidative stress; F:heme binding; P:hydrogen peroxide catabolic process; P:oxidation-reduction process
HORVU1Hr1G080320	chr1H:525014151-525021376	497.025	1.00312	No change	No change	Up	No change	0.25858	0.00149282	Putative Aldehyde Dehydrogenase Mis1	PF00171.21	Aldedh	F:GO:0016620; P:GO:0055114	F:oxidoreductase activity, acting on the aldehyde or oxo group of donors, NAD or NADP as acceptor; P:oxidation-reduction process	P:GO:0008152; F:GO:0016491; F:GO:0016620; P:GO:0055114	P:metabolic process; F:oxidoreductase activity; F:oxidoreductase activity, acting on the aldehyde or oxo group of donors, NAD or NADP as acceptor; P:oxidation-reduction process
HORVU4Hr1G083980	chr4H:627028148-627032675	266.861	1.00302	Up	No change	Up	No change	0.360919	0.0430917	Mechanosensitive Ion Channel Protein 6	PF00924.17	MS_channel	C:GO:0005886; P:GO:0006820; F:GO:0008381; C:GO:0016021; P:GO:0055085	C:plasma membrane; P:anion transport; F:mechanosensitive ion channel activity; C:integral component of membrane; P:transmembrane transport	C:GO:0016020; P:GO:0055085	C:membrane; P:transmembrane transport
HORVU4Hr1G084840	chr4H:630166309-630173377	498.726	1.00278	No change	No change	Up	No change	0.226584	0.000177953	Serine/Threonine-Protein Kinase Atg1A	PF00069.24	Pkinase	F:GO:0004672; F:GO:0005524; C:GO:0005776; P:GO:0006468; P:GO:0006914	F:protein kinase activity; F:ATP binding; C:autophagosome; P:protein phosphorylation; P:autophagy	F:GO:0004672; F:GO:0005524; P:GO:0006468	F:protein kinase activity; F:ATP binding; P:protein phosphorylation
HORVU1Hr1G080410	chr1H:525399085-525407552	459.179	1.00151	No change	No change	Up	No change	0.26211	0.00183102	Predicted Protein	PF00575.22	S1	F:GO:0003676; C:GO:0005840	F:nucleic acid binding; C:ribosome	F:GO:0003676	F:nucleic acid binding
[truncated: 1,165 more rows]
