# Supplementary material for: Combined QTL mapping and RNA-Seq profiling reveals candidate genes associated with cadmium tolerance in barley
Source: PLoS One. 2020 Apr 16;15(4):e0230820. doi: 10.1371/journal.pone.0230820 (PMC7182363; doi:10.1371/journal.pone.0230820)
Supplement: S8 Table — (XLSX) [file pone.0230820.s008.xlsx]

## Sheet: S8 Table
S8 Table. List of DEGs between genotypes (Rec.CK vs Dom.CK).
Gene ID	Locus	Base meana	log2FCb (Rec/Dom)	Rec.Cd vs Rec.CK	Dom.Cd vs Dom.CK	Rec.Cd vs Dom.Cd	Rec.CK vs Dom.CK	LfcSEc	Padjd	Description (nr database)	Pfam IDs	Pfam description	GO ID	GO description	InterProe GO IDs	InterPro GO names
				Up/Down-Regulation	Up/Down-Regulation	Up/Down-Regulation	Up/Down-Regulation
HORVU6Hr1G000510	chr6H:1137738-1149335	65.7142	20.0188	No change	Up	No change	Up	3.88048	5.74133e-06	Predicted Protein	PF01477.22; PF00305.18	PLAT; Lipoxygenase	C:GO:0009507; P:GO:0009695; P:GO:0009753; P:GO:0010628; C:GO:0016020; F:GO:0016165; P:GO:0031408; F:GO:0046872; P:GO:0055114	C:chloroplast; P:jasmonic acid biosynthetic process; P:response to jasmonic acid; P:positive regulation of gene expression; C:membrane; F:linoleate 13S-lipoxygenase activity; P:oxylipin biosynthetic process; F:metal ion binding; P:oxidation-reduction process	F:GO:0005515; F:GO:0016491; F:GO:0016702; F:GO:0046872; P:GO:0055114	F:protein binding; F:oxidoreductase activity; F:oxidoreductase activity, acting on single donors with incorporation of molecular oxygen, incorporation of two atoms of oxygen; F:metal ion binding; P:oxidation-reduction process
HORVU1Hr1G007810	chr1H:16449549-16453845	3640.84	15.4104	No change	No change	Up	Up	1.45306	7.10743e-24	7-Deoxyloganetin Glucosyltransferase	PF00201.17	UDPGT	P:GO:0008152; C:GO:0043231; F:GO:0080043; F:GO:0080044	P:metabolic process; C:intracellular membrane-bounded organelle; F:quercetin 3-O-glucosyltransferase activity; F:quercetin 7-O-glucosyltransferase activity	P:GO:0008152; F:GO:0016758	P:metabolic process; F:transferase activity, transferring hexosyl groups
HORVU3Hr1G000050	chr3H:105063-133781	797.475	13.065	No change	No change	Up	Up	1.45715	4.42983e-17	Predicted Protein	PF00069.24; PF00400.31	Pkinase; WD40	F:GO:0004672; F:GO:0005524; P:GO:0006468	F:protein kinase activity; F:ATP binding; P:protein phosphorylation	F:GO:0004672; F:GO:0005515; F:GO:0005524; P:GO:0006468	F:protein kinase activity; F:protein binding; F:ATP binding; P:protein phosphorylation
HORVU4Hr1G082710	chr4H:623117110-623121914	825.415	12.9625	No change	No change	Up	Up	1.46655	1.30435e-16	Protein Mlo	PF03094.14	Mlo	F:GO:0005516; C:GO:0005886; P:GO:0006952; P:GO:0009607; C:GO:0016021	F:calmodulin binding; C:plasma membrane; P:defense response; P:response to biotic stimulus; C:integral component of membrane	P:GO:0006952; C:GO:0016021	P:defense response; C:integral component of membrane
HORVU6Hr1G001420	chr6H:4559043-4565959	698.088	12.9233	No change	No change	Up	Up	1.46505	1.51842e-16	Wall-Associated Receptor Kinase 3	PF13947.5; PF00069.24	GUB_WAK_bind; Pkinase	F:GO:0004674; C:GO:0005886; P:GO:0007166; P:GO:0016310; F:GO:0043167	F:protein serine/threonine kinase activity; C:plasma membrane; P:cell surface receptor signaling pathway; P:phosphorylation; F:ion binding	F:GO:0004672; F:GO:0005509; F:GO:0005524; P:GO:0006468; F:GO:0030247	F:protein kinase activity; F:calcium ion binding; F:ATP binding; P:protein phosphorylation; F:polysaccharide binding
HORVU6Hr1G053350	chr6H:331714109-331716732	518.132	12.5822	No change	No change	Up	Up	1.46071	8.60053e-16	Predicted Protein	-	-	C:GO:0016021	C:integral component of membrane	no IPS match	no IPS match
HORVU7Hr1G044670	chr7H:139113623-139117159	527.733	12.496	No change	No change	Up	Up	1.46669	1.90208e-15	Uncharacterized Membrane Protein At4G09580	-	-	C:GO:0016021	C:integral component of membrane	no GO terms	no GO terms
HORVU0Hr1G008590	chrUn:51350172-51353505	457.286	12.405	No change	No change	Up	Up	1.46204	2.52135e-15	Predicted Protein	-	-	C:GO:0005634; P:GO:0007049; P:GO:0051301	C:nucleus; P:cell cycle; P:cell division	no GO terms	no GO terms
HORVU3Hr1G025390	chr3H:100749513-100752711	468.344	12.3774	No change	No change	Up	Up	1.46681	3.69614e-15	-	-	-	-	-	-	-
HORVU6Hr1G008550	chr6H:15671729-15680525	1253.9	12.33	No change	No change	Up	Up	1.44988	2.15489e-15	Wall-Associated Receptor Kinase 5-Like	PF13947.5; PF00069.24	GUB_WAK_bind; Pkinase	F:GO:0004674; C:GO:0005886; P:GO:0007166; F:GO:0043167	F:protein serine/threonine kinase activity; C:plasma membrane; P:cell surface receptor signaling pathway; F:ion binding	F:GO:0004672; F:GO:0005509; F:GO:0005524; P:GO:0006468; F:GO:0030247	F:protein kinase activity; F:calcium ion binding; F:ATP binding; P:protein phosphorylation; F:polysaccharide binding
HORVU7Hr1G001670	chr7H:3536671-3542084	422.78	12.2043	No change	No change	Up	Up	1.4642	8.2564e-15	Rp1-Like Protein	PF00931.21	NB-ARC	C:GO:0005886; P:GO:0007165; F:GO:0043531	C:plasma membrane; P:signal transduction; F:ADP binding	F:GO:0043531	F:ADP binding
HORVU6Hr1G001350	chr6H:4381162-4388183	466.303	12.1931	No change	No change	Up	Up	1.471	1.16841e-14	Wall-Associated Receptor Kinase 3	PF13947.5; PF00069.24	GUB_WAK_bind; Pkinase	F:GO:0004674; C:GO:0005886; P:GO:0007166; P:GO:0016310; F:GO:0043167	F:protein serine/threonine kinase activity; C:plasma membrane; P:cell surface receptor signaling pathway; P:phosphorylation; F:ion binding	F:GO:0004672; F:GO:0005509; F:GO:0005524; P:GO:0006468; F:GO:0030247	F:protein kinase activity; F:calcium ion binding; F:ATP binding; P:protein phosphorylation; F:polysaccharide binding
HORVU5Hr1G037130	chr5H:266356138-266361687	1034.49	12.0624	No change	No change	Up	Up	1.4466	8.06743e-15	-	-	-	-	-	-	-
HORVU0Hr1G003790	chrUn:17239461-17242886	367.937	12.0571	No change	No change	Up	Up	1.46919	2.22585e-14	Kinesin-Like Protein Kin-14R	-	-	F:GO:0003777; F:GO:0005524; C:GO:0005871; C:GO:0005874; P:GO:0007018; F:GO:0008017; F:GO:0016887	F:microtubule motor activity; F:ATP binding; C:kinesin complex; C:microtubule; P:microtubule-based movement; F:microtubule binding; F:ATPase activity	no GO terms	no GO terms
HORVU2Hr1G002690	chr2H:6162263-6170562	343.219	11.9199	No change	No change	Up	Up	1.46595	4.02116e-14	Serine/Threonine-Protein Kinase Pbl13 Isoform X1	PF00069.24	Pkinase	F:GO:0004674; F:GO:0005524; P:GO:0006468	F:protein serine/threonine kinase activity; F:ATP binding; P:protein phosphorylation	F:GO:0004672; F:GO:0005524; P:GO:0006468	F:protein kinase activity; F:ATP binding; P:protein phosphorylation
HORVU1Hr1G048670	chr1H:361184382-361191609	955.319	11.8691	No change	No change	Up	Up	1.4471	2.3024e-14	Protein Stichel-Like 3	-	-	F:GO:0003689; F:GO:0003887; F:GO:0005524; C:GO:0005634; C:GO:0005663; P:GO:0006261; P:GO:0006281; C:GO:0009360; P:GO:0071897	F:DNA clamp loader activity; F:DNA-directed DNA polymerase activity; F:ATP binding; C:nucleus; C:DNA replication factor C complex; P:DNA-dependent DNA replication; P:DNA repair; C:DNA polymerase III complex; P:DNA biosynthetic process	no GO terms	no GO terms
HORVU3Hr1G000120	chr3H:267726-271285	435.588	11.6728	No change	No change	Up	Up	1.46366	1.35998e-13	Subtilisin-Like Protease Sbt3.10	PF05922.15; PF00082.21	Inhibitor_I9; Peptidase_S8	F:GO:0004252; P:GO:0006508	F:serine-type endopeptidase activity; P:proteolysis	F:GO:0004252; P:GO:0006508	F:serine-type endopeptidase activity; P:proteolysis
HORVU4Hr1G075630	chr4H:598972554-598976432	263.782	11.6173	No change	No change	Up	Up	1.47852	3.25735e-13	Uncharacterized Protein Loc109781842	-	-	-	-	no IPS match	no IPS match
HORVU5Hr1G122950	chr5H:663153450-663159253	308.431	11.605	No change	No change	Up	Up	1.47072	2.56114e-13	Probable Lrr Receptor-Like Serine/Threonine-Protein Kinase At3G47570	PF08263.11; PF13855.5; PF00069.24	LRRNT_2; LRR_8; Pkinase	F:GO:0004674; F:GO:0005524; P:GO:0006468; C:GO:0016021	F:protein serine/threonine kinase activity; F:ATP binding; P:protein phosphorylation; C:integral component of membrane	F:GO:0004672; F:GO:0005515; F:GO:0005524; P:GO:0006468	F:protein kinase activity; F:protein binding; F:ATP binding; P:protein phosphorylation
HORVU7Hr1G074370	chr7H:424360514-424360792	233.826	11.5757	No change	No change	Up	Up	1.47228	3.13953e-13	-	-	-	-	-	-	-
HORVU2Hr1G006090	chr2H:12993110-12995463	260.501	11.5511	No change	No change	Up	Up	1.47201	3.51458e-13	32 Kda Protein	PF03018.13; PF01419.16	Dirigent; Jacalin	C:GO:0005576; F:GO:0030246; C:GO:0048046	C:extracellular region; F:carbohydrate binding; C:apoplast	F:GO:0030246	F:carbohydrate binding
HORVU4Hr1G001060	chr4H:1754658-1758219	276.65	11.4998	No change	No change	Up	Up	1.46987	4.18425e-13	Probable Leucine-Rich Repeat Receptor-Like Protein Kinase At5G63930	PF08263.11; PF13855.5; PF00560.32	LRRNT_2; LRR_8; LRR_1	C:GO:0016020	C:membrane	F:GO:0005515	F:protein binding
HORVU2Hr1G066630	chr2H:462131161-462133118	258.277	11.4747	No change	No change	Up	Up	1.47045	4.87299e-13	4-Coumarate--Coa Ligase-Like 9	PF00501.27; PF13193.5	AMP-binding; AMP-binding_C	P:GO:0001676; F:GO:0004467; F:GO:0005524; C:GO:0005783; F:GO:0031956; P:GO:0046949; P:GO:0080110	P:long-chain fatty acid metabolic process; F:long-chain fatty acid-CoA ligase activity; F:ATP binding; C:endoplasmic reticulum; F:medium-chain fatty acid-CoA ligase activity; P:fatty-acyl-CoA biosynthetic process; P:sporopollenin biosynthetic process	F:GO:0003824; P:GO:0008152	F:catalytic activity; P:metabolic process
HORVU3Hr1G061480	chr3H:467894257-467896910	277.994	11.3769	No change	No change	Up	Up	1.47549	9.61579e-13	Putative Receptor Protein Kinase Zmpk1	PF01453.23; PF00954.19; PF08276.10; PF00069.24	B_lectin; S_locus_glycop; PAN_2; Pkinase	F:GO:0004674; F:GO:0005524; C:GO:0005886; P:GO:0006468; C:GO:0016021; P:GO:0048544	F:protein serine/threonine kinase activity; F:ATP binding; C:plasma membrane; P:protein phosphorylation; C:integral component of membrane; P:recognition of pollen	F:GO:0004672; F:GO:0004674; F:GO:0005524; P:GO:0006468; P:GO:0048544	F:protein kinase activity; F:protein serine/threonine kinase activity; F:ATP binding; P:protein phosphorylation; P:recognition of pollen
HORVU3Hr1G111160	chr3H:682775528-682783431	589.785	11.2542	No change	No change	Up	Up	1.45411	7.76672e-13	Glucan Endo-1,3-Beta-Glucosidase Gv	PF00332.17	Glyco_hydro_17	C:GO:0005737; P:GO:0005975; P:GO:0006952; F:GO:0030247; F:GO:0042973; C:GO:0046658	C:cytoplasm; P:carbohydrate metabolic process; P:defense response; F:polysaccharide binding; F:glucan endo-1,3-beta-D-glucosidase activity; C:anchored component of plasma membrane	F:GO:0004553; P:GO:0005975	F:hydrolase activity, hydrolyzing O-glycosyl compounds; P:carbohydrate metabolic process
HORVU7Hr1G044450	chr7H:138400867-138407063	195.789	11.2481	No change	No change	Up	Up	1.47758	1.97726e-12	Protein Breast Cancer Susceptibility 2 Homolog B Isoform X1	PF07168.10	Ureide_permease	P:GO:0000724	P:double-strand break repair via homologous recombination	C:GO:0016021; F:GO:0022857; P:GO:0071705	C:integral component of membrane; F:transmembrane transporter activity; P:nitrogen compound transport
HORVU3Hr1G082440	chr3H:598997022-599003207	250.22	11.2076	No change	No change	Up	Up	1.47595	2.27531e-12	Predicted Protein	PF00854.20	PTR2	C:GO:0016021; F:GO:0022857; P:GO:0055085	C:integral component of membrane; F:transmembrane transporter activity; P:transmembrane transport	C:GO:0016020; F:GO:0022857; P:GO:0055085	C:membrane; F:transmembrane transporter activity; P:transmembrane transport
HORVU7Hr1G008600	chr7H:11212952-11218456	175.944	11.148	No change	No change	Up	Up	1.47882	3.37626e-12	Putative F-Box/Lrr-Repeat Protein At5G02930 Isoform X1	-	-	-	-	no GO terms	no GO terms
HORVU1Hr1G004660	chr1H:9609641-9610836	317.875	11.1376	No change	No change	Up	Up	1.61868	3.17717e-10	Salt Stress-Induced Protein	PF01419.16	Jacalin	F:GO:0005537; C:GO:0005576; F:GO:0030246; C:GO:0048046	F:mannose binding; C:extracellular region; F:carbohydrate binding; C:apoplast	F:GO:0030246	F:carbohydrate binding
HORVU2Hr1G048130	chr2H:267463655-267467322	492.752	11.1086	No change	No change	Up	Up	1.45189	1.49447e-12	Probable Lrr Receptor-Like Serine/Threonine-Protein Kinase At1G67720	PF12819.6	Malectin_like	F:GO:0004672; F:GO:0005524; C:GO:0005886; P:GO:0006468; C:GO:0009506; C:GO:0016021	F:protein kinase activity; F:ATP binding; C:plasma membrane; P:protein phosphorylation; C:plasmodesma; C:integral component of membrane	no GO terms	no GO terms
HORVU7Hr1G116350	chr7H:643303257-643308316	181.774	11.0732	No change	No change	Up	Up	1.48609	6.34497e-12	Putative Disease Resistance Rpp13-Like Protein 3	PF00931.21	NB-ARC	F:GO:0097159; F:GO:1901363	F:organic cyclic compound binding; F:heterocyclic compound binding	F:GO:0043531	F:ADP binding
HORVU1Hr1G015610	chr1H:46653317-46653886	186.112	11.0673	No change	No change	Up	Up	1.48044	5.33418e-12	Non-Specific Lipid-Transfer Protein-Like 1	PF02036.16	SCP2	C:GO:0005777	C:peroxisome	no GO terms	no GO terms
HORVU2Hr1G051510	chr2H:301403728-301406858	161.537	10.933	No change	No change	Up	Up	1.48914	1.39494e-11	Phosphoinositide Phosphatase Sac6	-	-	C:GO:0016021; F:GO:0042578	C:integral component of membrane; F:phosphoric ester hydrolase activity	no GO terms	no GO terms
HORVU2Hr1G003750	chr2H:8932829-8936993	175.896	10.8615	No change	No change	Up	Up	1.48411	1.63525e-11	Putative Serine/Threonine-Protein Kinase-Like Protein Ccr3	PF00069.24	Pkinase	F:GO:0003676; F:GO:0004674; F:GO:0005524; P:GO:0006468; P:GO:0007166; F:GO:0008270; C:GO:0016020	F:nucleic acid binding; F:protein serine/threonine kinase activity; F:ATP binding; P:protein phosphorylation; P:cell surface receptor signaling pathway; F:zinc ion binding; C:membrane	F:GO:0004672; F:GO:0005524; P:GO:0006468; P:GO:0007166	F:protein kinase activity; F:ATP binding; P:protein phosphorylation; P:cell surface receptor signaling pathway
HORVU7Hr1G117360	chr7H:644982403-645001548	153.554	10.6738	No change	No change	Up	Up	1.48527	4.07853e-11	-	-	-	-	-	-	-
HORVU6Hr1G008580	chr6H:15681266-15688043	154.129	10.5399	No change	No change	Up	Up	1.4824	6.88955e-11	Wall-Associated Receptor Kinase 5-Like	PF13947.5; PF00069.24	GUB_WAK_bind; Pkinase	F:GO:0004674; C:GO:0005886; P:GO:0007166; F:GO:0043167	F:protein serine/threonine kinase activity; C:plasma membrane; P:cell surface receptor signaling pathway; F:ion binding	F:GO:0004672; F:GO:0005509; F:GO:0005524; P:GO:0006468; F:GO:0030247	F:protein kinase activity; F:calcium ion binding; F:ATP binding; P:protein phosphorylation; F:polysaccharide binding
HORVU0Hr1G030060	chrUn:168307579-168311002	121.289	10.5341	No change	No change	Up	Up	1.4946	1.04914e-10	Kinesin-Like Protein Kin-14R	-	-	F:GO:0003777; F:GO:0005524; C:GO:0005871; C:GO:0005874; P:GO:0007018; F:GO:0008017; F:GO:0016887	F:microtubule motor activity; F:ATP binding; C:kinesin complex; C:microtubule; P:microtubule-based movement; F:microtubule binding; F:ATPase activity	no GO terms	no GO terms
HORVU3Hr1G025240	chr3H:99677595-99682063	134.359	10.5234	No change	No change	Up	Up	1.48946	9.37352e-11	Protein Root Hair Defective 3	-	-	F:GO:0003924; F:GO:0005525; C:GO:0005789; C:GO:0016021	F:GTPase activity; F:GTP binding; C:endoplasmic reticulum membrane; C:integral component of membrane	no GO terms	no GO terms
HORVU7Hr1G051980	chr7H:197096801-197114673	126.65	10.5139	No change	No change	Up	Up	1.48867	9.52441e-11	Pre-Mrna-Processing-Splicing Factor 8A	PF08084.10	PROCT	P:GO:0000398; C:GO:0005681; F:GO:0017070; F:GO:0030623	P:mRNA splicing, via spliceosome; C:spliceosomal complex; F:U6 snRNA binding; F:U5 snRNA binding	no GO terms	no GO terms
HORVU0Hr1G015930	chrUn:86037138-86038327	142.209	10.5011	No change	No change	Up	Up	1.48939	1.03328e-10	Ergosterol Biosynthetic Protein 28	PF03694.12	Erg28	C:GO:0005789; P:GO:0006696; C:GO:0016021; F:GO:0030674	C:endoplasmic reticulum membrane; P:ergosterol biosynthetic process; C:integral component of membrane; F:protein binding, bridging	C:GO:0016021	C:integral component of membrane
HORVU2Hr1G062940	chr2H:424903449-424909847	120.484	10.4636	No change	No change	Up	Up	1.49717	1.57066e-10	Alpha-Xylosidase 1-Like	PF01055.25	Glyco_hydro_31	F:GO:0004553; P:GO:0005975; F:GO:0030246	F:hydrolase activity, hydrolyzing O-glycosyl compounds; P:carbohydrate metabolic process; F:carbohydrate binding	F:GO:0004553; P:GO:0005975	F:hydrolase activity, hydrolyzing O-glycosyl compounds; P:carbohydrate metabolic process
HORVU5Hr1G001170	chr5H:3915814-3917816	153.07	10.444	No change	No change	Up	Up	1.5043	2.10646e-10	Electron Transfer Flavoprotein Subunit Alpha, Mitochondrial	PF01012.20	ETF	F:GO:0005507; C:GO:0005759; F:GO:0009055; P:GO:0022900; P:GO:0033539; F:GO:0050660	F:copper ion binding; C:mitochondrial matrix; F:electron transfer activity; P:electron transport chain; P:fatty acid beta-oxidation using acyl-CoA dehydrogenase; F:flavin adenine dinucleotide binding	no GO terms	no GO terms
HORVU0Hr1G019590	chrUn:103490832-103492132	115.242	10.413	No change	No change	Up	Up	1.49219	1.68426e-10	Protein Srg1	PF14226.5	DIOX_N	F:GO:0016491; F:GO:0046872; P:GO:0055114	F:oxidoreductase activity; F:metal ion binding; P:oxidation-reduction process	no GO terms	no GO terms
HORVU5Hr1G031070	chr5H:193969562-193974299	117.933	10.402	No change	No change	Up	Up	1.49511	1.92696e-10	-	-	-	-	-	-	-
HORVU5Hr1G068900	chr5H:519660800-519777271	118.625	10.3697	No change	No change	Up	Up	1.49197	2.01533e-10	Serine/Threonine Kinase-Like Protein Abc1040	PF00069.24	Pkinase	F:GO:0004675; F:GO:0005524; C:GO:0005886; P:GO:0006468; P:GO:0007166	F:transmembrane receptor protein serine/threonine kinase activity; F:ATP binding; C:plasma membrane; P:protein phosphorylation; P:cell surface receptor signaling pathway	F:GO:0004672; F:GO:0005524; P:GO:0006468	F:protein kinase activity; F:ATP binding; P:protein phosphorylation
HORVU6Hr1G002460	chr6H:6384025-6386856	123.1	10.3573	No change	No change	Up	Up	1.48935	1.9644e-10	Lrr Receptor-Like Serine/Threonine-Protein Kinase Fls2	PF08263.11; PF13855.5; PF00560.32; PF12799.6	LRRNT_2; LRR_8; LRR_1; LRR_4	C:GO:0016020	C:membrane	F:GO:0005515	F:protein binding
HORVU7Hr1G119100	chr7H:649082043-649084744	124.887	10.357	No change	No change	Up	Up	1.49178	2.10646e-10	Putative Receptor Protein Kinase Zmpk1	PF01453.23; PF00954.19; PF08276.10; PF00069.24	B_lectin; S_locus_glycop; PAN_2; Pkinase	F:GO:0004674; F:GO:0005524; C:GO:0005886; P:GO:0006468; C:GO:0016021; P:GO:0048544	F:protein serine/threonine kinase activity; F:ATP binding; C:plasma membrane; P:protein phosphorylation; C:integral component of membrane; P:recognition of pollen	F:GO:0004672; F:GO:0004674; F:GO:0005524; P:GO:0006468; P:GO:0048544	F:protein kinase activity; F:protein serine/threonine kinase activity; F:ATP binding; P:protein phosphorylation; P:recognition of pollen
HORVU7Hr1G073090	chr7H:412100629-412103276	111.623	10.3363	No change	No change	Up	Up	1.49694	2.70329e-10	Predicted Protein	PF08646.9	Rep_fac-A_C	F:GO:0003677; C:GO:0016020; C:GO:0016021	F:DNA binding; C:membrane; C:integral component of membrane	no GO terms	no GO terms
HORVU6Hr1G066310	chr6H:459146900-459148834	101.402	10.1851	No change	No change	Up	Up	1.50056	5.8086e-10	Predicted Protein	-	-	F:GO:0008270	F:zinc ion binding	no GO terms	no GO terms
HORVU5Hr1G104490	chr5H:619436320-619436728	101.543	10.1672	No change	No change	Up	Up	1.49642	5.55475e-10	---Na---	-	-	-	-	C:GO:0005737; P:GO:0006457	C:cytoplasm; P:protein folding
HORVU0Hr1G014840	chrUn:82229276-82232107	104.25	10.1496	No change	No change	Up	Up	1.50136	6.94788e-10	Lrr Receptor-Like Serine/Threonine-Protein Kinase Fls2	PF13855.5; PF00560.32; PF12799.6	LRR_8; LRR_1; LRR_4	C:GO:0016020	C:membrane	F:GO:0005515	F:protein binding
HORVU5Hr1G117040	chr5H:650195187-650198237	254.26	10.1054	No change	No change	Up	Up	1.46241	2.62723e-10	Putative Disease Resistance Protein Rga1	PF00931.21	NB-ARC	F:GO:0043531	F:ADP binding	F:GO:0043531	F:ADP binding
HORVU5Hr1G030780	chr5H:190590769-190593747	78.1421	10.0471	No change	No change	Up	Up	1.51596	1.62395e-09	-	-	-	-	-	-	-
HORVU0Hr1G022690	chrUn:114901763-114904939	77.109	10.0408	No change	No change	Up	Up	2.05461	2.10436e-05	Thiosulfate Sulfurtransferase 16, Chloroplastic	PF00581.19	Rhodanese	-	-	no GO terms	no GO terms
HORVU6Hr1G046140	chr6H:269294037-269295539	82.2477	10.014	No change	No change	Up	Up	1.51829	1.98189e-09	Suppressor Of Gamma Response 1	-	-	P:GO:0000077; C:GO:0005634; P:GO:0006355; P:GO:0010332; P:GO:0040020; F:GO:0043565	P:DNA damage checkpoint; C:nucleus; P:regulation of transcription, DNA-templated; P:response to gamma radiation; P:regulation of meiotic nuclear division; F:sequence-specific DNA binding	F:GO:0003677; P:GO:0006355	F:DNA binding; P:regulation of transcription, DNA-templated
HORVU5Hr1G068790	chr5H:519446641-519448322	83.8608	10.0094	No change	No change	Up	Up	1.5076	1.50941e-09	Serine/Threonine Kinase-Like Protein Abc1036	-	-	F:GO:0004675; F:GO:0005524; C:GO:0005886; P:GO:0006468; P:GO:0007166	F:transmembrane receptor protein serine/threonine kinase activity; F:ATP binding; C:plasma membrane; P:protein phosphorylation; P:cell surface receptor signaling pathway	no GO terms	no GO terms
HORVU7Hr1G092070	chr7H:563676918-563677939	87.5878	10.0086	No change	No change	Up	Up	1.50389	1.36094e-09	Thioredoxin-Like Protein Cxxs1	PF00085.19	Thioredoxin	F:GO:0003756; F:GO:0004791; C:GO:0005829; P:GO:0006662; F:GO:0015035; C:GO:0016021; F:GO:0016671; P:GO:0034599; P:GO:0045454; F:GO:0047134; P:GO:0055114; P:GO:0098869	F:protein disulfide isomerase activity; F:thioredoxin-disulfide reductase activity; C:cytosol; P:glycerol ether metabolic process; F:protein disulfide oxidoreductase activity; C:integral component of membrane; F:oxidoreductase activity, acting on a sulfur group of donors, disulfide as acceptor; P:cellular response to oxidative stress; P:cell redox homeostasis; F:protein-disulfide reductase activi…	P:GO:0006662; F:GO:0015035; P:GO:0045454	P:glycerol ether metabolic process; F:protein disulfide oxidoreductase activity; P:cell redox homeostasis
HORVU2Hr1G024120	chr2H:73142222-73150452	93.1035	9.96317	No change	No change	Up	Up	1.51414	2.18646e-09	(S)-Beta-Bisabolene Synthase	PF01397.20; PF03936.15	Terpene_synth; Terpene_synth_C	F:GO:0000287; P:GO:0008152; F:GO:0010333	F:magnesium ion binding; P:metabolic process; F:terpene synthase activity	F:GO:0000287; P:GO:0008152; F:GO:0010333; F:GO:0016829	F:magnesium ion binding; P:metabolic process; F:terpene synthase activity; F:lyase activity
HORVU7Hr1G064420	chr7H:318882823-318887051	455.594	9.95728	No change	No change	Up	Up	1.04935	3.94833e-19	Predicted Protein	PF07651.15	ANTH	C:GO:0016021	C:integral component of membrane	F:GO:0005543; F:GO:0005545; C:GO:0030136; F:GO:0030276; P:GO:0048268	F:phospholipid binding; F:1-phosphatidylinositol binding; C:clathrin-coated vesicle; F:clathrin binding; P:clathrin coat assembly
HORVU7Hr1G100250	chr7H:604328618-604352148	766.06	9.94601	No change	No change	Up	Up	0.859548	2.12739e-28	Putative Disease Resistance Rpp13-Like Protein 3	PF00931.21	NB-ARC	F:GO:0043531	F:ADP binding	F:GO:0043531	F:ADP binding
HORVU7Hr1G020410	chr7H:27699398-27701182	83.8798	9.90776	No change	No change	Up	Up	1.50844	2.34851e-09	Fructan 1-Exohydrolase	PF08244.11	Glyco_hydro_32C	F:GO:0004564; P:GO:0005975; F:GO:0033948	F:beta-fructofuranosidase activity; P:carbohydrate metabolic process; F:fructan beta-(2,1)-fructosidase activity	no GO terms	no GO terms
HORVU3Hr1G073930	chr3H:556478848-556482506	104.94	9.90293	No change	No change	Up	Up	1.50238	2.03322e-09	Predicted Protein	-	-	C:GO:0016021	C:integral component of membrane	no IPS match	no IPS match
HORVU3Hr1G108790	chr3H:676368188-676380045	271.918	9.89572	Down	No change	Up	Up	1.2051	2.14555e-14	Cyclic Phosphodiesterase	-	-	F:GO:0004113; P:GO:0009187	F:2',3'-cyclic-nucleotide 3'-phosphodiesterase activity; P:cyclic nucleotide metabolic process	F:GO:0004112	F:cyclic-nucleotide phosphodiesterase activity
HORVU2Hr1G001340	chr2H:2829929-2835454	63.4043	9.86041	No change	No change	Up	Up	1.54457	7.48488e-09	Disease Resistance Protein Rga2-Like	-	-	F:GO:0043531; P:GO:0050896	F:ADP binding; P:response to stimulus	no GO terms	no GO terms
HORVU1Hr1G013880	chr1H:37601563-37605620	648.061	9.80199	No change	No change	Up	Up	0.861422	1.81734e-27	L10-Interacting Myb Domain-Containing Protein-Like Isoform X2	-	-	-	-	no GO terms	no GO terms
HORVU6Hr1G091980	chr6H:576768347-576771208	93.0026	9.77247	No change	No change	Up	Up	1.50192	3.50047e-09	Predicted Protein	PF00646.32	F-box	F:GO:0008168; C:GO:0016021; P:GO:0032259	F:methyltransferase activity; C:integral component of membrane; P:methylation	F:GO:0005515	F:protein binding
HORVU2Hr1G096670	chr2H:676192351-676197904	65.2597	9.74293	No change	No change	Up	Up	1.53248	8.67752e-09	Predicted Protein	-	-	-	-	no GO terms	no GO terms
HORVU2Hr1G047460	chr2H:259052907-259054765	81.9938	9.73919	No change	No change	Up	Up	1.5081	4.71143e-09	Tudor/Pwwp/Mbt Superfamily Protein	-	-	C:GO:0016020; C:GO:0016021	C:membrane; C:integral component of membrane	no GO terms	no GO terms
HORVU6Hr1G059800	chr6H:396132597-396138142	1226.04	9.71775	No change	No change	Up	Up	0.622023	6.36552e-52	Beta-1,3-Galactosyltransferase Galt1	PF00337.21; PF01762.20	Gal-bind_lectin; Galactosyl_T	C:GO:0000139; F:GO:0003964; P:GO:0006278; P:GO:0006486; F:GO:0008378; C:GO:0016021; F:GO:0030246	C:Golgi membrane; F:RNA-directed DNA polymerase activity; P:RNA-dependent DNA biosynthetic process; P:protein glycosylation; F:galactosyltransferase activity; C:integral component of membrane; F:carbohydrate binding	P:GO:0006486; F:GO:0008378; C:GO:0016020; F:GO:0030246	P:protein glycosylation; F:galactosyltransferase activity; C:membrane; F:carbohydrate binding
HORVU5Hr1G026200	chr5H:147645545-147648120	66.3739	9.69294	No change	No change	Up	Up	1.52091	7.94026e-09	Auxin Response Factor 25	-	-	F:GO:0003677; C:GO:0005634; P:GO:0006355; P:GO:0009734	F:DNA binding; C:nucleus; P:regulation of transcription, DNA-templated; P:auxin-activated signaling pathway	no GO terms	no GO terms
HORVU1Hr1G074290	chr1H:507585718-507588556	75.1877	9.66913	No change	No change	Up	Up	1.51939	8.35726e-09	Predicted Protein	-	-	-	-	no IPS match	no IPS match
HORVU2Hr1G028590	chr2H:97388924-97390822	62.6182	9.65721	No change	No change	Up	Up	1.5298	1.12595e-08	Predicted Protein	-	-	C:GO:0016021	C:integral component of membrane	no IPS match	no IPS match
HORVU1Hr1G039670	chr1H:278852287-278856189	83.8624	9.65121	No change	No change	Up	Up	1.9838	2.32469e-05	Protein Nrt1/ Ptr Family 5.2	PF00854.20	PTR2	C:GO:0000502; C:GO:0016021; F:GO:0022857; P:GO:0055085	C:proteasome complex; C:integral component of membrane; F:transmembrane transporter activity; P:transmembrane transport	C:GO:0016020; F:GO:0022857; P:GO:0055085	C:membrane; F:transmembrane transporter activity; P:transmembrane transport
HORVU2Hr1G014610	chr2H:31895598-31898668	55.7526	9.6158	No change	No change	Up	Up	1.53848	1.59712e-08	Putative Leucine-Rich Repeat Receptor-Like Protein Kinase At2G19210	-	-	F:GO:0004672; F:GO:0005524; P:GO:0006468; C:GO:0016021	F:protein kinase activity; F:ATP binding; P:protein phosphorylation; C:integral component of membrane	no IPS match	no IPS match
HORVU7Hr1G083280	chr7H:501970613-502006285	76.6753	9.53645	No change	No change	Up	Up	1.51344	1.2042e-08	Protein Microrchidia 2-Like Isoform X1	PF13589.5	HATPase_c_3	F:GO:0016301; P:GO:0016310	F:kinase activity; P:phosphorylation	no GO terms	no GO terms
HORVU6Hr1G030170	chr6H:125163010-125166574	52.674	9.53182	No change	No change	Up	Up	1.5503	2.91699e-08	F-Box/Fbd/Lrr-Repeat Protein At4G00160 Isoform X1	-	-	-	-	no GO terms	no GO terms
HORVU1Hr1G025380	chr1H:123293348-123295579	204.948	9.4975	No change	No change	Up	Up	1.46427	3.96258e-09	Glutathione S-Transferase T3 Isoform X2	PF14303.5	NAM-associated	F:GO:0004364; C:GO:0005737; P:GO:0006749	F:glutathione transferase activity; C:cytoplasm; P:glutathione metabolic process	no GO terms	no GO terms
HORVU3Hr1G026930	chr3H:112618437-112620768	57.1009	9.47131	No change	No change	Up	Up	1.53251	2.41654e-08	Predicted Protein	-	-	-	-	no GO terms	no GO terms
HORVU2Hr1G095010	chr2H:667806910-667808798	68.4536	9.45978	No change	No change	Up	Up	1.52948	2.35356e-08	Predicted Protein	-	-	F:GO:0008270	F:zinc ion binding	no GO terms	no GO terms
HORVU2Hr1G017940	chr2H:45652757-45657556	180.847	9.43227	No change	No change	Up	Up	1.46753	5.68679e-09	Extra-Large Guanine Nucleotide-Binding Protein 3-Like	-	-	F:GO:0000166; F:GO:0004672; C:GO:0016020; P:GO:0016310	F:nucleotide binding; F:protein kinase activity; C:membrane; P:phosphorylation	no GO terms	no GO terms
HORVU2Hr1G113100	chr2H:727351936-727355829	73.0455	9.41792	No change	No change	Up	Up	1.5185	2.13575e-08	Wall-Associated Receptor Kinase-Like 8	PF13947.5; PF00069.24	GUB_WAK_bind; Pkinase	F:GO:0004674; F:GO:0005509; F:GO:0005524; C:GO:0005886; P:GO:0006468; P:GO:0007166; C:GO:0016021; F:GO:0030247	F:protein serine/threonine kinase activity; F:calcium ion binding; F:ATP binding; C:plasma membrane; P:protein phosphorylation; P:cell surface receptor signaling pathway; C:integral component of membrane; F:polysaccharide binding	F:GO:0004672; F:GO:0005524; P:GO:0006468; F:GO:0030247	F:protein kinase activity; F:ATP binding; P:protein phosphorylation; F:polysaccharide binding
HORVU6Hr1G066040	chr6H:455945835-455951293	162.987	9.41413	No change	No change	Up	Up	1.47523	7.59204e-09	Transcription Termination Factor Mterf4, Chloroplastic-Like	-	-	F:GO:0003727; P:GO:0008380; C:GO:0009507; P:GO:0009658; F:GO:0019843; P:GO:0032502; P:GO:0042255	F:single-stranded RNA binding; P:RNA splicing; C:chloroplast; P:chloroplast organization; F:rRNA binding; P:developmental process; P:ribosome assembly	no GO terms	no GO terms
HORVU5Hr1G050480	chr5H:392581593-392635684	71.1435	9.40909	No change	No change	Up	Up	1.52075	2.33068e-08	Protein Far1-Related Sequence 5-Like	PF03101.14	FAR1	P:GO:0006355; F:GO:0008270	P:regulation of transcription, DNA-templated; F:zinc ion binding	P:GO:0006355	P:regulation of transcription, DNA-templated
HORVU1Hr1G012290	chr1H:30835492-30837420	51.9522	9.36286	No change	No change	Up	Up	1.54415	4.72852e-08	Predicted Protein	-	-	F:GO:0008270	F:zinc ion binding	no GO terms	no GO terms
HORVU1Hr1G043470	chr1H:315522133-315524375	71.2832	9.35372	No change	No change	Up	Up	1.52382	3.09177e-08	Glutathione S-Transferase T3	-	-	F:GO:0004364; C:GO:0005737; P:GO:0006749	F:glutathione transferase activity; C:cytoplasm; P:glutathione metabolic process	no GO terms	no GO terms
HORVU5Hr1G030720	chr5H:189826023-189828881	56.8024	9.32137	No change	No change	Up	Up	1.53283	4.26214e-08	Structural Maintenance Of Chromosomes Protein 5	PF02463.18	SMC_N	P:GO:0000724; P:GO:0007062; C:GO:0009506; C:GO:0030915	P:double-strand break repair via homologous recombination; P:sister chromatid cohesion; C:plasmodesma; C:Smc5-Smc6 complex	P:GO:0000724; P:GO:0006281; P:GO:0007062; C:GO:0030915	P:double-strand break repair via homologous recombination; P:DNA repair; P:sister chromatid cohesion; C:Smc5-Smc6 complex
HORVU3Hr1G096360	chr3H:652759220-652761946	85.5191	9.32048	No change	No change	Up	Up	1.54546	5.66383e-08	Acyl Transferase 5	PF02458.14	Transferase	F:GO:0016410	F:N-acyltransferase activity	F:GO:0016747	F:transferase activity, transferring acyl groups other than amino-acyl groups
HORVU4Hr1G044120	chr4H:352484453-352487397	901.513	9.29057	No change	No change	Up	Up	0.698043	1.27506e-37	Putative Pentatricopeptide Repeat-Containing Protein At1G10330	PF01535.19; PF13041.5	PPR; PPR_2	F:GO:0003723; F:GO:0004519; P:GO:0009451; C:GO:0043231; P:GO:0090305	F:RNA binding; F:endonuclease activity; P:RNA modification; C:intracellular membrane-bounded organelle; P:nucleic acid phosphodiester bond hydrolysis	F:GO:0005515	F:protein binding
HORVU1Hr1G082180	chr1H:528888450-528890045	53.6546	9.23691	No change	No change	Up	Up	1.54283	7.24472e-08	Glutathione S-Transferase T3-Like Isoform X3	-	-	F:GO:0004364; C:GO:0005737; C:GO:0005840; P:GO:0006749	F:glutathione transferase activity; C:cytoplasm; C:ribosome; P:glutathione metabolic process	no GO terms	no GO terms
HORVU2Hr1G081020	chr2H:587320845-587321454	51.7307	9.23386	No change	No change	Up	Up	1.53992	6.88163e-08	60S Ribosomal Protein L10A	PF00687.20	Ribosomal_L1	P:GO:0000470; F:GO:0003723; F:GO:0003735; C:GO:0005618; P:GO:0006412; C:GO:0022625; F:GO:0030599; P:GO:0042545; F:GO:0045330; P:GO:0045490	P:maturation of LSU-rRNA; F:RNA binding; F:structural constituent of ribosome; C:cell wall; P:translation; C:cytosolic large ribosomal subunit; F:pectinesterase activity; P:cell wall modification; F:aspartyl esterase activity; P:pectin catabolic process	no GO terms	no GO terms
HORVU6Hr1G091560	chr6H:575830497-575904203	60.6233	9.21051	No change	No change	Up	Up	1.53499	6.72238e-08	Predicted Protein	-	-	-	-	no GO terms	no GO terms
HORVU7Hr1G116340	chr7H:643299614-643302161	52.923	9.15525	No change	No change	Up	Up	1.54019	9.19178e-08	Disease Resistance Protein Rpp13	-	-	F:GO:0043531	F:ADP binding	no GO terms	no GO terms
HORVU2Hr1G078090	chr2H:565458000-565460399	46.8633	9.15127	No change	No change	Up	Up	1.55708	1.33573e-07	Hypothetical Protein Triur3_23121	-	-	-	-	no GO terms	no GO terms
HORVU6Hr1G029180	chr6H:118160534-118163045	42.8424	9.12229	No change	No change	Up	Up	1.5593	1.55468e-07	Probable Methyltransferase Pmt11	-	-	C:GO:0005737; F:GO:0008757; C:GO:0016020; P:GO:0032259	C:cytoplasm; F:S-adenosylmethionine-dependent methyltransferase activity; C:membrane; P:methylation	no GO terms	no GO terms
HORVU2Hr1G078070	chr2H:565193275-565195546	52.9673	9.11171	No change	No change	Up	Up	1.54263	1.13727e-07	Hypothetical Protein Triur3_23121	-	-	-	-	no GO terms	no GO terms
HORVU1Hr1G006290	chr1H:13160452-13167066	50.3514	9.10908	No change	No change	Up	Up	1.58636	2.79823e-07	-	-	-	-	-	-	-
HORVU6Hr1G066030	chr6H:455772162-455947267	136.576	9.07042	No change	No change	Up	Up	1.47726	3.06881e-08	-	-	-	-	-	-	-
HORVU5Hr1G068870	chr5H:519594348-519644070	58.8147	9.04224	No change	No change	Up	Up	1.53219	1.16618e-07	Protein Kinase Apk1A Chloroplastic	PF00069.24	Pkinase	F:GO:0004675; F:GO:0005524; C:GO:0005886; P:GO:0006468; P:GO:0007178	F:transmembrane receptor protein serine/threonine kinase activity; F:ATP binding; C:plasma membrane; P:protein phosphorylation; P:transmembrane receptor protein serine/threonine kinase signaling pathway	F:GO:0004672; F:GO:0005524; P:GO:0006468	F:protein kinase activity; F:ATP binding; P:protein phosphorylation
HORVU7Hr1G093160	chr7H:570001291-570002067	44.3985	9.00681	No change	No change	Up	Up	1.56336	2.53326e-07	Lrr Receptor-Like Serine/Threonine-Protein Kinase Efr	-	-	F:GO:0003676; F:GO:0008270; C:GO:0016020; C:GO:0016021; F:GO:0016301; P:GO:0016310	F:nucleic acid binding; F:zinc ion binding; C:membrane; C:integral component of membrane; F:kinase activity; P:phosphorylation	no GO terms	no GO terms
HORVU7Hr1G028720	chr7H:52937427-52938162	44.924	8.99477	No change	No change	Up	Up	1.56173	2.55188e-07	Nuclear Speckle Splicing Regulatory Protein 1	-	-	-	-	no GO terms	no GO terms
HORVU2Hr1G050380	chr2H:290700540-290704842	38.6096	8.99012	No change	No change	Up	Up	1.57436	3.32602e-07	Magnesium-Dependent Phosphatase 1	-	-	C:GO:0016021; P:GO:0016311; F:GO:0016791	C:integral component of membrane; P:dephosphorylation; F:phosphatase activity	no IPS match	no IPS match
HORVU4Hr1G043930	chr4H:351156575-351159904	41.1024	8.97452	No change	No change	Up	Up	1.59863	5.55884e-07	Tata-Box-Binding Protein Isoform X2	PF00352.20	TBP	F:GO:0003677; P:GO:0006352	F:DNA binding; P:DNA-templated transcription, initiation	F:GO:0003677; P:GO:0006352	F:DNA binding; P:DNA-templated transcription, initiation
HORVU2Hr1G048290	chr2H:269487714-269491610	38.2615	8.96077	No change	No change	Up	Up	1.57315	3.58821e-07	Predicted Protein	-	-	C:GO:0016021	C:integral component of membrane	no IPS match	no IPS match
HORVU5Hr1G007870	chr5H:16522984-16524588	47.1515	8.9513	No change	No change	Up	Up	1.55498	2.59002e-07	Predicted Protein	-	-	C:GO:0016020; C:GO:0016021	C:membrane; C:integral component of membrane	F:GO:0005515	F:protein binding
HORVU7Hr1G043920	chr7H:135459362-135461368	39.2171	8.94393	No change	No change	Up	Up	1.57689	4.09085e-07	Splicing Factor Cc1-Like	PF15519.5	RBM39linker	F:GO:0003723; C:GO:0005634; P:GO:0006397	F:RNA binding; C:nucleus; P:mRNA processing	F:GO:0003676	F:nucleic acid binding
HORVU0Hr1G017940	chrUn:93298609-93300547	40.1108	8.93912	No change	No change	Up	Up	1.56448	3.2627e-07	Zinc Ion Binding	-	-	F:GO:0008270	F:zinc ion binding	no GO terms	no GO terms
HORVU2Hr1G042420	chr2H:212924544-212925716	39.6611	8.90902	No change	No change	Up	Up	1.57821	4.72333e-07	Photosynthetic Ndh Subunit Of Subcomplex B 3, Chloroplastic	PF00111.26	Fer2	F:GO:0009055; P:GO:0022900; F:GO:0051536	F:electron transfer activity; P:electron transport chain; F:iron-sulfur cluster binding	F:GO:0009055; F:GO:0051536	F:electron transfer activity; F:iron-sulfur cluster binding
HORVU1Hr1G074200	chr1H:507207504-507208994	48.3576	8.90849	No change	No change	Up	Up	1.5538	2.93138e-07	Aldehyde Oxidase2	PF00941.20; PF03450.16	FAD_binding_5; CO_deh_flav_C	F:GO:0004854; F:GO:0005506; C:GO:0005829; F:GO:0009055; P:GO:0009115; C:GO:0016021; F:GO:0016903; P:GO:0022900; F:GO:0051537; F:GO:0071949	F:xanthine dehydrogenase activity; F:iron ion binding; C:cytosol; F:electron transfer activity; P:xanthine catabolic process; C:integral component of membrane; F:oxidoreductase activity, acting on the aldehyde or oxo group of donors; P:electron transport chain; F:2 iron, 2 sulfur cluster binding; F:FAD binding	F:GO:0016491; F:GO:0050660; P:GO:0055114	F:oxidoreductase activity; F:flavin adenine dinucleotide binding; P:oxidation-reduction process
HORVU4Hr1G027270	chr4H:167366250-167386600	3310.38	8.88622	No change	No change	Up	Up	0.334366	1.43584e-151	Probable Acyl-Coa Dehydrogenase Ibr3	-	-	F:GO:0003995; P:GO:0033539; P:GO:0048767; F:GO:0050660	F:acyl-CoA dehydrogenase activity; P:fatty acid beta-oxidation using acyl-CoA dehydrogenase; P:root hair elongation; F:flavin adenine dinucleotide binding	no GO terms	no GO terms
HORVU0Hr1G024100	chrUn:123707484-123709300	39.0961	8.87341	No change	No change	Up	Up	1.59192	6.84881e-07	Predicted Protein	PF07893.12	DUF1668	-	-	no GO terms	no GO terms
HORVU2Hr1G032370	chr2H:125862814-125863519	37.7851	8.86847	No change	No change	Up	Up	1.57944	5.53176e-07	Predicted Protein	-	-	C:GO:0016020; C:GO:0016021	C:membrane; C:integral component of membrane	no IPS match	no IPS match
HORVU6Hr1G002530	chr6H:6623948-6630867	112.953	8.8665	No change	No change	Up	Up	1.48972	8.83077e-08	Wall-Associated Receptor Kinase 5-Like	PF13947.5; PF00069.24	GUB_WAK_bind; Pkinase	F:GO:0004674; C:GO:0005886; P:GO:0007166; F:GO:0043167	F:protein serine/threonine kinase activity; C:plasma membrane; P:cell surface receptor signaling pathway; F:ion binding	F:GO:0004672; F:GO:0005509; F:GO:0005524; P:GO:0006468; F:GO:0030247	F:protein kinase activity; F:calcium ion binding; F:ATP binding; P:protein phosphorylation; F:polysaccharide binding
HORVU5Hr1G041590	chr5H:315736971-315929204	47.5035	8.83477	No change	No change	Up	Up	1.55117	3.59436e-07	Senescence-Induced Receptor-Like Serine/Threonine-Protein Kinase	PF12819.6; PF13855.5; PF07714.16	Malectin_like; LRR_8; Pkinase_Tyr	F:GO:0004672; F:GO:0005524; P:GO:0006468; C:GO:0016021	F:protein kinase activity; F:ATP binding; P:protein phosphorylation; C:integral component of membrane	F:GO:0004672; F:GO:0005515; F:GO:0005524; P:GO:0006468	F:protein kinase activity; F:protein binding; F:ATP binding; P:protein phosphorylation
HORVU3Hr1G060370	chr3H:459725395-459726526	31.2293	8.8081	No change	No change	Up	Up	1.63605	1.83207e-06	Protein Radialis-Like 3	PF00249.30	Myb_DNA-binding	F:GO:0003677; C:GO:0005634	F:DNA binding; C:nucleus	F:GO:0003677	F:DNA binding
HORVU7Hr1G115250	chr7H:641062267-641063454	29.5781	8.78761	No change	No change	Up	Up	1.62539	1.64215e-06	Predicted Protein	-	-	-	-	no GO terms	no GO terms
HORVU1Hr1G013870	chr1H:37599000-37601168	89.2753	8.76103	No change	No change	Up	Up	1.49915	1.61067e-07	Peptide-N4-(N-Acetyl-Beta-Glucosaminyl)Asparagine Amidase A-Like	PF12222.7	PNGaseA	-	-	no GO terms	no GO terms
HORVU4Hr1G009190	chr4H:26198429-26203483	124.567	8.75192	No change	No change	Up	Up	1.48592	1.24764e-07	Phosphatidylinositol Transfer Protein Pdr17	PF03765.14; PF00650.19	CRAL_TRIO_N; CRAL_TRIO	-	-	no GO terms	no GO terms
HORVU6Hr1G071380	chr6H:496523310-496525380	47.2388	8.75132	No change	No change	Up	Up	1.57038	6.89018e-07	Predicted Protein	-	-	C:GO:0016020; C:GO:0016021	C:membrane; C:integral component of membrane	no GO terms	no GO terms
HORVU3Hr1G003330	chr3H:8299858-8337526	39.8954	8.74115	No change	No change	Up	Up	1.57959	8.50708e-07	Coatomer Subunit Beta'-3	PF00400.31	WD40	C:GO:0044444	C:cytoplasmic part	F:GO:0005515	F:protein binding
HORVU5Hr1G087330	chr5H:578455869-578459294	112.897	8.72965	No change	No change	Up	Up	1.51053	2.30132e-07	Predicted Protein	PF03007.15; PF06974.12	WES_acyltransf; DUF1298	F:GO:0004144; C:GO:0005886; C:GO:0016021; P:GO:0019432; F:GO:0047196	F:diacylglycerol O-acyltransferase activity; C:plasma membrane; C:integral component of membrane; P:triglyceride biosynthetic process; F:long-chain-alcohol O-fatty-acyltransferase activity	F:GO:0004144; P:GO:0045017	F:diacylglycerol O-acyltransferase activity; P:glycerolipid biosynthetic process
HORVU3Hr1G030570	chr3H:147589418-147589843	43.6255	8.6971	No change	No change	Up	Up	1.57789	9.54625e-07	Protein Far1-Related Sequence 5-Like Isoform X1	-	-	F:GO:0003676; P:GO:0006355; F:GO:0008270	F:nucleic acid binding; P:regulation of transcription, DNA-templated; F:zinc ion binding	P:GO:0006355	P:regulation of transcription, DNA-templated
HORVU1Hr1G009590	chr1H:21431312-21439270	100.285	8.69313	No change	No change	Up	Up	1.48597	1.55468e-07	Wheat Leaf Rust Resistance Lr21	-	-	C:GO:0016020; F:GO:0043531	C:membrane; F:ADP binding	no IPS match	no IPS match
HORVU3Hr1G033410	chr3H:175224439-175232202	41.8717	8.69111	No change	No change	Up	Up	1.56681	7.94553e-07	Dephospho-Coa Kinase	PF01121.19	CoaE	F:GO:0004140; F:GO:0005524; C:GO:0005773; C:GO:0005777; C:GO:0009507; P:GO:0015937; P:GO:0016310	F:dephospho-CoA kinase activity; F:ATP binding; C:vacuole; C:peroxisome; C:chloroplast; P:coenzyme A biosynthetic process; P:phosphorylation	F:GO:0004140; F:GO:0005524; P:GO:0015937	F:dephospho-CoA kinase activity; F:ATP binding; P:coenzyme A biosynthetic process
HORVU7Hr1G107330	chr7H:622636216-622637095	27.5184	8.63416	No change	No change	Up	Up	1.66341	4.89786e-06	Auxin-Responsive Protein Saur71-Like	PF02519.13	Auxin_inducible	P:GO:0009733	P:response to auxin	P:GO:0009733	P:response to auxin
HORVU5Hr1G068910	chr5H:519726633-519727004	35.2656	8.6341	No change	No change	Up	Up	1.58279	1.28006e-06	-	-	-	-	-	-	-
HORVU1Hr1G047800	chr1H:353622104-353625387	28.9987	8.62789	No change	No change	Up	Up	1.61021	2.09668e-06	Adp-Ribosylation Factor Gtpase-Activating Protein Agd10	PF01412.17	ArfGap	F:GO:0005096; P:GO:0043547; F:GO:0046872	F:GTPase activator activity; P:positive regulation of GTPase activity; F:metal ion binding	F:GO:0005096	F:GTPase activator activity
HORVU2Hr1G025720	chr2H:80404773-80406165	88.0228	8.61498	No change	No change	Up	Up	1.5004	2.79988e-07	C-Repeat Binding Factor 3-Like Protein	-	-	F:GO:0003677; F:GO:0003700; C:GO:0005634; P:GO:0006355	F:DNA binding; F:DNA-binding transcription factor activity; C:nucleus; P:regulation of transcription, DNA-templated	no GO terms	no GO terms
HORVU7Hr1G031580	chr7H:64234899-64241056	35.9709	8.59484	No change	No change	Up	Up	1.58877	1.61414e-06	Predicted Protein	PF12274.7	DUF3615	-	-	no GO terms	no GO terms
HORVU2Hr1G003910	chr2H:9083997-9085658	43.2626	8.57397	No change	No change	Up	Up	1.56045	1.0445e-06	Putative Serine/Threonine-Protein Kinase-Like Protein Ccr3	PF00069.24	Pkinase	F:GO:0003676; F:GO:0004672; F:GO:0005524; P:GO:0006468; P:GO:0007166; F:GO:0008270; C:GO:0016020	F:nucleic acid binding; F:protein kinase activity; F:ATP binding; P:protein phosphorylation; P:cell surface receptor signaling pathway; F:zinc ion binding; C:membrane	F:GO:0004672; F:GO:0005524; P:GO:0006468	F:protein kinase activity; F:ATP binding; P:protein phosphorylation
HORVU6Hr1G089350	chr6H:569195335-569199853	26.4788	8.54362	No change	No change	Up	Up	1.69195	9.76937e-06	Cinnamoyl Coa Reductase	PF01370.20	Epimerase	F:GO:0005515; C:GO:0005737; P:GO:0006952; P:GO:0009809; F:GO:0016621; F:GO:0050662; P:GO:0055114	F:protein binding; C:cytoplasm; P:defense response; P:lignin biosynthetic process; F:cinnamoyl-CoA reductase activity; F:coenzyme binding; P:oxidation-reduction process	F:GO:0003824; F:GO:0050662	F:catalytic activity; F:coenzyme binding
HORVU4Hr1G032290	chr4H:221757704-221758317	29.775	8.50199	No change	No change	Up	Up	1.60952	3.09343e-06	Predicted Protein	-	-	-	-	no IPS match	no IPS match
HORVU1Hr1G083580	chr1H:532090125-532090809	22.6482	8.45531	No change	No change	Up	Up	1.65418	7.2083e-06	Predicted Protein	-	-	-	-	no GO terms	no GO terms
HORVU1Hr1G007480	chr1H:15304943-15305722	38.3474	8.4505	No change	No change	No change	Up	2.45723	0.00585657	Bowman-Birk Type Trypsin Inhibitor	PF00228.19	Bowman-Birk_leg	F:GO:0004867; C:GO:0005576; P:GO:0010951	F:serine-type endopeptidase inhibitor activity; C:extracellular region; P:negative regulation of endopeptidase activity	F:GO:0004867; C:GO:0005576	F:serine-type endopeptidase inhibitor activity; C:extracellular region
HORVU7Hr1G081830	chr7H:488676047-488678993	25.1977	8.39757	No change	No change	Up	Up	1.64126	7.06002e-06	Vacuolar Protein Sorting-Associated Protein 35B	PF03635.16	Vps35	C:GO:0005770; C:GO:0005829; P:GO:0006886; F:GO:0008565; C:GO:0030906; P:GO:0042147	C:late endosome; C:cytosol; P:intracellular protein transport; F:protein transporter activity; C:retromer, cargo-selective complex; P:retrograde transport, endosome to Golgi	P:GO:0015031; C:GO:0030906; P:GO:0042147	P:protein transport; C:retromer, cargo-selective complex; P:retrograde transport, endosome to Golgi
HORVU2Hr1G121190	chr2H:750998639-750999319	230.064	8.39072	No change	No change	Up	Up	0.887304	5.31209e-19	Thylakoid Lumenal 16.5 Kda Protein, Chloroplastic	-	-	P:GO:0010206	P:photosystem II repair	P:GO:0010206	P:photosystem II repair
HORVU1Hr1G044000	chr1H:321395868-321396912	33.0492	8.36062	No change	No change	No change	Up	2.37492	0.00453178	Pr17C Precursor	PF04450.11	BSP	-	-	no GO terms	no GO terms
HORVU2Hr1G114090	chr2H:731020872-731022338	31.7159	8.32708	No change	No change	Up	Up	1.6001	4.56493e-06	Receptor-Like Protein 12	PF13855.5	LRR_8	C:GO:0016021	C:integral component of membrane	F:GO:0005515	F:protein binding
HORVU7Hr1G049680	chr7H:175047844-175065105	25.995	8.30772	No change	No change	Up	Up	1.65222	1.08476e-05	-	-	-	-	-	-	-
HORVU6Hr1G088090	chr6H:565684769-565687424	28.5673	8.28948	No change	No change	Up	Up	1.61612	6.64022e-06	Oryzain Alpha Chain	PF08246.11	Inhibitor_I29	F:GO:0004197; C:GO:0005615; C:GO:0005764; P:GO:0051603	F:cysteine-type endopeptidase activity; C:extracellular space; C:lysosome; P:proteolysis involved in cellular protein catabolic process	F:GO:0008234	F:cysteine-type peptidase activity
HORVU3Hr1G104090	chr3H:666160924-666164268	34.092	8.28412	No change	No change	Up	Up	1.59075	4.48268e-06	Sulfate Transporter 3.1	PF01740.20	STAS	C:GO:0005887; F:GO:0008271; C:GO:0009507; P:GO:1902358	C:integral component of plasma membrane; F:secondary active sulfate transmembrane transporter activity; C:chloroplast; P:sulfate transmembrane transport	F:GO:0008271; P:GO:0008272; C:GO:0009507; F:GO:0015116; C:GO:0016020; P:GO:0055085	F:secondary active sulfate transmembrane transporter activity; P:sulfate transport; C:chloroplast; F:sulfate transmembrane transporter activity; C:membrane; P:transmembrane transport
HORVU1Hr1G007800	chr1H:16446297-16448141	22.2921	8.27026	No change	No change	Up	Up	1.66705	1.48731e-05	Probable Cinnamyl Alcohol Dehydrogenase 5	PF08240.11; PF00107.25	ADH_N; ADH_zinc_N	F:GO:0008270; P:GO:0009809; F:GO:0045551; F:GO:0052747; P:GO:0055114	F:zinc ion binding; P:lignin biosynthetic process; F:cinnamyl-alcohol dehydrogenase activity; F:sinapyl alcohol dehydrogenase activity; P:oxidation-reduction process	F:GO:0008270; F:GO:0016491; P:GO:0055114	F:zinc ion binding; F:oxidoreductase activity; P:oxidation-reduction process
HORVU2Hr1G019120	chr2H:49745328-49756195	158.897	8.26971	No change	No change	Up	Up	1.07415	1.0437e-12	Putative Disease Resistance Protein Rga4 Isoform X1	-	-	F:GO:0003677; C:GO:0005886; P:GO:0006952; P:GO:0007165; C:GO:0016020; C:GO:0016021; F:GO:0043531	F:DNA binding; C:plasma membrane; P:defense response; P:signal transduction; C:membrane; C:integral component of membrane; F:ADP binding	no GO terms	no GO terms
HORVU3Hr1G082320	chr3H:598809309-598810131	23.4548	8.2694	No change	No change	Up	Up	1.67361	1.6343e-05	Predicted Protein	-	-	-	-	no GO terms	no GO terms
HORVU7Hr1G068440	chr7H:362137482-362139012	79.9857	8.25187	No change	No change	Up	Up	1.50151	1.03875e-06	Golgin Subfamily A Member 4	-	-	C:GO:0016020; C:GO:0016021	C:membrane; C:integral component of membrane	no GO terms	no GO terms
HORVU3Hr1G063060	chr3H:482265513-482266811	30.3068	8.24985	No change	No change	Up	Up	1.62614	8.6951e-06	Exocyst Complex Component 7	-	-	C:GO:0000145; P:GO:0006887	C:exocyst; P:exocytosis	no GO terms	no GO terms
HORVU1Hr1G002100	chr1H:4291879-4292700	31.661	8.24282	No change	No change	Up	Up	1.61261	7.2083e-06	Defensin	PF00304.19	Gamma-thionin	C:GO:0005615; P:GO:0006952; F:GO:0046870; P:GO:0055073	C:extracellular space; P:defense response; F:cadmium ion binding; P:cadmium ion homeostasis	P:GO:0006952	P:defense response
HORVU4Hr1G031220	chr4H:206441380-206443054	72.3236	8.18802	No change	No change	Up	Up	1.50623	1.40722e-06	Flavin-Containing Monooxygenase Fmo Gs-Ox-Like 5	PF00743.18	FMO-like	F:GO:0004499; F:GO:0050660; F:GO:0050661; P:GO:0055114	F:N,N-dimethylaniline monooxygenase activity; F:flavin adenine dinucleotide binding; F:NADP binding; P:oxidation-reduction process	F:GO:0004499; F:GO:0050660; F:GO:0050661; P:GO:0055114	F:N,N-dimethylaniline monooxygenase activity; F:flavin adenine dinucleotide binding; F:NADP binding; P:oxidation-reduction process
HORVU5Hr1G020830	chr5H:96994044-96997304	70.4867	8.15536	No change	No change	Up	Up	1.50879	1.65163e-06	Predicted Protein	-	-	-	-	no GO terms	no GO terms
HORVU1Hr1G055550	chr1H:406702346-406705154	15.1864	8.08393	No change	No change	Up	Up	1.74915	6.81669e-05	-	-	-	-	-	-	-
HORVU4Hr1G046620	chr4H:372556549-372557344	28.1856	8.08124	No change	No change	Up	Up	1.61818	1.27103e-05	Transcription Initiation Factor Tfiid Subunit 5 Isoform X2	-	-	-	-	no GO terms	no GO terms
HORVU1Hr1G018020	chr1H:63947104-63948559	25.6329	8.07661	No change	No change	Up	Up	1.67111	2.67037e-05	Putative E3 Ubiquitin-Protein Ligase Ari2	-	-	C:GO:0000151; P:GO:0000209; C:GO:0005737; F:GO:0016874; F:GO:0031624; P:GO:0032436; F:GO:0046872; F:GO:0061630	C:ubiquitin ligase complex; P:protein polyubiquitination; C:cytoplasm; F:ligase activity; F:ubiquitin conjugating enzyme binding; P:positive regulation of proteasomal ubiquitin-dependent protein catabolic process; F:metal ion binding; F:ubiquitin protein ligase activity	F:GO:0004842; P:GO:0016567	F:ubiquitin-protein transferase activity; P:protein ubiquitination
HORVU7Hr1G027310	chr7H:48232956-48249497	23.6169	8.0751	No change	No change	Up	Up	1.67272	2.73388e-05	Probable Lrr Receptor-Like Serine/Threonine-Protein Kinase At1G06840 Isoform X1	PF08263.11; PF13855.5; PF00069.24	LRRNT_2; LRR_8; Pkinase	F:GO:0004674; F:GO:0005524; P:GO:0006468; C:GO:0016021	F:protein serine/threonine kinase activity; F:ATP binding; P:protein phosphorylation; C:integral component of membrane	F:GO:0004672; F:GO:0005515; F:GO:0005524; P:GO:0006468	F:protein kinase activity; F:protein binding; F:ATP binding; P:protein phosphorylation
HORVU3Hr1G022220	chr3H:78060753-78062179	19.7128	7.98817	No change	No change	Up	Up	1.69101	4.33565e-05	E3 Ubiquitin-Protein Ligase Sis3	PF13639.5	zf-RING_2	C:GO:0016021; P:GO:0016567; F:GO:0016874; P:GO:0043161; F:GO:0061630	C:integral component of membrane; P:protein ubiquitination; F:ligase activity; P:proteasome-mediated ubiquitin-dependent protein catabolic process; F:ubiquitin protein ligase activity	no GO terms	no GO terms
HORVU2Hr1G116800	chr2H:738939963-738949457	22.6271	7.97236	No change	No change	Up	Up	1.652	2.75386e-05	Predicted Protein	PF12609.7	DUF3774	-	-	no GO terms	no GO terms
HORVU5Hr1G112360	chr5H:638969212-638973776	18.8735	7.95716	No change	No change	Up	Up	1.70479	5.56382e-05	Predicted Protein	-	-	C:GO:0005634; C:GO:0005694; F:GO:0008270; F:GO:0018024; P:GO:0034968	C:nucleus; C:chromosome; F:zinc ion binding; F:histone-lysine N-methyltransferase activity; P:histone lysine methylation	no IPS match	no IPS match
HORVU5Hr1G006040	chr5H:9928230-9932577	27.271	7.92542	No change	No change	Up	Up	1.63443	2.49068e-05	Protein Sine1	-	-	C:GO:0016020; C:GO:0044464; P:GO:0050896	C:membrane; C:cell part; P:response to stimulus	F:GO:0005488; C:GO:0005874; F:GO:0008017	F:binding; C:microtubule; F:microtubule binding
HORVU1Hr1G007790	chr1H:16439562-16441613	18.0884	7.91735	No change	No change	Up	Up	1.7684	0.00012706	Predicted Protein	PF00067.21	p450	F:GO:0005506; C:GO:0016021; F:GO:0016709; F:GO:0020037; P:GO:0044550; P:GO:0055114	F:iron ion binding; C:integral component of membrane; F:oxidoreductase activity, acting on paired donors, with incorporation or reduction of molecular oxygen, NAD(P)H as one donor, and incorporation of one atom of oxygen; F:heme binding; P:secondary metabolite biosynthetic process; P:oxidation-reduction process	F:GO:0005506; F:GO:0016705; F:GO:0020037; P:GO:0055114	F:iron ion binding; F:oxidoreductase activity, acting on paired donors, with incorporation or reduction of molecular oxygen; F:heme binding; P:oxidation-reduction process
HORVU4Hr1G021630	chr4H:111735047-111737653	20.9946	7.87107	No change	No change	Up	Up	1.67077	4.58764e-05	Trna-Specific Adenosine Deaminase 1	PF02137.17	A_deamin	F:GO:0003723; F:GO:0004000; P:GO:0006396	F:RNA binding; F:adenosine deaminase activity; P:RNA processing	F:GO:0003723; F:GO:0004000; P:GO:0006396	F:RNA binding; F:adenosine deaminase activity; P:RNA processing
HORVU1Hr1G080120	chr1H:524583044-524584697	46.0803	7.85593	No change	No change	Up	Up	1.5662	1.14986e-05	Predicted Protein	PF00685.26	Sulfotransfer_1	F:GO:0008146	F:sulfotransferase activity	F:GO:0008146	F:sulfotransferase activity
HORVU7Hr1G028520	chr7H:52383931-52387886	23.6602	7.85543	No change	No change	Up	Up	1.64926	3.6437e-05	Uncharacterized Protein Loc109770362	-	-	P:GO:0006508; F:GO:0008234	P:proteolysis; F:cysteine-type peptidase activity	no GO terms	no GO terms
HORVU5Hr1G046130	chr5H:358438921-358440435	25.6927	7.8483	No change	No change	Up	Up	1.62985	2.89335e-05	-	-	-	-	-	-	-
HORVU3Hr1G093860	chr3H:644296497-644298481	21.0215	7.83949	No change	No change	Up	Up	1.69423	6.65616e-05	Probable Histone Acetyltransferase Hac-Like 1	PF13923.5	zf-C3HC4_2	F:GO:0016740	F:transferase activity	no GO terms	no GO terms
HORVU1Hr1G000860	chr1H:2302018-2309472	17.2293	7.81924	No change	No change	Up	Up	1.71961	9.44513e-05	Putative Disease Resistance Protein Rga4	PF00931.21	NB-ARC	F:GO:0043531	F:ADP binding	F:GO:0043531	F:ADP binding
HORVU3Hr1G039480	chr3H:233010935-233012321	14.4631	7.80946	No change	No change	Up	Up	1.76843	0.000164905	Serine/Arginine-Rich Splicing Factor Rs31	PF00076.21	RRM_1	P:GO:0000398; F:GO:0003723; C:GO:0005681; C:GO:0016021	P:mRNA splicing, via spliceosome; F:RNA binding; C:spliceosomal complex; C:integral component of membrane	P:GO:0000398; F:GO:0003676; C:GO:0005681	P:mRNA splicing, via spliceosome; F:nucleic acid binding; C:spliceosomal complex
HORVU4Hr1G086050	chr4H:633262563-633264769	19.2842	7.80379	No change	No change	Up	Up	1.68434	6.48976e-05	12-Oxophytodienoate Reductase 1	PF00724.19	Oxidored_FMN	C:GO:0005622; F:GO:0010181; F:GO:0016491; P:GO:0055114	C:intracellular; F:FMN binding; F:oxidoreductase activity; P:oxidation-reduction process	F:GO:0003824; F:GO:0010181; F:GO:0016491; P:GO:0055114	F:catalytic activity; F:FMN binding; F:oxidoreductase activity; P:oxidation-reduction process
HORVU4Hr1G020950	chr4H:105312193-105316608	551.98	7.76153	No change	No change	Up	Up	0.516027	3.87447e-48	Methyltransferase-Like Protein 13	-	-	F:GO:0008757; P:GO:0032259	F:S-adenosylmethionine-dependent methyltransferase activity; P:methylation	no GO terms	no GO terms
HORVU2Hr1G000640	chr2H:1466498-1468456	22.3621	7.75903	No change	No change	Up	Up	1.66534	5.77259e-05	-	-	-	-	-	-	-
HORVU1Hr1G018030	chr1H:63949612-63950400	23.8662	7.74587	No change	No change	Up	Up	1.6582	5.48221e-05	Golgin Subfamily A Member 4	-	-	C:GO:0016020	C:membrane	no GO terms	no GO terms
HORVU7Hr1G088510	chr7H:537358087-537363021	20.7771	7.72459	No change	No change	Up	Up	1.67302	6.94833e-05	Amino Acid Permease 1	PF01490.17	Aa_trans	P:GO:0003333; C:GO:0005886; F:GO:0015171; C:GO:0016021	P:amino acid transmembrane transport; C:plasma membrane; F:amino acid transmembrane transporter activity; C:integral component of membrane	no GO terms	no GO terms
HORVU2Hr1G002660	chr2H:6082791-6083559	25.5081	7.71895	No change	No change	Up	Up	1.63785	4.55097e-05	Serine/Threonine-Protein Kinase Pbl13 Isoform X1	PF00069.24	Pkinase	F:GO:0004674; F:GO:0005524; P:GO:0006468	F:protein serine/threonine kinase activity; F:ATP binding; P:protein phosphorylation	F:GO:0004672; F:GO:0005524; P:GO:0006468	F:protein kinase activity; F:ATP binding; P:protein phosphorylation
HORVU2Hr1G003640	chr2H:8567063-8573033	22.2424	7.71168	No change	No change	Up	Up	1.66105	6.22273e-05	Putative Receptor-Like Protein Kinase At4G00960	PF00635.25	Motile_Sperm	F:GO:0004674; F:GO:0005524; C:GO:0005789; P:GO:0006468; F:GO:0043531	F:protein serine/threonine kinase activity; F:ATP binding; C:endoplasmic reticulum membrane; P:protein phosphorylation; F:ADP binding	C:GO:0005789	C:endoplasmic reticulum membrane
HORVU7Hr1G054890	chr7H:222644027-222646598	564.916	7.70965	No change	No change	Up	Up	0.492212	3.5709e-52	B12D Protein	PF06522.10	B12D	C:GO:0016021	C:integral component of membrane	no GO terms	no GO terms
HORVU2Hr1G087340	chr2H:627172608-627174106	16.8219	7.69588	No change	No change	Up	Up	1.71245	0.000118494	-	-	-	-	-	-	-
HORVU7Hr1G049720	chr7H:175068804-175073161	18.7533	7.65446	No change	No change	Up	Up	1.69423	0.000106772	-	-	-	-	-	-	-
HORVU3Hr1G025210	chr3H:99450240-99451008	22.1033	7.64843	No change	No change	Up	Up	1.65668	6.95744e-05	Upf0678 Fatty Acid-Binding Protein-Like Protein At1G79260	PF08768.10	DUF1794	-	-	no GO terms	no GO terms
HORVU4Hr1G071740	chr4H:581790031-581793337	18.4587	7.62894	No change	No change	Up	Up	1.70838	0.000133404	Protein Far1-Related Sequence 5-Like	PF04434.16	SWIM	P:GO:0006355; F:GO:0008270	P:regulation of transcription, DNA-templated; F:zinc ion binding	P:GO:0006355; F:GO:0008270	P:regulation of transcription, DNA-templated; F:zinc ion binding
HORVU2Hr1G040930	chr2H:199608160-199609400	25.6196	7.62501	No change	No change	Up	Up	1.63563	5.71163e-05	Histidine Protein Methyltransferase 1 Homolog	-	-	F:GO:0008168; F:GO:0016740; P:GO:0032259	F:methyltransferase activity; F:transferase activity; P:methylation	no GO terms	no GO terms
HORVU3Hr1G068140	chr3H:517331663-517336255	49.1093	7.61764	No change	No change	Up	Up	1.5434	1.67735e-05	Probable Sulfate Transporter 3.5	PF00916.19; PF01740.20	Sulfate_transp; STAS	C:GO:0005887; F:GO:0008271; P:GO:1902358	C:integral component of plasma membrane; F:secondary active sulfate transmembrane transporter activity; P:sulfate transmembrane transport	F:GO:0008271; P:GO:0008272; F:GO:0015116; C:GO:0016020; C:GO:0016021; P:GO:0055085; P:GO:1902358	F:secondary active sulfate transmembrane transporter activity; P:sulfate transport; F:sulfate transmembrane transporter activity; C:membrane; C:integral component of membrane; P:transmembrane transport; P:sulfate transmembrane transport
HORVU6Hr1G063850	chr6H:432108839-432153835	17.439	7.60085	No change	No change	Up	Up	1.72674	0.000174398	Disease Resistance Protein Rpm1	-	-	F:GO:0042802; F:GO:0043531; C:GO:0044464; P:GO:0050794	F:identical protein binding; F:ADP binding; C:cell part; P:regulation of cellular process	no GO terms	no GO terms
HORVU5Hr1G041570	chr5H:315505247-315506691	21.1111	7.58537	No change	No change	Up	Up	1.67521	0.000102267	Putative Nuclease Harbi1	-	-	F:GO:0003824	F:catalytic activity	no GO terms	no GO terms
HORVU5Hr1G020340	chr5H:93532160-93532996	95.3212	7.57976	No change	No change	Up	Up	1.10011	2.98204e-10	Predicted Protein	-	-	-	-	no IPS match	no IPS match
HORVU5Hr1G057260	chr5H:449552802-449560987	22.3878	7.57838	No change	No change	Up	Up	1.66129	8.83624e-05	Predicted Protein	-	-	-	-	no GO terms	no GO terms
HORVU3Hr1G002120	chr3H:4243073-4246724	28.5129	7.5598	No change	No change	No change	Up	2.57944	0.0251452	Fatty Acyl-Coa Reductase 1-Like	PF07993.11; PF03015.18	NAD_binding_4; Sterile	P:GO:0006629; P:GO:0010345; P:GO:0035336; C:GO:0043231; P:GO:0055114; F:GO:0080019; F:GO:0102965	P:lipid metabolic process; P:suberin biosynthetic process; P:long-chain fatty-acyl-CoA metabolic process; C:intracellular membrane-bounded organelle; P:oxidation-reduction process; F:fatty-acyl-CoA reductase (alcohol-forming) activity; F:alcohol-forming fatty acyl-CoA reductase activity	F:GO:0080019	F:fatty-acyl-CoA reductase (alcohol-forming) activity
HORVU2Hr1G011300	chr2H:22589198-22598385	14.7905	7.54628	No change	No change	Up	Up	1.76318	0.000287394	Putative Disease Resistance Rpp13-Like Protein 3	PF00931.21	NB-ARC	F:GO:0043531	F:ADP binding	F:GO:0043531	F:ADP binding
HORVU2Hr1G022050	chr2H:63080922-63084602	161.47	7.5257	No change	No change	Up	Up	1.25268	6.44667e-08	Serine/Threonine-Protein Kinase Sapk4	PF00069.24	Pkinase	F:GO:0004674; F:GO:0005524; C:GO:0005634; C:GO:0005737; P:GO:0006468; P:GO:0009738; P:GO:0035556	F:protein serine/threonine kinase activity; F:ATP binding; C:nucleus; C:cytoplasm; P:protein phosphorylation; P:abscisic acid-activated signaling pathway; P:intracellular signal transduction	F:GO:0004672; F:GO:0005524; P:GO:0006468	F:protein kinase activity; F:ATP binding; P:protein phosphorylation
HORVU1Hr1G007840	chr1H:16641726-16646282	17.5933	7.52265	No change	No change	Up	Up	1.8478	0.000659298	Predicted Protein	PF00067.21	p450	F:GO:0005506; C:GO:0016021; F:GO:0016709; F:GO:0020037; P:GO:0044550; P:GO:0055114	F:iron ion binding; C:integral component of membrane; F:oxidoreductase activity, acting on paired donors, with incorporation or reduction of molecular oxygen, NAD(P)H as one donor, and incorporation of one atom of oxygen; F:heme binding; P:secondary metabolite biosynthetic process; P:oxidation-reduction process	F:GO:0005506; F:GO:0016705; F:GO:0020037; P:GO:0055114	F:iron ion binding; F:oxidoreductase activity, acting on paired donors, with incorporation or reduction of molecular oxygen; F:heme binding; P:oxidation-reduction process
HORVU6Hr1G014370	chr6H:30603742-30607890	13.9062	7.52092	No change	No change	Up	Up	1.78226	0.000365035	Predicted Protein	PF00646.32	F-box	F:GO:0004842; P:GO:0031146	F:ubiquitin-protein transferase activity; P:SCF-dependent proteasomal ubiquitin-dependent protein catabolic process	F:GO:0005515	F:protein binding
HORVU1Hr1G077830	chr1H:518765963-518770160	14.7508	7.49985	No change	No change	Up	Up	1.75864	0.000304767	Phospholipase D Beta 2-Like	-	-	-	-	no GO terms	no GO terms
HORVU7Hr1G105700	chr7H:617499832-617515666	15.5478	7.49183	No change	No change	Up	Up	1.7459	0.000274757	Beach Domain-Containing Protein B Isoform X1	PF16057.4; PF14844.5; PF02138.17; PF00400.31	DUF4800; PH_BEACH; Beach; WD40	-	-	F:GO:0005515	F:protein binding
HORVU4Hr1G068400	chr4H:565565015-565567943	97.4504	7.48879	No change	No change	Up	Up	1.09904	4.9236e-10	Probable V-Type Proton Atpase Subunit H	PF03224.13	V-ATPase_H_N	C:GO:0000221; C:GO:0000325; C:GO:0005794; C:GO:0005886; P:GO:0007035; C:GO:0009507; P:GO:0015991; F:GO:0046961	C:vacuolar proton-transporting V-type ATPase, V1 domain; C:plant-type vacuole; C:Golgi apparatus; C:plasma membrane; P:vacuolar acidification; C:chloroplast; P:ATP hydrolysis coupled proton transport; F:proton-transporting ATPase activity, rotational mechanism	F:GO:0005488	F:binding
HORVU2Hr1G123290	chr2H:755062922-755064295	43.5795	7.48322	No change	No change	Up	Up	1.55554	2.94601e-05	Predicted Protein	-	-	-	-	no GO terms	no GO terms
HORVU4Hr1G089330	chr4H:642198982-642202056	42.3274	7.48072	No change	No change	Up	Up	1.55197	2.82947e-05	Naringenin,2-Oxoglutarate 3-Dioxygenase	PF14226.5	DIOX_N	P:GO:0006508; F:GO:0008234; P:GO:0015743; C:GO:0016021; F:GO:0016491; F:GO:0046872; P:GO:0055114	P:proteolysis; F:cysteine-type peptidase activity; P:malate transport; C:integral component of membrane; F:oxidoreductase activity; F:metal ion binding; P:oxidation-reduction process	no GO terms	no GO terms
HORVU7Hr1G117350	chr7H:644982217-645001814	45.193	7.47904	No change	No change	Up	Up	1.55384	2.91835e-05	-	-	-	-	-	-	-
HORVU0Hr1G020420	chrUn:107206242-107207384	15.3739	7.45982	No change	No change	Up	Up	1.7226	0.000234576	16.0 Kda Heat Shock Protein, Peroxisomal	PF00011.20	HSP20	P:GO:0000302; C:GO:0005782; P:GO:0006457; P:GO:0009408	P:response to reactive oxygen species; C:peroxisomal matrix; P:protein folding; P:response to heat	no GO terms	no GO terms
HORVU6Hr1G016670	chr6H:37713567-37716707	219.246	7.45905	No change	No change	Up	Up	0.718091	6.30999e-23	Golgin Subfamily A Member 4 Isoform X1	-	-	C:GO:0016021	C:integral component of membrane	no GO terms	no GO terms
HORVU4Hr1G000350	chr4H:675526-718067	16.1997	7.45279	No change	No change	Up	Up	1.76445	0.000359105	Putative Disease Resistance Protein Rga4	PF00931.21	NB-ARC	F:GO:0043531	F:ADP binding	F:GO:0043531	F:ADP binding
HORVU4Hr1G083690	chr4H:626399015-626402031	41.8422	7.45217	No change	No change	Up	Up	1.54813	2.91507e-05	Auxin Response Factor 4	-	-	F:GO:0003677; C:GO:0005634; P:GO:0006355; P:GO:0009734	F:DNA binding; C:nucleus; P:regulation of transcription, DNA-templated; P:auxin-activated signaling pathway	no GO terms	no GO terms
HORVU0Hr1G003770	chrUn:17234602-17235024	12.618	7.44708	No change	No change	Up	Up	1.80123	0.000515289	60S Ribosomal Protein L37	PF01907.18	Ribosomal_L37e	C:GO:0000786; F:GO:0003677; F:GO:0003735; P:GO:0006412; F:GO:0019843; C:GO:0022625; F:GO:0046872	C:nucleosome; F:DNA binding; F:structural constituent of ribosome; P:translation; F:rRNA binding; C:cytosolic large ribosomal subunit; F:metal ion binding	F:GO:0003735; C:GO:0005622; C:GO:0005840; P:GO:0006412	F:structural constituent of ribosome; C:intracellular; C:ribosome; P:translation
HORVU1Hr1G082320	chr1H:529547370-529549266	12.9988	7.42891	No change	No change	Up	Up	1.80814	0.000570639	Predicted Protein	PF09811.8	Yae1_N	F:GO:0016740; P:GO:0042273	F:transferase activity; P:ribosomal large subunit biogenesis	no GO terms	no GO terms
HORVU1Hr1G043450	chr1H:315520107-315523453	37.2652	7.42042	No change	No change	Up	Up	1.56195	3.86227e-05	Glutathione S-Transferase T3 Isoform X2	PF14303.5	NAM-associated	F:GO:0004364; C:GO:0005840; P:GO:0006749	F:glutathione transferase activity; C:ribosome; P:glutathione metabolic process	no GO terms	no GO terms
HORVU6Hr1G084110	chr6H:553275130-553276091	12.2678	7.40504	No change	No change	Up	Up	1.80882	0.000603189	Lrr Receptor-Like Serine/Threonine-Protein Kinase Efr	PF14111.5	DUF4283	F:GO:0003676; F:GO:0008270; C:GO:0016020; C:GO:0016021; F:GO:0016301; P:GO:0016310	F:nucleic acid binding; F:zinc ion binding; C:membrane; C:integral component of membrane; F:kinase activity; P:phosphorylation	no GO terms	no GO terms
HORVU1Hr1G004030	chr1H:8619138-8622763	46.4836	7.39875	No change	No change	Up	Up	1.55058	3.50042e-05	Disease Resistance Protein Rpp13	PF00931.21	NB-ARC	F:GO:0043531	F:ADP binding	F:GO:0043531	F:ADP binding
HORVU6Hr1G092020	chr6H:576833100-576839693	28.4352	7.39614	No change	No change	Up	Up	1.64765	0.00012095	Receptor Kinase-Like Protein Xa21	PF08263.11; PF00560.32; PF13855.5	LRRNT_2; LRR_1; LRR_8	F:GO:0016301; P:GO:0016310	F:kinase activity; P:phosphorylation	F:GO:0005515	F:protein binding
HORVU3Hr1G025450	chr3H:100887637-100888272	14.1133	7.38439	No change	No change	Up	Up	1.77627	0.000470086	Transposon Protein, Putative, Mutator Sub-Class	-	-	F:GO:0003676; F:GO:0008270; C:GO:0016020; C:GO:0016021; F:GO:0043531	F:nucleic acid binding; F:zinc ion binding; C:membrane; C:integral component of membrane; F:ADP binding	F:GO:0008270	F:zinc ion binding
HORVU2Hr1G003260	chr2H:7096980-7097129	81.4632	7.36321	No change	No change	Up	Up	1.11098	1.62395e-09	-	-	-	-	-	-	-
HORVU7Hr1G000010	chr7H:2-6300	14.0831	7.36032	No change	No change	Up	Up	1.77236	0.000478973	F-Box/Kelch-Repeat Protein Skip11	PF01344.24	Kelch_1	F:GO:0003676; C:GO:0005737; F:GO:0009055; F:GO:0015035; C:GO:0019005; P:GO:0022900; P:GO:0030162; F:GO:0031625; P:GO:0043161; F:GO:0043531; P:GO:0045454	F:nucleic acid binding; C:cytoplasm; F:electron transfer activity; F:protein disulfide oxidoreductase activity; C:SCF ubiquitin ligase complex; P:electron transport chain; P:regulation of proteolysis; F:ubiquitin protein ligase binding; P:proteasome-mediated ubiquitin-dependent protein catabolic process; F:ADP binding; P:cell redox homeostasis	F:GO:0005515	F:protein binding
HORVU7Hr1G022700	chr7H:33541992-33544275	16.2183	7.30619	No change	No change	Up	Up	1.72983	0.000359217	Probable Magnesium Transporter Nipa2 Isoform X1	PF05653.13	Mg_trans_NIPA	C:GO:0005769; C:GO:0005886; F:GO:0015095; C:GO:0016021; P:GO:1903830	C:early endosome; C:plasma membrane; F:magnesium ion transmembrane transporter activity; C:integral component of membrane; P:magnesium ion transmembrane transport	F:GO:0015095; P:GO:0015693; C:GO:0016021	F:magnesium ion transmembrane transporter activity; P:magnesium ion transport; C:integral component of membrane
HORVU6Hr1G074560	chr6H:514756234-514762527	15.8337	7.29954	No change	No change	Up	Up	1.74066	0.000406173	Brct Domain-Containing Protein At4G02110	PF12738.6	PTCB-BRCT	F:GO:0046872	F:metal ion binding	no GO terms	no GO terms
HORVU5Hr1G017930	chr5H:71436481-71442567	70.392	7.29151	No change	No change	Up	Up	1.12231	3.71309e-09	Protein Far1-Related Sequence 5-Like	PF03101.14	FAR1	P:GO:0006355; F:GO:0008270	P:regulation of transcription, DNA-templated; F:zinc ion binding	P:GO:0006355	P:regulation of transcription, DNA-templated
HORVU6Hr1G036690	chr6H:181743742-181745075	19.0381	7.28234	No change	No change	Up	Up	1.70183	0.000288033	F-Box/Kelch-Repeat Protein At1G80440	-	-	C:GO:0005737; C:GO:0019005; P:GO:0030162; F:GO:0031625; P:GO:0043161	C:cytoplasm; C:SCF ubiquitin ligase complex; P:regulation of proteolysis; F:ubiquitin protein ligase binding; P:proteasome-mediated ubiquitin-dependent protein catabolic process	no GO terms	no GO terms
HORVU2Hr1G055170	chr2H:342023579-342025014	16.6972	7.25279	No change	No change	Up	Up	1.72594	0.000392606	Tyrosine-Sulfated Glycopeptide Receptor 1	PF13855.5	LRR_8	F:GO:0004674; F:GO:0005524; P:GO:0006468; C:GO:0016021	F:protein serine/threonine kinase activity; F:ATP binding; P:protein phosphorylation; C:integral component of membrane	F:GO:0005515	F:protein binding
HORVU3Hr1G098340	chr3H:658330794-658332414	14.0428	7.25084	No change	No change	No change	Up	1.98785	0.00301342	Esterase Pir7B-Like	PF12697.6	Abhydrolase_6	F:GO:0052689	F:carboxylic ester hydrolase activity	no GO terms	no GO terms
HORVU1Hr1G015620	chr1H:46657594-46658954	124.868	7.23275	No change	No change	Up	Up	0.927675	5.09169e-13	Os03G0300100	-	-	-	-	no IPS match	no IPS match
HORVU1Hr1G004750	chr1H:9845940-9851287	11.1132	7.23041	No change	No change	Up	Up	1.85941	0.00131258	Protein Rf1, Mitochondrial	PF01535.19; PF13041.5; PF12854.6	PPR; PPR_2; PPR_1	F:GO:0003723; F:GO:0004519; P:GO:0009451; C:GO:0043231	F:RNA binding; F:endonuclease activity; P:RNA modification; C:intracellular membrane-bounded organelle	F:GO:0005515	F:protein binding
HORVU0Hr1G007790	chrUn:44536795-44537524	12.5565	7.22384	No change	No change	Up	Up	1.80064	0.000823292	Predicted Protein	-	-	-	-	no GO terms	no GO terms
HORVU5Hr1G119490	chr5H:655833482-655835517	11.8737	7.15531	No change	No change	Up	Up	1.85176	0.00143662	Electron Transfer Flavoprotein Subunit Alpha, Mitochondrial	PF01012.20	ETF	F:GO:0005507; C:GO:0005759; F:GO:0009055; P:GO:0022900; P:GO:0033539; F:GO:0050660	F:copper ion binding; C:mitochondrial matrix; F:electron transfer activity; P:electron transport chain; P:fatty acid beta-oxidation using acyl-CoA dehydrogenase; F:flavin adenine dinucleotide binding	no GO terms	no GO terms
HORVU0Hr1G021500	chrUn:112483520-112487361	292.173	7.13649	No change	No change	Up	Up	0.553083	2.31627e-35	Exocyst Complex Component Exo70B1-Like	PF03081.14	Exo70	C:GO:0000145; P:GO:0006887	C:exocyst; P:exocytosis	C:GO:0000145; P:GO:0006887	C:exocyst; P:exocytosis
HORVU7Hr1G083680	chr7H:504435134-504435863	11.7932	7.12811	No change	No change	No change	Up	1.85584	0.00155774	Predicted Protein	-	-	-	-	no GO terms	no GO terms
HORVU7Hr1G028510	chr7H:52378832-52381375	9.90685	7.12377	No change	No change	Up	Up	1.91023	0.00227615	Hypothetical Protein Triur3_06013	-	-	F:GO:0003677; C:GO:0005634; P:GO:0006351; P:GO:0006355; F:GO:0015098; P:GO:0015689; C:GO:0016020; C:GO:0016021	F:DNA binding; C:nucleus; P:transcription, DNA-templated; P:regulation of transcription, DNA-templated; F:molybdate ion transmembrane transporter activity; P:molybdate ion transport; C:membrane; C:integral component of membrane	F:GO:0003677	F:DNA binding
HORVU3Hr1G080450	chr3H:588837615-588839689	12.5143	7.11041	No change	No change	Up	Up	1.80141	0.00105444	Putative Tld Family Protein Isoform X1	PF07534.15	TLD	-	-	no GO terms	no GO terms
ENSRNA049480867	chr5H:8053035-8053120	10.3615	7.03553	No change	No change	Up	Up	1.87104	0.00204733	-	-	-	-	-	-	-
HORVU3Hr1G107350	chr3H:672958202-672960937	574.204	6.99917	No change	No change	Up	Up	0.388901	5.75433e-69	Probable Glutathione S-Transferase	PF13417.5; PF00043.24	GST_N_3; GST_C	F:GO:0016740	F:transferase activity	F:GO:0005515	F:protein binding
HORVU2Hr1G095090	chr2H:667938402-667940012	12.6352	6.99688	No change	No change	Up	Up	1.79799	0.00129749	Predicted Protein	-	-	F:GO:0008270	F:zinc ion binding	no GO terms	no GO terms
HORVU4Hr1G068780	chr4H:567058221-567059264	11.2745	6.96013	No change	No change	Up	Up	1.92384	0.0033197	Ror1	-	-	F:GO:0003676	F:nucleic acid binding	no IPS match	no IPS match
HORVU2Hr1G058760	chr2H:384460358-384467747	10.6699	6.95218	No change	No change	No change	Up	1.92464	0.00338083	Hypothetical Protein	-	-	-	-	no GO terms	no GO terms
HORVU2Hr1G103350	chr2H:699822234-699830578	22.2535	6.9387	No change	No change	Up	Up	1.66241	0.00043902	-	-	-	-	-	-	-
HORVU6Hr1G036770	chr6H:182690966-182692781	66.7638	6.93132	No change	No change	Up	Up	1.13114	3.27323e-08	Mannan Endo-1,4-Beta-Mannosidase 8	-	-	P:GO:0009845; F:GO:0016985; P:GO:0046355	P:seed germination; F:mannan endo-1,4-beta-mannosidase activity; P:mannan catabolic process	no GO terms	no GO terms
HORVU3Hr1G002440	chr3H:6029923-6030198	12.0822	6.91805	No change	No change	Up	Up	1.82628	0.00185864	Glycerophosphodiester Phosphodiesterase Protein Kinase Domain-Containing Gdpdl2 Isoform X2	-	-	F:GO:0004672; F:GO:0005524; P:GO:0006468; C:GO:0016021	F:protein kinase activity; F:ATP binding; P:protein phosphorylation; C:integral component of membrane	no GO terms	no GO terms
HORVU0Hr1G014880	chrUn:82295037-82302256	13.2706	6.91292	No change	No change	Up	Up	1.79182	0.0014674	Lrr Receptor-Like Serine/Threonine-Protein Kinase Fls2	PF13855.5	LRR_8	C:GO:0016020	C:membrane	F:GO:0005515	F:protein binding
HORVU7Hr1G043930	chr7H:135461391-135462424	16.5559	6.91268	No change	No change	Up	Up	1.73119	0.000883918	Dead-Box Atp-Dependent Rna Helicase 8-Like	PF00271.30	Helicase_C	F:GO:0003676; F:GO:0004386; F:GO:0005524	F:nucleic acid binding; F:helicase activity; F:ATP binding	no GO terms	no GO terms
HORVU5Hr1G112620	chr5H:639852618-639855184	11.0583	6.90293	No change	No change	Up	Up	1.87399	0.00267373	Predicted Protein	-	-	P:GO:0009908; C:GO:0016020; P:GO:0030154	P:flower development; C:membrane; P:cell differentiation	no GO terms	no GO terms
HORVU3Hr1G005810	chr3H:14179537-14182200	8.6717	6.88737	No change	No change	Up	Up	1.94743	0.00430589	Aromatic-L-Amino-Acid Decarboxylase	PF00282.18	Pyridoxal_deC	F:GO:0016829; P:GO:0019752	F:lyase activity; P:carboxylic acid metabolic process	F:GO:0003824; F:GO:0016831; P:GO:0019752; F:GO:0030170	F:catalytic activity; F:carboxy-lyase activity; P:carboxylic acid metabolic process; F:pyridoxal phosphate binding
HORVU4Hr1G076680	chr4H:601269504-601271105	8.15535	6.87895	No change	No change	No change	Up	1.90994	0.00348836	Rubisco Large Subunit-Binding Protein Subunit Beta, Chloroplastic	PF00118.23	Cpn60_TCP1	F:GO:0005524; C:GO:0005739; C:GO:0005829; P:GO:0006458; P:GO:0007005; C:GO:0009507; P:GO:0042026; F:GO:0044183; F:GO:0051082; P:GO:0061077	F:ATP binding; C:mitochondrion; C:cytosol; P:'de novo' protein folding; P:mitochondrion organization; C:chloroplast; P:protein refolding; F:protein binding involved in protein folding; F:unfolded protein binding; P:chaperone-mediated protein folding	F:GO:0005524; C:GO:0005737; P:GO:0006457; P:GO:0042026	F:ATP binding; C:cytoplasm; P:protein folding; P:protein refolding
HORVU3Hr1G110520	chr3H:681786440-681789204	11.2021	6.87883	No change	No change	Up	Up	1.84694	0.00231373	Kinesin-Like Protein Kin-8B	-	-	P:GO:0000070; F:GO:0003777; F:GO:0005524; C:GO:0005871; C:GO:0005874; P:GO:0007018; P:GO:0007019; F:GO:0008017; F:GO:0016887	P:mitotic sister chromatid segregation; F:microtubule motor activity; F:ATP binding; C:kinesin complex; C:microtubule; P:microtubule-based movement; P:microtubule depolymerization; F:microtubule binding; F:ATPase activity	no IPS match	no IPS match
HORVU5Hr1G077260	chr5H:553078965-553081830	10.5031	6.8763	No change	No change	No change	Up	1.88694	0.0030432	Uncharacterized Protein Loc109744952	-	-	-	-	no GO terms	no GO terms
ENSRNA049480891	chr5H:8053257-8053353	10.506	6.85797	No change	No change	Up	Up	1.86547	0.00274127	-	-	-	-	-	-	-
HORVU6Hr1G074910	chr6H:516329882-516333868	7.93862	6.85513	No change	No change	Up	Up	1.98311	0.00554458	-	-	-	-	-	-	-
HORVU7Hr1G000110	chr7H:131811-135943	10.7236	6.85178	No change	No change	Up	Up	1.87712	0.00298498	Putative Disease Resistance Rpp13-Like Protein 3 Isoform X1	-	-	F:GO:0003824; F:GO:0043531; P:GO:0044237	F:catalytic activity; F:ADP binding; P:cellular metabolic process	no GO terms	no GO terms
HORVU7Hr1G109360	chr7H:627839636-627840404	10.0798	6.80515	No change	No change	Up	Up	1.89107	0.00352296	Putative Transporter Arsb	-	-	F:GO:0015105; P:GO:0015700; C:GO:0016021; P:GO:0055085	F:arsenite transmembrane transporter activity; P:arsenite transport; C:integral component of membrane; P:transmembrane transport	no GO terms	no GO terms
HORVU4Hr1G072540	chr4H:585682830-585684499	7.70272	6.78812	No change	No change	Up	Up	2.01679	0.00728734	Gibberellin 2-Beta-Dioxygenase 8	PF14226.5; PF03171.19	DIOX_N; 2OG-FeII_Oxy	P:GO:0009686; F:GO:0045543; F:GO:0046872; P:GO:0055114	P:gibberellin biosynthetic process; F:gibberellin 2-beta-dioxygenase activity; F:metal ion binding; P:oxidation-reduction process	F:GO:0016491; P:GO:0055114	F:oxidoreductase activity; P:oxidation-reduction process
HORVU3Hr1G109620	chr3H:678888888-678890551	9.11583	6.77955	No change	No change	No change	Up	2.22636	0.0183982	L-Gulonolactone Oxidase 2	PF04030.13	ALO	F:GO:0003885; C:GO:0016021; P:GO:0055114; F:GO:0071949	F:D-arabinono-1,4-lactone oxidase activity; C:integral component of membrane; P:oxidation-reduction process; F:FAD binding	F:GO:0003824; F:GO:0003885; C:GO:0016020; F:GO:0050660; P:GO:0055114	F:catalytic activity; F:D-arabinono-1,4-lactone oxidase activity; C:membrane; F:flavin adenine dinucleotide binding; P:oxidation-reduction process
HORVU5Hr1G087320	chr5H:578411633-578422050	38.9811	6.76113	No change	No change	Up	Up	1.65112	0.000601258	Alpha/Beta-Hydrolases Superfamily Protein	PF12146.7	Hydrolase_4	F:GO:0016787	F:hydrolase activity	F:GO:0003824	F:catalytic activity
ENSRNA049480871	chr5H:8051635-8051719	7.80418	6.72455	No change	No change	No change	Up	1.97823	0.00659396	-	-	-	-	-	-	-
HORVU6Hr1G010100	chr6H:17883059-17888933	27.6649	6.7219	No change	No change	Up	Up	1.60501	0.000415157	Disease Resistance Protein Rga2-Like	PF00931.21	NB-ARC	F:GO:0043531	F:ADP binding	F:GO:0043531	F:ADP binding
ENSRNA049480851	chr5H:8050961-8051043	7.18798	6.70939	No change	No change	Up	Up	2.04963	0.00961751	-	-	-	-	-	-	-
HORVU6Hr1G028590	chr6H:113271549-113272706	6.387	6.68229	No change	No change	No change	Up	2.1596	0.0160434	Uncharacterized Protein Loc109781672	-	-	-	-	no GO terms	no GO terms
HORVU3Hr1G068810	chr3H:521248083-521251499	7.31773	6.67592	No change	No change	Up	Up	2.04244	0.00973706	-	-	-	-	-	-	-
HORVU3Hr1G069140	chr3H:524286202-524287200	5.4416	6.62616	No change	No change	No change	Up	2.26978	0.0259199	Oil Body-Associated Protein 2B-Like	PF06884.10	DUF1264	-	-	no GO terms	no GO terms
HORVU2Hr1G004140	chr2H:9338903-9340003	8.96002	6.61963	No change	No change	Up	Up	1.93011	0.0060125	Cc-Nbs-Lrr Resistance Protein Mla13	-	-	F:GO:0043531	F:ADP binding	no GO terms	no GO terms
HORVU1Hr1G004060	chr1H:8673974-8678244	10.6403	6.61778	No change	No change	Up	Up	1.91194	0.00545505	Af427791_11 Rgh2A	PF00931.21	NB-ARC	C:GO:0000145; F:GO:0003824; P:GO:0006887; F:GO:0030246; F:GO:0043531	C:exocyst; F:catalytic activity; P:exocytosis; F:carbohydrate binding; F:ADP binding	F:GO:0043531	F:ADP binding
HORVU3Hr1G063560	chr3H:485179605-485180902	11.8726	6.61338	No change	No change	Up	Up	1.84511	0.00367609	Electron Transfer Flavoprotein Subunit Alpha Mitochondrial	-	-	F:GO:0005507; C:GO:0005739; F:GO:0009055; P:GO:0022900; F:GO:0050660	F:copper ion binding; C:mitochondrion; F:electron transfer activity; P:electron transport chain; F:flavin adenine dinucleotide binding	no IPS match	no IPS match
HORVU3Hr1G096960	chr3H:654830676-654834224	10.3432	6.59791	No change	No change	Up	Up	1.87715	0.00461215	-	-	-	-	-	-	-
HORVU5Hr1G027130	chr5H:154231893-154235809	562.527	6.57634	No change	No change	Up	Up	0.375013	1.89265e-65	-	-	-	-	-	-	-
HORVU4Hr1G073550	chr4H:590317029-590317289	7.96432	6.5376	No change	No change	Up	Up	2.00872	0.0101483	-	-	-	-	-	-	-
HORVU1Hr1G004040	chr1H:8634261-8642138	12.0931	6.53599	No change	No change	Up	Up	1.87518	0.00505897	Af427791_11 Rgh2A	PF00931.21	NB-ARC	C:GO:0000145; F:GO:0003824; P:GO:0006887; F:GO:0030246; F:GO:0043531	C:exocyst; F:catalytic activity; P:exocytosis; F:carbohydrate binding; F:ADP binding	F:GO:0043531	F:ADP binding
HORVU2Hr1G056280	chr2H:355284236-355288539	230.264	6.53502	No change	No change	Up	Up	0.552262	1.03842e-29	Predicted Protein	-	-	-	-	no GO terms	no GO terms
HORVU1Hr1G002090	chr1H:4283363-4286324	12.408	6.46575	No change	No change	No change	Up	1.93789	0.00793655	Arginine Decarboxylase 2	PF02784.15	Orn_Arg_deC_N	P:GO:0006527; P:GO:0008295; F:GO:0008792; P:GO:0009446	P:arginine catabolic process; P:spermidine biosynthetic process; F:arginine decarboxylase activity; P:putrescine biosynthetic process	F:GO:0003824; P:GO:0006527; P:GO:0008295; F:GO:0008792	F:catalytic activity; P:arginine catabolic process; P:spermidine biosynthetic process; F:arginine decarboxylase activity
HORVU6Hr1G080640	chr6H:542459695-542461156	5.70333	6.46527	No change	No change	No change	Up	2.12508	0.0185321	Leaf Rust 10 Disease-Resistance Locus Receptor-Like Protein Kinase-Like 1.2 Isoform X1	PF00069.24	Pkinase	F:GO:0004674; F:GO:0005524; P:GO:0006468; C:GO:0016021; F:GO:0030247	F:protein serine/threonine kinase activity; F:ATP binding; P:protein phosphorylation; C:integral component of membrane; F:polysaccharide binding	F:GO:0004672; F:GO:0005524; P:GO:0006468	F:protein kinase activity; F:ATP binding; P:protein phosphorylation
HORVU4Hr1G052280	chr4H:432355677-432356312	7.98596	6.45728	No change	No change	No change	Up	1.9263	0.00756893	Enoyl-Coa Hydratase 2 Peroxisomal	PF01575.18	MaoC_dehydratas	F:GO:0004586; C:GO:0005737; P:GO:0033387	F:ornithine decarboxylase activity; C:cytoplasm; P:putrescine biosynthetic process from ornithine	no GO terms	no GO terms
HORVU6Hr1G066430	chr6H:459827463-459830980	66.928	6.45329	No change	No change	Up	Up	0.967742	1.25429e-09	Phosphoethanolamine N-Methyltransferase 1	PF08241.11	Methyltransf_11	F:GO:0000234; C:GO:0005737; P:GO:0006656; P:GO:0032259	F:phosphoethanolamine N-methyltransferase activity; C:cytoplasm; P:phosphatidylcholine biosynthetic process; P:methylation	F:GO:0000234; P:GO:0006656; P:GO:0008152; F:GO:0008168	F:phosphoethanolamine N-methyltransferase activity; P:phosphatidylcholine biosynthetic process; P:metabolic process; F:methyltransferase activity
HORVU3Hr1G116370	chr3H:695816934-695818046	12.4816	6.45018	No change	No change	Up	Up	1.82742	0.00440051	Predicted Protein	-	-	-	-	no IPS match	no IPS match
HORVU6Hr1G008540	chr6H:15658618-15671011	7.20909	6.44351	No change	No change	Up	Up	2.03204	0.0129375	Predicted Protein	-	-	F:GO:0008270	F:zinc ion binding	no GO terms	no GO terms
HORVU6Hr1G026820	chr6H:103658567-103659752	8.18511	6.44348	No change	No change	Up	Up	1.96669	0.00953262	Thioredoxin-Like Protein Cxxs1	PF00085.19	Thioredoxin	F:GO:0003756; F:GO:0004791; C:GO:0005829; P:GO:0006662; F:GO:0015035; C:GO:0016021; F:GO:0016671; P:GO:0034599; P:GO:0045454; F:GO:0047134; P:GO:0055114; P:GO:0098869	F:protein disulfide isomerase activity; F:thioredoxin-disulfide reductase activity; C:cytosol; P:glycerol ether metabolic process; F:protein disulfide oxidoreductase activity; C:integral component of membrane; F:oxidoreductase activity, acting on a sulfur group of donors, disulfide as acceptor; P:cellular response to oxidative stress; P:cell redox homeostasis; F:protein-disulfide reductase activi…	P:GO:0006662; F:GO:0015035; P:GO:0045454	P:glycerol ether metabolic process; F:protein disulfide oxidoreductase activity; P:cell redox homeostasis
HORVU2Hr1G113110	chr2H:727358863-727362345	8.15379	6.43321	No change	No change	Up	Up	2.16196	0.0221999	Acyl Transferase 1	PF02458.14	Transferase	F:GO:0016747	F:transferase activity, transferring acyl groups other than amino-acyl groups	F:GO:0016747	F:transferase activity, transferring acyl groups other than amino-acyl groups
HORVU6Hr1G011850	chr6H:22018357-22019132	61.5613	6.41583	No change	No change	Up	Up	1.14846	6.423e-07	Predicted Protein	-	-	-	-	no GO terms	no GO terms
HORVU5Hr1G082050	chr5H:566151569-566155222	132.453	6.41097	No change	No change	Up	Up	0.756431	2.72032e-15	Predicted Protein	PF07762.13	DUF1618	-	-	no GO terms	no GO terms
HORVU7Hr1G066130	chr7H:333365610-333367076	6.0351	6.41057	No change	No change	No change	Up	2.16407	0.0230461	Leaf Rust 10 Disease-Resistance Locus Receptor-Like Protein Kinase-Like 1.2 Isoform X2	PF07714.16	Pkinase_Tyr	F:GO:0004674; F:GO:0005524; P:GO:0006468; C:GO:0016021; F:GO:0030247	F:protein serine/threonine kinase activity; F:ATP binding; P:protein phosphorylation; C:integral component of membrane; F:polysaccharide binding	F:GO:0004672; F:GO:0005524; P:GO:0006468	F:protein kinase activity; F:ATP binding; P:protein phosphorylation
HORVU3Hr1G108280	chr3H:674750258-674750590	5.40609	6.40719	No change	No change	No change	Up	2.23708	0.0299882	Predicted Protein	-	-	-	-	no GO terms	no GO terms
HORVU5Hr1G117680	chr5H:651009358-651011072	8.42805	6.40297	No change	No change	No change	Up	1.90324	0.00732214	Guanine Deaminase	PF00383.22	dCMP_cyt_deam_1	C:GO:0005829; F:GO:0008270; P:GO:0009451; F:GO:0047974	C:cytosol; F:zinc ion binding; P:RNA modification; F:guanosine deaminase activity	F:GO:0003824; F:GO:0008270; F:GO:0016787	F:catalytic activity; F:zinc ion binding; F:hydrolase activity
HORVU4Hr1G055720	chr4H:467766032-467767915	58.2127	6.38408	No change	No change	Up	Up	0.997919	6.89347e-09	-	-	-	-	-	-	-
HORVU2Hr1G058740	chr2H:384459078-384459969	7.77198	6.38133	No change	No change	Up	Up	2.00055	0.0122206	Wd Repeat-Containing Protein 26	-	-	P:GO:0006508; F:GO:0008234; C:GO:0016020; C:GO:0016021	P:proteolysis; F:cysteine-type peptidase activity; C:membrane; C:integral component of membrane	no IPS match	no IPS match
HORVU2Hr1G063550	chr2H:429704172-429706797	286.955	6.37929	No change	No change	Up	Up	0.489191	4.05028e-36	Protein Far-Red Impaired Response 1-Like Isoform X1	PF03101.14; PF10551.8; PF04434.16	FAR1; MULE; SWIM	P:GO:0006355; F:GO:0008270; C:GO:0016021	P:regulation of transcription, DNA-templated; F:zinc ion binding; C:integral component of membrane	P:GO:0006355; F:GO:0008270	P:regulation of transcription, DNA-templated; F:zinc ion binding
HORVU0Hr1G031810	chrUn:189236782-189239852	17.8031	6.37802	No change	No change	Up	Up	1.68454	0.00186882	Auxin Response Factor 10	-	-	F:GO:0003677; C:GO:0005634; P:GO:0006355; P:GO:0009734	F:DNA binding; C:nucleus; P:regulation of transcription, DNA-templated; P:auxin-activated signaling pathway	no GO terms	no GO terms
HORVU7Hr1G091370	chr7H:558221188-558223155	7.99173	6.36893	No change	No change	Up	Up	2.00244	0.0125603	F-Box Protein At4G00755	-	-	-	-	no GO terms	no GO terms
HORVU2Hr1G006620	chr2H:13862700-13867039	8.22988	6.36286	No change	No change	No change	Up	2.02207	0.0138294	Predicted Protein	-	-	C:GO:0005886; P:GO:0006952; P:GO:0007165	C:plasma membrane; P:defense response; P:signal transduction	no GO terms	no GO terms
HORVU2Hr1G076960	chr2H:556442074-556442346	6.02139	6.36174	No change	No change	No change	Up	2.13433	0.0219195	-	-	-	-	-	-	-
HORVU2Hr1G116780	chr2H:738909626-738910199	10.2609	6.3576	No change	No change	Up	Up	1.88167	0.00702734	Predicted Protein	PF12609.7	DUF3774	-	-	no GO terms	no GO terms
HORVU3Hr1G091670	chr3H:636223940-636228054	6.60834	6.35494	No change	No change	No change	Up	2.12483	0.0213647	Transcription Initiation Factor Tfiid Subunit 9	PF02291.14	TFIID-31kDa	F:GO:0003743; C:GO:0005669; P:GO:0006352; P:GO:0006413; F:GO:0046982	F:translation initiation factor activity; C:transcription factor TFIID complex; P:DNA-templated transcription, initiation; P:translational initiation; F:protein heterodimerization activity	C:GO:0005669; P:GO:0006352; F:GO:0046982	C:transcription factor TFIID complex; P:DNA-templated transcription, initiation; F:protein heterodimerization activity
HORVU2Hr1G108490	chr2H:714379383-714385493	17.5527	6.3549	No change	No change	Up	Up	1.72992	0.00276797	G-Type Lectin S-Receptor-Like Serine/Threonine-Protein Kinase B120 Isoform X1	PF01453.23; PF00954.19	B_lectin; S_locus_glycop	F:GO:0004674; F:GO:0005524; P:GO:0006468; C:GO:0016020; P:GO:0048544	F:protein serine/threonine kinase activity; F:ATP binding; P:protein phosphorylation; C:membrane; P:recognition of pollen	P:GO:0048544	P:recognition of pollen
HORVU3Hr1G011950	chr3H:26156857-26159551	4.64032	6.3466	No change	No change	No change	Up	2.30818	0.0399396	-	-	-	-	-	-	-
HORVU2Hr1G099020	chr2H:686061006-686065327	5.22538	6.33894	No change	No change	No change	Up	2.21	0.0297046	---Na---	-	-	-	-	no IPS match	no IPS match
HORVU7Hr1G000050	chr7H:50769-51791	5.89516	6.31132	No change	No change	No change	Up	2.20132	0.0297882	Putative Disease Resistance Rpp13-Like Protein 3 Isoform X1	-	-	F:GO:0003676; C:GO:0005623; F:GO:0009055; F:GO:0015035; P:GO:0022900; F:GO:0043531; P:GO:0045454	F:nucleic acid binding; C:cell; F:electron transfer activity; F:protein disulfide oxidoreductase activity; P:electron transport chain; F:ADP binding; P:cell redox homeostasis	no GO terms	no GO terms
HORVU7Hr1G088770	chr7H:539033218-539033691	5.52248	6.3113	No change	No change	No change	Up	2.17846	0.0274181	Predicted Protein	-	-	-	-	no GO terms	no GO terms
HORVU7Hr1G053370	chr7H:208501420-208508696	23.4819	6.29496	No change	No change	Up	Up	1.62909	0.00143662	Protein Alp1-Like Isoform X1	-	-	-	-	no GO terms	no GO terms
HORVU4Hr1G041180	chr4H:320551888-320552064	8.05354	6.29184	No change	No change	No change	Up	1.97325	0.0122674	-	-	-	-	-	-	-
HORVU1Hr1G007720	chr1H:16055766-16057969	5.23346	6.29157	No change	No change	No change	Up	2.32699	0.0444674	7-Deoxyloganetin Glucosyltransferase	PF00201.17	UDPGT	P:GO:0008152; C:GO:0043231; F:GO:0080043; F:GO:0080044	P:metabolic process; C:intracellular membrane-bounded organelle; F:quercetin 3-O-glucosyltransferase activity; F:quercetin 7-O-glucosyltransferase activity	P:GO:0008152; F:GO:0016758	P:metabolic process; F:transferase activity, transferring hexosyl groups
HORVU2Hr1G090410	chr2H:644151889-644158947	7.53677	6.27824	No change	No change	No change	Up	1.96565	0.0120719	Udp-Glycosyltransferase 82A1	PF00201.17	UDPGT	P:GO:0008152; C:GO:0043231; F:GO:0080043; F:GO:0080044	P:metabolic process; C:intracellular membrane-bounded organelle; F:quercetin 3-O-glucosyltransferase activity; F:quercetin 7-O-glucosyltransferase activity	P:GO:0008152; F:GO:0016758	P:metabolic process; F:transferase activity, transferring hexosyl groups
HORVU7Hr1G117800	chr7H:645919243-645922406	8.33592	6.26833	No change	No change	Up	Up	2.02198	0.0157749	Predicted Protein	PF03181.14	BURP	-	-	no GO terms	no GO terms
HORVU5Hr1G068820	chr5H:519556159-519576706	108.437	6.24913	No change	No change	Up	Up	0.751888	9.82061e-15	Protein Kinase Apk1A Chloroplastic	PF00069.24	Pkinase	F:GO:0004675; F:GO:0005524; C:GO:0005886; P:GO:0006468; P:GO:0007178	F:transmembrane receptor protein serine/threonine kinase activity; F:ATP binding; C:plasma membrane; P:protein phosphorylation; P:transmembrane receptor protein serine/threonine kinase signaling pathway	F:GO:0004672; F:GO:0005524; P:GO:0006468	F:protein kinase activity; F:ATP binding; P:protein phosphorylation
HORVU0Hr1G033260	chrUn:199571206-199571749	6.78576	6.23472	No change	No change	Up	Up	2.06606	0.0198555	Predicted Protein	-	-	C:GO:0000151; P:GO:0043161	C:ubiquitin ligase complex; P:proteasome-mediated ubiquitin-dependent protein catabolic process	no IPS match	no IPS match
HORVU5Hr1G119470	chr5H:655758914-655768705	53.2826	6.23135	No change	No change	Up	Up	0.98396	9.96963e-09	Prohibitin-1, Mitochondrial	PF01145.24	Band_7	C:GO:0016020	C:membrane	C:GO:0016020	C:membrane
HORVU2Hr1G125840	chr2H:761709477-761711996	10.6582	6.23126	No change	No change	Up	Up	1.8852	0.00872767	-	-	-	-	-	-	-
HORVU6Hr1G090630	chr6H:573329192-573331763	242.685	6.22985	No change	No change	Up	Up	0.48027	9.73765e-36	Probable Carboxylesterase 15	PF07859.12	Abhydrolase_3	P:GO:0009056; F:GO:0016787	P:catabolic process; F:hydrolase activity	P:GO:0008152; F:GO:0016787	P:metabolic process; F:hydrolase activity
HORVU5Hr1G093430	chr5H:591811269-591813940	5.14689	6.218	No change	No change	No change	Up	2.19738	0.0326378	Protein Iq-Domain 14	PF00612.26; PF13178.5	IQ; DUF4005	-	-	F:GO:0005515	F:protein binding
HORVU5Hr1G076400	chr5H:551136640-551144264	5.79968	6.21726	No change	No change	No change	Up	2.20575	0.0335691	Mads-Box Transcription Factor 8	PF00319.17; PF01486.16	SRF-TF; K-box	F:GO:0000977; F:GO:0003700; C:GO:0005634; P:GO:0009908; P:GO:0030154; P:GO:0045944; F:GO:0046983	F:RNA polymerase II regulatory region sequence-specific DNA binding; F:DNA-binding transcription factor activity; C:nucleus; P:flower development; P:cell differentiation; P:positive regulation of transcription by RNA polymerase II; F:protein dimerization activity	F:GO:0000977; F:GO:0003677; F:GO:0003700; C:GO:0005634; P:GO:0006355; P:GO:0045944; F:GO:0046983	F:RNA polymerase II regulatory region sequence-specific DNA binding; F:DNA binding; F:DNA-binding transcription factor activity; C:nucleus; P:regulation of transcription, DNA-templated; P:positive regulation of transcription by RNA polymerase II; F:protein dimerization activity
HORVU6Hr1G069780	chr6H:484229181-484233209	6.83427	6.2057	No change	No change	Up	Up	2.14948	0.0281843	Ulp1 Protease Family, C-Terminal Catalytic Domain Containing Protein, Expressed	-	-	F:GO:0008233	F:peptidase activity	no GO terms	no GO terms
HORVU6Hr1G010400	chr6H:18383670-18386311	28.2082	6.19465	No change	No change	Up	Up	1.61022	0.00152383	Predicted Protein	-	-	P:GO:0000724; F:GO:0003677	P:double-strand break repair via homologous recombination; F:DNA binding	no IPS match	no IPS match
HORVU5Hr1G006330	chr5H:11067323-11069355	12.7091	6.16832	No change	No change	Up	Up	1.84404	0.00774164	Glutathione S-Transferase 4	PF02798.19; PF00043.24	GST_N; GST_C	F:GO:0004364; C:GO:0005737; P:GO:0006749	F:glutathione transferase activity; C:cytoplasm; P:glutathione metabolic process	F:GO:0005515	F:protein binding
HORVU3Hr1G007270	chr3H:17563495-17582727	134.383	6.16633	No change	No change	Up	Up	0.713122	6.54093e-16	Fha Domain Containing Protein	PF13325.5	MCRS_N	F:GO:0002151; C:GO:0031011; C:GO:0071339	F:G-quadruplex RNA binding; C:Ino80 complex; C:MLL1 complex	F:GO:0002151; C:GO:0031011; C:GO:0071339	F:G-quadruplex RNA binding; C:Ino80 complex; C:MLL1 complex
HORVU5Hr1G013690	chr5H:45613520-45614156	6.47989	6.15684	No change	No change	Up	Up	2.10312	0.0253537	-	-	-	-	-	-	-
HORVU5Hr1G081360	chr5H:563928631-563932261	110.119	6.14616	No change	No change	Up	Up	0.741843	1.19741e-14	Dolichol-Phosphate Mannosyltransferase Subunit 1	PF00535.25	Glycos_transf_2	F:GO:0016757	F:transferase activity, transferring glycosyl groups	no GO terms	no GO terms
HORVU6Hr1G005940	chr6H:13129974-13130877	32.3894	6.12782	No change	No change	No change	Up	1.34337	8.83945e-05	Predicted Protein	PF00125.23; PF16211.4	Histone; Histone_H2A_C	C:GO:0000786; F:GO:0003677; C:GO:0005634; F:GO:0046982	C:nucleosome; F:DNA binding; C:nucleus; F:protein heterodimerization activity	C:GO:0000786; F:GO:0003677; C:GO:0005634; F:GO:0046982	C:nucleosome; F:DNA binding; C:nucleus; F:protein heterodimerization activity
HORVU3Hr1G111940	chr3H:685082447-685086698	6.54774	6.12533	No change	No change	Up	Up	2.17843	0.034071	Casp-Like Protein 5A2	PF04535.11	DUF588	C:GO:0005886; C:GO:0016020; C:GO:0016021	C:plasma membrane; C:membrane; C:integral component of membrane	no GO terms	no GO terms
HORVU1Hr1G040130	chr1H:284279101-284281359	1342.76	6.1125	No change	No change	Up	Up	0.27513	1.77433e-105	Predicted Protein	-	-	-	-	no GO terms	no GO terms
HORVU4Hr1G065270	chr4H:544423795-544426878	14.5716	6.10999	No change	No change	Up	Up	1.75776	0.00520146	Proline-Rich Receptor-Like Protein Kinase Perk4	PF07714.16	Pkinase_Tyr	F:GO:0003682; F:GO:0004675; F:GO:0005524; C:GO:0005634; C:GO:0005886; P:GO:0006468; P:GO:0007178; F:GO:0008168; C:GO:0016021; P:GO:0032259	F:chromatin binding; F:transmembrane receptor protein serine/threonine kinase activity; F:ATP binding; C:nucleus; C:plasma membrane; P:protein phosphorylation; P:transmembrane receptor protein serine/threonine kinase signaling pathway; F:methyltransferase activity; C:integral component of membrane; P:methylation	F:GO:0004672; F:GO:0005524; P:GO:0006468	F:protein kinase activity; F:ATP binding; P:protein phosphorylation
HORVU5Hr1G060930	chr5H:477743475-477747556	7.40351	6.0762	No change	No change	Up	Up	2.03349	0.0215205	-	-	-	-	-	-	-
HORVU5Hr1G063780	chr5H:494243050-494245021	6.66938	6.07614	No change	No change	Up	Up	2.07638	0.0254264	Protein Virr	-	-	C:GO:0016021	C:integral component of membrane	no GO terms	no GO terms
HORVU3Hr1G015730	chr3H:37270909-37272720	45.5166	6.0724	No change	No change	Up	Up	1.0208	8.97217e-08	Protein Detoxification 16	PF01554.17	MatE	P:GO:0006855; F:GO:0015238; F:GO:0015297; C:GO:0016021	P:drug transmembrane transport; F:drug transmembrane transporter activity; F:antiporter activity; C:integral component of membrane	P:GO:0006855; F:GO:0015238; F:GO:0015297; C:GO:0016020; P:GO:0055085	P:drug transmembrane transport; F:drug transmembrane transporter activity; F:antiporter activity; C:membrane; P:transmembrane transport
HORVU7Hr1G110770	chr7H:631307798-631320023	5.44624	6.07147	No change	No change	No change	Up	2.17225	0.0355542	Dimboa Udp-Glucosyltransferase Bx8	PF00201.17	UDPGT	F:GO:0005506; F:GO:0016705; F:GO:0020037; C:GO:0043231; P:GO:0055114; F:GO:0080043; F:GO:0080044	F:iron ion binding; F:oxidoreductase activity, acting on paired donors, with incorporation or reduction of molecular oxygen; F:heme binding; C:intracellular membrane-bounded organelle; P:oxidation-reduction process; F:quercetin 3-O-glucosyltransferase activity; F:quercetin 7-O-glucosyltransferase activity	P:GO:0008152; F:GO:0016758	P:metabolic process; F:transferase activity, transferring hexosyl groups
HORVU6Hr1G070920	chr6H:494156667-494157818	7.01923	6.06533	No change	No change	Up	Up	2.11738	0.0299789	Suppressor Of Gamma Response 1-Like	-	-	F:GO:0003677; C:GO:0005634; P:GO:0006355	F:DNA binding; C:nucleus; P:regulation of transcription, DNA-templated	no GO terms	no GO terms
HORVU7Hr1G121190	chr7H:653233110-653236654	6.48726	6.05328	No change	No change	Up	Up	2.13328	0.0320118	Disease Resistance Protein Rpp13-Like	-	-	F:GO:0043531	F:ADP binding	no GO terms	no GO terms
HORVU7Hr1G088740	chr7H:538935904-538941209	5.97041	6.0389	No change	No change	No change	Up	2.24846	0.0465131	Predicted Protein	PF12165.7	Alfin	F:GO:0016747	F:transferase activity, transferring acyl groups other than amino-acyl groups	P:GO:0006355; F:GO:0042393	P:regulation of transcription, DNA-templated; F:histone binding
HORVU4Hr1G044390	chr4H:355729571-355730454	9.59504	6.03292	No change	No change	Up	Up	1.95929	0.0167222	Predicted Protein	PF03004.13	Transposase_24	-	-	no GO terms	no GO terms
HORVU2Hr1G048450	chr2H:270977877-270979703	7.66897	6.02841	No change	No change	Up	Up	2.01511	0.0213152	Disease Resistance Protein Rpp13-Like	-	-	P:GO:0050896	P:response to stimulus	no GO terms	no GO terms
HORVU7Hr1G043960	chr7H:135556591-135557624	8.74625	6.01928	No change	No change	Up	Up	1.96383	0.0174228	Dead-Box Atp-Dependent Rna Helicase 8-Like	PF00271.30	Helicase_C	F:GO:0003676; F:GO:0004386; F:GO:0005524	F:nucleic acid binding; F:helicase activity; F:ATP binding	no GO terms	no GO terms
HORVU1Hr1G061270	chr1H:444035533-444040820	7.50934	6.01458	No change	No change	Up	Up	2.01812	0.021939	Disease Resistance Rpp13-Like Protein 4	-	-	C:GO:0005886; P:GO:0006952; P:GO:0007165	C:plasma membrane; P:defense response; P:signal transduction	no GO terms	no GO terms
HORVU6Hr1G026610	chr6H:102144950-102145403	5.39696	5.99511	No change	No change	No change	Up	2.22946	0.0461547	Methylcrotonoyl-Coa Carboxylase Beta Chain, Mitochondrial	-	-	C:GO:0005739; P:GO:0006552; F:GO:0008270; F:GO:0016874; F:GO:0050897	C:mitochondrion; P:leucine catabolic process; F:zinc ion binding; F:ligase activity; F:cobalt ion binding	no IPS match	no IPS match
HORVU1Hr1G000450	chr1H:1310894-1313145	42.5591	5.96976	No change	No change	Up	Up	1.69188	0.00441458	Predicted Protein	-	-	C:GO:0016021	C:integral component of membrane	no GO terms	no GO terms
HORVU7Hr1G100920	chr7H:606960314-606964486	10.2383	5.96929	No change	No change	No change	Up	1.92218	0.0155242	Probable Methyltransferase Pmt9	PF03141.15	Methyltransf_29	C:GO:0005768; C:GO:0005774; C:GO:0005802; F:GO:0008757; C:GO:0009505; C:GO:0016021; P:GO:0032259	C:endosome; C:vacuolar membrane; C:trans-Golgi network; F:S-adenosylmethionine-dependent methyltransferase activity; C:plant-type cell wall; C:integral component of membrane; P:methylation	F:GO:0008168	F:methyltransferase activity
HORVU2Hr1G068060	chr2H:478109455-478111798	5.81289	5.95479	No change	No change	Up	Up	2.18217	0.0419952	Predicted Protein	-	-	C:GO:0005634; C:GO:0005694; F:GO:0008270; F:GO:0018024; P:GO:0034968	C:nucleus; C:chromosome; F:zinc ion binding; F:histone-lysine N-methyltransferase activity; P:histone lysine methylation	no GO terms	no GO terms
HORVU0Hr1G002060	chrUn:9817335-9817757	5.44442	5.95477	No change	No change	No change	Up	2.20167	0.0443698	Acyl Carrier Protein 2, Mitochondrial	-	-	F:GO:0000035; F:GO:0000036; C:GO:0005829; P:GO:0006633; F:GO:0008483; P:GO:0009245; C:GO:0016021; F:GO:0016846; F:GO:0031177	F:acyl binding; F:acyl carrier activity; C:cytosol; P:fatty acid biosynthetic process; F:transaminase activity; P:lipid A biosynthetic process; C:integral component of membrane; F:carbon-sulfur lyase activity; F:phosphopantetheine binding	P:GO:0006633	P:fatty acid biosynthetic process
HORVU2Hr1G025630	chr2H:80019010-80022160	28.7895	5.94955	No change	No change	Up	Up	1.238	3.01174e-05	-	-	-	-	-	-	-
HORVU5Hr1G080340	chr5H:559980210-559981039	5.74469	5.92983	No change	No change	No change	Up	2.22636	0.0491261	Ap2 Domain Cbf Protein	PF00847.19	AP2	F:GO:0003677; F:GO:0003700; C:GO:0005634; P:GO:0006355	F:DNA binding; F:DNA-binding transcription factor activity; C:nucleus; P:regulation of transcription, DNA-templated	F:GO:0003677; F:GO:0003700; P:GO:0006355	F:DNA binding; F:DNA-binding transcription factor activity; P:regulation of transcription, DNA-templated
HORVU3Hr1G015310	chr3H:35750504-35753149	25.1315	5.92874	No change	No change	Up	Up	1.29473	8.22184e-05	Cysteine-Rich Receptor-Like Protein Kinase 6	PF01657.16	Stress-antifung	F:GO:0004805; P:GO:0005992; C:GO:0016021; P:GO:0016311	F:trehalose-phosphatase activity; P:trehalose biosynthetic process; C:integral component of membrane; P:dephosphorylation	no GO terms	no GO terms
HORVU2Hr1G082520	chr2H:598641088-598642919	6.19196	5.92315	No change	No change	No change	Up	2.17697	0.0426897	Cell Wall-Associated Hydrolase	-	-	F:GO:0016787	F:hydrolase activity	no IPS match	no IPS match
HORVU6Hr1G018160	chr6H:45201262-45204098	6.20211	5.90291	No change	No change	Up	Up	2.15561	0.0410479	Subtilisin-Like Protease Sbt1.4	PF05922.15; PF00082.21; PF02225.21	Inhibitor_I9; Peptidase_S8; PA	F:GO:0004252; P:GO:0006508	F:serine-type endopeptidase activity; P:proteolysis	F:GO:0004252; P:GO:0006508	F:serine-type endopeptidase activity; P:proteolysis
HORVU3Hr1G043210	chr3H:278497665-278497889	14.8118	5.89333	No change	No change	Up	Up	1.73666	0.00669996	Predicted Protein	-	-	C:GO:0016021	C:integral component of membrane	no IPS match	no IPS match
HORVU0Hr1G002030	chrUn:9769819-9770241	7.13525	5.88782	No change	No change	Up	Up	2.04689	0.0290537	Acyl Carrier Protein 2, Mitochondrial	-	-	F:GO:0000035; F:GO:0000036; C:GO:0005829; P:GO:0006633; F:GO:0008483; P:GO:0009245; C:GO:0016021; F:GO:0016846; F:GO:0031177	F:acyl binding; F:acyl carrier activity; C:cytosol; P:fatty acid biosynthetic process; F:transaminase activity; P:lipid A biosynthetic process; C:integral component of membrane; F:carbon-sulfur lyase activity; F:phosphopantetheine binding	P:GO:0006633	P:fatty acid biosynthetic process
HORVU3Hr1G016820	chr3H:41513483-41667005	5.28768	5.88771	No change	No change	No change	Up	2.09592	0.0343039	Xyloglucan Endotransglycosylase/Hydrolase Protein 8	PF00722.20; PF06955.11	Glyco_hydro_16; XET_C	F:GO:0004553; C:GO:0005618; P:GO:0010411; F:GO:0016762; P:GO:0042546; C:GO:0048046; P:GO:0071555	F:hydrolase activity, hydrolyzing O-glycosyl compounds; C:cell wall; P:xyloglucan metabolic process; F:xyloglucan:xyloglucosyl transferase activity; P:cell wall biogenesis; C:apoplast; P:cell wall organization	F:GO:0004553; C:GO:0005618; P:GO:0005975; P:GO:0006073; P:GO:0010411; F:GO:0016762; P:GO:0042546; C:GO:0048046	F:hydrolase activity, hydrolyzing O-glycosyl compounds; C:cell wall; P:carbohydrate metabolic process; P:cellular glucan metabolic process; P:xyloglucan metabolic process; F:xyloglucan:xyloglucosyl transferase activity; P:cell wall biogenesis; C:apoplast
HORVU4Hr1G078270	chr4H:607021856-607024644	5.79497	5.88761	No change	No change	Up	Up	2.15569	0.0417585	Transcription Factor Bhlh96	PF00010.25	HLH	F:GO:0005488; C:GO:0005634	F:binding; C:nucleus	F:GO:0046983	F:protein dimerization activity
HORVU2Hr1G114080	chr2H:731018606-731019389	6.9932	5.87761	No change	No change	Up	Up	2.07355	0.0322518	Lrr Receptor-Like Serine/Threonine-Protein Kinase Gso1	PF13855.5; PF13516.5	LRR_8; LRR_6	C:GO:0016020; F:GO:0016301	C:membrane; F:kinase activity	F:GO:0005515	F:protein binding
HORVU7Hr1G005040	chr7H:7303134-7307232	6.8985	5.85933	No change	No change	No change	Up	2.11489	0.0379611	Atp Synthase Cf0 Subunit Iv (Chloroplast)	PF00119.19	ATP-synt_A	C:GO:0005886; C:GO:0009535; P:GO:0015986; C:GO:0016021; C:GO:0045263; F:GO:0046933; P:GO:0099132	C:plasma membrane; C:chloroplast thylakoid membrane; P:ATP synthesis coupled proton transport; C:integral component of membrane; C:proton-transporting ATP synthase complex, coupling factor F(o); F:proton-transporting ATP synthase activity, rotational mechanism; P:ATP hydrolysis coupled cation transmembrane transport	F:GO:0015078; P:GO:0015986; C:GO:0045263	F:proton transmembrane transporter activity; P:ATP synthesis coupled proton transport; C:proton-transporting ATP synthase complex, coupling factor F(o)
HORVU4Hr1G002040	chr4H:3587964-3589369	6.72704	5.85429	No change	No change	Up	Up	2.17513	0.0458602	Probable Xyloglucan Galactosyltransferase Gt19	PF03016.14	Exostosin	P:GO:0006486; F:GO:0016757	P:protein glycosylation; F:transferase activity, transferring glycosyl groups	P:GO:0006486; F:GO:0016757	P:protein glycosylation; F:transferase activity, transferring glycosyl groups
HORVU3Hr1G025460	chr3H:100889383-100889673	5.95284	5.83843	No change	No change	Up	Up	2.14379	0.0425211	Histone-Lysine N-Methyltransferase, H3 Lysine-79 Specific-Like	-	-	-	-	no GO terms	no GO terms
HORVU4Hr1G044370	chr4H:355727503-355727784	7.60603	5.81217	No change	No change	Up	Up	2.03801	0.0308642	Uncharacterized Protein Loc109737606	-	-	-	-	no IPS match	no IPS match
HORVU5Hr1G114260	chr5H:643444530-643447569	22.9879	5.80054	No change	No change	Up	Up	1.74057	0.00802917	Protein Nrt1/ Ptr Family 5.6	PF00854.20	PTR2	P:GO:0006857; C:GO:0016021; F:GO:0022857; P:GO:0055085	P:oligopeptide transport; C:integral component of membrane; F:transmembrane transporter activity; P:transmembrane transport	C:GO:0016020; F:GO:0022857; P:GO:0055085	C:membrane; F:transmembrane transporter activity; P:transmembrane transport
HORVU7Hr1G000700	chr7H:1105108-1110413	40.5175	5.77653	No change	No change	Up	Up	1.17945	2.00062e-05	Disease Resistance Protein Rpp13-Like	PF00931.21	NB-ARC	F:GO:0004820; F:GO:0005524; C:GO:0005737; P:GO:0006426; F:GO:0043531; P:GO:0050896	F:glycine-tRNA ligase activity; F:ATP binding; C:cytoplasm; P:glycyl-tRNA aminoacylation; F:ADP binding; P:response to stimulus	F:GO:0043531	F:ADP binding
HORVU5Hr1G116990	chr5H:649734756-649742259	14.3873	5.77533	No change	No change	Up	Up	1.74983	0.00885394	Putative Disease Resistance Protein Rga3	PF00931.21	NB-ARC	C:GO:0005886; P:GO:0006952; P:GO:0007165; F:GO:0043531	C:plasma membrane; P:defense response; P:signal transduction; F:ADP binding	F:GO:0043531	F:ADP binding
HORVU3Hr1G054170	chr3H:400254514-400256046	9.11122	5.77048	No change	No change	No change	Up	1.89219	0.0181886	Retrotransposon Protein, Putative, Unclassified	-	-	F:GO:0003824	F:catalytic activity	no GO terms	no GO terms
HORVU7Hr1G031430	chr7H:63913565-63918549	14.8187	5.76589	No change	No change	No change	Up	1.79249	0.0113382	Glutamate Receptor 2.8-Like	PF00497.19; PF00060.25	SBP_bac_3; Lig_chan	F:GO:0004970; P:GO:0006811; C:GO:0016021; P:GO:0035235	F:ionotropic glutamate receptor activity; P:ion transport; C:integral component of membrane; P:ionotropic glutamate receptor signaling pathway	F:GO:0004970; C:GO:0016020	F:ionotropic glutamate receptor activity; C:membrane
HORVU2Hr1G044680	chr2H:233856457-233863409	146.405	5.75777	No change	No change	Up	Up	0.603832	2.54591e-19	Predicted Protein	PF01657.16; PF07714.16	Stress-antifung; Pkinase_Tyr	F:GO:0004674; F:GO:0005524; C:GO:0005886; P:GO:0006468; C:GO:0016021	F:protein serine/threonine kinase activity; F:ATP binding; C:plasma membrane; P:protein phosphorylation; C:integral component of membrane	F:GO:0004672; F:GO:0005524; P:GO:0006468	F:protein kinase activity; F:ATP binding; P:protein phosphorylation
HORVU1Hr1G092310	chr1H:550318076-550320269	79.3549	5.75325	No change	No change	Up	Up	0.980023	1.38875e-07	Predicted Protein	PF00332.17; PF07983.12	Glyco_hydro_17; X8	F:GO:0000166; F:GO:0004553; P:GO:0005975; P:GO:0006164; F:GO:0030247; C:GO:0046658	F:nucleotide binding; F:hydrolase activity, hydrolyzing O-glycosyl compounds; P:carbohydrate metabolic process; P:purine nucleotide biosynthetic process; F:polysaccharide binding; C:anchored component of plasma membrane	F:GO:0004553; P:GO:0005975	F:hydrolase activity, hydrolyzing O-glycosyl compounds; P:carbohydrate metabolic process
HORVU1Hr1G007830	chr1H:16614810-16617902	40.6592	5.74921	No change	No change	Up	Up	1.08444	2.80586e-06	4-Hydroxyphenylacetaldehyde Oxime Monooxygenase	PF00067.21	p450	F:GO:0005506; C:GO:0016021; F:GO:0016709; F:GO:0020037; P:GO:0044550; P:GO:0055114	F:iron ion binding; C:integral component of membrane; F:oxidoreductase activity, acting on paired donors, with incorporation or reduction of molecular oxygen, NAD(P)H as one donor, and incorporation of one atom of oxygen; F:heme binding; P:secondary metabolite biosynthetic process; P:oxidation-reduction process	F:GO:0005506; F:GO:0016705; F:GO:0020037; P:GO:0055114	F:iron ion binding; F:oxidoreductase activity, acting on paired donors, with incorporation or reduction of molecular oxygen; F:heme binding; P:oxidation-reduction process
HORVU2Hr1G059490	chr2H:394371725-394372799	8.10424	5.74908	No change	No change	Up	Up	1.99924	0.0291224	E3 Ubiquitin-Protein Ligase Sis3	PF13639.5	zf-RING_2	C:GO:0016021; P:GO:0016567; F:GO:0016874; P:GO:0043161; F:GO:0061630	C:integral component of membrane; P:protein ubiquitination; F:ligase activity; P:proteasome-mediated ubiquitin-dependent protein catabolic process; F:ubiquitin protein ligase activity	no GO terms	no GO terms
HORVU3Hr1G083970	chr3H:605745784-605747191	6.99137	5.74899	No change	No change	No change	Up	2.02793	0.0322286	Protein Hasty 1-Like	-	-	-	-	no IPS match	no IPS match
HORVU4Hr1G070250	chr4H:574794059-574795042	5.42762	5.7375	No change	No change	No change	Up	2.13702	0.0465817	Predicted Protein	PF00125.23; PF16211.4	Histone; Histone_H2A_C	C:GO:0000786; F:GO:0003677; C:GO:0005634; F:GO:0046982	C:nucleosome; F:DNA binding; C:nucleus; F:protein heterodimerization activity	C:GO:0000786; F:GO:0003677; C:GO:0005634; F:GO:0046982	C:nucleosome; F:DNA binding; C:nucleus; F:protein heterodimerization activity
HORVU7Hr1G081980	chr7H:489927573-489942699	45.3952	5.69786	No change	No change	Up	Up	0.935925	4.0984e-08	Retrotransposon Protein, Putative, Ty1-Copia Subclass	PF13976.5	gag_pre-integrs	F:GO:0005488	F:binding	no GO terms	no GO terms
HORVU1Hr1G095020	chr1H:556950985-556953365	6.2773	5.69423	No change	No change	No change	Up	2.09398	0.0428187	Casein Kinase I Isoform Delta-Like Isoform X2	PF00069.24	Pkinase	F:GO:0004674; F:GO:0005524; P:GO:0006468	F:protein serine/threonine kinase activity; F:ATP binding; P:protein phosphorylation	F:GO:0004672; F:GO:0005524; P:GO:0006468	F:protein kinase activity; F:ATP binding; P:protein phosphorylation
HORVU6Hr1G061390	chr6H:411177802-411181585	14.052	5.67693	No change	No change	No change	Up	2.08173	0.0421658	Homeodomain-Containing Transcription Factor A1	PF00046.28; PF02183.17	Homeobox; HALZ	F:GO:0003700; C:GO:0005634; P:GO:0006355; F:GO:0043565	F:DNA-binding transcription factor activity; C:nucleus; P:regulation of transcription, DNA-templated; F:sequence-specific DNA binding	F:GO:0003677; F:GO:0003700; P:GO:0006355; F:GO:0043565	F:DNA binding; F:DNA-binding transcription factor activity; P:regulation of transcription, DNA-templated; F:sequence-specific DNA binding
HORVU2Hr1G000610	chr2H:1401310-1405463	41.2144	5.66689	No change	No change	Up	Up	0.953608	9.27218e-08	Putative Disease Resistance Protein Rga3	-	-	C:GO:0016021; F:GO:0043531	C:integral component of membrane; F:ADP binding	no GO terms	no GO terms
HORVU3Hr1G007330	chr3H:17704464-17706848	34.3466	5.65587	No change	No change	Up	Up	1.22337	6.7712e-05	Fha Domain Containing Protein	PF13325.5	MCRS_N	F:GO:0002151; C:GO:0031011; C:GO:0071339	F:G-quadruplex RNA binding; C:Ino80 complex; C:MLL1 complex	F:GO:0002151; C:GO:0031011; C:GO:0071339	F:G-quadruplex RNA binding; C:Ino80 complex; C:MLL1 complex
HORVU2Hr1G010030	chr2H:18957593-18969700	24.5276	5.65209	No change	No change	Up	Up	1.26609	0.000134133	-	-	-	-	-	-	-
HORVU4Hr1G086660	chr4H:634782750-634783854	60.464	5.64704	No change	No change	Up	Up	0.945899	7.95619e-08	Cyclin-Dependent Protein Kinase Inhibitor El2	-	-	F:GO:0004861; P:GO:0071901	F:cyclin-dependent protein serine/threonine kinase inhibitor activity; P:negative regulation of protein serine/threonine kinase activity	no GO terms	no GO terms
HORVU2Hr1G094740	chr2H:666254418-666257419	113.788	5.58043	No change	No change	Up	Up	0.601986	2.97001e-18	Predicted Protein	PF00069.24	Pkinase	F:GO:0004683; F:GO:0005509; F:GO:0005516; F:GO:0005524; C:GO:0005634; C:GO:0005737; P:GO:0009409; P:GO:0009414; P:GO:0009738; F:GO:0009931; C:GO:0016020; P:GO:0018105; P:GO:0035556; P:GO:0046777; P:GO:1901002	F:calmodulin-dependent protein kinase activity; F:calcium ion binding; F:calmodulin binding; F:ATP binding; C:nucleus; C:cytoplasm; P:response to cold; P:response to water deprivation; P:abscisic acid-activated signaling pathway; F:calcium-dependent protein serine/threonine kinase activity; C:membrane; P:peptidyl-serine phosphorylation; P:intracellular signal transduction; P:protein autophosphory…	F:GO:0004672; F:GO:0005524; P:GO:0006468	F:protein kinase activity; F:ATP binding; P:protein phosphorylation
HORVU3Hr1G024650	chr3H:96137709-96145501	29.37	5.52994	No change	No change	Up	Up	1.14292	2.60435e-05	G-Type Lectin S-Receptor-Like Serine/Threonine-Protein Kinase At2G19130	PF01453.23; PF00954.19; PF08276.10; PF00069.24	B_lectin; S_locus_glycop; PAN_2; Pkinase	F:GO:0000166; F:GO:0004674; C:GO:0005886; P:GO:0006468	F:nucleotide binding; F:protein serine/threonine kinase activity; C:plasma membrane; P:protein phosphorylation	F:GO:0004672; F:GO:0004674; F:GO:0005524; P:GO:0006468; P:GO:0048544	F:protein kinase activity; F:protein serine/threonine kinase activity; F:ATP binding; P:protein phosphorylation; P:recognition of pollen
HORVU5Hr1G059510	chr5H:465180503-465185363	83.6927	5.46229	No change	No change	Up	Up	0.700426	5.03408e-13	Nucleobase-Ascorbate Transporter 7	-	-	F:GO:0003682; C:GO:0005634; F:GO:0008168; P:GO:0032259	F:chromatin binding; C:nucleus; F:methyltransferase activity; P:methylation	no GO terms	no GO terms
HORVU2Hr1G121270	chr2H:751173035-751173227	140.963	5.45823	No change	No change	Up	Up	0.518657	1.59033e-23	Fatty Acid Amide Hydrolase	-	-	F:GO:0004040	F:amidase activity	no IPS match	no IPS match
HORVU2Hr1G069910	chr2H:493109140-493126136	110.983	5.44908	No change	No change	Up	Up	0.607302	4.23211e-17	Predicted Protein	-	-	-	-	no GO terms	no GO terms
HORVU6Hr1G047970	chr6H:288108794-288115807	503.773	5.44579	No change	No change	Up	Up	0.888221	3.21416e-08	Subtilisin-Like Protease Sbt2.6	PF02225.21	PA	F:GO:0003676; F:GO:0004252; C:GO:0005618; P:GO:0006508; C:GO:0016020	F:nucleic acid binding; F:serine-type endopeptidase activity; C:cell wall; P:proteolysis; C:membrane	F:GO:0004252; P:GO:0006508	F:serine-type endopeptidase activity; P:proteolysis
HORVU3Hr1G025400	chr3H:100819039-100839681	9.90977	5.44484	No change	No change	Up	Up	1.85995	0.0253537	Acylamino-Acid-Releasing Enzyme	-	-	F:GO:0004252; P:GO:0006508; F:GO:0008236	F:serine-type endopeptidase activity; P:proteolysis; F:serine-type peptidase activity	no GO terms	no GO terms
HORVU3Hr1G098590	chr3H:659434957-659436176	10.241	5.43195	No change	No change	No change	Up	1.85799	0.0256182	-	-	-	-	-	-	-
HORVU4Hr1G054290	chr4H:452604783-452604933	9.76505	5.39867	No change	No change	Up	Up	1.85419	0.0263938	Predicted Protein	-	-	C:GO:0000814; P:GO:0006886; P:GO:0009630; C:GO:0016021; C:GO:0030131; P:GO:0071985	C:ESCRT II complex; P:intracellular protein transport; P:gravitropism; C:integral component of membrane; C:clathrin adaptor complex; P:multivesicular body sorting pathway	no IPS match	no IPS match
HORVU2Hr1G077360	chr2H:559572253-559572760	80.4846	5.39616	No change	No change	Up	Up	0.717402	3.81766e-12	Protein Far1-Related Sequence 5-Like	-	-	F:GO:0003676; P:GO:0006355; F:GO:0008270	F:nucleic acid binding; P:regulation of transcription, DNA-templated; F:zinc ion binding	F:GO:0003676; F:GO:0008270	F:nucleic acid binding; F:zinc ion binding
HORVU7Hr1G032880	chr7H:66942883-66947044	10.7617	5.38422	No change	No change	Up	Up	1.91356	0.0339285	Putative Ubiquitin-Like-Specific Protease 1B	PF02902.18	Peptidase_C48	P:GO:0006508; F:GO:0008234	P:proteolysis; F:cysteine-type peptidase activity	P:GO:0006508; F:GO:0008234	P:proteolysis; F:cysteine-type peptidase activity
HORVU1Hr1G085680	chr1H:536100359-536105421	11.1381	5.38093	No change	No change	Up	Up	1.79024	0.0205055	Kr1 Protein	PF01554.17	MatE	F:GO:0003677; F:GO:0004803; P:GO:0006313; P:GO:0006855; F:GO:0015238; F:GO:0015297; C:GO:0016021	F:DNA binding; F:transposase activity; P:transposition, DNA-mediated; P:drug transmembrane transport; F:drug transmembrane transporter activity; F:antiporter activity; C:integral component of membrane	P:GO:0006855; F:GO:0015238; F:GO:0015297; C:GO:0016020; P:GO:0055085	P:drug transmembrane transport; F:drug transmembrane transporter activity; F:antiporter activity; C:membrane; P:transmembrane transport
HORVU7Hr1G019920	chr7H:26987125-26987314	27.9891	5.35519	No change	No change	Up	Up	1.11974	3.33851e-05	Predicted Protein	-	-	C:GO:0000814; P:GO:0006886; P:GO:0009630; C:GO:0016021; C:GO:0030131; P:GO:0071985	C:ESCRT II complex; P:intracellular protein transport; P:gravitropism; C:integral component of membrane; C:clathrin adaptor complex; P:multivesicular body sorting pathway	no IPS match	no IPS match
HORVU3Hr1G037270	chr3H:211525879-211528516	19.8012	5.3485	No change	No change	Up	Up	1.33787	0.000867928	Predicted Protein	-	-	F:GO:0005524; F:GO:0036402; P:GO:1901800	F:ATP binding; F:proteasome-activating ATPase activity; P:positive regulation of proteasomal protein catabolic process	F:GO:0036402	F:proteasome-activating ATPase activity
HORVU7Hr1G017750	chr7H:23164277-23170227	73.1106	5.32761	No change	No change	Up	Up	0.701202	2.20747e-12	-	-	-	-	-	-	-
ENSRNA049480879	chr5H:8054459-8054556	16.5807	5.32184	No change	No change	Up	Up	1.39442	0.00169319	-	-	-	-	-	-	-
HORVU5Hr1G103130	chr5H:615006045-615009417	30.468	5.31614	No change	No change	Up	Up	1.09369	2.37104e-05	Auxin Response Factor 4	-	-	F:GO:0003677; C:GO:0005634; P:GO:0006355; P:GO:0009734	F:DNA binding; C:nucleus; P:regulation of transcription, DNA-templated; P:auxin-activated signaling pathway	no GO terms	no GO terms
HORVU4Hr1G001900	chr4H:3240531-3343705	8.79438	5.31304	No change	No change	No change	Up	1.88523	0.0335814	Uncharacterized Protein Loc109787449	PF07762.13	DUF1618	-	-	no GO terms	no GO terms
HORVU0Hr1G001470	chrUn:7522306-7524811	20.9373	5.30992	No change	No change	Up	Up	1.37264	0.00141367	Predicted Protein	-	-	F:GO:0000166; P:GO:0001678; F:GO:0004340; C:GO:0005829; P:GO:0006096; F:GO:0008865; F:GO:0019158	F:nucleotide binding; P:cellular glucose homeostasis; F:glucokinase activity; C:cytosol; P:glycolytic process; F:fructokinase activity; F:mannokinase activity	no GO terms	no GO terms
HORVU5Hr1G121440	chr5H:659542130-659826396	284.527	5.28869	No change	No change	Up	Up	0.414251	1.31387e-34	Protein Strubbelig-Receptor Family 5-Like	PF00069.24; PF07714.16	Pkinase; Pkinase_Tyr	F:GO:0004672; F:GO:0005524; P:GO:0006468; C:GO:0016020	F:protein kinase activity; F:ATP binding; P:protein phosphorylation; C:membrane	F:GO:0004672; F:GO:0004674; F:GO:0005524; P:GO:0006468	F:protein kinase activity; F:protein serine/threonine kinase activity; F:ATP binding; P:protein phosphorylation
HORVU5Hr1G099470	chr5H:610287150-610289347	20.9272	5.28597	No change	No change	Up	Up	1.45015	0.00303626	Transcription Factor Jungbrunnen 1	PF02365.14	NAM	F:GO:0003677; C:GO:0005634; P:GO:0006355	F:DNA binding; C:nucleus; P:regulation of transcription, DNA-templated	F:GO:0003677; P:GO:0006355	F:DNA binding; P:regulation of transcription, DNA-templated
HORVU5Hr1G064470	chr5H:497092437-497096180	26.0086	5.28431	No change	No change	Up	Up	1.14428	6.92476e-05	Cysteine-Rich Receptor-Like Protein Kinase 6	PF01657.16	Stress-antifung	F:GO:0004672; F:GO:0004674; F:GO:0005524; C:GO:0005886; P:GO:0006468; C:GO:0016020; C:GO:0016021; F:GO:0016301; P:GO:0016310	F:protein kinase activity; F:protein serine/threonine kinase activity; F:ATP binding; C:plasma membrane; P:protein phosphorylation; C:membrane; C:integral component of membrane; F:kinase activity; P:phosphorylation	no GO terms	no GO terms
HORVU3Hr1G111880	chr3H:684824605-684831216	141.318	5.28238	No change	No change	Up	Up	0.490891	1.41223e-24	Stomatin-Like Protein 2, Mitochondrial	PF01145.24	Band_7	C:GO:0016020	C:membrane	C:GO:0016020	C:membrane
HORVU1Hr1G004050	chr1H:8659068-8661453	30.9651	5.27195	No change	No change	Up	Up	1.08899	2.57795e-05	Disease Resistance Rpp13-Like Protein 4	PF00931.21	NB-ARC	F:GO:0043531	F:ADP binding	F:GO:0043531	F:ADP binding
HORVU1Hr1G001090	chr1H:2585277-2589785	16.3202	5.26812	No change	No change	No change	Up	1.69495	0.0154024	Predicted Protein	PF01965.23	DJ-1_PfpI	F:GO:0046983	F:protein dimerization activity	no GO terms	no GO terms
HORVU2Hr1G001370	chr2H:2898413-2901027	27.0976	5.26069	No change	No change	Up	Up	1.11841	4.73983e-05	-	-	-	-	-	-	-
HORVU4Hr1G087520	chr4H:637376692-637378883	10.7933	5.25759	No change	No change	Up	Up	1.88965	0.0367973	Protein Tify 6A	PF06200.13; PF09425.9	tify; CCT_2	F:GO:0005515; P:GO:0050794	F:protein binding; P:regulation of cellular process	no GO terms	no GO terms
HORVU6Hr1G031920	chr6H:137590678-137595370	53.0821	5.2546	No change	No change	Up	Up	0.860503	3.6982e-08	50S Ribosomal Protein Hlp, Mitochondrial-Like	-	-	F:GO:0003735; P:GO:0006412; C:GO:0015934	F:structural constituent of ribosome; P:translation; C:large ribosomal subunit	no IPS match	no IPS match
HORVU2Hr1G077350	chr2H:559571157-559571432	32.5741	5.24257	No change	No change	Up	Up	1.12023	5.2638e-05	Protein Far1-Related Sequence 5-Like	-	-	P:GO:0006355; F:GO:0008270	P:regulation of transcription, DNA-templated; F:zinc ion binding	P:GO:0006355	P:regulation of transcription, DNA-templated
HORVU6Hr1G003720	chr6H:8160783-8162747	16.4202	5.20661	No change	No change	No change	Up	1.36324	0.00167896	Transcription Termination Factor Mterf4, Chloroplastic-Like	PF02536.13	mTERF	F:GO:0003690; P:GO:0006355	F:double-stranded DNA binding; P:regulation of transcription, DNA-templated	F:GO:0003690; P:GO:0006355	F:double-stranded DNA binding; P:regulation of transcription, DNA-templated
HORVU3Hr1G011480	chr3H:24831805-24834764	21.941	5.19387	No change	No change	Up	Up	1.32105	0.00111756	Probable F-Box Protein At4G22165	PF12937.6; PF03478.17	F-box-like; DUF295	-	-	F:GO:0005515	F:protein binding
HORVU1Hr1G013360	chr1H:35213246-35218550	151.152	5.19008	No change	No change	Up	Up	0.499419	6.05405e-23	Probable Galacturonosyltransferase 4 Isoform X2	-	-	C:GO:0000139; P:GO:0045489; F:GO:0047262; P:GO:0071555	C:Golgi membrane; P:pectin biosynthetic process; F:polygalacturonate 4-alpha-galacturonosyltransferase activity; P:cell wall organization	no IPS match	no IPS match
HORVU5Hr1G082190	chr5H:566868883-566869947	15.1367	5.16432	No change	No change	No change	Up	1.3978	0.00256936	Histone H2A	PF00125.23; PF16211.4	Histone; Histone_H2A_C	C:GO:0000786; F:GO:0003677; C:GO:0005634; F:GO:0046982	C:nucleosome; F:DNA binding; C:nucleus; F:protein heterodimerization activity	C:GO:0000786; F:GO:0003677; C:GO:0005634; F:GO:0046982	C:nucleosome; F:DNA binding; C:nucleus; F:protein heterodimerization activity
HORVU4Hr1G004820	chr4H:10556139-10564976	8.12077	5.12008	No change	No change	No change	Up	1.88276	0.0428162	Plasma Membrane Atpase 1	PF00690.25; PF00122.19; PF00702.25	Cation_ATPase_N; E1-E2_ATPase; Hydrolase	F:GO:0005524; C:GO:0005886; F:GO:0008553; C:GO:0016021; F:GO:0046872; P:GO:0120029	F:ATP binding; C:plasma membrane; F:proton-exporting ATPase activity, phosphorylative mechanism; C:integral component of membrane; F:metal ion binding; P:proton export across plasma membrane	F:GO:0000166; F:GO:0008553; C:GO:0016021; P:GO:0120029	F:nucleotide binding; F:proton-exporting ATPase activity, phosphorylative mechanism; C:integral component of membrane; P:proton export across plasma membrane
HORVU7Hr1G026450	chr7H:45747242-45757792	14.059	5.10807	No change	No change	No change	Up	1.47407	0.00538649	Predicted Protein	-	-	-	-	no GO terms	no GO terms
HORVU2Hr1G071630	chr2H:511370470-511390232	120.476	5.10439	No change	No change	Up	Up	0.529542	9.59636e-20	Potassium Transporter 1	PF02705.15	K_trans	F:GO:0015079; C:GO:0016021; P:GO:0071805	F:potassium ion transmembrane transporter activity; C:integral component of membrane; P:potassium ion transmembrane transport	F:GO:0015079; C:GO:0016020; P:GO:0071805	F:potassium ion transmembrane transporter activity; C:membrane; P:potassium ion transmembrane transport
HORVU3Hr1G014530	chr3H:33415063-33418033	28.5043	5.07556	No change	No change	Up	Up	1.08383	5.19788e-05	Predicted Protein	PF00646.32	F-box	-	-	F:GO:0005515	F:protein binding
HORVU5Hr1G120740	chr5H:658282516-658286529	222.545	5.07409	No change	No change	Up	Up	1.33887	0.00184688	Aspartic Proteinase-Like Protein 2	PF14543.5; PF14541.5	TAXi_N; TAXi_C	F:GO:0008233; P:GO:0019538	F:peptidase activity; P:protein metabolic process	F:GO:0004190; P:GO:0006508	F:aspartic-type endopeptidase activity; P:proteolysis
HORVU1Hr1G025160	chr1H:120864470-120897403	130.531	5.02305	No change	No change	Up	Up	1.7873	0.0341995	Dna-Directed Rna Polymerase Iii Subunit 1	PF04997.11; PF00623.19; PF04983.17	RNA_pol_Rpb1_1; RNA_pol_Rpb1_2; RNA_pol_Rpb1_3	F:GO:0001056; F:GO:0003677; C:GO:0005666; P:GO:0006383	F:RNA polymerase III activity; F:DNA binding; C:RNA polymerase III complex; P:transcription by RNA polymerase III	F:GO:0003677; F:GO:0003899; P:GO:0006351	F:DNA binding; F:DNA-directed 5'-3' RNA polymerase activity; P:transcription, DNA-templated
HORVU2Hr1G125430	chr2H:760880861-760881813	45.777	4.94604	No change	No change	Up	Up	0.789946	1.51461e-08	Acyl-Coenzyme A Thioesterase 13-Like	PF03061.21	4HBT	F:GO:0047617	F:acyl-CoA hydrolase activity	F:GO:0047617	F:acyl-CoA hydrolase activity
HORVU1Hr1G092260	chr1H:550262293-550262803	68.5182	4.94478	No change	No change	Up	Up	0.692475	5.55662e-11	Predicted Protein	PF00462.23	Glutaredoxin	C:GO:0005623; F:GO:0009055; F:GO:0015035; P:GO:0022900; P:GO:0045454	C:cell; F:electron transfer activity; F:protein disulfide oxidoreductase activity; P:electron transport chain; P:cell redox homeostasis	F:GO:0009055; F:GO:0015035; P:GO:0045454	F:electron transfer activity; F:protein disulfide oxidoreductase activity; P:cell redox homeostasis
HORVU2Hr1G070680	chr2H:499083861-499086294	145.52	4.94378	No change	No change	Up	Up	0.495912	4.03888e-21	Betaine Aldehyde Dehydrogenase	PF00171.21	Aldedh	C:GO:0005777; F:GO:0008802; P:GO:0019285; P:GO:0055114; P:GO:0071454	C:peroxisome; F:betaine-aldehyde dehydrogenase activity; P:glycine betaine biosynthetic process from choline; P:oxidation-reduction process; P:cellular response to anoxia	P:GO:0008152; F:GO:0016491; F:GO:0016620; P:GO:0055114	P:metabolic process; F:oxidoreductase activity; F:oxidoreductase activity, acting on the aldehyde or oxo group of donors, NAD or NADP as acceptor; P:oxidation-reduction process
HORVU7Hr1G002130	chr7H:4110522-4118654	2410.86	4.88686	No change	No change	Up	Up	0.271279	4.85414e-69	Receptor Kinase-Like Protein Xa21	PF08263.11; PF12799.6; PF13855.5; PF00560.32; PF00069.24	LRRNT_2; LRR_4; LRR_8; LRR_1; Pkinase	F:GO:0000166; F:GO:0004672; C:GO:0016020; P:GO:0016310	F:nucleotide binding; F:protein kinase activity; C:membrane; P:phosphorylation	F:GO:0004672; F:GO:0005515; F:GO:0005524; P:GO:0006468	F:protein kinase activity; F:protein binding; F:ATP binding; P:protein phosphorylation
HORVU4Hr1G083250	chr4H:624624716-624633107	12.3405	4.87898	No change	No change	No change	Up	1.78516	0.0415885	Predicted Protein	-	-	P:GO:0008152; F:GO:0016740	P:metabolic process; F:transferase activity	no GO terms	no GO terms
HORVU2Hr1G073270	chr2H:527162480-527163851	42.4116	4.87008	No change	No change	Up	Up	0.873036	6.6976e-07	Aldose Reductase	PF00248.20	Aldo_ket_red	F:GO:0016491; P:GO:0055114	F:oxidoreductase activity; P:oxidation-reduction process	F:GO:0016491; P:GO:0055114	F:oxidoreductase activity; P:oxidation-reduction process
HORVU2Hr1G124350	chr2H:758421797-758423771	91.7567	4.85923	No change	No change	Up	Up	0.559674	4.96141e-16	Abc Transporter D Family Member 1	-	-	F:GO:0005524; C:GO:0016021; F:GO:0042626; P:GO:0055085	F:ATP binding; C:integral component of membrane; F:ATPase activity, coupled to transmembrane movement of substances; P:transmembrane transport	no IPS match	no IPS match
HORVU2Hr1G058930	chr2H:387396757-387402186	262.688	4.83942	No change	No change	Up	Up	0.381394	3.41356e-34	Acyl Carrier Protein 1, Chloroplastic-Like	-	-	P:GO:0006633; F:GO:0048037	P:fatty acid biosynthetic process; F:cofactor binding	no GO terms	no GO terms
HORVU2Hr1G002290	chr2H:4686769-4690955	77.9665	4.8194	No change	No change	Up	Up	0.704722	4.17237e-10	Predicted Protein	-	-	C:GO:0016021	C:integral component of membrane	no GO terms	no GO terms
HORVU1Hr1G093780	chr1H:553944530-553960976	4786.56	4.81286	No change	No change	Up	Up	1.02091	4.52614e-05	Ribonuclease 3	PF00445.17	Ribonuclease_T2	F:GO:0003723; F:GO:0033897; P:GO:0090502	F:RNA binding; F:ribonuclease T2 activity; P:RNA phosphodiester bond hydrolysis, endonucleolytic	F:GO:0003723; F:GO:0033897	F:RNA binding; F:ribonuclease T2 activity
HORVU1Hr1G037640	chr1H:258382752-258383391	14.3369	4.78834	No change	No change	No change	Up	1.41227	0.00674664	Putative Disease Resistance Protein Rga3	-	-	F:GO:0043531	F:ADP binding	no GO terms	no GO terms
HORVU5Hr1G005880	chr5H:9528100-9529660	12.9882	4.7505	No change	No change	No change	Up	1.50612	0.0135531	Uncharacterized Protein Loc109773190	-	-	-	-	no GO terms	no GO terms
HORVU2Hr1G123480	chr2H:755770378-755771998	48.9036	4.71194	No change	No change	Up	Up	0.915996	6.1554e-06	Probable Ccr4-Associated Factor 1 Homolog 11	PF04857.19	CAF1	C:GO:0000932; F:GO:0003676; F:GO:0004535; P:GO:0017148; C:GO:0030015; P:GO:0043928	C:P-body; F:nucleic acid binding; F:poly(A)-specific ribonuclease activity; P:negative regulation of translation; C:CCR4-NOT core complex; P:exonucleolytic nuclear-transcribed mRNA catabolic process involved in deadenylation-dependent decay	F:GO:0003676	F:nucleic acid binding
HORVU6Hr1G010040	chr6H:17836971-17837602	118.93	4.70647	No change	No change	Up	Up	0.565441	8.93611e-15	Disease Resistance Protein Rga2	-	-	F:GO:0043531	F:ADP binding	no GO terms	no GO terms
HORVU5Hr1G046090	chr5H:358277630-358283092	572.818	4.69721	No change	No change	Up	Up	0.27083	4.94647e-64	Protein Pelota 1	PF03465.14	eRF1_3	F:GO:0004519; C:GO:0005634; C:GO:0005737; P:GO:0006412; C:GO:0016021; P:GO:0032790; F:GO:0043022; F:GO:0046872; P:GO:0070481; P:GO:0070651; P:GO:0070966; P:GO:0071025; P:GO:0090305	F:endonuclease activity; C:nucleus; C:cytoplasm; P:translation; C:integral component of membrane; P:ribosome disassembly; F:ribosome binding; F:metal ion binding; P:nuclear-transcribed mRNA catabolic process, non-stop decay; P:nonfunctional rRNA decay; P:nuclear-transcribed mRNA catabolic process, no-go decay; P:RNA surveillance; P:nucleic acid phosphodiester bond hydrolysis	P:GO:0070481; P:GO:0070966; P:GO:0071025	P:nuclear-transcribed mRNA catabolic process, non-stop decay; P:nuclear-transcribed mRNA catabolic process, no-go decay; P:RNA surveillance
HORVU2Hr1G000560	chr2H:1359251-1367227	121.027	4.68772	No change	No change	Up	Up	0.505945	3.08405e-18	Putative Disease Resistance Protein Rga3	PF00931.21	NB-ARC	F:GO:0043531	F:ADP binding	F:GO:0043531	F:ADP binding
HORVU1Hr1G092240	chr1H:550241224-550244025	29.2561	4.66832	No change	No change	Up	Up	1.07693	0.000231187	Predicted Protein	PF00332.17; PF07983.12	Glyco_hydro_17; X8	F:GO:0004553; P:GO:0005975; F:GO:0030247; P:GO:0044237; P:GO:0044281; C:GO:0046658; P:GO:1901564	F:hydrolase activity, hydrolyzing O-glycosyl compounds; P:carbohydrate metabolic process; F:polysaccharide binding; P:cellular metabolic process; P:small molecule metabolic process; C:anchored component of plasma membrane; P:organonitrogen compound metabolic process	F:GO:0004553; P:GO:0005975	F:hydrolase activity, hydrolyzing O-glycosyl compounds; P:carbohydrate metabolic process
HORVU4Hr1G005440	chr4H:12269769-12271793	25.0438	4.66283	No change	No change	Up	Up	1.16842	0.000891435	Oxalate Oxidase Gf-2.8-Like	PF00190.21	Cupin_1	C:GO:0005618; C:GO:0005737; F:GO:0030145; F:GO:0045735; C:GO:0048046; F:GO:0050162; P:GO:0055114	C:cell wall; C:cytoplasm; F:manganese ion binding; F:nutrient reservoir activity; C:apoplast; F:oxalate oxidase activity; P:oxidation-reduction process	F:GO:0030145; F:GO:0045735	F:manganese ion binding; F:nutrient reservoir activity
HORVU6Hr1G053090	chr6H:328630264-328632697	12.6692	4.654	No change	No change	No change	Up	1.51243	0.016809	L-Type Lectin-Domain Containing Receptor Kinase Iv.1	PF00139.18; PF00069.24	Lectin_legB; Pkinase	F:GO:0004672; F:GO:0005524; P:GO:0006468; C:GO:0016021; F:GO:0030246	F:protein kinase activity; F:ATP binding; P:protein phosphorylation; C:integral component of membrane; F:carbohydrate binding	F:GO:0004672; F:GO:0005524; P:GO:0006468; F:GO:0030246	F:protein kinase activity; F:ATP binding; P:protein phosphorylation; F:carbohydrate binding
HORVU2Hr1G067150	chr2H:469881761-469883540	133.527	4.65118	No change	No change	Up	Up	1.36991	0.00666024	Predicted Protein	PF09133.9	SANTA	-	-	no GO terms	no GO terms
HORVU5Hr1G044830	chr5H:346768421-346770906	1066.84	4.58254	No change	No change	Up	Up	0.222668	1.54999e-90	Replication Factor A Protein 1-Like	PF08646.9	Rep_fac-A_C	C:GO:0016020; C:GO:0016021	C:membrane; C:integral component of membrane	no GO terms	no GO terms
HORVU4Hr1G032660	chr4H:224117211-224121441	203.681	4.57015	No change	No change	Up	Up	0.388065	1.99538e-29	Sterol 3-Beta-Glucosyltransferase Ugt80A2	-	-	P:GO:0005975; P:GO:0030259; C:GO:0043231; F:GO:0080043; F:GO:0080044	P:carbohydrate metabolic process; P:lipid glycosylation; C:intracellular membrane-bounded organelle; F:quercetin 3-O-glucosyltransferase activity; F:quercetin 7-O-glucosyltransferase activity	no GO terms	no GO terms
HORVU6Hr1G092010	chr6H:576815136-576818921	508.474	4.55675	No change	No change	Up	Up	0.297271	5.53941e-50	Receptor-Like Protein 12	PF08263.11; PF13516.5; PF00560.32; PF13855.5	LRRNT_2; LRR_6; LRR_1; LRR_8	C:GO:0016021	C:integral component of membrane	F:GO:0005515	F:protein binding
HORVU6Hr1G055990	chr6H:357473643-357477273	510.663	4.54063	No change	No change	Up	Up	0.285962	1.34072e-53	Protein Far-Red Impaired Response 1-Like Isoform X1	PF03101.14; PF10551.8; PF04434.16	FAR1; MULE; SWIM	P:GO:0006355; F:GO:0008270; C:GO:0016021	P:regulation of transcription, DNA-templated; F:zinc ion binding; C:integral component of membrane	P:GO:0006355; F:GO:0008270	P:regulation of transcription, DNA-templated; F:zinc ion binding
HORVU2Hr1G013020	chr2H:28452211-28456166	18.025	4.53782	No change	No change	Up	Up	1.22159	0.0023922	Protein Trichome Birefringence-Like 4	PF14416.5; PF13839.5	PMR5N; PC-Esterase	C:GO:0005794; C:GO:0016021; F:GO:0016413; P:GO:0071554	C:Golgi apparatus; C:integral component of membrane; F:O-acetyltransferase activity; P:cell wall organization or biogenesis	no GO terms	no GO terms
HORVU4Hr1G043950	chr4H:351339906-351343605	107.204	4.52043	No change	No change	Up	Up	0.5068	6.54473e-17	Probable Inactive Nicotinamidase At3G16190	-	-	C:GO:0005737; P:GO:0006212; P:GO:0006769; F:GO:0008936	C:cytoplasm; P:uracil catabolic process; P:nicotinamide metabolic process; F:nicotinamidase activity	F:GO:0003824; P:GO:0008152	F:catalytic activity; P:metabolic process
HORVU2Hr1G068050	chr2H:477706094-477711264	10.3083	4.51887	No change	No change	Up	Up	1.57285	0.0293328	Probable Magnesium Transporter Nipa2 Isoform X1	PF05653.13	Mg_trans_NIPA	C:GO:0005769; C:GO:0005886; F:GO:0015095; C:GO:0016021; P:GO:1903830	C:early endosome; C:plasma membrane; F:magnesium ion transmembrane transporter activity; C:integral component of membrane; P:magnesium ion transmembrane transport	F:GO:0015095; P:GO:0015693; C:GO:0016021	F:magnesium ion transmembrane transporter activity; P:magnesium ion transport; C:integral component of membrane
HORVU3Hr1G093920	chr3H:644694473-644695016	18.8198	4.51594	No change	No change	Up	Up	1.18771	0.00177032	Predicted Protein	-	-	C:GO:0016020; C:GO:0016021	C:membrane; C:integral component of membrane	no GO terms	no GO terms
HORVU7Hr1G044740	chr7H:139812992-139813962	82.195	4.48348	No change	No change	Up	Up	0.574048	4.63573e-13	-	-	-	-	-	-	-
HORVU2Hr1G025570	chr2H:79845761-79851505	15.5445	4.48223	No change	No change	No change	Up	1.37496	0.00999713	Stomatal Closure-Related Actin-Binding Protein 1	PF16711.4; PF16712.4; PF16709.4	SCAB-ABD; SCAB_CC; SCAB-IgPH	F:GO:0003779	F:actin binding	F:GO:0003779	F:actin binding
HORVU1Hr1G010210	chr1H:23166693-23169065	10.4473	4.44037	No change	No change	No change	Up	1.49896	0.0230461	Bidirectional Sugar Transporter Sweet14	PF03083.15	MtN3_slv	F:GO:0003676; C:GO:0005887; F:GO:0008515; P:GO:0015770; P:GO:0034219; F:GO:0051119	F:nucleic acid binding; C:integral component of plasma membrane; F:sucrose transmembrane transporter activity; P:sucrose transport; P:carbohydrate transmembrane transport; F:sugar transmembrane transporter activity	C:GO:0016021	C:integral component of membrane
HORVU1Hr1G091150	chr1H:547480962-547483430	58.4938	4.43715	No change	No change	Up	Up	0.802896	8.83999e-07	Zf-Ranbp Domain-Containing Protein	-	-	F:GO:0043531; F:GO:0046872	F:ADP binding; F:metal ion binding	no GO terms	no GO terms
HORVU2Hr1G015240	chr2H:33767258-33769385	11.988	4.43693	No change	No change	Up	Up	1.51113	0.0247869	Auxin Response Factor 4	-	-	F:GO:0003677; C:GO:0005634; P:GO:0006355; P:GO:0009734	F:DNA binding; C:nucleus; P:regulation of transcription, DNA-templated; P:auxin-activated signaling pathway	no GO terms	no GO terms
HORVU7Hr1G051840	chr7H:195965528-195967813	16.159	4.42004	No change	No change	No change	Up	1.3687	0.0109362	Methyl-Cpg-Binding Domain-Containing Protein 2	-	-	F:GO:0003677; C:GO:0005634; F:GO:0008270	F:DNA binding; C:nucleus; F:zinc ion binding	F:GO:0003677; C:GO:0005634	F:DNA binding; C:nucleus
HORVU2Hr1G107410	chr2H:711764235-711765853	69.3134	4.40979	No change	No change	Up	Up	0.597041	1.00688e-11	Rubisco Large Subunit-Binding Protein Subunit Beta, Chloroplastic	PF00118.23	Cpn60_TCP1	F:GO:0005524; C:GO:0005739; C:GO:0005829; P:GO:0006458; P:GO:0007005; C:GO:0009507; P:GO:0042026; F:GO:0044183; F:GO:0051082; P:GO:0061077	F:ATP binding; C:mitochondrion; C:cytosol; P:'de novo' protein folding; P:mitochondrion organization; C:chloroplast; P:protein refolding; F:protein binding involved in protein folding; F:unfolded protein binding; P:chaperone-mediated protein folding	F:GO:0005524; C:GO:0005737; P:GO:0006457; P:GO:0042026	F:ATP binding; C:cytoplasm; P:protein folding; P:protein refolding
HORVU6Hr1G062720	chr6H:419600978-419601226	17.7689	4.40196	No change	No change	Up	Up	1.21116	0.00314038	Aaa, Atpase Associated With A Variety Of Cellular Activities-Like	-	-	F:GO:0005524; C:GO:0009507; F:GO:0016787	F:ATP binding; C:chloroplast; F:hydrolase activity	no GO terms	no GO terms
HORVU7Hr1G055390	chr7H:226892424-226893019	18.9295	4.38162	No change	No change	Up	Up	1.22844	0.00389285	Chitin Elicitor Receptor Kinase 1-Like	-	-	P:GO:0002376; F:GO:0004672; F:GO:0005524; P:GO:0006468; P:GO:0006952; C:GO:0016021	P:immune system process; F:protein kinase activity; F:ATP binding; P:protein phosphorylation; P:defense response; C:integral component of membrane	no GO terms	no GO terms
HORVU1Hr1G011990	chr1H:29887921-29903349	532.937	4.36778	No change	No change	Up	Up	1.00067	0.000203744	Maize Proteinase Inhibitor	PF00280.17	potato_inhibit	F:GO:0004867; F:GO:0008233; P:GO:0009611; P:GO:0010951	F:serine-type endopeptidase inhibitor activity; F:peptidase activity; P:response to wounding; P:negative regulation of endopeptidase activity	F:GO:0004867; P:GO:0009611	F:serine-type endopeptidase inhibitor activity; P:response to wounding
HORVU7Hr1G109710	chr7H:628550200-628553075	209.809	4.34867	No change	No change	Up	Up	0.434217	2.63235e-21	Predicted Protein	PF05922.15; PF00082.21	Inhibitor_I9; Peptidase_S8	F:GO:0004252; P:GO:0006508	F:serine-type endopeptidase activity; P:proteolysis	F:GO:0004252; P:GO:0006508	F:serine-type endopeptidase activity; P:proteolysis
HORVU1Hr1G090330	chr1H:545733554-545739457	23.4456	4.33537	No change	No change	Up	Up	1.15621	0.00212549	Putative Disease Resistance Protein Rga1	PF00931.21	NB-ARC	F:GO:0043531	F:ADP binding	F:GO:0043531	F:ADP binding
HORVU3Hr1G104070	chr3H:666149993-666203348	285.587	4.33195	No change	No change	Up	Up	0.789293	1.07769e-06	Pax-Interacting Protein 1	PF00533.25	BRCT	-	-	no GO terms	no GO terms
HORVU2Hr1G065430	chr2H:449305181-449305807	454.126	4.3228	No change	No change	Up	Up	0.392467	9.51517e-26	-	-	-	-	-	-	-
HORVU3Hr1G110480	chr3H:681733080-681747348	184.894	4.32051	No change	No change	Up	Up	0.471809	8.08858e-18	Dna Mismatch Repair Protein Mlh1	PF13589.5; PF01119.18; PF16413.4	HATPase_c_3; DNA_mis_repair; Mlh1_C	C:GO:0000790; C:GO:0000795; F:GO:0003697; F:GO:0005524; C:GO:0005712; P:GO:0006298; P:GO:0006312; P:GO:0009555; P:GO:0009845; F:GO:0016887; F:GO:0030983; C:GO:0032389; P:GO:0048316	C:nuclear chromatin; C:synaptonemal complex; F:single-stranded DNA binding; F:ATP binding; C:chiasma; P:mismatch repair; P:mitotic recombination; P:pollen development; P:seed germination; F:ATPase activity; F:mismatched DNA binding; C:MutLalpha complex; P:seed development	F:GO:0005524; P:GO:0006298; F:GO:0016887; F:GO:0030983; C:GO:0032300	F:ATP binding; P:mismatch repair; F:ATPase activity; F:mismatched DNA binding; C:mismatch repair complex
HORVU3Hr1G117870	chr3H:699526584-699528082	17.3978	4.31666	No change	No change	No change	Up	1.20858	0.0038266	Gibberellin 2-Beta-Dioxygenase 8	PF14226.5; PF03171.19	DIOX_N; 2OG-FeII_Oxy	F:GO:0046872; F:GO:0051213; P:GO:0055114	F:metal ion binding; F:dioxygenase activity; P:oxidation-reduction process	F:GO:0016491; P:GO:0055114	F:oxidoreductase activity; P:oxidation-reduction process
HORVU7Hr1G075020	chr7H:432044167-432045402	119.454	4.31077	No change	No change	Up	Up	0.520908	1.28519e-14	Predicted Protein	-	-	-	-	no GO terms	no GO terms
HORVU5Hr1G042220	chr5H:321835132-321836764	12.8982	4.28174	No change	No change	No change	Up	1.31125	0.00982918	Sialyltransferase-Like Protein 2	PF00777.17	Glyco_transf_29	C:GO:0000139; F:GO:0005215; F:GO:0008373; F:GO:0008378; P:GO:0009311; C:GO:0016021; P:GO:0018279; P:GO:0055085; P:GO:0097503	C:Golgi membrane; F:transporter activity; F:sialyltransferase activity; F:galactosyltransferase activity; P:oligosaccharide metabolic process; C:integral component of membrane; P:protein N-linked glycosylation via asparagine; P:transmembrane transport; P:sialylation	P:GO:0006486; F:GO:0008373	P:protein glycosylation; F:sialyltransferase activity
HORVU5Hr1G109550	chr5H:630211054-630213215	16.1688	4.26361	No change	No change	No change	Up	1.23559	0.00564369	Plasmodesmata Callose-Binding Protein 2	PF07983.12	X8	F:GO:0004553; C:GO:0016021; F:GO:0030247; C:GO:0046658	F:hydrolase activity, hydrolyzing O-glycosyl compounds; C:integral component of membrane; F:polysaccharide binding; C:anchored component of plasma membrane	no GO terms	no GO terms
HORVU1Hr1G077560	chr1H:517789252-517792319	118.768	4.24946	No change	No change	Up	Up	0.642886	1.81362e-09	Tyrosine Decarboxylase 1	PF00282.18	Pyridoxal_deC	F:GO:0004197; C:GO:0005615; C:GO:0005764; P:GO:0006520; F:GO:0016831; F:GO:0030170; P:GO:0051603	F:cysteine-type endopeptidase activity; C:extracellular space; C:lysosome; P:cellular amino acid metabolic process; F:carboxy-lyase activity; F:pyridoxal phosphate binding; P:proteolysis involved in cellular protein catabolic process	F:GO:0003824; P:GO:0006520; F:GO:0016831; P:GO:0019752; F:GO:0030170	F:catalytic activity; P:cellular amino acid metabolic process; F:carboxy-lyase activity; P:carboxylic acid metabolic process; F:pyridoxal phosphate binding
HORVU5Hr1G085110	chr5H:574013420-574015085	18.2694	4.18823	No change	No change	Up	Up	1.18771	0.00444217	Udp-Galactose Transporter 1	-	-	C:GO:0016021	C:integral component of membrane	no GO terms	no GO terms
HORVU3Hr1G083990	chr3H:605798447-605838856	829.205	4.1841	No change	No change	Up	Up	0.264261	2.58142e-53	Protein Hasty 1-Like	-	-	P:GO:0000055; P:GO:0000056; F:GO:0005049; C:GO:0005634; C:GO:0005737; P:GO:0046825	P:ribosomal large subunit export from nucleus; P:ribosomal small subunit export from nucleus; F:nuclear export signal receptor activity; C:nucleus; C:cytoplasm; P:regulation of protein export from nucleus	F:GO:0005488	F:binding
HORVU1Hr1G026100	chr1H:130372437-130372778	14.1145	4.17	No change	No change	No change	Up	1.22288	0.00637624	Predicted Protein	-	-	-	-	no GO terms	no GO terms
HORVU2Hr1G110720	chr2H:720583689-720586650	47.9697	4.16602	No change	No change	Up	Up	0.737636	4.6591e-07	Transmembrane 9 Superfamily Member 11	PF02990.15	EMP70	C:GO:0016021	C:integral component of membrane	C:GO:0016021	C:integral component of membrane
HORVU3Hr1G093550	chr3H:643000788-643010106	201.57	4.16338	No change	No change	Up	Up	0.40596	2.39284e-22	Probable Lrr Receptor-Like Serine/Threonine-Protein Kinase At1G56130	PF00560.32; PF11721.7; PF07714.16	LRR_1; Malectin; Pkinase_Tyr	F:GO:0004672; F:GO:0005524; P:GO:0006468; C:GO:0016021	F:protein kinase activity; F:ATP binding; P:protein phosphorylation; C:integral component of membrane	F:GO:0004672; F:GO:0005515; F:GO:0005524; P:GO:0006468	F:protein kinase activity; F:protein binding; F:ATP binding; P:protein phosphorylation
HORVU6Hr1G080230	chr6H:540724706-540725237	46.1768	4.13504	No change	No change	Up	Up	0.754813	1.13338e-06	Fructan 1-Exohydrolase	PF08244.11	Glyco_hydro_32C	F:GO:0004564; C:GO:0005618; P:GO:0005975; F:GO:0033948; C:GO:0048046	F:beta-fructofuranosidase activity; C:cell wall; P:carbohydrate metabolic process; F:fructan beta-(2,1)-fructosidase activity; C:apoplast	no GO terms	no GO terms
HORVU4Hr1G013180	chr4H:45045409-45048635	98.0113	4.10283	No change	No change	Up	Up	0.573249	4.99703e-11	Probable E3 Ubiquitin-Protein Ligase Rhy1A	PF13639.5	zf-RING_2	P:GO:0016567; F:GO:0016874; P:GO:0043161; F:GO:0061630	P:protein ubiquitination; F:ligase activity; P:proteasome-mediated ubiquitin-dependent protein catabolic process; F:ubiquitin protein ligase activity	no GO terms	no GO terms
HORVU3Hr1G104260	chr3H:666286056-666290578	87.0372	4.07509	No change	No change	Up	Up	0.57098	5.69378e-11	Vegetative Cell Wall Protein Gp1	-	-	C:GO:0016020	C:membrane	no GO terms	no GO terms
HORVU7Hr1G079570	chr7H:469764338-469764709	32.0609	4.0688	No change	No change	Up	Up	0.837664	2.40593e-05	Lysine-Specific Demethylase 3B	-	-	F:GO:0008168; P:GO:0032259	F:methyltransferase activity; P:methylation	no GO terms	no GO terms
HORVU1Hr1G040140	chr1H:284282244-284282761	53.0177	4.04338	No change	No change	Up	Up	0.696248	1.97586e-07	Predicted Protein	PF00234.21	Tryp_alpha_amyl	F:GO:0045735	F:nutrient reservoir activity	no GO terms	no GO terms
HORVU5Hr1G029400	chr5H:177297160-177299175	19.7696	4.02636	No change	No change	Up	Up	1.10642	0.00309436	Probable F-Box Protein At4G22165	PF00646.32	F-box	-	-	F:GO:0005515	F:protein binding
HORVU5Hr1G125350	chr5H:668606825-668612274	22.4565	4.00998	No change	No change	Up	Up	1.04585	0.00159474	Leaf Rust Resistance Protein Lr10	PF00931.21	NB-ARC	C:GO:0005886; P:GO:0006952; P:GO:0007165; F:GO:0043531	C:plasma membrane; P:defense response; P:signal transduction; F:ADP binding	F:GO:0043531	F:ADP binding
HORVU7Hr1G051810	chr7H:195839984-195841703	29.3973	4.00074	No change	No change	Up	Up	0.825884	2.54546e-05	Methyl-Cpg-Binding Domain-Containing Protein 2	PF07496.14	zf-CW	F:GO:0003677; C:GO:0005634; F:GO:0008270	F:DNA binding; C:nucleus; F:zinc ion binding	F:GO:0008270	F:zinc ion binding
HORVU3Hr1G110740	chr3H:682060143-682069174	995.403	3.98692	No change	No change	Up	Up	0.23152	3.80807e-63	Cct Motif Family Protein, Expressed	-	-	C:GO:0005634; P:GO:0009416; P:GO:0009909	C:nucleus; P:response to light stimulus; P:regulation of flower development	no GO terms	no GO terms
HORVU7Hr1G111280	chr7H:633235382-633240242	44.1206	3.98009	No change	No change	Up	Up	0.806601	1.68621e-05	Ethylene-Responsive Transcription Factor Rap2-3-Like	PF00847.19	AP2	F:GO:0003677; F:GO:0003700; C:GO:0005634; P:GO:0006355	F:DNA binding; F:DNA-binding transcription factor activity; C:nucleus; P:regulation of transcription, DNA-templated	F:GO:0003677; F:GO:0003700; P:GO:0006355	F:DNA binding; F:DNA-binding transcription factor activity; P:regulation of transcription, DNA-templated
HORVU1Hr1G083220	chr1H:531389242-531398089	13.631	3.97724	No change	No change	No change	Up	1.28924	0.0164688	Leaf Rust 10 Disease-Resistance Locus Receptor-Like Protein Kinase-Like 1.2	PF13947.5; PF14380.5; PF07714.16	GUB_WAK_bind; WAK_assoc; Pkinase_Tyr	F:GO:0004674; F:GO:0005524; C:GO:0005886; P:GO:0006468; P:GO:0007166; C:GO:0016021; F:GO:0030247	F:protein serine/threonine kinase activity; F:ATP binding; C:plasma membrane; P:protein phosphorylation; P:cell surface receptor signaling pathway; C:integral component of membrane; F:polysaccharide binding	F:GO:0004672; F:GO:0005524; P:GO:0006468; F:GO:0030247	F:protein kinase activity; F:ATP binding; P:protein phosphorylation; F:polysaccharide binding
HORVU2Hr1G047700	chr2H:261517455-261527595	233.327	3.96515	No change	No change	Up	Up	0.398898	5.30411e-21	Putative Ankyrin Repeat Protein Rf_0381	-	-	-	-	F:GO:0005515	F:protein binding
HORVU1Hr1G008900	chr1H:19666235-19669353	134.98	3.92814	No change	No change	Up	Up	0.441818	8.37227e-17	Predicted Protein	-	-	-	-	no GO terms	no GO terms
HORVU2Hr1G005340	chr2H:11647559-11650797	63.6567	3.9271	No change	No change	Up	Up	0.68869	3.46869e-07	Disease Resistance Protein Rpm1-Like	-	-	F:GO:0043531	F:ADP binding	no GO terms	no GO terms
HORVU5Hr1G064510	chr5H:497437397-497442701	34.3392	3.92018	No change	No change	Up	Up	0.893255	0.000184673	Zinc Finger Rna-Binding Protein	PF12874.6	zf-met	F:GO:0003676; F:GO:0003723; F:GO:0003777; C:GO:0005871; P:GO:0007018; F:GO:0008270; F:GO:0016887; F:GO:0046872	F:nucleic acid binding; F:RNA binding; F:microtubule motor activity; C:kinesin complex; P:microtubule-based movement; F:zinc ion binding; F:ATPase activity; F:metal ion binding	F:GO:0003676; F:GO:0008270	F:nucleic acid binding; F:zinc ion binding
HORVU1Hr1G074190	chr1H:507206614-507207347	24.6115	3.90287	No change	No change	Up	Up	0.952891	0.000599184	Fructose-Bisphosphate Aldolase-Lysine N-Methyltransferase, Chloroplastic	-	-	P:GO:0000413; F:GO:0003755; C:GO:0009570; F:GO:0016279; P:GO:0018023; P:GO:0018026; F:GO:0030785	P:protein peptidyl-prolyl isomerization; F:peptidyl-prolyl cis-trans isomerase activity; C:chloroplast stroma; F:protein-lysine N-methyltransferase activity; P:peptidyl-lysine trimethylation; P:peptidyl-lysine monomethylation; F:[ribulose-bisphosphate carboxylase]-lysine N-methyltransferase activity	no GO terms	no GO terms
HORVU4Hr1G029420	chr4H:186376348-186379034	106.063	3.89966	No change	No change	Up	Up	0.536706	2.33576e-11	Sacsin	-	-	C:GO:0016021	C:integral component of membrane	no GO terms	no GO terms
HORVU4Hr1G085820	chr4H:632595117-632601248	115.624	3.86736	No change	No change	No change	Up	1.2272	0.0136357	Udp-Galactose/Udp-Glucose Transporter 2	PF08449.10	UAA	P:GO:0008643; C:GO:0030173; C:GO:0030176; F:GO:0046964; P:GO:1902559	P:carbohydrate transport; C:integral component of Golgi membrane; C:integral component of endoplasmic reticulum membrane; F:3'-phosphoadenosine 5'-phosphosulfate transmembrane transporter activity; P:3'-phospho-5'-adenylyl sulfate transmembrane transport	P:GO:0055085	P:transmembrane transport
HORVU6Hr1G057690	chr6H:375212029-375212529	9.31856	3.86689	No change	No change	No change	Up	1.3984	0.0385021	E3 Ubiquitin-Protein Ligase Prt6	-	-	C:GO:0000151; F:GO:0008270; P:GO:0016567; F:GO:0016874; F:GO:0018812; P:GO:0030148; C:GO:0030176; P:GO:0030497; P:GO:0042761; F:GO:0061630; P:GO:0071596	C:ubiquitin ligase complex; F:zinc ion binding; P:protein ubiquitination; F:ligase activity; F:3-hydroxyacyl-CoA dehydratase activity; P:sphingolipid biosynthetic process; C:integral component of endoplasmic reticulum membrane; P:fatty acid elongation; P:very long-chain fatty acid biosynthetic process; F:ubiquitin protein ligase activity; P:ubiquitin-dependent protein catabolic process via the N-…	no IPS match	no IPS match
HORVU2Hr1G066000	chr2H:456364149-456372640	40.8261	3.85532	No change	No change	No change	Up	1.01782	0.00185864	Predicted Protein	PF00010.25	HLH	F:GO:0046983	F:protein dimerization activity	F:GO:0046983	F:protein dimerization activity
HORVU0Hr1G015230	chrUn:83422894-83425037	26.1247	3.84326	No change	No change	Up	Up	1.06647	0.00346932	Disease Resistance Protein Rga2-Like Isoform X1	PF00931.21	NB-ARC	C:GO:0005886; P:GO:0007165	C:plasma membrane; P:signal transduction	F:GO:0043531	F:ADP binding
HORVU7Hr1G000630	chr7H:954456-958030	174.086	3.84004	No change	No change	Up	Up	0.385594	4.44219e-21	Disease Resistance Protein Rpp13-Like	PF00931.21	NB-ARC	F:GO:0004820; F:GO:0005524; C:GO:0005737; P:GO:0006426; F:GO:0043531; P:GO:0050896	F:glycine-tRNA ligase activity; F:ATP binding; C:cytoplasm; P:glycyl-tRNA aminoacylation; F:ADP binding; P:response to stimulus	F:GO:0043531	F:ADP binding
HORVU7Hr1G066450	chr7H:338942048-338946549	265.692	3.83257	No change	No change	Up	Up	0.316801	4.6118e-31	Predicted Protein	-	-	F:GO:0000287; F:GO:0003862; C:GO:0005829; P:GO:0009098; C:GO:0009570; C:GO:0016020; F:GO:0051287; P:GO:0055114	F:magnesium ion binding; F:3-isopropylmalate dehydrogenase activity; C:cytosol; P:leucine biosynthetic process; C:chloroplast stroma; C:membrane; F:NAD binding; P:oxidation-reduction process	no IPS match	no IPS match
HORVU3Hr1G104770	chr3H:667120015-667124421	79.7941	3.82954	No change	No change	Up	Up	0.609407	1.3281e-08	Disease Resistance Rpp13-Like Protein 4	PF00931.21	NB-ARC	C:GO:0005886; P:GO:0006952; P:GO:0007165; F:GO:0043531	C:plasma membrane; P:defense response; P:signal transduction; F:ADP binding	F:GO:0043531	F:ADP binding
HORVU0Hr1G001180	chrUn:6464811-6469430	276.275	3.81929	No change	No change	Up	Up	0.320817	4.56797e-30	Proteasome Subunit Alpha Type-3	PF10584.8; PF00227.25	Proteasome_A_N; Proteasome	F:GO:0004298; C:GO:0005634; C:GO:0005737; P:GO:0006511; C:GO:0019773	F:threonine-type endopeptidase activity; C:nucleus; C:cytoplasm; P:ubiquitin-dependent protein catabolic process; C:proteasome core complex, alpha-subunit complex	F:GO:0004175; F:GO:0004298; C:GO:0005839; P:GO:0006511; C:GO:0019773; P:GO:0051603	F:endopeptidase activity; F:threonine-type endopeptidase activity; C:proteasome core complex; P:ubiquitin-dependent protein catabolic process; C:proteasome core complex, alpha-subunit complex; P:proteolysis involved in cellular protein catabolic process
HORVU1Hr1G092120	chr1H:549777175-549778183	27.0468	3.79932	No change	No change	Up	Up	0.88571	0.000275976	Mitochondrial Import Receptor Subunit Tom7-1-Like	PF08038.11	Tom7	C:GO:0005742; P:GO:0030150	C:mitochondrial outer membrane translocase complex; P:protein import into mitochondrial matrix	C:GO:0005742; P:GO:0030150	C:mitochondrial outer membrane translocase complex; P:protein import into mitochondrial matrix
HORVU7Hr1G119270	chr7H:649363777-649367220	14.6413	3.79511	No change	No change	No change	Up	1.11325	0.00639531	Dna Repair And Recombination Protein Rad54	PF00176.22	SNF2_N	F:GO:0003677; F:GO:0004386; F:GO:0005524; C:GO:0005634; P:GO:0006281; P:GO:0007049; P:GO:0051301	F:DNA binding; F:helicase activity; F:ATP binding; C:nucleus; P:DNA repair; P:cell cycle; P:cell division	F:GO:0005524	F:ATP binding
HORVU6Hr1G094480	chr6H:581288676-581292439	20.2762	3.78842	No change	No change	Up	Up	1.06767	0.00413717	Flavin-Containing Monooxygenase Fmo Gs-Ox-Like 4 Isoform X1	PF00743.18	FMO-like	F:GO:0004499; F:GO:0050660; F:GO:0050661; P:GO:0055114	F:N,N-dimethylaniline monooxygenase activity; F:flavin adenine dinucleotide binding; F:NADP binding; P:oxidation-reduction process	F:GO:0004499; F:GO:0050660; F:GO:0050661; P:GO:0055114	F:N,N-dimethylaniline monooxygenase activity; F:flavin adenine dinucleotide binding; F:NADP binding; P:oxidation-reduction process
HORVU2Hr1G018970	chr2H:48986802-49009410	27.7479	3.75625	No change	No change	Up	Up	1.02521	0.00285975	-	-	-	-	-	-	-
HORVU0Hr1G000340	chrUn:2092196-2094795	24.4717	3.74659	No change	No change	Up	Up	0.933365	0.000816496	Methionine Gamma-Lyase	PF01053.19	Cys_Met_Meta_PP	F:GO:0003962; F:GO:0004123; C:GO:0005829; P:GO:0009970; F:GO:0018826; P:GO:0019343; P:GO:0019346; F:GO:0030170; P:GO:0042631; P:GO:0051289; P:GO:0071266	F:cystathionine gamma-synthase activity; F:cystathionine gamma-lyase activity; C:cytosol; P:cellular response to sulfate starvation; F:methionine gamma-lyase activity; P:cysteine biosynthetic process via cystathionine; P:transsulfuration; F:pyridoxal phosphate binding; P:cellular response to water deprivation; P:protein homotetramerization; P:'de novo' L-methionine biosynthetic process	F:GO:0003824; F:GO:0030170	F:catalytic activity; F:pyridoxal phosphate binding
HORVU3Hr1G078760	chr3H:580163039-580165168	71.0121	3.74457	No change	No change	Up	Up	0.644847	1.97795e-07	Cytochrome P450 94B3	PF00067.21	p450	F:GO:0004497; F:GO:0005506; C:GO:0016021; F:GO:0016705; F:GO:0020037; P:GO:0055114	F:monooxygenase activity; F:iron ion binding; C:integral component of membrane; F:oxidoreductase activity, acting on paired donors, with incorporation or reduction of molecular oxygen; F:heme binding; P:oxidation-reduction process	F:GO:0005506; F:GO:0016705; F:GO:0020037; P:GO:0055114	F:iron ion binding; F:oxidoreductase activity, acting on paired donors, with incorporation or reduction of molecular oxygen; F:heme binding; P:oxidation-reduction process
HORVU7Hr1G032740	chr7H:66739485-66740411	107.883	3.72561	No change	No change	Up	Up	0.612521	4.23567e-08	Phylloplanin	-	-	C:GO:0016020	C:membrane	no GO terms	no GO terms
HORVU1Hr1G067530	chr1H:478388609-478396997	109.745	3.71423	No change	No change	Up	Up	1.12727	0.0090073	Protein Nrt1/ Ptr Family 8.3 Isoform X3	PF00854.20	PTR2	P:GO:0006857; C:GO:0016021; F:GO:0022857; P:GO:0055085	P:oligopeptide transport; C:integral component of membrane; F:transmembrane transporter activity; P:transmembrane transport	F:GO:0005215; P:GO:0006857; C:GO:0016020; F:GO:0022857; P:GO:0055085	F:transporter activity; P:oligopeptide transport; C:membrane; F:transmembrane transporter activity; P:transmembrane transport
HORVU7Hr1G068450	chr7H:362140067-362141521	13.3983	3.71304	No change	No change	No change	Up	1.23359	0.020263	Probable E3 Ubiquitin-Protein Ligase Ari2	-	-	C:GO:0000151; P:GO:0000209; C:GO:0005737; F:GO:0016874; F:GO:0031624; P:GO:0032436; F:GO:0046872; F:GO:0061630	C:ubiquitin ligase complex; P:protein polyubiquitination; C:cytoplasm; F:ligase activity; F:ubiquitin conjugating enzyme binding; P:positive regulation of proteasomal ubiquitin-dependent protein catabolic process; F:metal ion binding; F:ubiquitin protein ligase activity	F:GO:0004842; P:GO:0016567	F:ubiquitin-protein transferase activity; P:protein ubiquitination
HORVU4Hr1G087680	chr4H:637921579-637923003	16.7141	3.6874	No change	No change	Up	Up	1.2205	0.0196597	Electron Transfer Flavoprotein Subunit Alpha, Mitochondrial	PF01012.20	ETF	F:GO:0005507; C:GO:0005759; F:GO:0009055; P:GO:0022900; P:GO:0033539; F:GO:0050660	F:copper ion binding; C:mitochondrial matrix; F:electron transfer activity; P:electron transport chain; P:fatty acid beta-oxidation using acyl-CoA dehydrogenase; F:flavin adenine dinucleotide binding	no GO terms	no GO terms
HORVU2Hr1G000630	chr2H:1465139-1466444	22.6572	3.68645	No change	No change	Up	Up	1.04013	0.00419228	-	-	-	-	-	-	-
HORVU2Hr1G127130	chr2H:765943371-765945953	418.495	3.68432	No change	No change	Up	Up	0.301599	1.10554e-31	Predicted Protein	PF12527.7	DUF3727	-	-	no GO terms	no GO terms
HORVU2Hr1G040170	chr2H:194458553-194464429	595.734	3.68408	No change	No change	Up	Up	0.267224	2.30603e-40	Multiple Organellar Rna Editing Factor 2, Chloroplastic-Like	-	-	P:GO:0016554	P:cytidine to uridine editing	P:GO:0016554	P:cytidine to uridine editing
HORVU3Hr1G077110	chr3H:571493242-571499445	385.344	3.68284	No change	No change	Up	Up	0.347884	8.52009e-24	G-Type Lectin S-Receptor-Like Serine/Threonine-Protein Kinase At4G27290 Isoform X1	PF01453.23; PF00954.19; PF08276.10; PF07714.16	B_lectin; S_locus_glycop; PAN_2; Pkinase_Tyr	F:GO:0004674; F:GO:0005524; P:GO:0006468; C:GO:0016021; P:GO:0048544	F:protein serine/threonine kinase activity; F:ATP binding; P:protein phosphorylation; C:integral component of membrane; P:recognition of pollen	F:GO:0004672; F:GO:0004674; F:GO:0005524; P:GO:0006468; P:GO:0048544	F:protein kinase activity; F:protein serine/threonine kinase activity; F:ATP binding; P:protein phosphorylation; P:recognition of pollen
HORVU2Hr1G019070	chr2H:49650995-49653322	232.301	3.68078	No change	No change	Up	Up	0.355724	9.40628e-23	Predicted Protein	-	-	-	-	no GO terms	no GO terms
HORVU3Hr1G064600	chr3H:493083241-493083945	116.356	3.6796	No change	No change	Up	Up	0.452612	4.05233e-14	Predicted Protein	-	-	-	-	no IPS match	no IPS match
HORVU3Hr1G094160	chr3H:645150032-645152981	13.7617	3.67472	No change	No change	Up	Up	1.31347	0.035301	Nbs-Lrr Protein	-	-	C:GO:0005886; P:GO:0006952; P:GO:0007165	C:plasma membrane; P:defense response; P:signal transduction	no GO terms	no GO terms
HORVU2Hr1G116250	chr2H:737329453-737330959	31.8365	3.67352	No change	No change	Up	Up	0.898836	0.000620525	Bifunctional Epoxide Hydrolase 2	PF00561.19	Abhydrolase_1	F:GO:0016787	F:hydrolase activity	F:GO:0003824	F:catalytic activity
HORVU3Hr1G078300	chr3H:577640392-577644431	799.608	3.67004	No change	No change	Up	Up	0.277994	5.20537e-37	Predicted Protein	PF00450.21	Peptidase_S10	F:GO:0004185; F:GO:0016747; P:GO:0019748; P:GO:0051603	F:serine-type carboxypeptidase activity; F:transferase activity, transferring acyl groups other than amino-acyl groups; P:secondary metabolic process; P:proteolysis involved in cellular protein catabolic process	F:GO:0004185; P:GO:0006508	F:serine-type carboxypeptidase activity; P:proteolysis
HORVU3Hr1G099360	chr3H:661411780-661418465	21.8512	3.65474	No change	No change	No change	Up	1.19886	0.0182308	Putative Disease Resistance Rpp13-Like Protein 3	PF00931.21	NB-ARC	F:GO:0043531	F:ADP binding	F:GO:0043531	F:ADP binding
HORVU7Hr1G000410	chr7H:721465-731266	43.8924	3.65279	No change	No change	Up	Up	0.828771	0.000171049	Probable Inactive Dna (Cytosine-5)-Methyltransferase Drm3	-	-	P:GO:0006306; C:GO:0016020; F:GO:0016740	P:DNA methylation; C:membrane; F:transferase activity	P:GO:0006306	P:DNA methylation
HORVU5Hr1G123520	chr5H:664290282-664292346	86.0554	3.65195	No change	No change	Up	Up	0.499909	1.7798e-11	Trna Uridine 5-Carboxymethylaminomethyl Modification Enzyme Mnmg	PF13932.5	GIDA_assoc	P:GO:0002098; C:GO:0005829; P:GO:0030488; F:GO:0050660	P:tRNA wobble uridine modification; C:cytosol; P:tRNA methylation; F:flavin adenine dinucleotide binding	P:GO:0008033; F:GO:0050660	P:tRNA processing; F:flavin adenine dinucleotide binding
HORVU1Hr1G019480	chr1H:73571033-73572205	14.889	3.6354	No change	No change	Up	Up	1.09531	0.00837214	Queuine Trna-Ribosyltransferase	PF01702.17	TGT	C:GO:0005737; F:GO:0008479; F:GO:0046872; P:GO:0101030	C:cytoplasm; F:queuine tRNA-ribosyltransferase activity; F:metal ion binding; P:tRNA-guanine transglycosylation	P:GO:0006400; F:GO:0016763	P:tRNA modification; F:transferase activity, transferring pentosyl groups
HORVU3Hr1G030770	chr3H:149813635-149823297	80.0331	3.63201	No change	No change	Up	Up	0.615379	1.1641e-07	P-Loop Containing Nucleoside Triphosphate Hydrolase Superfamily Protein	PF00004.28	AAA	F:GO:0005524; C:GO:0005634; C:GO:0016021; F:GO:0016887	F:ATP binding; C:nucleus; C:integral component of membrane; F:ATPase activity	F:GO:0005524	F:ATP binding
HORVU5Hr1G019220	chr5H:83507486-83510007	68.4097	3.61952	No change	No change	Up	Up	0.584488	2.25683e-08	Coatomer Subunit Beta'-1 Isoform X1	PF00400.31	WD40	C:GO:0000139; F:GO:0005198; P:GO:0006886; P:GO:0006888; P:GO:0006890; P:GO:0006891; C:GO:0030126	C:Golgi membrane; F:structural molecule activity; P:intracellular protein transport; P:ER to Golgi vesicle-mediated transport; P:retrograde vesicle-mediated transport, Golgi to ER; P:intra-Golgi vesicle-mediated transport; C:COPI vesicle coat	F:GO:0005515	F:protein binding
HORVU2Hr1G119050	chr2H:744120806-744122135	662.388	3.60083	No change	No change	Up	Up	0.731133	1.76116e-05	Protochlorophyllide Reductase B, Chloroplastic	PF00106.24	adh_short	F:GO:0005515; C:GO:0009507; P:GO:0015979; P:GO:0015995; F:GO:0016630; P:GO:0055114	F:protein binding; C:chloroplast; P:photosynthesis; P:chlorophyll biosynthetic process; F:protochlorophyllide reductase activity; P:oxidation-reduction process	F:GO:0016630; P:GO:0055114	F:protochlorophyllide reductase activity; P:oxidation-reduction process
HORVU2Hr1G093530	chr2H:658694732-658696335	38.4738	3.59877	No change	No change	Up	Up	0.733669	1.93617e-05	Cysteine-Rich Repeat Secretory Protein 2-Like	PF01657.16	Stress-antifung	C:GO:0016021	C:integral component of membrane	no GO terms	no GO terms
HORVU4Hr1G069780	chr4H:572785601-572786204	13.8579	3.57636	No change	No change	No change	Up	1.18534	0.0198702	Putative Ring Zinc Finger Domain Superfamily Protein	PF13920.5	zf-C3HC4_3	-	-	no GO terms	no GO terms
HORVU5Hr1G044330	chr5H:341855210-341857644	14.807	3.57046	No change	No change	Up	Up	1.10972	0.0113167	F-Box/Kelch-Repeat Protein At5G26960	PF00646.32; PF01344.24	F-box; Kelch_1	F:GO:0004842; C:GO:0016021; P:GO:0016567; C:GO:0031463	F:ubiquitin-protein transferase activity; C:integral component of membrane; P:protein ubiquitination; C:Cul3-RING ubiquitin ligase complex	F:GO:0005515	F:protein binding
HORVU4Hr1G054280	chr4H:452544119-452544493	41.5237	3.56764	No change	No change	Up	Up	0.716809	1.37545e-05	Predicted Protein	-	-	-	-	no GO terms	no GO terms
HORVU3Hr1G005550	chr3H:13746604-13747044	38.8222	3.55424	No change	No change	Up	Up	0.740786	3.11558e-05	Transcription Factor Bhlh35-Like	-	-	F:GO:0046983	F:protein dimerization activity	no GO terms	no GO terms
HORVU3Hr1G029950	chr3H:140301315-140305391	65.2805	3.54255	No change	No change	Up	Up	0.585061	4.92939e-08	Nuclear Speckle Splicing Regulatory Protein 1	-	-	-	-	no GO terms	no GO terms
HORVU3Hr1G001250	chr3H:2701115-2705436	63.228	3.53752	No change	No change	Up	Up	0.584707	5.05929e-08	Disease Resistance Protein Rpm1	PF00931.21; PF00085.19	NB-ARC; Thioredoxin	C:GO:0005886; P:GO:0006952; P:GO:0007165; F:GO:0043531; P:GO:0045454	C:plasma membrane; P:defense response; P:signal transduction; F:ADP binding; P:cell redox homeostasis	F:GO:0043531; P:GO:0045454	F:ADP binding; P:cell redox homeostasis
HORVU6Hr1G025960	chr6H:96054296-96057702	26.2272	3.51792	No change	No change	No change	Up	1.03019	0.00629605	-	-	-	-	-	-	-
HORVU5Hr1G087870	chr5H:579929089-579930649	25.8114	3.50483	No change	No change	Up	Up	1.05511	0.00829833	Histone H4-Like	PF15511.5	CENP-T_C	C:GO:0000786; F:GO:0003677; C:GO:0005634; P:GO:0006334; P:GO:0006352; F:GO:0046982	C:nucleosome; F:DNA binding; C:nucleus; P:nucleosome assembly; P:DNA-templated transcription, initiation; F:protein heterodimerization activity	C:GO:0000786; F:GO:0003677; C:GO:0005634; P:GO:0006334; F:GO:0046982	C:nucleosome; F:DNA binding; C:nucleus; P:nucleosome assembly; F:protein heterodimerization activity
HORVU2Hr1G119090	chr2H:744272984-744274799	351.278	3.50144	No change	No change	Up	Up	0.335792	4.2255e-23	Protochlorophyllide Reductase A, Chloroplastic	-	-	F:GO:0005515; C:GO:0009507; P:GO:0015979; P:GO:0015995; F:GO:0016630; P:GO:0055114	F:protein binding; C:chloroplast; P:photosynthesis; P:chlorophyll biosynthetic process; F:protochlorophyllide reductase activity; P:oxidation-reduction process	F:GO:0016630; P:GO:0055114	F:protochlorophyllide reductase activity; P:oxidation-reduction process
HORVU5Hr1G109120	chr5H:629228618-629232277	37.8373	3.49612	No change	No change	Up	Up	0.829652	0.000373987	Predicted Protein	-	-	F:GO:0016788	F:hydrolase activity, acting on ester bonds	F:GO:0005515	F:protein binding
HORVU5Hr1G061480	chr5H:480702406-480706399	98.5745	3.49054	No change	No change	Up	Up	0.469067	6.75014e-12	F-Box/Fbd/Lrr-Repeat Protein At1G13570-Like	-	-	-	-	F:GO:0005515	F:protein binding
HORVU7Hr1G001300	chr7H:2726972-2730359	50.7727	3.47162	No change	No change	Up	Up	0.653883	2.69595e-06	Scarecrow-Like Protein 6	PF03514.13	GRAS	F:GO:0003700; C:GO:0005634; P:GO:0006355; P:GO:0030154; F:GO:0043565	F:DNA-binding transcription factor activity; C:nucleus; P:regulation of transcription, DNA-templated; P:cell differentiation; F:sequence-specific DNA binding	no GO terms	no GO terms
HORVU2Hr1G052690	chr2H:316806384-316811587	173.297	3.4624	No change	No change	Up	Up	0.375912	4.99968e-18	Predicted Protein	-	-	-	-	F:GO:0005515	F:protein binding
HORVU5Hr1G079130	chr5H:556369110-556370055	26.5313	3.44891	No change	No change	No change	Up	0.8702	0.000988837	Histone H4-Like	PF15511.5	CENP-T_C	C:GO:0000786; F:GO:0003677; C:GO:0005634; P:GO:0006334; P:GO:0006352; F:GO:0046982	C:nucleosome; F:DNA binding; C:nucleus; P:nucleosome assembly; P:DNA-templated transcription, initiation; F:protein heterodimerization activity	C:GO:0000786; F:GO:0003677; C:GO:0005634; P:GO:0006334; F:GO:0046982	C:nucleosome; F:DNA binding; C:nucleus; P:nucleosome assembly; F:protein heterodimerization activity
HORVU2Hr1G102530	chr2H:696904645-696920292	395.38	3.43711	No change	No change	Up	Up	0.295038	8.78256e-29	Putative Wall-Associated Receptor Kinase-Like Protein	PF13947.5; PF07645.14; PF00069.24	GUB_WAK_bind; EGF_CA; Pkinase	F:GO:0004674; F:GO:0005509; F:GO:0005524; C:GO:0005886; P:GO:0006468; P:GO:0007166; C:GO:0016021; F:GO:0030247	F:protein serine/threonine kinase activity; F:calcium ion binding; F:ATP binding; C:plasma membrane; P:protein phosphorylation; P:cell surface receptor signaling pathway; C:integral component of membrane; F:polysaccharide binding	F:GO:0004672; F:GO:0005509; F:GO:0005524; P:GO:0006468; F:GO:0030247	F:protein kinase activity; F:calcium ion binding; F:ATP binding; P:protein phosphorylation; F:polysaccharide binding
HORVU3Hr1G024970	chr3H:98539815-98542146	88.2479	3.43549	No change	No change	Up	Up	0.505062	5.3197e-10	Acetylajmalan Esterase	PF00657.21	Lipase_GDSL	F:GO:0016788	F:hydrolase activity, acting on ester bonds	F:GO:0016788	F:hydrolase activity, acting on ester bonds
HORVU7Hr1G109340	chr7H:627715567-627719295	557.789	3.43395	No change	No change	Up	Up	0.263318	4.05028e-36	G-Type Lectin S-Receptor-Like Serine/Threonine-Protein Kinase B120 Isoform X1	PF01453.23; PF00954.19; PF08276.10; PF07714.16	B_lectin; S_locus_glycop; PAN_2; Pkinase_Tyr	F:GO:0000166; F:GO:0004674; C:GO:0005886; P:GO:0006468	F:nucleotide binding; F:protein serine/threonine kinase activity; C:plasma membrane; P:protein phosphorylation	F:GO:0004672; F:GO:0004674; F:GO:0005524; P:GO:0006468; P:GO:0048544	F:protein kinase activity; F:protein serine/threonine kinase activity; F:ATP binding; P:protein phosphorylation; P:recognition of pollen
HORVU7Hr1G075130	chr7H:433605591-433608089	18.1868	3.42665	No change	No change	No change	Up	1.24772	0.0402832	Predicted Protein	PF07466.10	DUF1517	P:GO:0000338; C:GO:0005829; C:GO:0008180; P:GO:0010971; C:GO:0016021	P:protein deneddylation; C:cytosol; C:COP9 signalosome; P:positive regulation of G2/M transition of mitotic cell cycle; C:integral component of membrane	no GO terms	no GO terms
HORVU4Hr1G016280	chr4H:66336311-66340705	484.968	3.41921	No change	No change	Up	Up	0.252106	4.55033e-39	Protein Dimerizations	-	-	F:GO:0003700; P:GO:0006355	F:DNA-binding transcription factor activity; P:regulation of transcription, DNA-templated	no GO terms	no GO terms
HORVU2Hr1G108290	chr2H:713891197-713895905	47.1901	3.41897	No change	No change	Up	Up	0.854383	0.000855745	-	-	-	-	-	-	-
HORVU6Hr1G084900	chr6H:557105841-557115040	20.4106	3.41856	No change	No change	Up	Up	0.991578	0.00569634	Udp-Galactose Transporter 1	PF03151.15	TPT	C:GO:0016021	C:integral component of membrane	no GO terms	no GO terms
HORVU5Hr1G072770	chr5H:536511515-536513100	79.0458	3.41635	No change	No change	Up	Up	0.535611	7.7139e-09	Pras-Rich Protein	PF15365.5	PNRC	-	-	no GO terms	no GO terms
HORVU1Hr1G071670	chr1H:494381005-494382611	16.0471	3.41503	No change	No change	Up	Up	1.14965	0.0225001	2'-Deoxymugineic-Acid 2'-Dioxygenase-Like	PF14226.5; PF03171.19	DIOX_N; 2OG-FeII_Oxy	F:GO:0016491; F:GO:0046872; P:GO:0055114	F:oxidoreductase activity; F:metal ion binding; P:oxidation-reduction process	F:GO:0016491; P:GO:0055114	F:oxidoreductase activity; P:oxidation-reduction process
HORVU5Hr1G112130	chr5H:638245183-638247091	34.0001	3.41323	No change	No change	No change	Up	1.06277	0.0114907	Predicted Protein	PF00067.21	p450	F:GO:0005506; C:GO:0016021; F:GO:0016709; F:GO:0020037; P:GO:0044550; P:GO:0055114	F:iron ion binding; C:integral component of membrane; F:oxidoreductase activity, acting on paired donors, with incorporation or reduction of molecular oxygen, NAD(P)H as one donor, and incorporation of one atom of oxygen; F:heme binding; P:secondary metabolite biosynthetic process; P:oxidation-reduction process	F:GO:0005506; F:GO:0016705; F:GO:0020037; P:GO:0055114	F:iron ion binding; F:oxidoreductase activity, acting on paired donors, with incorporation or reduction of molecular oxygen; F:heme binding; P:oxidation-reduction process
HORVU4Hr1G063190	chr4H:529822962-529824265	80.6493	3.39819	No change	No change	Up	Up	0.666243	7.60741e-06	Predicted Protein	PF00504.20	Chloroa_b-bind	C:GO:0009535; C:GO:0016021; P:GO:0055085	C:chloroplast thylakoid membrane; C:integral component of membrane; P:transmembrane transport	no GO terms	no GO terms
HORVU5Hr1G120410	chr5H:657527655-657529520	32.363	3.39516	No change	No change	No change	Up	0.868926	0.00122476	Pentatricopeptide Repeat-Containing Protein At2G27610	PF13041.5	PPR_2	F:GO:0003723; F:GO:0004519; F:GO:0004649; P:GO:0005975; F:GO:0008270; P:GO:0009451; C:GO:0043231; P:GO:0090305	F:RNA binding; F:endonuclease activity; F:poly(ADP-ribose) glycohydrolase activity; P:carbohydrate metabolic process; F:zinc ion binding; P:RNA modification; C:intracellular membrane-bounded organelle; P:nucleic acid phosphodiester bond hydrolysis	F:GO:0005515	F:protein binding
HORVU7Hr1G046370	chr7H:151058789-151065267	59.5179	3.37868	No change	No change	Up	Up	0.646497	4.09174e-06	Putative Disease Resistance Rpp13-Like Protein 3	PF00931.21	NB-ARC	C:GO:0005886; P:GO:0006952; P:GO:0007165; F:GO:0097159; F:GO:1901363	C:plasma membrane; P:defense response; P:signal transduction; F:organic cyclic compound binding; F:heterocyclic compound binding	F:GO:0043531	F:ADP binding
HORVU7Hr1G008770	chr7H:11420688-11421567	43.8558	3.37311	No change	No change	Up	Up	0.682659	1.6343e-05	-	-	-	-	-	-	-
HORVU6Hr1G032170	chr6H:139691187-139698315	36.5655	3.36872	No change	No change	Up	Up	0.765235	0.000174398	Transglycosylase Slt Domain Containing Protein Expressed	PF01464.19	SLT	-	-	no GO terms	no GO terms
HORVU4Hr1G066970	chr4H:556505892-556509707	90.9613	3.36683	No change	No change	Up	Up	0.563103	7.56109e-08	Putative F-Box/Fbd/Lrr-Repeat Protein At4G03220	PF00646.32	F-box	C:GO:0016020; C:GO:0016021	C:membrane; C:integral component of membrane	F:GO:0005515	F:protein binding
HORVU5Hr1G025850	chr5H:143774045-143781337	28.1637	3.35602	No change	No change	Up	Up	0.89297	0.00206015	Duf724 Domain-Containing Protein 3 Isoform X1	PF05641.11; PF05266.13	Agenet; DUF724	-	-	no GO terms	no GO terms
HORVU7Hr1G113850	chr7H:638274710-638276637	32.2413	3.35093	No change	No change	Up	Up	0.922845	0.00317574	Wrky Transcription Factor Wrky28-Like	PF03106.14	WRKY	F:GO:0003700; C:GO:0005634; P:GO:0006355; F:GO:0043565	F:DNA-binding transcription factor activity; C:nucleus; P:regulation of transcription, DNA-templated; F:sequence-specific DNA binding	F:GO:0003700; P:GO:0006355; F:GO:0043565	F:DNA-binding transcription factor activity; P:regulation of transcription, DNA-templated; F:sequence-specific DNA binding
HORVU6Hr1G041590	chr6H:229159978-229165967	815.733	3.34781	No change	No change	Up	Up	0.225542	7.19845e-47	Syntaxin-22	PF14523.5; PF05739.18	Syntaxin_2; SNARE	F:GO:0000149; F:GO:0005484; P:GO:0006886; P:GO:0006906; C:GO:0012505; C:GO:0016021; C:GO:0031201; P:GO:0048278	F:SNARE binding; F:SNAP receptor activity; P:intracellular protein transport; P:vesicle fusion; C:endomembrane system; C:integral component of membrane; C:SNARE complex; P:vesicle docking	C:GO:0016020; P:GO:0016192	C:membrane; P:vesicle-mediated transport
HORVU3Hr1G013670	chr3H:30368635-30369515	16.2609	3.34622	No change	No change	No change	Up	1.17073	0.0304255	High-Affinity Potassium Transporter	PF02705.15	K_trans	F:GO:0015079; C:GO:0016021; P:GO:0071805	F:potassium ion transmembrane transporter activity; C:integral component of membrane; P:potassium ion transmembrane transport	F:GO:0015079; C:GO:0016020; P:GO:0071805	F:potassium ion transmembrane transporter activity; C:membrane; P:potassium ion transmembrane transport
HORVU1Hr1G066910	chr1H:474618766-474619368	20.3726	3.32618	No change	No change	No change	Up	0.972764	0.00621869	-	-	-	-	-	-	-
HORVU4Hr1G087610	chr4H:637519268-637525578	215.542	3.318	No change	No change	Up	Up	0.402733	1.73344e-14	Transcription Factor Bhlh35	PF00010.25	HLH	F:GO:0046983	F:protein dimerization activity	F:GO:0046983	F:protein dimerization activity
HORVU3Hr1G074290	chr3H:557949641-557952693	294.113	3.29916	No change	No change	Up	Up	0.313578	1.62059e-23	Protein Detoxification 33	PF01554.17	MatE	P:GO:0006855; F:GO:0015238; F:GO:0015297; C:GO:0016021	P:drug transmembrane transport; F:drug transmembrane transporter activity; F:antiporter activity; C:integral component of membrane	P:GO:0006855; F:GO:0015238; F:GO:0015297; C:GO:0016020; P:GO:0055085	P:drug transmembrane transport; F:drug transmembrane transporter activity; F:antiporter activity; C:membrane; P:transmembrane transport
HORVU7Hr1G105190	chr7H:616319385-616322558	21.2587	3.29424	No change	No change	No change	Up	1.18748	0.0375962	G-Type Lectin S-Receptor-Like Serine/Threonine-Protein Kinase At2G19130	PF01453.23; PF00954.19; PF08276.10; PF00069.24	B_lectin; S_locus_glycop; PAN_2; Pkinase	F:GO:0000166; F:GO:0004674; C:GO:0005886; P:GO:0006468	F:nucleotide binding; F:protein serine/threonine kinase activity; C:plasma membrane; P:protein phosphorylation	F:GO:0004672; F:GO:0004674; F:GO:0005524; P:GO:0006468; P:GO:0048544	F:protein kinase activity; F:protein serine/threonine kinase activity; F:ATP binding; P:protein phosphorylation; P:recognition of pollen
HORVU3Hr1G109570	chr3H:678756400-678758360	47.4061	3.28485	No change	No change	Up	Up	0.622038	3.1127e-06	Predicted Protein	PF03140.14	DUF247	C:GO:0016020	C:membrane	no GO terms	no GO terms
HORVU5Hr1G057220	chr5H:448593773-448598596	99.5785	3.27971	No change	No change	Up	Up	0.443296	9.22785e-12	Diacylglycerol Kinase 2	PF00130.21; PF00781.23; PF00609.18	C1_1; DAGK_cat; DAGK_acc	F:GO:0003951; F:GO:0004143; F:GO:0005524; C:GO:0005622; P:GO:0007205; P:GO:0009611; C:GO:0016021; P:GO:0016310; P:GO:0035556; P:GO:0048364; P:GO:0048366	F:NAD+ kinase activity; F:diacylglycerol kinase activity; F:ATP binding; C:intracellular; P:protein kinase C-activating G-protein coupled receptor signaling pathway; P:response to wounding; C:integral component of membrane; P:phosphorylation; P:intracellular signal transduction; P:root development; P:leaf development	F:GO:0003951; F:GO:0004143; P:GO:0007165; P:GO:0007205; P:GO:0008152; F:GO:0016301; P:GO:0035556	F:NAD+ kinase activity; F:diacylglycerol kinase activity; P:signal transduction; P:protein kinase C-activating G-protein coupled receptor signaling pathway; P:metabolic process; F:kinase activity; P:intracellular signal transduction
HORVU5Hr1G027630	chr5H:158176802-158177481	28.3715	3.27155	No change	No change	Up	Up	0.811694	0.000766988	Enoyl-Coa Hydratase 2 Peroxisomal	PF01575.18	MaoC_dehydratas	F:GO:0004586; C:GO:0005737; P:GO:0033387	F:ornithine decarboxylase activity; C:cytoplasm; P:putrescine biosynthetic process from ornithine	no GO terms	no GO terms
HORVU4Hr1G072810	chr4H:586467383-586468603	17.8168	3.25332	No change	No change	No change	Up	1.04063	0.0146471	Prostamide/Prostaglandin F Synthase	PF13911.5	AhpC-TSA_2	C:GO:0005623; F:GO:0016209; P:GO:0045454; P:GO:0055114; P:GO:0098869	C:cell; F:antioxidant activity; P:cell redox homeostasis; P:oxidation-reduction process; P:cellular oxidant detoxification	no GO terms	no GO terms
HORVU1Hr1G009090	chr1H:20227196-20230962	34.263	3.23256	No change	No change	Up	Up	0.792254	0.000636862	Predicted Protein	-	-	F:GO:0003824	F:catalytic activity	F:GO:0003824	F:catalytic activity
HORVU7Hr1G078040	chr7H:458875926-458879889	16.7184	3.23096	No change	No change	Up	Up	1.09019	0.0229726	Protein Far1-Related Sequence 5-Like	PF10551.8	MULE	P:GO:0006355; F:GO:0008270	P:regulation of transcription, DNA-templated; F:zinc ion binding	P:GO:0006355	P:regulation of transcription, DNA-templated
HORVU5Hr1G072860	chr5H:536795477-536796705	135.542	3.22935	No change	No change	Up	Up	0.412376	3.97284e-13	Tonoplast Dicarboxylate Transporter	-	-	-	-	no GO terms	no GO terms
HORVU4Hr1G065250	chr4H:544418648-544423399	124.618	3.21654	No change	No change	Up	Up	0.406309	2.12308e-13	Protein Far1-Related Sequence 5-Like	PF03101.14	FAR1	P:GO:0006355; F:GO:0008270	P:regulation of transcription, DNA-templated; F:zinc ion binding	P:GO:0006355	P:regulation of transcription, DNA-templated
HORVU7Hr1G047910	chr7H:162419321-162422044	370.778	3.2129	No change	No change	Up	Up	0.381189	3.95518e-15	Protein Radialis-Like 4	PF00249.30	Myb_DNA-binding	F:GO:0003677; C:GO:0005634	F:DNA binding; C:nucleus	F:GO:0003677	F:DNA binding
HORVU5Hr1G120420	chr5H:657534572-657536765	22.6898	3.19861	No change	No change	Up	Up	0.975357	0.00945466	Putative Receptor Protein Kinase Zmpk1	PF00954.19; PF00024.25; PF00069.24	S_locus_glycop; PAN_1; Pkinase	F:GO:0004674; F:GO:0005524; C:GO:0005886; P:GO:0006468; C:GO:0016021; P:GO:0048544	F:protein serine/threonine kinase activity; F:ATP binding; C:plasma membrane; P:protein phosphorylation; C:integral component of membrane; P:recognition of pollen	F:GO:0004672; F:GO:0004713; F:GO:0005524; P:GO:0006468; P:GO:0048544	F:protein kinase activity; F:protein tyrosine kinase activity; F:ATP binding; P:protein phosphorylation; P:recognition of pollen
HORVU3Hr1G001060	chr3H:2374373-2375742	131.97	3.19309	No change	No change	Up	Up	0.526781	4.77156e-08	Predicted Protein	-	-	C:GO:0016021	C:integral component of membrane	no GO terms	no GO terms
HORVU1Hr1G031460	chr1H:189315197-189320522	136.141	3.1818	No change	No change	Up	Up	0.393247	5.45406e-14	Acyl Carrier Protein 3, Chloroplastic	-	-	F:GO:0000035; F:GO:0000036; C:GO:0005829; P:GO:0006633; P:GO:0009245; F:GO:0016491; F:GO:0031177; P:GO:0055114	F:acyl binding; F:acyl carrier activity; C:cytosol; P:fatty acid biosynthetic process; P:lipid A biosynthetic process; F:oxidoreductase activity; F:phosphopantetheine binding; P:oxidation-reduction process	no GO terms	no GO terms
HORVU3Hr1G012260	chr3H:26666646-26684069	25.4185	3.18042	No change	No change	No change	Up	1.0454	0.0185321	E3 Ubiquitin-Protein Ligase Sina-Like 2 Isoform X1	-	-	P:GO:0044267; F:GO:0046872	P:cellular protein metabolic process; F:metal ion binding	F:GO:0005515; C:GO:0005634; P:GO:0006511; P:GO:0007275	F:protein binding; C:nucleus; P:ubiquitin-dependent protein catabolic process; P:multicellular organism development
HORVU3Hr1G054120	chr3H:399613001-399624263	51.0593	3.17747	No change	No change	Up	Up	0.729905	0.000214086	Factor Of Dna Methylation 1-Like Isoform X1	PF03468.13; PF03469.13	XS; XH	P:GO:0031047	P:gene silencing by RNA	P:GO:0031047	P:gene silencing by RNA
HORVU2Hr1G102130	chr2H:695896080-695898984	71.8074	3.17348	No change	No change	Up	Up	0.561462	4.55969e-07	Hypoxia Induced Protein Conserved Region Containing Protein	PF04588.12	HIG_1_N	C:GO:0031305; P:GO:0033617; C:GO:0097249	C:integral component of mitochondrial inner membrane; P:mitochondrial respiratory chain complex IV assembly; C:mitochondrial respiratory chain supercomplex	no GO terms	no GO terms
HORVU3Hr1G001940	chr3H:4038294-4040018	2067.98	3.16411	No change	No change	Up	Up	0.230612	5.55534e-40	Predicted Protein	-	-	-	-	no IPS match	no IPS match
HORVU1Hr1G048510	chr1H:359807231-359809017	41.0708	3.16205	No change	No change	Up	Up	0.697012	9.8748e-05	Fructan 1-Exohydrolase	PF00251.19; PF08244.11	Glyco_hydro_32N; Glyco_hydro_32C	F:GO:0004564; P:GO:0005975; F:GO:0033948	F:beta-fructofuranosidase activity; P:carbohydrate metabolic process; F:fructan beta-(2,1)-fructosidase activity	F:GO:0004553; P:GO:0005975	F:hydrolase activity, hydrolyzing O-glycosyl compounds; P:carbohydrate metabolic process
HORVU5Hr1G068960	chr5H:519813198-519816392	1050.98	3.15315	No change	No change	Up	Up	0.297967	8.81509e-24	2-Hydroxyisoflavanone Dehydratase	PF07859.12	Abhydrolase_3	P:GO:0009056; F:GO:0016787	P:catabolic process; F:hydrolase activity	P:GO:0008152; F:GO:0016787	P:metabolic process; F:hydrolase activity
HORVU4Hr1G073080	chr4H:587861270-587862192	22.9504	3.14565	No change	No change	Up	Up	0.959485	0.00947871	-	-	-	-	-	-	-
HORVU5Hr1G016790	chr5H:63229065-63234004	89.2009	3.13835	No change	No change	Up	Up	0.470702	1.26042e-09	Exs, C-Terminal	PF03124.13	EXS	C:GO:0005737; C:GO:0016021	C:cytoplasm; C:integral component of membrane	C:GO:0016021	C:integral component of membrane
HORVU4Hr1G087770	chr4H:638211697-638212724	37.3244	3.12194	No change	No change	No change	Up	0.835036	0.00220848	Qltg3-1	PF14547.5	Hydrophob_seed	-	-	no GO terms	no GO terms
HORVU1Hr1G081540	chr1H:527947230-527950501	108.764	3.11412	No change	No change	Up	Up	0.493924	1.18032e-08	Protein Chup1, Chloroplastic	-	-	P:GO:0009658; C:GO:0009707	P:chloroplast organization; C:chloroplast outer membrane	no GO terms	no GO terms
HORVU2Hr1G119750	chr2H:746356278-746356914	264.138	3.11049	No change	No change	Up	Up	0.383529	4.71983e-14	-	-	-	-	-	-	-
HORVU5Hr1G048150	chr5H:373855062-373867316	50.8601	3.07763	No change	No change	Up	Up	0.624329	1.72596e-05	Dead-Box Atp-Dependent Rna Helicase 13	-	-	F:GO:0003723; F:GO:0004004; F:GO:0005524; C:GO:0005730; C:GO:0005737; P:GO:0010501	F:RNA binding; F:ATP-dependent RNA helicase activity; F:ATP binding; C:nucleolus; C:cytoplasm; P:RNA secondary structure unwinding	no GO terms	no GO terms
HORVU2Hr1G012810	chr2H:27173723-27177282	506.816	3.07665	No change	No change	Up	Up	0.284	6.65341e-25	Cytochrome P450 99A2	PF00067.21	p450	F:GO:0005506; C:GO:0016021; F:GO:0016709; F:GO:0020037; P:GO:0044550; P:GO:0055114	F:iron ion binding; C:integral component of membrane; F:oxidoreductase activity, acting on paired donors, with incorporation or reduction of molecular oxygen, NAD(P)H as one donor, and incorporation of one atom of oxygen; F:heme binding; P:secondary metabolite biosynthetic process; P:oxidation-reduction process	F:GO:0005506; F:GO:0016705; F:GO:0020037; P:GO:0055114	F:iron ion binding; F:oxidoreductase activity, acting on paired donors, with incorporation or reduction of molecular oxygen; F:heme binding; P:oxidation-reduction process
HORVU3Hr1G033140	chr3H:173079458-173084399	318.412	3.05826	No change	No change	Up	Up	0.33226	5.25852e-18	Golgin Subfamily A Member 4 Isoform X1	-	-	C:GO:0016021	C:integral component of membrane	no GO terms	no GO terms
HORVU2Hr1G116490	chr2H:738187672-738189183	61.2503	3.05533	No change	No change	Up	Up	0.581511	3.54952e-06	Predicted Protein	-	-	-	-	no GO terms	no GO terms
HORVU5Hr1G122860	chr5H:662973263-662997984	501.691	3.03909	No change	No change	Up	Up	0.351097	6.07605e-16	Tropinone Reductase Homolog At2G29290-Like	PF13561.5	adh_short_C2	F:GO:0016491; P:GO:0055114	F:oxidoreductase activity; P:oxidation-reduction process	F:GO:0016491	F:oxidoreductase activity
HORVU5Hr1G066930	chr5H:509655495-509656349	281.584	3.03692	No change	No change	Up	Up	0.29663	2.84218e-22	Superoxide Dismutase [Cu-Zn] 4A	PF00080.19	Sod_Cu	F:GO:0004784; F:GO:0005507; C:GO:0005615; C:GO:0005739; F:GO:0008270; P:GO:0019430; P:GO:0055114	F:superoxide dismutase activity; F:copper ion binding; C:extracellular space; C:mitochondrion; F:zinc ion binding; P:removal of superoxide radicals; P:oxidation-reduction process	F:GO:0004784; P:GO:0006801; F:GO:0046872; P:GO:0055114	F:superoxide dismutase activity; P:superoxide metabolic process; F:metal ion binding; P:oxidation-reduction process
HORVU4Hr1G065200	chr4H:544329597-544345930	72.2979	3.03332	No change	No change	No change	Up	0.653767	6.29027e-05	Dna Methyl Transferase5	PF00145.16	DNA_methylase	F:GO:0003677; F:GO:0003682; F:GO:0003886; F:GO:0004672; F:GO:0005524; C:GO:0005634; P:GO:0006325; P:GO:0006355; P:GO:0006468; P:GO:0010216; C:GO:0016021; P:GO:0090116	F:DNA binding; F:chromatin binding; F:DNA (cytosine-5-)-methyltransferase activity; F:protein kinase activity; F:ATP binding; C:nucleus; P:chromatin organization; P:regulation of transcription, DNA-templated; P:protein phosphorylation; P:maintenance of DNA methylation; C:integral component of membrane; P:C-5 methylation of cytosine	F:GO:0008168	F:methyltransferase activity
HORVU5Hr1G016600	chr5H:61956026-61957241	52.6724	3.02713	No change	No change	No change	Up	0.62047	2.17847e-05	Predicted Protein	PF03107.15	C1_2	F:GO:0004791; C:GO:0005737; P:GO:0098869	F:thioredoxin-disulfide reductase activity; C:cytoplasm; P:cellular oxidant detoxification	no GO terms	no GO terms
HORVU6Hr1G060140	chr6H:398810937-398813371	27.6294	3.02643	No change	No change	No change	Up	1.08988	0.037321	Ethylene-Responsive Transcription Factor Erf053	PF00847.19	AP2	F:GO:0003677; F:GO:0003700; C:GO:0005634; P:GO:0006355	F:DNA binding; F:DNA-binding transcription factor activity; C:nucleus; P:regulation of transcription, DNA-templated	F:GO:0003677; F:GO:0003700; P:GO:0006355	F:DNA binding; F:DNA-binding transcription factor activity; P:regulation of transcription, DNA-templated
HORVU7Hr1G116470	chr7H:643579054-643583144	30.9503	3.0234	No change	No change	Up	Up	0.766939	0.00107401	Probable Lrr Receptor-Like Serine/Threonine-Protein Kinase At4G37250	PF08263.11; PF13516.5; PF00069.24	LRRNT_2; LRR_6; Pkinase	F:GO:0004672; F:GO:0005524; P:GO:0006468; C:GO:0016021	F:protein kinase activity; F:ATP binding; P:protein phosphorylation; C:integral component of membrane	F:GO:0004672; F:GO:0005515; F:GO:0005524; P:GO:0006468	F:protein kinase activity; F:protein binding; F:ATP binding; P:protein phosphorylation
HORVU5Hr1G057210	chr5H:448460027-448463575	111.164	3.01848	No change	No change	Up	Up	0.427229	9.37352e-11	Diacylglycerol Kinase 2	PF00130.21; PF00781.23; PF00609.18	C1_1; DAGK_cat; DAGK_acc	F:GO:0003951; F:GO:0004143; F:GO:0005524; C:GO:0005622; P:GO:0007205; P:GO:0009611; C:GO:0016021; P:GO:0016310; P:GO:0035556; P:GO:0048364; P:GO:0048366	F:NAD+ kinase activity; F:diacylglycerol kinase activity; F:ATP binding; C:intracellular; P:protein kinase C-activating G-protein coupled receptor signaling pathway; P:response to wounding; C:integral component of membrane; P:phosphorylation; P:intracellular signal transduction; P:root development; P:leaf development	F:GO:0003951; F:GO:0004143; P:GO:0007165; P:GO:0007205; P:GO:0008152; F:GO:0016301; P:GO:0035556	F:NAD+ kinase activity; F:diacylglycerol kinase activity; P:signal transduction; P:protein kinase C-activating G-protein coupled receptor signaling pathway; P:metabolic process; F:kinase activity; P:intracellular signal transduction
HORVU1Hr1G058420	chr1H:426853977-426857504	541.443	3.01547	No change	No change	Up	Up	0.253575	5.24299e-30	Thiamine Pyrophosphokinase 1	PF04263.15; PF04265.13	TPK_catalytic; TPK_B1_binding	F:GO:0004788; F:GO:0005524; C:GO:0005829; P:GO:0006772; P:GO:0009229; F:GO:0016301; P:GO:0016310; F:GO:0030975	F:thiamine diphosphokinase activity; F:ATP binding; C:cytosol; P:thiamine metabolic process; P:thiamine diphosphate biosynthetic process; F:kinase activity; P:phosphorylation; F:thiamine binding	F:GO:0004788; F:GO:0005524; P:GO:0006772; P:GO:0009229; F:GO:0030975	F:thiamine diphosphokinase activity; F:ATP binding; P:thiamine metabolic process; P:thiamine diphosphate biosynthetic process; F:thiamine binding
HORVU1Hr1G006020	chr1H:13034781-13206635	98.1098	3.00227	No change	No change	Up	Up	0.477239	1.27522e-08	Putative Lrr Receptor-Like Serine/Threonine-Protein Kinase	PF00069.24	Pkinase	F:GO:0000166; F:GO:0004672; C:GO:0016020; P:GO:0016310	F:nucleotide binding; F:protein kinase activity; C:membrane; P:phosphorylation	F:GO:0004672; F:GO:0005524; P:GO:0006468	F:protein kinase activity; F:ATP binding; P:protein phosphorylation
HORVU2Hr1G108180	chr2H:713703794-713706013	1071.7	3.00068	No change	No change	Up	Up	0.237622	7.08955e-34	Anthocyanidin Reductase	PF01370.20	Epimerase	F:GO:0003824; F:GO:0050662	F:catalytic activity; F:coenzyme binding	F:GO:0003824; F:GO:0050662	F:catalytic activity; F:coenzyme binding
HORVU6Hr1G083570	chr6H:552026950-552037142	134.636	2.99987	No change	No change	Up	Up	0.493347	4.26928e-08	Glutamate Receptor 2.7	PF01094.27; PF00497.19; PF00060.25	ANF_receptor; SBP_bac_3; Lig_chan	F:GO:0004970; P:GO:0006811; C:GO:0016021; P:GO:0035235	F:ionotropic glutamate receptor activity; P:ion transport; C:integral component of membrane; P:ionotropic glutamate receptor signaling pathway	F:GO:0004930; F:GO:0004970; P:GO:0007186; C:GO:0016020; C:GO:0016021	F:G-protein coupled receptor activity; F:ionotropic glutamate receptor activity; P:G-protein coupled receptor signaling pathway; C:membrane; C:integral component of membrane
HORVU2Hr1G024520	chr2H:74415467-74419188	22.2373	2.99905	No change	No change	No change	Up	0.916218	0.00961934	Trna Modification Gtpase Mnme	-	-	F:GO:0003924; F:GO:0005525; C:GO:0005622; P:GO:0006400	F:GTPase activity; F:GTP binding; C:intracellular; P:tRNA modification	no GO terms	no GO terms
HORVU4Hr1G055410	chr4H:464139525-464143094	18.3556	2.98635	No change	No change	No change	Up	1.10772	0.0453648	Glucan Endo-1,3-Beta-Glucosidase 9	PF00332.17; PF07983.12	Glyco_hydro_17; X8	F:GO:0004553; P:GO:0005975; C:GO:0016021; F:GO:0030247; C:GO:0046658	F:hydrolase activity, hydrolyzing O-glycosyl compounds; P:carbohydrate metabolic process; C:integral component of membrane; F:polysaccharide binding; C:anchored component of plasma membrane	F:GO:0004553; P:GO:0005975	F:hydrolase activity, hydrolyzing O-glycosyl compounds; P:carbohydrate metabolic process
HORVU5Hr1G066230	chr5H:505607855-505608754	45.8377	2.98541	No change	No change	Up	Up	0.694872	0.000269317	Superoxide Dismutase [Cu-Zn] 4A	PF00080.19	Sod_Cu	F:GO:0004784; F:GO:0005507; C:GO:0005615; C:GO:0005739; F:GO:0008270; P:GO:0019430; P:GO:0055114	F:superoxide dismutase activity; F:copper ion binding; C:extracellular space; C:mitochondrion; F:zinc ion binding; P:removal of superoxide radicals; P:oxidation-reduction process	F:GO:0004784; P:GO:0006801; F:GO:0046872; P:GO:0055114	F:superoxide dismutase activity; P:superoxide metabolic process; F:metal ion binding; P:oxidation-reduction process
HORVU2Hr1G005570	chr2H:12033106-12034592	266.847	2.98487	No change	No change	Up	Up	0.340817	2.58576e-16	1-Aminocyclopropane-1-Carboxylate Oxidase Homolog 1-Like	PF14226.5; PF03171.19	DIOX_N; 2OG-FeII_Oxy	F:GO:0016491; F:GO:0046872; P:GO:0055114	F:oxidoreductase activity; F:metal ion binding; P:oxidation-reduction process	F:GO:0016491; P:GO:0055114	F:oxidoreductase activity; P:oxidation-reduction process
HORVU3Hr1G112920	chr3H:687329128-687330560	40.4758	2.98408	No change	No change	Up	Up	0.669938	0.000139817	-	-	-	-	-	-	-
HORVU2Hr1G077340	chr2H:559568817-559570666	93.5721	2.97251	No change	No change	Up	Up	0.44082	7.76927e-10	Protein Far1-Related Sequence 5-Like	PF03101.14	FAR1	P:GO:0006355; F:GO:0008270	P:regulation of transcription, DNA-templated; F:zinc ion binding	P:GO:0006355	P:regulation of transcription, DNA-templated
HORVU3Hr1G095930	chr3H:651474450-651477645	40.4747	2.96948	No change	No change	Up	Up	0.689883	0.000260869	Udp-Galactose Transporter 1	PF03151.15	TPT	C:GO:0016021	C:integral component of membrane	no GO terms	no GO terms
HORVU2Hr1G090110	chr2H:641992608-642007255	300.898	2.96866	No change	No change	Up	Up	0.782448	0.00182057	Regulator Of Nonsense Transcripts Upf2	PF02854.18; PF04050.13	MIF4G; Upf2	P:GO:0000184; F:GO:0003723; C:GO:0005737; C:GO:0005844; C:GO:0016021; C:GO:0035145	P:nuclear-transcribed mRNA catabolic process, nonsense-mediated decay; F:RNA binding; C:cytoplasm; C:polysome; C:integral component of membrane; C:exon-exon junction complex	F:GO:0003723; F:GO:0005488; F:GO:0005515	F:RNA binding; F:binding; F:protein binding
HORVU4Hr1G022020	chr4H:115955493-115961802	50.4955	2.96036	No change	No change	Up	Up	0.699886	0.000351193	Factor Of Dna Methylation 1-Like Isoform X1	PF03468.13; PF03469.13	XS; XH	P:GO:0031047	P:gene silencing by RNA	P:GO:0031047	P:gene silencing by RNA
HORVU3Hr1G084830	chr3H:609383869-609386186	143.504	2.94026	No change	No change	No change	Up	0.455052	4.61445e-09	Nematode Resistance Protein-Like Hspro1	PF07231.11; PF07014.11	Hs1pro-1_N; Hs1pro-1_C	P:GO:0006952; P:GO:0019441; F:GO:0020037; F:GO:0046872	P:defense response; P:tryptophan catabolic process to kynurenine; F:heme binding; F:metal ion binding	P:GO:0006952; P:GO:0019441; F:GO:0020037; F:GO:0046872	P:defense response; P:tryptophan catabolic process to kynurenine; F:heme binding; F:metal ion binding
HORVU3Hr1G001040	chr3H:2363887-2366504	22.8882	2.93936	No change	No change	Up	Up	0.94433	0.0152309	Protein Walls Are Thin 1	PF00892.19	EamA	C:GO:0005886; C:GO:0009705; P:GO:0009826; P:GO:0009834; P:GO:0010315; C:GO:0016021; F:GO:0022857; P:GO:0055085; P:GO:0090355; P:GO:0090358	C:plasma membrane; C:plant-type vacuole membrane; P:unidimensional cell growth; P:plant-type secondary cell wall biogenesis; P:auxin efflux; C:integral component of membrane; F:transmembrane transporter activity; P:transmembrane transport; P:positive regulation of auxin metabolic process; P:positive regulation of tryptophan metabolic process	C:GO:0016020; C:GO:0016021; F:GO:0022857	C:membrane; C:integral component of membrane; F:transmembrane transporter activity
HORVU1Hr1G049100	chr1H:364372763-364374449	32.0023	2.92377	No change	No change	Up	Up	0.833999	0.00474669	Probable Glutathione S-Transferase Gstu6	PF02798.19	GST_N	F:GO:0004364; C:GO:0005737; P:GO:0006749; P:GO:0009407	F:glutathione transferase activity; C:cytoplasm; P:glutathione metabolic process; P:toxin catabolic process	F:GO:0005515	F:protein binding
HORVU3Hr1G061210	chr3H:466868046-466872540	74.8697	2.91996	No change	No change	Up	Up	0.513313	3.72704e-07	Acyl Carrier Protein 1, Chloroplastic-Like	-	-	F:GO:0000035; F:GO:0000036; C:GO:0005829; P:GO:0006633; P:GO:0009245; F:GO:0031177	F:acyl binding; F:acyl carrier activity; C:cytosol; P:fatty acid biosynthetic process; P:lipid A biosynthetic process; F:phosphopantetheine binding	no GO terms	no GO terms
HORVU2Hr1G033150	chr2H:131612850-131614586	76.8652	2.9176	No change	No change	Up	Up	0.503957	2.17487e-07	Tetratricopeptide-Like Helical Domain Containing Protein	-	-	C:GO:0005634; P:GO:0006336; F:GO:0031491	C:nucleus; P:DNA replication-independent nucleosome assembly; F:nucleosome binding	no GO terms	no GO terms
HORVU6Hr1G074570	chr6H:514803978-514809356	240.427	2.91663	No change	No change	Up	Up	0.319294	9.84626e-18	Protein Nsp-Interacting Kinase 3	PF00069.24	Pkinase	F:GO:0004675; F:GO:0005524; C:GO:0005886; P:GO:0006468; P:GO:0007178; C:GO:0016021	F:transmembrane receptor protein serine/threonine kinase activity; F:ATP binding; C:plasma membrane; P:protein phosphorylation; P:transmembrane receptor protein serine/threonine kinase signaling pathway; C:integral component of membrane	F:GO:0004672; F:GO:0005524; P:GO:0006468	F:protein kinase activity; F:ATP binding; P:protein phosphorylation
HORVU0Hr1G001430	chrUn:7503092-7504913	228.208	2.90634	No change	No change	Up	Up	0.355414	2.80264e-14	Probable Wrky Transcription Factor 50	PF03106.14	WRKY	F:GO:0003700; C:GO:0005634; P:GO:0006355; F:GO:0043565	F:DNA-binding transcription factor activity; C:nucleus; P:regulation of transcription, DNA-templated; F:sequence-specific DNA binding	F:GO:0003700; P:GO:0006355; F:GO:0043565	F:DNA-binding transcription factor activity; P:regulation of transcription, DNA-templated; F:sequence-specific DNA binding
HORVU2Hr1G007570	chr2H:15435502-15437541	449.88	2.89959	No change	No change	Up	Up	0.261123	3.63589e-26	Putative Methyltransferase Ddb_G0268948	PF08241.11	Methyltransf_11	C:GO:0005739; F:GO:0008757; P:GO:0032259; P:GO:0046686	C:mitochondrion; F:S-adenosylmethionine-dependent methyltransferase activity; P:methylation; P:response to cadmium ion	P:GO:0008152; F:GO:0008168	P:metabolic process; F:methyltransferase activity
HORVU3Hr1G025270	chr3H:100248938-100251362	383.716	2.89921	No change	No change	Up	Up	0.27736	3.26403e-23	Predicted Protein	-	-	C:GO:0016021	C:integral component of membrane	no GO terms	no GO terms
HORVU2Hr1G114240	chr2H:731276609-731285872	23.3774	2.88687	No change	No change	No change	Up	0.9363	0.0165503	Lrr Receptor-Like Serine/Threonine-Protein Kinase Gso2	PF08263.11; PF13855.5; PF13516.5; PF00560.32	LRRNT_2; LRR_8; LRR_6; LRR_1	C:GO:0016020	C:membrane	F:GO:0005515	F:protein binding
HORVU5Hr1G121940	chr5H:661051629-661053811	135.436	2.88469	No change	No change	Up	Up	0.460503	1.49002e-08	Random Slug Protein 5-Like	PF00650.19	CRAL_TRIO	-	-	no GO terms	no GO terms
HORVU3Hr1G094900	chr3H:648308438-648308794	19.6418	2.87056	No change	No change	Up	Up	1.06383	0.0451332	Aquaporin Tip1-1	PF00230.19	MIP	C:GO:0005887; P:GO:0006833; P:GO:0007033; C:GO:0009705; P:GO:0009826; F:GO:0015250; P:GO:0034220; C:GO:0042807; P:GO:0048366	C:integral component of plasma membrane; P:water transport; P:vacuole organization; C:plant-type vacuole membrane; P:unidimensional cell growth; F:water channel activity; P:ion transmembrane transport; C:central vacuole; P:leaf development	F:GO:0015267; C:GO:0016020; P:GO:0055085	F:channel activity; C:membrane; P:transmembrane transport
HORVU2Hr1G045100	chr2H:235743355-235750423	67.3462	2.86587	No change	No change	Up	Up	0.611097	5.04261e-05	Ankyrin Repeat-Containing Protein At5G02620	PF12796.6; PF13962.5	Ank_2; PGG	C:GO:0016020	C:membrane	F:GO:0005515	F:protein binding
HORVU3Hr1G109460	chr3H:678023898-678025770	64.3841	2.86185	No change	No change	No change	Up	0.602853	3.92071e-05	Predicted Protein	PF03140.14	DUF247	C:GO:0016020	C:membrane	no GO terms	no GO terms
HORVU2Hr1G090120	chr2H:642176242-642181508	95.802	2.85292	No change	No change	Up	Up	0.453495	1.27522e-08	Caffeoylshikimate Esterase	PF12146.7	Hydrolase_4	P:GO:0006629; C:GO:0016020; F:GO:0016298	P:lipid metabolic process; C:membrane; F:lipase activity	no GO terms	no GO terms
HORVU1Hr1G022790	chr1H:98557721-98564547	228.355	2.84421	No change	No change	Up	Up	0.323158	1.79017e-16	Heparan-Alpha-Glucosaminide N-Acetyltransferase	PF07786.11	DUF1624	C:GO:0016021; F:GO:0016746	C:integral component of membrane; F:transferase activity, transferring acyl groups	no GO terms	no GO terms
HORVU1Hr1G071380	chr1H:492962627-492963188	297.928	2.8419	No change	No change	No change	Up	1.01369	0.0348199	Hypothetical Protein Triur3_21122	-	-	-	-	no GO terms	no GO terms
HORVU0Hr1G039850	chrUn:249528341-249529327	18.3617	2.83975	No change	No change	Up	Up	1.04786	0.0437817	-	-	-	-	-	-	-
HORVU1Hr1G045690	chr1H:332414831-332417109	55.5959	2.83018	No change	No change	No change	Up	0.80201	0.00441171	Benzyl Alcohol O-Benzoyltransferase	PF02458.14	Transferase	F:GO:0016747	F:transferase activity, transferring acyl groups other than amino-acyl groups	F:GO:0016747	F:transferase activity, transferring acyl groups other than amino-acyl groups
HORVU1Hr1G094710	chr1H:556054660-556056408	25.4424	2.82834	No change	No change	Up	Up	0.875436	0.0109042	Uncharacterized Protein Loc109766447	-	-	-	-	no GO terms	no GO terms
HORVU2Hr1G034860	chr2H:143898851-143899714	69.658	2.81996	No change	No change	Up	Up	0.611192	7.0483e-05	Snakin-1	PF02704.13	GASA	C:GO:0016020; C:GO:0016021	C:membrane; C:integral component of membrane	no GO terms	no GO terms
HORVU7Hr1G092530	chr7H:566768144-566788885	268.909	2.81769	No change	No change	Up	Up	0.334325	3.95672e-15	Diacylglycerol Kinase 5	PF00781.23; PF00609.18	DAGK_cat; DAGK_acc	F:GO:0003951; F:GO:0004143; F:GO:0005524; P:GO:0007205; P:GO:0016310	F:NAD+ kinase activity; F:diacylglycerol kinase activity; F:ATP binding; P:protein kinase C-activating G-protein coupled receptor signaling pathway; P:phosphorylation	F:GO:0003951; F:GO:0004143; P:GO:0007165; P:GO:0007205; P:GO:0008152; F:GO:0016301	F:NAD+ kinase activity; F:diacylglycerol kinase activity; P:signal transduction; P:protein kinase C-activating G-protein coupled receptor signaling pathway; P:metabolic process; F:kinase activity
HORVU1Hr1G000030	chr1H:50843-52927	31.8516	2.81055	No change	No change	No change	Up	0.832795	0.0070882	Uncharacterized Loc100278491	-	-	F:GO:0003676; F:GO:0016301; P:GO:0016310	F:nucleic acid binding; F:kinase activity; P:phosphorylation	no GO terms	no GO terms
HORVU6Hr1G090280	chr6H:571867730-571870924	570.732	2.80313	No change	No change	Up	Up	0.336628	8.71412e-15	Predicted Protein	-	-	-	-	no IPS match	no IPS match
HORVU5Hr1G103450	chr5H:616102856-616108307	20.2574	2.80146	No change	No change	No change	Up	1.01662	0.0393557	Dna-Binding Protein Hexbp	PF00098.22; PF06839.11	zf-CCHC; zf-GRF	F:GO:0003677; F:GO:0003917; C:GO:0005634; P:GO:0006265; F:GO:0008270	F:DNA binding; F:DNA topoisomerase type I activity; C:nucleus; P:DNA topological change; F:zinc ion binding	F:GO:0003676; F:GO:0003677; F:GO:0003917; P:GO:0006265; F:GO:0008270	F:nucleic acid binding; F:DNA binding; F:DNA topoisomerase type I activity; P:DNA topological change; F:zinc ion binding
HORVU7Hr1G107210	chr7H:622362695-622364693	84.7797	2.78059	No change	No change	Up	Up	0.56025	1.47423e-05	Putative Cis-Zeatin O-Glucosyltransferase	PF00201.17	UDPGT	P:GO:0008152; C:GO:0043231; F:GO:0080043; F:GO:0080044	P:metabolic process; C:intracellular membrane-bounded organelle; F:quercetin 3-O-glucosyltransferase activity; F:quercetin 7-O-glucosyltransferase activity	P:GO:0008152; F:GO:0016758	P:metabolic process; F:transferase activity, transferring hexosyl groups
HORVU2Hr1G103150	chr2H:699286827-699287546	329.663	2.76867	No change	No change	No change	Up	0.935628	0.0232183	Pectinesterase Inhibitor 8	PF04043.14	PMEI	P:GO:0043086; F:GO:0046910; C:GO:0048046	P:negative regulation of catalytic activity; F:pectinesterase inhibitor activity; C:apoplast	F:GO:0004857	F:enzyme inhibitor activity
HORVU1Hr1G022620	chr1H:96575803-96576785	37.5612	2.76654	No change	No change	Up	Up	0.716066	0.00143885	-	-	-	-	-	-	-
HORVU2Hr1G067270	chr2H:471090872-471092137	693.413	2.75291	No change	No change	Up	Up	0.317506	5.44232e-16	2-Hydroxyisoflavanone Dehydratase	PF07859.12	Abhydrolase_3	P:GO:0009056; F:GO:0016787	P:catabolic process; F:hydrolase activity	P:GO:0008152; F:GO:0016787	P:metabolic process; F:hydrolase activity
HORVU2Hr1G026610	chr2H:84826992-84830334	107.651	2.74541	No change	No change	Up	Up	0.438906	1.56555e-08	-	-	-	-	-	-	-
HORVU6Hr1G026300	chr6H:98650841-98651624	18.6677	2.73465	No change	No change	No change	Up	1.00489	0.0426614	Lyr Motif-Containing Protein At3G19508	PF05347.14	Complex1_LYR	-	-	no GO terms	no GO terms
HORVU7Hr1G109880	chr7H:629172783-629175493	19.9929	2.72278	No change	No change	Up	Up	0.979747	0.0370998	Predicted Protein	-	-	-	-	no IPS match	no IPS match
HORVU7Hr1G000970	chr7H:2071778-2073776	177.113	2.70773	No change	No change	Up	Up	0.466466	2.00069e-07	Uncharacterized Acetyltransferase At3G50280	PF02458.14	Transferase	F:GO:0016747	F:transferase activity, transferring acyl groups other than amino-acyl groups	F:GO:0016747	F:transferase activity, transferring acyl groups other than amino-acyl groups
HORVU3Hr1G091460	chr3H:635602375-635605002	44.1763	2.70512	No change	No change	No change	Up	0.716386	0.00193817	Ribosomal Lysine N-Methyltransferase 3	-	-	C:GO:0005634; F:GO:0016279; P:GO:0018026	C:nucleus; F:protein-lysine N-methyltransferase activity; P:peptidyl-lysine monomethylation	F:GO:0016279; P:GO:0018026	F:protein-lysine N-methyltransferase activity; P:peptidyl-lysine monomethylation
HORVU5Hr1G125120	chr5H:668080507-668084062	102.06	2.70245	No change	No change	Up	Up	0.440305	3.09937e-08	Mediator Of Rna Polymerase Ii Transcription Subunit 15A-Like	PF16987.4	KIX_2	F:GO:0003712; P:GO:0006355	F:transcription coregulator activity; P:regulation of transcription, DNA-templated	F:GO:0003712; P:GO:0006355	F:transcription coregulator activity; P:regulation of transcription, DNA-templated
HORVU2Hr1G041950	chr2H:209105219-209106216	65.1259	2.70081	No change	No change	Up	Up	0.517741	4.28287e-06	Cyclin-P3-1	PF08613.10	Cyclin	P:GO:0000079; F:GO:0019901	P:regulation of cyclin-dependent protein serine/threonine kinase activity; F:protein kinase binding	P:GO:0000079; F:GO:0019901	P:regulation of cyclin-dependent protein serine/threonine kinase activity; F:protein kinase binding
HORVU7Hr1G090700	chr7H:552697564-552699966	34.5353	2.69862	No change	No change	No change	Up	0.724874	0.00232684	Cytochrome B561 And Domon Domain-Containing Protein At2G04850	-	-	C:GO:0016021; P:GO:0055114	C:integral component of membrane; P:oxidation-reduction process	no GO terms	no GO terms
HORVU6Hr1G074580	chr6H:514805245-514806116	42.8711	2.69765	No change	No change	Up	Up	0.674678	0.000866599	-	-	-	-	-	-	-
HORVU5Hr1G068940	chr5H:519756130-519870072	133.802	2.68981	No change	No change	Up	Up	0.436144	2.60634e-08	Protein Kinase And Pp2C-Like Domain-Containing Protein Isoform X1	PF00069.24	Pkinase	F:GO:0004674; F:GO:0004722; F:GO:0005524; P:GO:0006468; P:GO:0006470; C:GO:0016020; F:GO:0030246; F:GO:0046872	F:protein serine/threonine kinase activity; F:protein serine/threonine phosphatase activity; F:ATP binding; P:protein phosphorylation; P:protein dephosphorylation; C:membrane; F:carbohydrate binding; F:metal ion binding	F:GO:0004672; F:GO:0005524; P:GO:0006468	F:protein kinase activity; F:ATP binding; P:protein phosphorylation
HORVU1Hr1G023860	chr1H:106103321-106104056	17.0242	2.68525	No change	No change	No change	Up	1.00538	0.0482033	Nuclear Speckle Splicing Regulatory Protein 1	-	-	-	-	no GO terms	no GO terms
HORVU5Hr1G069040	chr5H:520383477-520387302	239.025	2.68307	No change	No change	Up	Up	0.386244	2.06451e-10	Probable Carboxylesterase 2	PF07859.12	Abhydrolase_3	P:GO:0009056; F:GO:0016787	P:catabolic process; F:hydrolase activity	P:GO:0008152; F:GO:0016787	P:metabolic process; F:hydrolase activity
HORVU2Hr1G063480	chr2H:428573265-428574283	178.684	2.68281	No change	No change	Up	Up	0.506883	2.93767e-06	Predicted Protein	-	-	-	-	no GO terms	no GO terms
HORVU1Hr1G061400	chr1H:444451076-444452585	109.804	2.66466	No change	No change	Up	Up	0.447104	8.43146e-08	Predicted Protein	-	-	C:GO:0016021	C:integral component of membrane	no IPS match	no IPS match
HORVU0Hr1G001170	chrUn:6460894-6462051	1721.91	2.66455	No change	No change	Up	Up	0.21752	7.44322e-32	Unknown	-	-	C:GO:0009535; C:GO:0016021	C:chloroplast thylakoid membrane; C:integral component of membrane	no GO terms	no GO terms
HORVU1Hr1G049280	chr1H:365116812-365118147	130.869	2.65686	No change	No change	Up	Up	0.627323	0.000344775	Probable Glutathione S-Transferase Gstu6	PF13417.5; PF13410.5	GST_N_3; GST_C_2	F:GO:0004364; C:GO:0005737; P:GO:0006749; P:GO:0009407	F:glutathione transferase activity; C:cytoplasm; P:glutathione metabolic process; P:toxin catabolic process	F:GO:0005515	F:protein binding
HORVU2Hr1G006120	chr2H:13007807-13008275	24.9959	2.65569	No change	No change	Up	Up	0.876615	0.0192032	Protochlorophyllide Reductase B, Chloroplastic	PF00106.24	adh_short	F:GO:0005515; C:GO:0009507; P:GO:0015979; P:GO:0015995; F:GO:0016630; P:GO:0055114	F:protein binding; C:chloroplast; P:photosynthesis; P:chlorophyll biosynthetic process; F:protochlorophyllide reductase activity; P:oxidation-reduction process	F:GO:0016630; P:GO:0055114	F:protochlorophyllide reductase activity; P:oxidation-reduction process
HORVU2Hr1G003400	chr2H:7551626-7558889	191.947	2.62422	No change	No change	Up	Up	0.460584	3.56079e-07	Predicted Protein	PF00067.21	p450	F:GO:0004497; F:GO:0005506; C:GO:0016021; F:GO:0016705; F:GO:0020037; P:GO:0055114	F:monooxygenase activity; F:iron ion binding; C:integral component of membrane; F:oxidoreductase activity, acting on paired donors, with incorporation or reduction of molecular oxygen; F:heme binding; P:oxidation-reduction process	F:GO:0005506; F:GO:0016705; F:GO:0020037; P:GO:0055114	F:iron ion binding; F:oxidoreductase activity, acting on paired donors, with incorporation or reduction of molecular oxygen; F:heme binding; P:oxidation-reduction process
HORVU7Hr1G014130	chr7H:19913601-19921411	17.7581	2.62349	No change	No change	No change	Up	0.967181	0.0435465	Lipid Phosphate Phosphatase 2-Like Isoform X1	PF01569.20	PAP2	F:GO:0008195; C:GO:0016021; P:GO:0016311	F:phosphatidate phosphatase activity; C:integral component of membrane; P:dephosphorylation	no GO terms	no GO terms
HORVU6Hr1G064640	chr6H:440219157-440221450	369.129	2.62338	No change	No change	Up	Up	0.360818	2.27326e-11	Predicted Protein	PF03087.13	DUF241	-	-	no GO terms	no GO terms
HORVU7Hr1G081770	chr7H:488307354-488308764	1431.83	2.60753	Down	No change	No change	Up	0.246557	9.34319e-24	Probable Aquaporin Tip2-2	PF00230.19	MIP	C:GO:0005887; P:GO:0006833; C:GO:0009705; F:GO:0015250; P:GO:0034220; C:GO:0042807	C:integral component of plasma membrane; P:water transport; C:plant-type vacuole membrane; F:water channel activity; P:ion transmembrane transport; C:central vacuole	F:GO:0015267; C:GO:0016020; P:GO:0055085	F:channel activity; C:membrane; P:transmembrane transport
HORVU4Hr1G087970	chr4H:638676269-638677708	73.0086	2.60745	No change	No change	Up	Up	0.496439	3.57714e-06	Lrr Receptor-Like Serine/Threonine-Protein Kinase Fls2	PF07534.15	TLD	F:GO:0004674; F:GO:0005524; P:GO:0006468; C:GO:0016021	F:protein serine/threonine kinase activity; F:ATP binding; P:protein phosphorylation; C:integral component of membrane	no GO terms	no GO terms
HORVU1Hr1G021600	chr1H:87552658-87558379	532.08	2.60448	No change	No change	Up	Up	0.245782	7.71748e-24	Protein Kinase Superfamily Protein With Octicosapeptide/Phox/Bem1P Domain	PF00364.21	Biotin_lipoyl	F:GO:0004672; F:GO:0005524; P:GO:0006468; F:GO:0016301; P:GO:0016310	F:protein kinase activity; F:ATP binding; P:protein phosphorylation; F:kinase activity; P:phosphorylation	no GO terms	no GO terms
HORVU7Hr1G104590	chr7H:614798394-614812416	550.021	2.60238	No change	No change	Up	Up	0.257315	9.84135e-22	Bud13 Homolog	PF09736.8	Bud13	-	-	no GO terms	no GO terms
HORVU4Hr1G085800	chr4H:632567467-632568649	233.115	2.60051	No change	No change	Up	Up	0.399894	3.57961e-09	Flowering-Promoting Factor 1-Like Protein 5	-	-	P:GO:0009909	P:regulation of flower development	P:GO:0009909	P:regulation of flower development
HORVU5Hr1G011540	chr5H:30553691-30555443	81.7445	2.59984	No change	Up	No change	Up	0.474022	1.09568e-06	Protein Dmr6-Like Oxygenase 1	PF14226.5; PF03171.19	DIOX_N; 2OG-FeII_Oxy	F:GO:0003924; F:GO:0005047; F:GO:0005525; C:GO:0005785; P:GO:0006614; F:GO:0016491; F:GO:0046872; P:GO:0055114	F:GTPase activity; F:signal recognition particle binding; F:GTP binding; C:signal recognition particle receptor complex; P:SRP-dependent cotranslational protein targeting to membrane; F:oxidoreductase activity; F:metal ion binding; P:oxidation-reduction process	F:GO:0016491; P:GO:0055114	F:oxidoreductase activity; P:oxidation-reduction process
HORVU3Hr1G107360	chr3H:672997860-673010152	739.138	2.59616	No change	No change	Up	Up	0.243783	4.58959e-24	Wat1-Related Protein At5G64700-Like	PF00892.19	EamA	C:GO:0005886; C:GO:0016021; F:GO:0022857; P:GO:0055085	C:plasma membrane; C:integral component of membrane; F:transmembrane transporter activity; P:transmembrane transport	C:GO:0016020; C:GO:0016021; F:GO:0022857	C:membrane; C:integral component of membrane; F:transmembrane transporter activity
HORVU2Hr1G116180	chr2H:737166958-737168277	24.9435	2.59352	No change	No change	Up	Up	0.97081	0.0481556	Predicted Protein	-	-	F:GO:0016787	F:hydrolase activity	no GO terms	no GO terms
HORVU3Hr1G038300	chr3H:220849638-220849859	28.991	2.592	No change	No change	No change	Up	0.830657	0.0148928	Esterase Agap003155	-	-	-	-	no GO terms	no GO terms
HORVU7Hr1G027760	chr7H:49716110-49716874	303.175	2.58409	No change	No change	Up	Up	0.31637	3.01745e-14	40S Ribosomal Protein S30	PF04758.13	Ribosomal_S30	F:GO:0003735; C:GO:0005840; P:GO:0006412	F:structural constituent of ribosome; C:ribosome; P:translation	F:GO:0003735; C:GO:0005622; C:GO:0005840; P:GO:0006412	F:structural constituent of ribosome; C:intracellular; C:ribosome; P:translation
HORVU4Hr1G019230	chr4H:91547711-91593591	24.8889	2.58155	No change	No change	No change	Up	0.861214	0.0209671	Lob Domain-Containing Protein 6-Like	PF03195.13	LOB	C:GO:0016020; C:GO:0016021	C:membrane; C:integral component of membrane	no GO terms	no GO terms
HORVU2Hr1G089130	chr2H:636970150-636972841	25.9724	2.57682	No change	No change	No change	Up	0.784137	0.00924907	Dctp Pyrophosphatase 1	PF12643.6	MazG-like	P:GO:0009143; F:GO:0046872; F:GO:0047429	P:nucleoside triphosphate catabolic process; F:metal ion binding; F:nucleoside-triphosphate diphosphatase activity	P:GO:0009143; F:GO:0047429	P:nucleoside triphosphate catabolic process; F:nucleoside-triphosphate diphosphatase activity
HORVU5Hr1G072480	chr5H:535616996-535621998	509.261	2.57624	No change	No change	Up	Up	0.351735	1.5746e-11	-	-	-	-	-	-	-
HORVU2Hr1G002010	chr2H:4199165-4202885	173.421	2.55757	No change	No change	Up	Up	0.348903	1.51543e-11	Plastid Thylakoid-Bound Ascorbate Peroxidase	PF00141.22	peroxidase	P:GO:0000302; F:GO:0004130; C:GO:0009507; C:GO:0016021; F:GO:0016688; F:GO:0020037; P:GO:0034599; P:GO:0042744; P:GO:0055114; P:GO:0098869	P:response to reactive oxygen species; F:cytochrome-c peroxidase activity; C:chloroplast; C:integral component of membrane; F:L-ascorbate peroxidase activity; F:heme binding; P:cellular response to oxidative stress; P:hydrogen peroxide catabolic process; P:oxidation-reduction process; P:cellular oxidant detoxification	F:GO:0004601; P:GO:0006979; F:GO:0020037; P:GO:0055114	F:peroxidase activity; P:response to oxidative stress; F:heme binding; P:oxidation-reduction process
HORVU5Hr1G118510	chr5H:653051397-653054228	198.825	2.55659	No change	No change	Up	Up	0.342696	5.97288e-12	G-Type Lectin S-Receptor-Like Serine/Threonine-Protein Kinase At1G34300	PF01453.23; PF00954.19; PF08276.10	B_lectin; S_locus_glycop; PAN_2	F:GO:0004674; F:GO:0005524; C:GO:0005886; P:GO:0006468; C:GO:0016021; F:GO:0030246; P:GO:0048544	F:protein serine/threonine kinase activity; F:ATP binding; C:plasma membrane; P:protein phosphorylation; C:integral component of membrane; F:carbohydrate binding; P:recognition of pollen	P:GO:0048544	P:recognition of pollen
HORVU4Hr1G059150	chr4H:494863529-494865649	147.914	2.55432	No change	No change	Up	Up	0.408488	1.58029e-08	Cysteine-Rich Repeat Secretory Protein 55	PF01657.16	Stress-antifung	F:GO:0016301; P:GO:0016310	F:kinase activity; P:phosphorylation	no GO terms	no GO terms
HORVU5Hr1G021310	chr5H:102768352-102769781	172.408	2.55026	No change	No change	Up	Up	0.370801	3.23615e-10	Heat Shock Cognate 70 Kda Protein 2	PF00012.19	HSP70	F:GO:0005524	F:ATP binding	no GO terms	no GO terms
HORVU3Hr1G077850	chr3H:574993077-575019445	49.9229	2.54922	No change	No change	Up	Up	0.720018	0.00424959	Calpain-Type Cysteine Protease Dek1	PF00648.20	Peptidase_C2	P:GO:0001558; F:GO:0004198; C:GO:0005789; C:GO:0005887; P:GO:0009793; P:GO:0009934; C:GO:0010008; P:GO:0040014; P:GO:0042127; P:GO:0090628; P:GO:0097264; P:GO:2000011; P:GO:2000014; P:GO:2000024	P:regulation of cell growth; F:calcium-dependent cysteine-type endopeptidase activity; C:endoplasmic reticulum membrane; C:integral component of plasma membrane; P:embryo development ending in seed dormancy; P:regulation of meristem structural organization; C:endosome membrane; P:regulation of multicellular organism growth; P:regulation of cell proliferation; P:plant epidermal cell fate specifica…	F:GO:0004198; C:GO:0005622; P:GO:0006508	F:calcium-dependent cysteine-type endopeptidase activity; C:intracellular; P:proteolysis
HORVU2Hr1G087540	chr2H:628566386-628571224	297.848	2.54752	No change	No change	Up	Up	0.312035	3.09883e-14	Receptor Kinase-Like Protein Xa21	PF08263.11; PF13855.5; PF13516.5; PF00069.24	LRRNT_2; LRR_8; LRR_6; Pkinase	F:GO:0004674; F:GO:0005524; P:GO:0006468; C:GO:0016021	F:protein serine/threonine kinase activity; F:ATP binding; P:protein phosphorylation; C:integral component of membrane	F:GO:0004672; F:GO:0005515; F:GO:0005524; P:GO:0006468	F:protein kinase activity; F:protein binding; F:ATP binding; P:protein phosphorylation
HORVU2Hr1G103490	chr2H:700173292-700181605	1538.37	2.5384	No change	No change	Up	Up	0.210868	9.36831e-31	-	-	-	-	-	-	-
HORVU1Hr1G054110	chr1H:399495604-399497373	146.662	2.53007	No change	No change	Up	Up	0.372357	5.55475e-10	Holliday Junction Resolvase	PF03652.14	RuvX	P:GO:0000967	P:rRNA 5'-end processing	P:GO:0006139; P:GO:0006364	P:nucleobase-containing compound metabolic process; P:rRNA processing
HORVU6Hr1G008930	chr6H:16156991-16179201	1197.24	2.5293	No change	No change	Up	Up	0.229084	7.27616e-26	Receptor Kinase-Like Protein Xa21	PF08263.11; PF13855.5; PF00069.24	LRRNT_2; LRR_8; Pkinase	F:GO:0004674; F:GO:0005524; P:GO:0006468; C:GO:0016021	F:protein serine/threonine kinase activity; F:ATP binding; P:protein phosphorylation; C:integral component of membrane	F:GO:0004672; F:GO:0005515; F:GO:0005524; P:GO:0006468	F:protein kinase activity; F:protein binding; F:ATP binding; P:protein phosphorylation
HORVU7Hr1G047790	chr7H:161419405-161421513	98.6979	2.52131	No change	No change	Up	Up	0.425891	1.05408e-07	Achilleol B Synthase	-	-	F:GO:0016866	F:intramolecular transferase activity	no GO terms	no GO terms
HORVU4Hr1G066230	chr4H:551548552-551555307	4048.89	2.51775	No change	No change	Up	Up	0.686182	0.00280785	Allene Oxide Synthase	PF00067.21	p450	F:GO:0004497; F:GO:0005506; P:GO:0016125; F:GO:0016705; F:GO:0020037; F:GO:0047987; P:GO:0055114	F:monooxygenase activity; F:iron ion binding; P:sterol metabolic process; F:oxidoreductase activity, acting on paired donors, with incorporation or reduction of molecular oxygen; F:heme binding; F:hydroperoxide dehydratase activity; P:oxidation-reduction process	F:GO:0005506; F:GO:0016705; F:GO:0020037; P:GO:0055114	F:iron ion binding; F:oxidoreductase activity, acting on paired donors, with incorporation or reduction of molecular oxygen; F:heme binding; P:oxidation-reduction process
HORVU4Hr1G075930	chr4H:599500877-599505741	78.6979	2.51325	No change	No change	Up	Up	0.487778	5.91052e-06	Protein Far1-Related Sequence 5-Like	PF03101.14	FAR1	P:GO:0006355; F:GO:0008270	P:regulation of transcription, DNA-templated; F:zinc ion binding	P:GO:0006355	P:regulation of transcription, DNA-templated
HORVU7Hr1G047120	chr7H:156766107-156780348	34.0431	2.51263	No change	No change	Up	Up	0.695119	0.00335525	Predicted Protein	-	-	C:GO:0016021	C:integral component of membrane	no GO terms	no GO terms
HORVU2Hr1G024600	chr2H:74731519-74734352	32.8668	2.49861	No change	No change	No change	Up	0.839608	0.0221867	Hydroquinone Glucosyltransferase-Like	PF00201.17	UDPGT	P:GO:0008152; C:GO:0043231; F:GO:0080043; F:GO:0080044	P:metabolic process; C:intracellular membrane-bounded organelle; F:quercetin 3-O-glucosyltransferase activity; F:quercetin 7-O-glucosyltransferase activity	P:GO:0008152; F:GO:0016758	P:metabolic process; F:transferase activity, transferring hexosyl groups
HORVU3Hr1G015510	chr3H:36378876-36382180	22.298	2.49733	No change	No change	Up	Up	0.917593	0.0426614	Monocopper Oxidase-Like Protein Sku5 Precursor	PF00394.21; PF07731.13	Cu-oxidase; Cu-oxidase_2	F:GO:0005507; C:GO:0005886; C:GO:0009506; F:GO:0016722; P:GO:0055114	F:copper ion binding; C:plasma membrane; C:plasmodesma; F:oxidoreductase activity, oxidizing metal ions; P:oxidation-reduction process	F:GO:0005507; F:GO:0016491; P:GO:0055114	F:copper ion binding; F:oxidoreductase activity; P:oxidation-reduction process
HORVU7Hr1G098820	chr7H:599185571-599187601	40.1531	2.49466	No change	No change	No change	Up	0.697247	0.00375329	Polyol Transporter 5	PF00083.23	Sugar_tr	F:GO:0005351; F:GO:0005355; C:GO:0016021; P:GO:0046323; P:GO:1902600	F:carbohydrate:proton symporter activity; F:glucose transmembrane transporter activity; C:integral component of membrane; P:glucose import; P:proton transmembrane transport	F:GO:0005215; C:GO:0016020; C:GO:0016021; F:GO:0022857; P:GO:0055085	F:transporter activity; C:membrane; C:integral component of membrane; F:transmembrane transporter activity; P:transmembrane transport
HORVU5Hr1G116970	chr5H:649657312-649661506	51.1228	2.49307	No change	No change	Up	Up	0.616388	0.000729125	Trna:M(4)X Modification Enzyme Trm13 Homolog Isoform X1	PF11722.7; PF05253.11; PF05206.13	zf-TRM13_CCCH; zf-U11-48K; TRM13	P:GO:0030488; F:GO:0106050	P:tRNA methylation; F:tRNA 2'-O-methyltransferase activity	P:GO:0008033; F:GO:0008168; P:GO:0030488; F:GO:0106050	P:tRNA processing; F:methyltransferase activity; P:tRNA methylation; F:tRNA 2'-O-methyltransferase activity
HORVU3Hr1G012100	chr3H:26305644-26310762	201.909	2.49181	No change	No change	Up	Up	0.34823	5.03839e-11	G-Type Lectin S-Receptor-Like Serine/Threonine-Protein Kinase Sd2-5	PF00314.16; PF00069.24	Thaumatin; Pkinase	F:GO:0004674; F:GO:0005524; C:GO:0005886; P:GO:0006468; C:GO:0016021; F:GO:0030246	F:protein serine/threonine kinase activity; F:ATP binding; C:plasma membrane; P:protein phosphorylation; C:integral component of membrane; F:carbohydrate binding	F:GO:0004672; F:GO:0005524; P:GO:0006468	F:protein kinase activity; F:ATP binding; P:protein phosphorylation
HORVU1Hr1G036970	chr1H:251165014-251168604	74.2954	2.48228	No change	No change	Up	Up	0.614209	0.000737598	-	-	-	-	-	-	-
HORVU6Hr1G079170	chr6H:536801464-536801891	26.2313	2.48127	No change	No change	No change	Up	0.806317	0.0168082	-	-	-	-	-	-	-
HORVU0Hr1G040540	chrUn:249762569-249773695	531.768	2.47846	No change	No change	Up	Up	0.266577	2.31523e-18	Pentatricopeptide Repeat-Containing Protein At2G17033	PF01535.19	PPR	F:GO:0003723; F:GO:0004519; P:GO:0009451; C:GO:0043231; P:GO:0090305	F:RNA binding; F:endonuclease activity; P:RNA modification; C:intracellular membrane-bounded organelle; P:nucleic acid phosphodiester bond hydrolysis	F:GO:0005515	F:protein binding
HORVU6Hr1G026800	chr6H:103489717-103495414	51.0358	2.47257	No change	No change	Up	Up	0.620087	0.000902137	Predicted Protein	-	-	-	-	no GO terms	no GO terms
HORVU2Hr1G120010	chr2H:746908195-746910222	274.609	2.47171	No change	No change	Up	Up	0.368614	9.91154e-10	Chaperone Protein Dnaj C76, Chloroplastic	PF00226.30; PF13370.5	DnaJ; Fer4_13	C:GO:0009507; C:GO:0016021	C:chloroplast; C:integral component of membrane	no GO terms	no GO terms
HORVU4Hr1G002390	chr4H:4364224-4365742	64.675	2.46627	No change	No change	No change	Up	0.672201	0.00280935	Probable Wrky Transcription Factor 2	PF03106.14	WRKY	F:GO:0003700; C:GO:0005634; P:GO:0006355; F:GO:0043565	F:DNA-binding transcription factor activity; C:nucleus; P:regulation of transcription, DNA-templated; F:sequence-specific DNA binding	F:GO:0003700; P:GO:0006355; F:GO:0043565	F:DNA-binding transcription factor activity; P:regulation of transcription, DNA-templated; F:sequence-specific DNA binding
HORVU2Hr1G016750	chr2H:38598463-38607280	123.579	2.46031	No change	No change	Up	Up	0.394368	1.70997e-08	Cbl-Interacting Protein Kinase 31	PF00069.24; PF03822.13	Pkinase; NAF	F:GO:0004674; F:GO:0005524; C:GO:0005634; C:GO:0005737; P:GO:0006468; P:GO:0035556	F:protein serine/threonine kinase activity; F:ATP binding; C:nucleus; C:cytoplasm; P:protein phosphorylation; P:intracellular signal transduction	F:GO:0004672; F:GO:0005524; P:GO:0006468; P:GO:0007165	F:protein kinase activity; F:ATP binding; P:protein phosphorylation; P:signal transduction
HORVU6Hr1G026000	chr6H:96239992-96243222	26.1863	2.45549	No change	No change	Up	Up	0.823467	0.0218545	F-Box/Fbd/Lrr-Repeat Protein At4G00160 Isoform X1	-	-	F:GO:0016740	F:transferase activity	F:GO:0005515	F:protein binding
HORVU5Hr1G020350	chr5H:93533144-93536486	610.332	2.45139	No change	No change	Up	Up	0.230662	5.66913e-24	Predicted Protein	-	-	C:GO:0000139; P:GO:0006890; P:GO:0015031; C:GO:0030126	C:Golgi membrane; P:retrograde vesicle-mediated transport, Golgi to ER; P:protein transport; C:COPI vesicle coat	P:GO:0006890; C:GO:0030126	P:retrograde vesicle-mediated transport, Golgi to ER; C:COPI vesicle coat
HORVU5Hr1G080450	chr5H:560731226-560732948	33.5526	2.45136	No change	No change	No change	Up	0.752358	0.0100476	C-Repeat Binding Factor 6	PF00847.19	AP2	F:GO:0003677; F:GO:0003700; C:GO:0005634; P:GO:0006355	F:DNA binding; F:DNA-binding transcription factor activity; C:nucleus; P:regulation of transcription, DNA-templated	F:GO:0003677; F:GO:0003700; P:GO:0006355	F:DNA binding; F:DNA-binding transcription factor activity; P:regulation of transcription, DNA-templated
HORVU2Hr1G016660	chr2H:38370240-38385344	38.7593	2.4492	No change	No change	Up	Up	0.700271	0.00487505	Dna-Directed Primase/Polymerase Protein Isoform X1	PF03121.14	Herpes_UL52	-	-	no GO terms	no GO terms
HORVU7Hr1G116960	chr7H:644403688-644405108	934.312	2.4469	No change	No change	Up	Up	0.218582	1.3574e-26	Chaperone Protein Dnaj 11, Chloroplastic-Like	PF00226.30	DnaJ	-	-	no GO terms	no GO terms
HORVU7Hr1G119340	chr7H:649432750-649440982	46.1557	2.44624	No change	No change	No change	Up	0.600444	0.000651507	Expansin-Like A4	PF01357.20	Pollen_allerg_1	C:GO:0005576; C:GO:0016020; C:GO:0016021	C:extracellular region; C:membrane; C:integral component of membrane	no GO terms	no GO terms
HORVU7Hr1G047800	chr7H:161490273-161508665	308.757	2.44383	No change	No change	Up	Up	0.35376	2.64985e-10	Achilleol B Synthase Isoform X1	PF13249.5; PF13243.5	SQHop_cyclase_N; SQHop_cyclase_C	F:GO:0016866	F:intramolecular transferase activity	F:GO:0016866	F:intramolecular transferase activity
HORVU1Hr1G073400	chr1H:503256232-503257711	46.4529	2.44328	No change	No change	Up	Up	0.657784	0.00239353	Tetratricopeptide Repeat (Tpr)-Like Superfamily Protein	-	-	P:GO:0006396	P:RNA processing	no GO terms	no GO terms
HORVU4Hr1G014440	chr4H:53027314-53033229	22.1675	2.43793	No change	No change	Up	Up	0.895503	0.0425714	Predicted Protein	-	-	-	-	no GO terms	no GO terms
HORVU7Hr1G042740	chr7H:125372371-125379504	33.7179	2.43539	No change	No change	No change	Up	0.754387	0.0109601	Predicted Protein	-	-	C:GO:0016021	C:integral component of membrane	no GO terms	no GO terms
HORVU1Hr1G092250	chr1H:550253312-550257099	126.56	2.4277	No change	No change	Up	Up	0.409532	1.00752e-07	Predicted Protein	PF01657.16; PF00069.24	Stress-antifung; Pkinase	F:GO:0004674; F:GO:0005524; C:GO:0005886; P:GO:0006468	F:protein serine/threonine kinase activity; F:ATP binding; C:plasma membrane; P:protein phosphorylation	F:GO:0004672; F:GO:0005524; P:GO:0006468	F:protein kinase activity; F:ATP binding; P:protein phosphorylation
HORVU0Hr1G009480	chrUn:55017836-55026014	153.08	2.42181	No change	No change	Up	Up	0.412791	1.41524e-07	Phospholipase D Alpha 2	PF00168.29; PF00614.21	C2; PLDc	F:GO:0004630; F:GO:0005509; C:GO:0016020; P:GO:0016042; P:GO:0046470; F:GO:0070290	F:phospholipase D activity; F:calcium ion binding; C:membrane; P:lipid catabolic process; P:phosphatidylcholine metabolic process; F:N-acylphosphatidylethanolamine-specific phospholipase D activity	F:GO:0003824	F:catalytic activity
HORVU4Hr1G000810	chr4H:1285274-1287619	70.0873	2.41969	No change	No change	No change	Up	0.62275	0.00132698	Predicted Protein	-	-	-	-	no GO terms	no GO terms
HORVU4Hr1G012780	chr4H:43495631-43504220	171.909	2.41421	No change	No change	Up	Up	0.367536	2.34667e-09	Pentatricopeptide Repeat-Containing Protein At5G55840	PF01535.19; PF13041.5; PF13812.5; PF12854.6	PPR; PPR_2; PPR_3; PPR_1	-	-	F:GO:0005515	F:protein binding
HORVU1Hr1G073460	chr1H:503311657-503313928	1392.88	2.4103	No change	No change	Up	Up	0.272236	1.16167e-16	Predicted Protein	PF14559.5	TPR_19	P:GO:0006396	P:RNA processing	F:GO:0005515; P:GO:0006396	F:protein binding; P:RNA processing
HORVU7Hr1G025230	chr7H:41494652-41499354	40.7168	2.4055	No change	No change	No change	Up	0.724028	0.00829304	Abc Transporter C Family Member 10-Like	PF00664.22; PF00005.26	ABC_membrane; ABC_tran	F:GO:0005524; C:GO:0016021; F:GO:0042626; P:GO:0055085	F:ATP binding; C:integral component of membrane; F:ATPase activity, coupled to transmembrane movement of substances; P:transmembrane transport	F:GO:0005524; C:GO:0016021; F:GO:0016887; F:GO:0042626; P:GO:0055085	F:ATP binding; C:integral component of membrane; F:ATPase activity; F:ATPase activity, coupled to transmembrane movement of substances; P:transmembrane transport
HORVU7Hr1G047770	chr7H:161409758-161414617	1505.61	2.39598	No change	No change	Up	Up	0.232801	1.65758e-22	Protein Bola4, Chloroplastic/Mitochondrial	PF01722.17	BolA	F:GO:0005515; C:GO:0005739; C:GO:0009507	F:protein binding; C:mitochondrion; C:chloroplast	no GO terms	no GO terms
HORVU7Hr1G107550	chr7H:623413985-623419666	562.919	2.39397	No change	No change	Up	Up	0.227354	1.50966e-23	Predicted Protein	PF00249.30	Myb_DNA-binding	F:GO:0003677; C:GO:0005634; P:GO:0006355	F:DNA binding; C:nucleus; P:regulation of transcription, DNA-templated	F:GO:0003677	F:DNA binding
HORVU7Hr1G099870	chr7H:602726453-602733261	138.07	2.38891	No change	No change	Up	Up	0.379321	1.22815e-08	Predicted Protein	-	-	-	-	no GO terms	no GO terms
HORVU7Hr1G001210	chr7H:2544922-2548742	69.2496	2.38694	No change	No change	Up	Up	0.508924	5.03526e-05	Predicted Protein	PF00646.32	F-box	-	-	F:GO:0005515	F:protein binding
HORVU3Hr1G105070	chr3H:667602567-667610379	30.7404	2.38351	No change	No change	No change	Up	0.752278	0.0130207	Ankyrin-Like Protein	PF12796.6; PF13962.5	Ank_2; PGG	C:GO:0016021	C:integral component of membrane	F:GO:0005515	F:protein binding
HORVU7Hr1G091560	chr7H:559896533-559897789	396.593	2.37189	No change	No change	Up	Up	0.372598	8.26388e-09	C-Repeat Binding Factor 3	-	-	F:GO:0003677; F:GO:0003700; C:GO:0005634; P:GO:0006355	F:DNA binding; F:DNA-binding transcription factor activity; C:nucleus; P:regulation of transcription, DNA-templated	no GO terms	no GO terms
HORVU6Hr1G078180	chr6H:533214629-533215357	33.0455	2.37045	No change	No change	Up	Up	0.710853	0.00798198	Fact Complex Subunit Spt16	-	-	P:GO:0006259; P:GO:0006974; F:GO:0031491; P:GO:0032968; P:GO:0034724; C:GO:0035101; F:GO:0042393	P:DNA metabolic process; P:cellular response to DNA damage stimulus; F:nucleosome binding; P:positive regulation of transcription elongation from RNA polymerase II promoter; P:DNA replication-independent nucleosome organization; C:FACT complex; F:histone binding	no GO terms	no GO terms
HORVU2Hr1G072700	chr2H:522005122-522008100	20.7764	2.35954	No change	No change	No change	Up	0.882931	0.0480554	Purple Acid Phosphatase 22	PF16656.4; PF00149.27; PF14008.5	Pur_ac_phosph_N; Metallophos; Metallophos_C	F:GO:0003993; C:GO:0016021; P:GO:0016311; F:GO:0046872	F:acid phosphatase activity; C:integral component of membrane; P:dephosphorylation; F:metal ion binding	F:GO:0003993; F:GO:0005515; F:GO:0016787; F:GO:0046872	F:acid phosphatase activity; F:protein binding; F:hydrolase activity; F:metal ion binding
HORVU2Hr1G030600	chr2H:112839249-112840029	56.4826	2.35418	Down	No change	Down	Up	0.633505	0.00238001	Predicted Protein	PF13202.5	EF-hand_5	F:GO:0005432; F:GO:0005509; P:GO:0035725; P:GO:0055074	F:calcium:sodium antiporter activity; F:calcium ion binding; P:sodium ion transmembrane transport; P:calcium ion homeostasis	F:GO:0005509	F:calcium ion binding
HORVU5Hr1G043780	chr5H:338341214-338346117	547.522	2.34547	No change	No change	Up	Up	0.243353	9.62659e-20	Dimboa Udp-Glucosyltransferase Bx8	-	-	P:GO:0008152; C:GO:0043231; F:GO:0080043; F:GO:0080044	P:metabolic process; C:intracellular membrane-bounded organelle; F:quercetin 3-O-glucosyltransferase activity; F:quercetin 7-O-glucosyltransferase activity	no GO terms	no GO terms
HORVU3Hr1G070700	chr3H:534569689-534573556	51.8488	2.34147	No change	No change	No change	Up	0.777195	0.0200951	Receptor-Like Protein Kinase Hsl1	PF08263.11; PF13855.5; PF07714.16	LRRNT_2; LRR_8; Pkinase_Tyr	F:GO:0004674; F:GO:0005524; P:GO:0006468; C:GO:0016021	F:protein serine/threonine kinase activity; F:ATP binding; P:protein phosphorylation; C:integral component of membrane	F:GO:0004672; F:GO:0005515; F:GO:0005524; P:GO:0006468	F:protein kinase activity; F:protein binding; F:ATP binding; P:protein phosphorylation
HORVU2Hr1G020560	chr2H:56706488-56709812	82.5446	2.33351	No change	No change	Up	Up	0.482225	2.5998e-05	Predicted Protein	PF00646.32	F-box	F:GO:0008168; F:GO:0016740; P:GO:0032259	F:methyltransferase activity; F:transferase activity; P:methylation	F:GO:0005515	F:protein binding
HORVU6Hr1G071100	chr6H:495550890-495552000	98.2266	2.32804	No change	No change	Up	Up	0.680831	0.00621869	-	-	-	-	-	-	-
HORVU7Hr1G099370	chr7H:600441063-600448563	47.8589	2.32751	No change	No change	Up	Up	0.648334	0.00361446	Probable Lrr Receptor-Like Serine/Threonine-Protein Kinase At1G74360	PF13855.5; PF13516.5; PF00560.32	LRR_8; LRR_6; LRR_1	C:GO:0016021; F:GO:0016301; P:GO:0016310	C:integral component of membrane; F:kinase activity; P:phosphorylation	F:GO:0005515	F:protein binding
HORVU3Hr1G002270	chr3H:4977678-4988823	26.0252	2.32404	No change	No change	No change	Up	0.797679	0.0262679	Rust Resistance Kinase Lr10-Like Isoform X1	PF00069.24	Pkinase	F:GO:0004672; F:GO:0005524; P:GO:0006468; C:GO:0016021; F:GO:0030247	F:protein kinase activity; F:ATP binding; P:protein phosphorylation; C:integral component of membrane; F:polysaccharide binding	F:GO:0004672; F:GO:0005524; P:GO:0006468	F:protein kinase activity; F:ATP binding; P:protein phosphorylation
HORVU1Hr1G040950	chr1H:289432983-289435066	24.267	2.32147	No change	No change	Up	Up	0.846959	0.0407896	Nascent Polypeptide-Associated Complex Subunit Alpha, Muscle-Specific Form-Like	-	-	-	-	no GO terms	no GO terms
HORVU4Hr1G075740	chr4H:599192575-599196118	867.362	2.31375	No change	No change	Up	Up	0.202037	8.06781e-28	Trna-Specific 2-Thiouridylase Mnma	PF03054.15	tRNA_Me_trans	P:GO:0008033; F:GO:0008168; F:GO:0016783; P:GO:0032259	P:tRNA processing; F:methyltransferase activity; F:sulfurtransferase activity; P:methylation	P:GO:0008033; F:GO:0016740; F:GO:0016783	P:tRNA processing; F:transferase activity; F:sulfurtransferase activity
HORVU4Hr1G013990	chr4H:50718577-50720791	41.2127	2.31347	No change	No change	Up	Up	0.676957	0.00625274	Betaine Aldehyde Dehydrogenase 2	PF00171.21	Aldedh	C:GO:0005737; F:GO:0008802; P:GO:0055114; P:GO:0071454	C:cytoplasm; F:betaine-aldehyde dehydrogenase activity; P:oxidation-reduction process; P:cellular response to anoxia	P:GO:0008152; F:GO:0016491; P:GO:0055114	P:metabolic process; F:oxidoreductase activity; P:oxidation-reduction process
HORVU4Hr1G048210	chr4H:388894141-388908374	36.5738	2.30892	No change	No change	No change	Up	0.731319	0.0134363	Predicted Protein	-	-	F:GO:0003677	F:DNA binding	F:GO:0003677	F:DNA binding
HORVU6Hr1G028940	chr6H:116502564-116509398	151.546	2.30339	No change	No change	Up	Up	0.385864	7.97284e-08	Putative Methyltransferase At1G22800	PF08241.11	Methyltransf_11	F:GO:0008168; P:GO:0032259	F:methyltransferase activity; P:methylation	P:GO:0008152; F:GO:0008168	P:metabolic process; F:methyltransferase activity
HORVU7Hr1G043950	chr7H:135490143-135680499	40.0508	2.30044	No change	No change	No change	Up	0.8422	0.0417355	Putative Embryogenesis Transmembrane Protein	PF13962.5	PGG	C:GO:0016021	C:integral component of membrane	no GO terms	no GO terms
HORVU2Hr1G117870	chr2H:741051085-741054878	234.806	2.29666	No change	No change	Up	Up	0.364733	1.23413e-08	G-Type Lectin S-Receptor-Like Serine/Threonine-Protein Kinase B120 Isoform X2	PF01453.23; PF00954.19; PF08276.10; PF07714.16	B_lectin; S_locus_glycop; PAN_2; Pkinase_Tyr	F:GO:0004674; F:GO:0005524; P:GO:0006468; C:GO:0016021; P:GO:0048544	F:protein serine/threonine kinase activity; F:ATP binding; P:protein phosphorylation; C:integral component of membrane; P:recognition of pollen	F:GO:0004672; F:GO:0004674; F:GO:0005524; P:GO:0006468; P:GO:0048544	F:protein kinase activity; F:protein serine/threonine kinase activity; F:ATP binding; P:protein phosphorylation; P:recognition of pollen
HORVU1Hr1G004150	chr1H:8773841-8781696	1177.76	2.28957	No change	No change	Up	Up	0.809132	0.0326378	Maize Proteinase Inhibitor	PF00280.17	potato_inhibit	F:GO:0004867; P:GO:0009611; P:GO:0010951	F:serine-type endopeptidase inhibitor activity; P:response to wounding; P:negative regulation of endopeptidase activity	F:GO:0004867; P:GO:0009611	F:serine-type endopeptidase inhibitor activity; P:response to wounding
HORVU7Hr1G113080	chr7H:636381482-636384241	380.076	2.28808	No change	No change	Up	Up	0.264643	6.56324e-16	Patatin-Like Protein 2	PF01734.21	Patatin	F:GO:0004620; F:GO:0004867; C:GO:0005576; C:GO:0005737; P:GO:0010951; C:GO:0016020; P:GO:0016042; F:GO:0047372	F:phospholipase activity; F:serine-type endopeptidase inhibitor activity; C:extracellular region; C:cytoplasm; P:negative regulation of endopeptidase activity; C:membrane; P:lipid catabolic process; F:acylglycerol lipase activity	P:GO:0006629; P:GO:0008152	P:lipid metabolic process; P:metabolic process
HORVU3Hr1G070440	chr3H:532633820-532641121	34.4166	2.28467	No change	No change	No change	Up	0.689985	0.00857219	Glucan Endo-1,3-Beta-Glucosidase 13	PF00332.17; PF07983.12	Glyco_hydro_17; X8	F:GO:0004553; P:GO:0005975; F:GO:0030247; C:GO:0046658	F:hydrolase activity, hydrolyzing O-glycosyl compounds; P:carbohydrate metabolic process; F:polysaccharide binding; C:anchored component of plasma membrane	F:GO:0004553; P:GO:0005975	F:hydrolase activity, hydrolyzing O-glycosyl compounds; P:carbohydrate metabolic process
HORVU2Hr1G045590	chr2H:239093675-239096034	70.4669	2.28239	No change	No change	No change	Up	0.549731	0.000480734	Predicted Protein	-	-	-	-	no GO terms	no GO terms
HORVU1Hr1G058470	chr1H:427091045-427094211	95.7416	2.28124	No change	No change	Up	Up	0.429858	2.72664e-06	Serine-Threonine Kinase Receptor-Associated Protein	PF00400.31	WD40	F:GO:0016301; P:GO:0016310	F:kinase activity; P:phosphorylation	F:GO:0005515	F:protein binding
HORVU2Hr1G039910	chr2H:192203349-192205069	37.5639	2.27725	No change	No change	No change	Up	0.765202	0.0221867	Putative Serine/Threonine-Protein Kinase Rlckvii	-	-	F:GO:0004672; F:GO:0005524; P:GO:0006468; F:GO:0016301; P:GO:0016310	F:protein kinase activity; F:ATP binding; P:protein phosphorylation; F:kinase activity; P:phosphorylation	no IPS match	no IPS match
HORVU3Hr1G109010	chr3H:676808550-676813559	563.328	2.27408	No change	No change	Up	Up	0.246089	3.84715e-18	Cysteine-Rich Receptor-Like Protein Kinase 10	PF07714.16	Pkinase_Tyr	F:GO:0004674; F:GO:0005524; P:GO:0006468; C:GO:0016021	F:protein serine/threonine kinase activity; F:ATP binding; P:protein phosphorylation; C:integral component of membrane	F:GO:0004672; F:GO:0005524; P:GO:0006468	F:protein kinase activity; F:ATP binding; P:protein phosphorylation
HORVU0Hr1G038320	chrUn:246822174-246834119	154.026	2.27364	No change	No change	Up	Up	0.441771	6.07743e-06	-	-	-	-	-	-	-
HORVU5Hr1G034180	chr5H:230044370-230074623	387.23	2.26673	No change	No change	Up	Up	0.31001	1.70472e-11	Protein Sodium Potassium Root Defective 2	-	-	P:GO:0030001; F:GO:0046872	P:metal ion transport; F:metal ion binding	no GO terms	no GO terms
HORVU3Hr1G002900	chr3H:7530342-7538678	25.7148	2.26588	No change	No change	Up	Up	0.816349	0.0374489	Putative Receptor-Like Protein Kinase At4G00960	PF01657.16; PF00069.24	Stress-antifung; Pkinase	F:GO:0004674; F:GO:0005524; C:GO:0005886; P:GO:0006468; C:GO:0016021	F:protein serine/threonine kinase activity; F:ATP binding; C:plasma membrane; P:protein phosphorylation; C:integral component of membrane	F:GO:0004672; F:GO:0005524; P:GO:0006468	F:protein kinase activity; F:ATP binding; P:protein phosphorylation
HORVU4Hr1G012290	chr4H:40017465-40017662	22.1745	2.26351	No change	No change	Up	Up	0.832016	0.0427172	Glyceraldehyde-3-Phosphate Dehydrogenase	PF00044.23	Gp_dh_N	P:GO:0006006; C:GO:0016021; F:GO:0016620; F:GO:0050661; F:GO:0051287; P:GO:0055114	P:glucose metabolic process; C:integral component of membrane; F:oxidoreductase activity, acting on the aldehyde or oxo group of donors, NAD or NADP as acceptor; F:NADP binding; F:NAD binding; P:oxidation-reduction process	F:GO:0016620; P:GO:0055114	F:oxidoreductase activity, acting on the aldehyde or oxo group of donors, NAD or NADP as acceptor; P:oxidation-reduction process
HORVU3Hr1G035680	chr3H:198827904-198828978	39.7604	2.26113	No change	No change	No change	Up	0.706635	0.011883	Flowering-Promoting Factor 1-Like Protein 1	-	-	F:GO:0005515; F:GO:0005525; C:GO:0005634; C:GO:0005737; P:GO:0009733; P:GO:0009909; P:GO:0045841; C:GO:0072686; P:GO:2000280	F:protein binding; F:GTP binding; C:nucleus; C:cytoplasm; P:response to auxin; P:regulation of flower development; P:negative regulation of mitotic metaphase/anaphase transition; C:mitotic spindle; P:regulation of root development	P:GO:0009909	P:regulation of flower development
HORVU2Hr1G069820	chr2H:492496995-492519629	40.2971	2.24946	No change	No change	Up	Up	0.737809	0.0182237	Truncated Transcription Factor Cauliflower A-Like Isoform X1	PF00319.17	SRF-TF	F:GO:0003677; P:GO:0006355	F:DNA binding; P:regulation of transcription, DNA-templated	F:GO:0003677; F:GO:0046983	F:DNA binding; F:protein dimerization activity
HORVU4Hr1G048000	chr4H:386077799-386081880	86.4441	2.24242	No change	No change	Up	Up	0.585235	0.00160661	20 Kda Chaperonin, Chloroplastic-Like	PF00166.20	Cpn10	F:GO:0005524; C:GO:0005759; P:GO:0006986; C:GO:0009507; F:GO:0046914; F:GO:0051082; P:GO:0051085; F:GO:0051087; P:GO:1901671	F:ATP binding; C:mitochondrial matrix; P:response to unfolded protein; C:chloroplast; F:transition metal ion binding; F:unfolded protein binding; P:chaperone cofactor-dependent protein refolding; F:chaperone binding; P:positive regulation of superoxide dismutase activity	F:GO:0005524; C:GO:0005737; P:GO:0006457	F:ATP binding; C:cytoplasm; P:protein folding
HORVU7Hr1G095190	chr7H:580500808-580506328	131.444	2.24225	No change	No change	Up	Up	0.39148	3.02788e-07	Pentatricopeptide Repeat-Containing Protein At5G42310, Chloroplastic	PF13812.5; PF13041.5; PF01535.19	PPR_3; PPR_2; PPR	F:GO:0003723; F:GO:0004519; P:GO:0009451; C:GO:0016021; C:GO:0043231; P:GO:0090305	F:RNA binding; F:endonuclease activity; P:RNA modification; C:integral component of membrane; C:intracellular membrane-bounded organelle; P:nucleic acid phosphodiester bond hydrolysis	F:GO:0005515	F:protein binding
HORVU3Hr1G015130	chr3H:35260049-35261053	224.774	2.23669	No change	No change	Up	Up	0.367144	3.99862e-08	Cytochrome P450 704C1	PF00067.21	p450	F:GO:0005506; C:GO:0016021; F:GO:0016705; F:GO:0020037; P:GO:0055114	F:iron ion binding; C:integral component of membrane; F:oxidoreductase activity, acting on paired donors, with incorporation or reduction of molecular oxygen; F:heme binding; P:oxidation-reduction process	F:GO:0004497; F:GO:0005506; F:GO:0016705; F:GO:0020037; P:GO:0055114	F:monooxygenase activity; F:iron ion binding; F:oxidoreductase activity, acting on paired donors, with incorporation or reduction of molecular oxygen; F:heme binding; P:oxidation-reduction process
HORVU3Hr1G079750	chr3H:585207576-585212055	49.893	2.23584	No change	No change	Up	Up	0.566732	0.00106267	Beta-Glucosidase 2-Like	PF00232.17	Glyco_hydro_1	P:GO:0005975; F:GO:0008422; P:GO:1901657	P:carbohydrate metabolic process; F:beta-glucosidase activity; P:glycosyl compound metabolic process	F:GO:0004553; P:GO:0005975	F:hydrolase activity, hydrolyzing O-glycosyl compounds; P:carbohydrate metabolic process
HORVU5Hr1G073870	chr5H:541145320-541147844	55.2473	2.23563	No change	No change	Up	Up	0.617648	0.00330223	Cinnamoyl-Coa Reductase 2-Like	PF01370.20	Epimerase	F:GO:0003824; F:GO:0050662	F:catalytic activity; F:coenzyme binding	F:GO:0003824; F:GO:0050662	F:catalytic activity; F:coenzyme binding
HORVU7Hr1G109970	chr7H:629237415-629242346	40.9455	2.23512	No change	No change	Up	Up	0.68867	0.0104435	Putative Clathrin Assembly Protein At5G57200	PF07651.15	ANTH	F:GO:0005545; C:GO:0030136; F:GO:0030276; P:GO:0048268	F:1-phosphatidylinositol binding; C:clathrin-coated vesicle; F:clathrin binding; P:clathrin coat assembly	F:GO:0005543; F:GO:0005545; C:GO:0030136; F:GO:0030276; P:GO:0048268	F:phospholipid binding; F:1-phosphatidylinositol binding; C:clathrin-coated vesicle; F:clathrin binding; P:clathrin coat assembly
HORVU7Hr1G027870	chr7H:49817586-49819529	55.276	2.23198	No change	No change	Up	Up	0.555649	0.000808751	Predicted Protein	-	-	C:GO:0016021	C:integral component of membrane	no GO terms	no GO terms
HORVU5Hr1G086860	chr5H:577296267-577298116	31.9136	2.2303	No change	No change	Up	Up	0.741587	0.0204084	Predicted Protein	-	-	F:GO:0004672; F:GO:0005524; P:GO:0006468	F:protein kinase activity; F:ATP binding; P:protein phosphorylation	no GO terms	no GO terms
HORVU6Hr1G027340	chr6H:106311269-106316492	46.7865	2.22211	No change	No change	No change	Up	0.595863	0.00227615	Predicted Protein	-	-	P:GO:0006633; F:GO:0016491; F:GO:0031177; P:GO:0055114	P:fatty acid biosynthetic process; F:oxidoreductase activity; F:phosphopantetheine binding; P:oxidation-reduction process	no GO terms	no GO terms
HORVU7Hr1G018540	chr7H:24729906-24732332	52.3717	2.21954	No change	No change	No change	Up	0.714268	0.0154326	Protein Nrt1/ Ptr Family 2.11-Like	PF00854.20	PTR2	C:GO:0016021; F:GO:0022857; P:GO:0055085	C:integral component of membrane; F:transmembrane transporter activity; P:transmembrane transport	C:GO:0016020; F:GO:0022857; P:GO:0055085	C:membrane; F:transmembrane transporter activity; P:transmembrane transport
HORVU1Hr1G052360	chr1H:388480201-388484481	293.366	2.21712	No change	No change	Up	Up	0.308978	4.40095e-11	Hypothetical Protein Bradi_3G04210V3	-	-	F:GO:0000166; F:GO:0004672; F:GO:0005524; P:GO:0006468; C:GO:0016020; C:GO:0016021	F:nucleotide binding; F:protein kinase activity; F:ATP binding; P:protein phosphorylation; C:membrane; C:integral component of membrane	no IPS match	no IPS match
HORVU2Hr1G077990	chr2H:564790273-564791715	68.3468	2.21543	No change	No change	No change	Up	0.502797	0.000171677	Putative F-Box/Lrr-Repeat Protein 23	PF12937.6	F-box-like	-	-	F:GO:0005515	F:protein binding
HORVU6Hr1G078110	chr6H:532899753-532902450	188.621	2.21174	No change	No change	Up	Up	0.375134	1.2052e-07	7-Deoxyloganetin Glucosyltransferase	PF00201.17	UDPGT	P:GO:0008152; C:GO:0016021; C:GO:0043231; F:GO:0080043; F:GO:0080044	P:metabolic process; C:integral component of membrane; C:intracellular membrane-bounded organelle; F:quercetin 3-O-glucosyltransferase activity; F:quercetin 7-O-glucosyltransferase activity	P:GO:0008152; F:GO:0016758	P:metabolic process; F:transferase activity, transferring hexosyl groups
HORVU3Hr1G105400	chr3H:668420152-668425928	39.973	2.21143	No change	No change	No change	Up	0.743364	0.0222462	Predicted Protein	PF00332.17	Glyco_hydro_17	P:GO:0005975; P:GO:0006952; F:GO:0030247; F:GO:0042973; C:GO:0046658	P:carbohydrate metabolic process; P:defense response; F:polysaccharide binding; F:glucan endo-1,3-beta-D-glucosidase activity; C:anchored component of plasma membrane	F:GO:0004553; P:GO:0005975	F:hydrolase activity, hydrolyzing O-glycosyl compounds; P:carbohydrate metabolic process
HORVU7Hr1G122470	chr7H:656328760-656330192	2395.54	2.20204	No change	No change	Up	Up	0.200536	1.364e-25	Cytosolic Sulfotransferase 8 Isoform X2	PF00685.26	Sulfotransfer_1	F:GO:0008146	F:sulfotransferase activity	F:GO:0008146	F:sulfotransferase activity
HORVU5Hr1G018790	chr5H:77813034-77815261	500.586	2.19589	No change	No change	Up	Up	0.310312	8.71102e-11	Cytochrome P450 81D11	PF00067.21	p450	F:GO:0003676; F:GO:0005506; C:GO:0016021; F:GO:0016709; F:GO:0020037; P:GO:0044550; P:GO:0055114	F:nucleic acid binding; F:iron ion binding; C:integral component of membrane; F:oxidoreductase activity, acting on paired donors, with incorporation or reduction of molecular oxygen, NAD(P)H as one donor, and incorporation of one atom of oxygen; F:heme binding; P:secondary metabolite biosynthetic process; P:oxidation-reduction process	F:GO:0005506; F:GO:0016705; F:GO:0020037; P:GO:0055114	F:iron ion binding; F:oxidoreductase activity, acting on paired donors, with incorporation or reduction of molecular oxygen; F:heme binding; P:oxidation-reduction process
HORVU6Hr1G092260	chr6H:577015295-577016347	198.983	2.19168	No change	No change	Up	Up	0.351049	1.66318e-08	Receptor Kinase-Like Protein Xa21	PF08263.11; PF00560.32	LRRNT_2; LRR_1	F:GO:0016301; P:GO:0016310	F:kinase activity; P:phosphorylation	F:GO:0005515	F:protein binding
HORVU0Hr1G007320	chrUn:41942485-41947383	111.153	2.18848	No change	No change	Up	Up	0.423577	5.51796e-06	Pentatricopeptide Repeat-Containing Protein At5G42310, Chloroplastic	PF13812.5; PF01535.19; PF13041.5	PPR_3; PPR; PPR_2	F:GO:0003723; F:GO:0004519; P:GO:0009451; C:GO:0016021; C:GO:0043231; P:GO:0090305	F:RNA binding; F:endonuclease activity; P:RNA modification; C:integral component of membrane; C:intracellular membrane-bounded organelle; P:nucleic acid phosphodiester bond hydrolysis	F:GO:0005515	F:protein binding
HORVU7Hr1G015380	chr7H:20819709-20823800	61.5782	2.18736	No change	No change	Up	Up	0.55539	0.00108834	Leucine-Rich Repeat Receptor Protein Kinase Ems1	PF08263.11; PF07714.16	LRRNT_2; Pkinase_Tyr	F:GO:0004674; F:GO:0005524; C:GO:0005886; P:GO:0006468; C:GO:0016021	F:protein serine/threonine kinase activity; F:ATP binding; C:plasma membrane; P:protein phosphorylation; C:integral component of membrane	F:GO:0004672; F:GO:0005524; P:GO:0006468	F:protein kinase activity; F:ATP binding; P:protein phosphorylation
HORVU4Hr1G068540	chr4H:565993558-565997251	65.7721	2.18194	No change	No change	Up	Up	0.51824	0.00037961	Snap25 Homologous Protein Snap33-Like	-	-	C:GO:0005886	C:plasma membrane	no GO terms	no GO terms
HORVU1Hr1G076460	chr1H:514146990-514147952	726.556	2.17972	No change	No change	Up	Up	0.230403	5.14952e-19	Non-Symbiotic Hemoglobin	PF00042.21	Globin	F:GO:0005344; P:GO:0015671; F:GO:0019825; F:GO:0020037; F:GO:0046872	F:oxygen carrier activity; P:oxygen transport; F:oxygen binding; F:heme binding; F:metal ion binding	F:GO:0019825; F:GO:0020037	F:oxygen binding; F:heme binding
HORVU2Hr1G062730	chr2H:422992115-422996046	43.9582	2.17426	No change	No change	Up	Up	0.660154	0.00904291	Predicted Protein	PF00854.20	PTR2	C:GO:0016021; F:GO:0022857; P:GO:0055085	C:integral component of membrane; F:transmembrane transporter activity; P:transmembrane transport	C:GO:0016020; F:GO:0022857; P:GO:0055085	C:membrane; F:transmembrane transporter activity; P:transmembrane transport
HORVU5Hr1G001220	chr5H:3962661-3968891	38.4178	2.16577	No change	No change	No change	Up	0.776436	0.0361025	Predicted Protein	PF12796.6; PF00515.27	Ank_2; TPR_1	-	-	F:GO:0005515	F:protein binding
HORVU2Hr1G046180	chr2H:244998786-245005380	79.3622	2.16297	No change	No change	Up	Up	0.555029	0.00127259	Aaa-Atpase At3G50940	PF14363.5; PF00004.28	AAA_assoc; AAA	F:GO:0005524	F:ATP binding	F:GO:0005524	F:ATP binding
HORVU5Hr1G079670	chr5H:557750111-557752328	203.744	2.15146	No change	No change	Up	Up	0.370375	1.96586e-07	Udp-Glycosyltransferase 74F2	PF00201.17	UDPGT	P:GO:0008152; C:GO:0043231; F:GO:0080043; F:GO:0080044	P:metabolic process; C:intracellular membrane-bounded organelle; F:quercetin 3-O-glucosyltransferase activity; F:quercetin 7-O-glucosyltransferase activity	P:GO:0008152; F:GO:0016758	P:metabolic process; F:transferase activity, transferring hexosyl groups
HORVU5Hr1G078330	chr5H:554737157-554739169	72.5439	2.14589	No change	No change	No change	Up	0.536764	0.000867928	Dolichol-Phosphate Mannose Synthase Subunit 3	PF08285.10	DPM3	F:GO:0004582; C:GO:0005789; P:GO:0006506; C:GO:0016021; C:GO:0033185; P:GO:0035269	F:dolichyl-phosphate beta-D-mannosyltransferase activity; C:endoplasmic reticulum membrane; P:GPI anchor biosynthetic process; C:integral component of membrane; C:dolichol-phosphate-mannose synthase complex; P:protein O-linked mannosylation	P:GO:0006486	P:protein glycosylation
HORVU2Hr1G008440	chr2H:17281930-17284306	1693.91	2.13916	No change	No change	Up	Up	0.223265	1.65953e-19	Urease Accessory Protein G	PF02492.18	cobW	F:GO:0003924; F:GO:0005525; P:GO:0006807; F:GO:0016151	F:GTPase activity; F:GTP binding; P:nitrogen compound metabolic process; F:nickel cation binding	F:GO:0003924; P:GO:0006807; F:GO:0016151	F:GTPase activity; P:nitrogen compound metabolic process; F:nickel cation binding
HORVU3Hr1G018250	chr3H:47821387-47828542	36.9209	2.1385	No change	No change	Up	Up	0.735315	0.0266331	Pentatricopeptide Repeat-Containing Protein At5G66520-Like	PF12854.6; PF13041.5; PF01535.19; PF14432.5	PPR_1; PPR_2; PPR; DYW_deaminase	F:GO:0003723; F:GO:0003951; F:GO:0004143; F:GO:0004519; F:GO:0005524; P:GO:0007205; F:GO:0008270; P:GO:0009451; P:GO:0016310; C:GO:0043231; P:GO:0090305	F:RNA binding; F:NAD+ kinase activity; F:diacylglycerol kinase activity; F:endonuclease activity; F:ATP binding; P:protein kinase C-activating G-protein coupled receptor signaling pathway; F:zinc ion binding; P:RNA modification; P:phosphorylation; C:intracellular membrane-bounded organelle; P:nucleic acid phosphodiester bond hydrolysis	F:GO:0005515; F:GO:0008270	F:protein binding; F:zinc ion binding
HORVU5Hr1G067490	chr5H:513073554-513075475	3131.06	2.13692	No change	No change	Up	Up	0.286834	6.38494e-12	1-Aminocyclopropane-1-Carboxylate Oxidase 1	PF14226.5; PF03171.19	DIOX_N; 2OG-FeII_Oxy	P:GO:0009693; F:GO:0016491; F:GO:0046872; P:GO:0055114	P:ethylene biosynthetic process; F:oxidoreductase activity; F:metal ion binding; P:oxidation-reduction process	F:GO:0016491; P:GO:0055114	F:oxidoreductase activity; P:oxidation-reduction process
HORVU6Hr1G013710	chr6H:28573262-28574258	267.052	2.13199	No change	No change	No change	Up	0.44966	4.00929e-05	Pr17C Precursor	PF04450.11	BSP	-	-	no GO terms	no GO terms
HORVU5Hr1G114770	chr5H:644528365-644529906	121.653	2.13107	No change	No change	Up	Up	0.433847	1.87487e-05	-	-	-	-	-	-	-
HORVU2Hr1G012420	chr2H:26120731-26125433	64.3561	2.11347	No change	No change	Up	Up	0.530394	0.000911536	-	-	-	-	-	-	-
HORVU5Hr1G011730	chr5H:31624480-31626778	544.795	2.10953	Down	No change	No change	Up	0.260226	4.82502e-14	E3 Ubiquitin-Protein Ligase Rma1H1-Like	PF00097.24	zf-C3HC4	C:GO:0016021; F:GO:0046872	C:integral component of membrane; F:metal ion binding	F:GO:0046872	F:metal ion binding
HORVU6Hr1G069390	chr6H:481011324-481016550	37.3646	2.10616	No change	No change	Up	Up	0.677161	0.015319	Histidinol-Phosphate Aminotransferase, Chloroplastic	PF00155.20	Aminotran_1_2	P:GO:0000105; F:GO:0004400; F:GO:0030170	P:histidine biosynthetic process; F:histidinol-phosphate transaminase activity; F:pyridoxal phosphate binding	P:GO:0000105; F:GO:0003824; F:GO:0004400; P:GO:0009058; F:GO:0030170	P:histidine biosynthetic process; F:catalytic activity; F:histidinol-phosphate transaminase activity; P:biosynthetic process; F:pyridoxal phosphate binding
HORVU2Hr1G117790	chr2H:740913557-740916778	360.592	2.10495	No change	No change	Up	Up	0.28863	1.94469e-11	G-Type Lectin S-Receptor-Like Serine/Threonine-Protein Kinase B120 Isoform X2	PF01453.23; PF00954.19; PF08276.10; PF07714.16	B_lectin; S_locus_glycop; PAN_2; Pkinase_Tyr	F:GO:0004674; F:GO:0005524; P:GO:0006468; C:GO:0016021; P:GO:0048544	F:protein serine/threonine kinase activity; F:ATP binding; P:protein phosphorylation; C:integral component of membrane; P:recognition of pollen	F:GO:0004672; F:GO:0004674; F:GO:0005524; P:GO:0006468; P:GO:0048544	F:protein kinase activity; F:protein serine/threonine kinase activity; F:ATP binding; P:protein phosphorylation; P:recognition of pollen
HORVU7Hr1G007900	chr7H:10324632-10330205	99.9638	2.10049	No change	No change	Up	Up	0.457893	7.94408e-05	4-Hydroxyphenylacetaldehyde Oxime Monooxygenase	PF00067.21	p450	F:GO:0005506; C:GO:0016021; F:GO:0016709; F:GO:0020037; P:GO:0044550; P:GO:0055114	F:iron ion binding; C:integral component of membrane; F:oxidoreductase activity, acting on paired donors, with incorporation or reduction of molecular oxygen, NAD(P)H as one donor, and incorporation of one atom of oxygen; F:heme binding; P:secondary metabolite biosynthetic process; P:oxidation-reduction process	F:GO:0005506; F:GO:0016705; F:GO:0020037; P:GO:0055114	F:iron ion binding; F:oxidoreductase activity, acting on paired donors, with incorporation or reduction of molecular oxygen; F:heme binding; P:oxidation-reduction process
HORVU2Hr1G000770	chr2H:1674782-1719647	154.405	2.09836	No change	No change	Up	Up	0.357702	1.41917e-07	Putative Disease Resistance Protein Rga3 Isoform X1	PF00931.21	NB-ARC	F:GO:0043531	F:ADP binding	F:GO:0043531	F:ADP binding
HORVU7Hr1G036220	chr7H:83526144-83528759	27.5892	2.08657	No change	No change	No change	Up	0.784267	0.0494165	Predicted Protein	-	-	C:GO:0016020	C:membrane	no GO terms	no GO terms
HORVU5Hr1G046070	chr5H:358256143-358259216	45.9849	2.06666	No change	No change	Up	Up	0.620611	0.00809842	-	-	-	-	-	-	-
HORVU3Hr1G092520	chr3H:638509006-638510998	1448.86	2.06508	No change	No change	Up	Up	0.245776	4.83156e-15	Predicted Protein	-	-	-	-	no IPS match	no IPS match
HORVU3Hr1G117590	chr3H:698781540-698785140	42100.8	2.0549	No change	No change	Up	Up	0.183217	1.08304e-26	Predicted Protein	-	-	-	-	no GO terms	no GO terms
HORVU7Hr1G051370	chr7H:192842614-192844214	44.891	2.0543	No change	No change	No change	Up	0.572519	0.00363248	-	-	-	-	-	-	-
HORVU1Hr1G082890	chr1H:530728874-530733405	187.214	2.05334	No change	No change	Up	Up	0.345936	9.64581e-08	Phospholipase D Family Protein Isoform X1	PF00168.29; PF00614.21; PF12357.7	C2; PLDc; PLD_C	F:GO:0004630; F:GO:0005509; C:GO:0016020; P:GO:0016042; P:GO:0046470; F:GO:0070290	F:phospholipase D activity; F:calcium ion binding; C:membrane; P:lipid catabolic process; P:phosphatidylcholine metabolic process; F:N-acylphosphatidylethanolamine-specific phospholipase D activity	F:GO:0003824; F:GO:0004630; F:GO:0005509; C:GO:0016020; P:GO:0046470	F:catalytic activity; F:phospholipase D activity; F:calcium ion binding; C:membrane; P:phosphatidylcholine metabolic process
HORVU3Hr1G105300	chr3H:667845819-667847480	714.969	2.05306	No change	Up	No change	Up	0.290899	9.84746e-11	Predicted Protein	PF00332.17	Glyco_hydro_17	P:GO:0005975; P:GO:0006952; F:GO:0030247; F:GO:0042973; C:GO:0046658	P:carbohydrate metabolic process; P:defense response; F:polysaccharide binding; F:glucan endo-1,3-beta-D-glucosidase activity; C:anchored component of plasma membrane	F:GO:0004553; P:GO:0005975	F:hydrolase activity, hydrolyzing O-glycosyl compounds; P:carbohydrate metabolic process
HORVU3Hr1G027200	chr3H:114520558-114525353	75.5517	2.052	No change	No change	Up	Up	0.508695	0.000757562	Disease Resistance Protein Rpm1-Like	-	-	C:GO:0005886; P:GO:0006952; P:GO:0007165; F:GO:0043531	C:plasma membrane; P:defense response; P:signal transduction; F:ADP binding	no GO terms	no GO terms
HORVU4Hr1G063430	chr4H:531361349-531362720	142.165	2.04828	No change	No change	Up	Up	0.55486	0.00259791	Salt Tolerant-Related Protein	-	-	C:GO:0016020	C:membrane	no GO terms	no GO terms
HORVU7Hr1G021810	chr7H:31350659-31352364	84.4621	2.04452	No change	No change	No change	Up	0.464925	0.000177648	-	-	-	-	-	-	-
HORVU2Hr1G033540	chr2H:133276129-133321432	50.1271	2.04144	No change	No change	No change	Up	0.709449	0.0289688	Putative Nadph Hc Toxin Reductase	PF01370.20	Epimerase	F:GO:0003824; F:GO:0050662	F:catalytic activity; F:coenzyme binding	F:GO:0003824; F:GO:0050662	F:catalytic activity; F:coenzyme binding
HORVU3Hr1G064070	chr3H:489393734-489396105	37.8262	2.03793	No change	No change	No change	Up	0.68034	0.0210764	Predicted Protein	PF07797.13	DUF1639	F:GO:0000166; F:GO:0005524	F:nucleotide binding; F:ATP binding	no GO terms	no GO terms
HORVU2Hr1G127590	chr2H:767397397-767432386	395.453	2.02999	No change	No change	Up	Up	0.320286	9.71623e-09	Cbl-Interacting Protein Kinase 31	-	-	F:GO:0004674; F:GO:0005524; C:GO:0005634; C:GO:0005737; P:GO:0006468; P:GO:0035556	F:protein serine/threonine kinase activity; F:ATP binding; C:nucleus; C:cytoplasm; P:protein phosphorylation; P:intracellular signal transduction	no GO terms	no GO terms
HORVU2Hr1G059780	chr2H:397245982-397250055	168.745	2.02671	No change	No change	No change	Up	0.360709	5.43354e-07	Uncharacterized Protein Loc109762915	PF13671.5	AAA_33	F:GO:0003697; C:GO:1990879	F:single-stranded DNA binding; C:CST complex	no GO terms	no GO terms
HORVU7Hr1G119720	chr7H:650071892-650074477	61.8795	2.02628	No change	No change	No change	Up	0.548071	0.00254544	-	-	-	-	-	-	-
HORVU3Hr1G079180	chr3H:582301713-582303766	126.076	2.01665	No change	No change	No change	Up	0.516281	0.00122939	Vq Motif Family Protein	PF05678.13	VQ	P:GO:0051091	P:positive regulation of DNA-binding transcription factor activity	P:GO:0051091	P:positive regulation of DNA-binding transcription factor activity
HORVU7Hr1G043250	chr7H:130101919-130103443	358.891	2.01453	No change	No change	Up	Up	0.321489	1.47322e-08	Dof Zinc Finger Protein 4	PF02701.14	zf-Dof	F:GO:0003677; C:GO:0005634; P:GO:0006355	F:DNA binding; C:nucleus; P:regulation of transcription, DNA-templated	F:GO:0003677; P:GO:0006355	F:DNA binding; P:regulation of transcription, DNA-templated
HORVU3Hr1G059220	chr3H:448010657-448012314	71.2517	2.01286	No change	No change	Up	Up	0.551987	0.00302379	Probable Wrky Transcription Factor 53	PF03106.14	WRKY	F:GO:0003700; C:GO:0005634; P:GO:0006355; F:GO:0043565	F:DNA-binding transcription factor activity; C:nucleus; P:regulation of transcription, DNA-templated; F:sequence-specific DNA binding	F:GO:0003700; P:GO:0006355; F:GO:0043565	F:DNA-binding transcription factor activity; P:regulation of transcription, DNA-templated; F:sequence-specific DNA binding
HORVU5Hr1G023460	chr5H:122520397-122522461	35.5514	2.01231	No change	No change	No change	Up	0.70871	0.0318569	Cinnamoyl-Coa Reductase 2-Like	PF01370.20	Epimerase	F:GO:0003824; F:GO:0050662	F:catalytic activity; F:coenzyme binding	F:GO:0003824; F:GO:0050662	F:catalytic activity; F:coenzyme binding
HORVU5Hr1G125110	chr5H:668031660-668035533	2995.62	2.01142	No change	No change	Up	Up	0.206745	4.05083e-20	Rna Polymerase Sigma Factor Sigf, Chloroplastic	PF04542.13; PF04539.15; PF04545.15	Sigma70_r2; Sigma70_r3; Sigma70_r4	F:GO:0003677; F:GO:0003700; C:GO:0009507; F:GO:0016987; P:GO:0045893; P:GO:0071483; P:GO:0090351; P:GO:2000142	F:DNA binding; F:DNA-binding transcription factor activity; C:chloroplast; F:sigma factor activity; P:positive regulation of transcription, DNA-templated; P:cellular response to blue light; P:seedling development; P:regulation of DNA-templated transcription, initiation	F:GO:0003700; P:GO:0006352; P:GO:0006355	F:DNA-binding transcription factor activity; P:DNA-templated transcription, initiation; P:regulation of transcription, DNA-templated
HORVU6Hr1G050580	chr6H:307392292-307393823	60.7314	2.01096	No change	No change	Up	Up	0.527297	0.00170776	Calreticulin-3	PF00262.17	Calreticulin	F:GO:0003735; F:GO:0005509; C:GO:0005783; C:GO:0005840; P:GO:0006412; P:GO:0006457; C:GO:0016021; F:GO:0051082	F:structural constituent of ribosome; F:calcium ion binding; C:endoplasmic reticulum; C:ribosome; P:translation; P:protein folding; C:integral component of membrane; F:unfolded protein binding	F:GO:0005509; F:GO:0005515; C:GO:0005783; P:GO:0006457; F:GO:0051082	F:calcium ion binding; F:protein binding; C:endoplasmic reticulum; P:protein folding; F:unfolded protein binding
HORVU6Hr1G020140	chr6H:55807794-55811551	716.345	2.00836	No change	No change	Up	Up	0.241964	1.07248e-14	Polyubiquitin	PF00240.22	ubiquitin	-	-	F:GO:0005515	F:protein binding
HORVU3Hr1G023750	chr3H:88342231-88343774	126.632	2.00199	No change	No change	No change	Up	0.422287	4.01451e-05	Predicted Protein	-	-	-	-	no GO terms	no GO terms
HORVU3Hr1G036710	chr3H:207728554-207731433	378.412	1.995	No change	No change	Up	Up	0.259852	1.22555e-12	Pollen-Specific Protein Like	PF08661.10	Rep_fac-A_3	F:GO:0003677; F:GO:0005515; C:GO:0005634; P:GO:0006260; P:GO:0006281; P:GO:0006310	F:DNA binding; F:protein binding; C:nucleus; P:DNA replication; P:DNA repair; P:DNA recombination	F:GO:0003677; C:GO:0005634; P:GO:0006260; P:GO:0006281; P:GO:0006310	F:DNA binding; C:nucleus; P:DNA replication; P:DNA repair; P:DNA recombination
HORVU5Hr1G112850	chr5H:640375896-640380995	243.107	1.98926	No change	No change	Up	Up	0.359948	8.83999e-07	Dihydrolipoyllysine-Residue Acetyltransferase Component 4 Of Pyruvate Dehydrogenase Complex, Chloroplastic	PF00364.21; PF02817.16; PF00198.22	Biotin_lipoyl; E3_binding; 2-oxoacid_dh	P:GO:0008152; F:GO:0016746	P:metabolic process; F:transferase activity, transferring acyl groups	P:GO:0008152; F:GO:0016746	P:metabolic process; F:transferase activity, transferring acyl groups
HORVU3Hr1G086220	chr3H:616314745-616316606	33.88	1.98173	No change	No change	No change	Up	0.73832	0.0466529	Elicitor-Responsive Protein 1	PF00168.29	C2	F:GO:0004807; P:GO:0008152	F:triose-phosphate isomerase activity; P:metabolic process	no GO terms	no GO terms
HORVU7Hr1G091180	chr7H:556432734-556434309	44.3077	1.97068	No change	No change	Up	Up	0.697341	0.0329435	B-Box Zinc Finger Protein 20	PF00643.23	zf-B_box	C:GO:0005634; P:GO:0006355; F:GO:0008270; P:GO:0009640	C:nucleus; P:regulation of transcription, DNA-templated; F:zinc ion binding; P:photomorphogenesis	C:GO:0005622; F:GO:0008270	C:intracellular; F:zinc ion binding
HORVU0Hr1G000910	chrUn:5597845-5600340	111.494	1.96552	No change	No change	Up	Up	0.582953	0.00715203	Probable Glucan 1,3-Beta-Glucosidase A	PF06268.12; PF00150.17	Fascin; Cellulase	F:GO:0004553; P:GO:0005975; P:GO:0007015; F:GO:0030674; C:GO:0044424; F:GO:0051015	F:hydrolase activity, hydrolyzing O-glycosyl compounds; P:carbohydrate metabolic process; P:actin filament organization; F:protein binding, bridging; C:intracellular part; F:actin filament binding	F:GO:0004553; P:GO:0005975; P:GO:0007015; F:GO:0030674; F:GO:0051015	F:hydrolase activity, hydrolyzing O-glycosyl compounds; P:carbohydrate metabolic process; P:actin filament organization; F:protein binding, bridging; F:actin filament binding
HORVU3Hr1G000830	chr3H:1921801-1929189	196.204	1.96272	No change	No change	Up	Up	0.32046	3.33045e-08	Cell Division Cycle Protein 123 Homolog	PF07065.13	D123	C:GO:0005737; P:GO:0006417; P:GO:0007050; P:GO:0010197	C:cytoplasm; P:regulation of translation; P:cell cycle arrest; P:polar nucleus fusion	P:GO:0007049	P:cell cycle
HORVU3Hr1G095780	chr3H:650783052-650784419	835.597	1.96068	No change	No change	Up	Up	0.302457	4.05235e-09	Urease Accessory Protein G	-	-	F:GO:0003924; F:GO:0005525; P:GO:0006807; C:GO:0016020; F:GO:0016151; P:GO:1905182	F:GTPase activity; F:GTP binding; P:nitrogen compound metabolic process; C:membrane; F:nickel cation binding; P:positive regulation of urease activity	F:GO:0003924; P:GO:0006807; F:GO:0016151	F:GTPase activity; P:nitrogen compound metabolic process; F:nickel cation binding
HORVU7Hr1G036460	chr7H:84700862-84702674	151.035	1.95921	No change	No change	Up	Up	0.428977	8.63807e-05	Patatin-Like Protein 1	PF01734.21	Patatin	F:GO:0004620; C:GO:0005737; C:GO:0016020; P:GO:0016042; F:GO:0047372	F:phospholipase activity; C:cytoplasm; C:membrane; P:lipid catabolic process; F:acylglycerol lipase activity	P:GO:0006629; P:GO:0008152	P:lipid metabolic process; P:metabolic process
HORVU6Hr1G002390	chr6H:6305885-6313205	215.659	1.9553	No change	No change	Up	Up	0.322664	4.80309e-08	Extradiol Ring-Cleavage Dioxygenase	PF02900.17	LigB	P:GO:0006725; F:GO:0008198; F:GO:0008270; F:GO:0016701; F:GO:0051213; P:GO:0055114	P:cellular aromatic compound metabolic process; F:ferrous iron binding; F:zinc ion binding; F:oxidoreductase activity, acting on single donors with incorporation of molecular oxygen; F:dioxygenase activity; P:oxidation-reduction process	P:GO:0006725; F:GO:0008198; F:GO:0008270; F:GO:0016491; F:GO:0016701; P:GO:0055114	P:cellular aromatic compound metabolic process; F:ferrous iron binding; F:zinc ion binding; F:oxidoreductase activity; F:oxidoreductase activity, acting on single donors with incorporation of molecular oxygen; P:oxidation-reduction process
HORVU1Hr1G084860	chr1H:534503583-534508254	67.2643	1.95393	No change	No change	Up	Up	0.509971	0.00160701	Dna Replication Complex Gins Protein Psf2	PF05916.10	Sld5	P:GO:0000727; C:GO:0000811; C:GO:0031298; P:GO:0032508; F:GO:0043138; P:GO:1902975	P:double-strand break repair via break-induced replication; C:GINS complex; C:replication fork protection complex; P:DNA duplex unwinding; F:3'-5' DNA helicase activity; P:mitotic DNA replication initiation	C:GO:0005634; P:GO:0006260	C:nucleus; P:DNA replication
HORVU7Hr1G102030	chr7H:611105997-611106916	824.464	1.94921	No change	No change	Up	Up	0.266072	1.56178e-11	Non-Specific Lipid-Transfer Protein-Like	PF14368.5	LTP_2	F:GO:0005504; P:GO:0009627	F:fatty acid binding; P:systemic acquired resistance	F:GO:0005504; P:GO:0009627	F:fatty acid binding; P:systemic acquired resistance
HORVU6Hr1G064650	chr6H:440246936-440247572	100.328	1.94165	No change	No change	Up	Up	0.459084	0.000351561	Predicted Protein	-	-	-	-	no GO terms	no GO terms
HORVU3Hr1G063630	chr3H:485950089-485951352	42.2045	1.93856	No change	No change	No change	Up	0.652439	0.0224667	Predicted Protein	PF14009.5	DUF4228	-	-	no GO terms	no GO terms
HORVU7Hr1G025780	chr7H:43142638-43147258	32.0796	1.93691	No change	No change	No change	Up	0.726809	0.0489512	-	-	-	-	-	-	-
HORVU2Hr1G006770	chr2H:14097355-14110488	126.793	1.93543	No change	No change	No change	Up	0.456156	0.000333914	Elmo Domain-Containing Protein A	PF04727.12	ELMO_CED12	-	-	no GO terms	no GO terms
HORVU2Hr1G002720	chr2H:6206445-6208112	2015.12	1.93406	No change	No change	Up	Up	0.26445	1.6925e-11	Cell Number Regulator 2	PF04749.16	PLAC8	C:GO:0016021	C:integral component of membrane	no GO terms	no GO terms
HORVU2Hr1G016840	chr2H:38833991-38840313	158.941	1.92616	No change	No change	Up	Up	0.383147	1.08946e-05	2-Dehydro-3-Deoxyphosphooctonate Aldolase	PF00793.19	DAHP_synth_1	C:GO:0005737; F:GO:0008676; P:GO:0009058	C:cytoplasm; F:3-deoxy-8-phosphooctulonate synthase activity; P:biosynthetic process	F:GO:0003824; C:GO:0005737; P:GO:0008152; F:GO:0008676; P:GO:0009058	F:catalytic activity; C:cytoplasm; P:metabolic process; F:3-deoxy-8-phosphooctulonate synthase activity; P:biosynthetic process
HORVU1Hr1G021800	chr1H:89133143-89136676	1128.9	1.91538	No change	No change	Up	Up	0.243154	2.83186e-13	Nac Transcription Factor 29	PF02365.14	NAM	F:GO:0003677; C:GO:0005634; P:GO:0006355	F:DNA binding; C:nucleus; P:regulation of transcription, DNA-templated	F:GO:0003677; P:GO:0006355	F:DNA binding; P:regulation of transcription, DNA-templated
HORVU2Hr1G095880	chr2H:671998367-672009876	235.772	1.91223	No change	No change	Up	Up	0.424074	0.000111113	Transducin/Wd40 Repeat-Like Superfamily Protein	PF08596.9	Lgl_C	P:GO:0048235	P:pollen sperm cell differentiation	F:GO:0005515	F:protein binding
HORVU2Hr1G118060	chr2H:741602725-741604260	62.3301	1.91182	No change	No change	No change	Up	0.594342	0.0113382	Predicted Protein	PF00403.25	HMA	C:GO:0005737; P:GO:0030001; F:GO:0046914; P:GO:0046916	C:cytoplasm; P:metal ion transport; F:transition metal ion binding; P:cellular transition metal ion homeostasis	P:GO:0030001; F:GO:0046872	P:metal ion transport; F:metal ion binding
HORVU6Hr1G012270	chr6H:23633092-23640504	2751.73	1.91007	No change	No change	Up	Up	0.245295	5.46368e-13	S-(+)-Linalool Synthase, Chloroplastic-Like	PF01397.20; PF03936.15	Terpene_synth; Terpene_synth_C	F:GO:0000287; C:GO:0009536; F:GO:0010333; F:GO:0034007; P:GO:0042742; P:GO:0043693	F:magnesium ion binding; C:plastid; F:terpene synthase activity; F:S-linalool synthase activity; P:defense response to bacterium; P:monoterpene biosynthetic process	F:GO:0000287; P:GO:0008152; F:GO:0010333; F:GO:0016829	F:magnesium ion binding; P:metabolic process; F:terpene synthase activity; F:lyase activity
HORVU5Hr1G012500	chr5H:36604036-36645059	185.004	1.90519	No change	No change	Up	Up	0.379535	1.12915e-05	5'-3' Exoribonuclease 4-Like	-	-	F:GO:0003676; F:GO:0004534; C:GO:0005634; P:GO:0006397; F:GO:0008270; P:GO:0090503	F:nucleic acid binding; F:5'-3' exoribonuclease activity; C:nucleus; P:mRNA processing; F:zinc ion binding; P:RNA phosphodiester bond hydrolysis, exonucleolytic	no GO terms	no GO terms
HORVU1Hr1G082160	chr1H:528880145-528883062	160.379	1.90279	No change	No change	Up	Up	0.409184	6.0132e-05	Predicted Protein	PF07189.10	SF3b10	P:GO:0000398; C:GO:0005686; C:GO:0005689; C:GO:0071011	P:mRNA splicing, via spliceosome; C:U2 snRNP; C:U12-type spliceosomal complex; C:precatalytic spliceosome	P:GO:0000398	P:mRNA splicing, via spliceosome
HORVU2Hr1G012540	chr2H:26334346-26382220	244.224	1.89376	No change	No change	Up	Up	0.286245	1.74796e-09	Predicted Protein	PF10275.8	Peptidase_C65	F:GO:0019783	F:ubiquitin-like protein-specific protease activity	no GO terms	no GO terms
HORVU7Hr1G040170	chr7H:108220797-108222901	93.2928	1.88999	No change	No change	No change	Up	0.541526	0.00499118	Benzoate O-Methyltransferase	PF03492.14	Methyltransf_7	F:GO:0008168; P:GO:0032259	F:methyltransferase activity; P:methylation	F:GO:0008168	F:methyltransferase activity
HORVU3Hr1G086380	chr3H:616701091-616704710	817.836	1.88728	No change	No change	Up	Up	0.255423	9.89231e-12	Predicted Protein	PF01417.19	ENTH	-	-	no GO terms	no GO terms
HORVU3Hr1G016010	chr3H:38309028-38316910	184.707	1.88352	No change	No change	Up	Up	0.336655	6.14402e-07	Sumo-Activating Enzyme Subunit 1A	PF00899.20	ThiF	C:GO:0005737; P:GO:0016925; F:GO:0019948	C:cytoplasm; P:protein sumoylation; F:SUMO activating enzyme activity	P:GO:0006464; F:GO:0008641	P:cellular protein modification process; F:ubiquitin-like modifier activating enzyme activity
HORVU4Hr1G009090	chr4H:25930706-25931287	49.8475	1.87485	No change	No change	No change	Up	0.554919	0.00702734	-	-	-	-	-	-	-
HORVU7Hr1G001600	chr7H:3444741-3467152	725.972	1.87271	No change	No change	Up	Up	0.230982	4.80105e-14	Barley Stem Rust Resistance Protein	PF00069.24	Pkinase	F:GO:0004674; F:GO:0005524; P:GO:0006468	F:protein serine/threonine kinase activity; F:ATP binding; P:protein phosphorylation	F:GO:0004672; F:GO:0005524; P:GO:0006468	F:protein kinase activity; F:ATP binding; P:protein phosphorylation
HORVU3Hr1G100540	chr3H:663653110-663655444	225.907	1.86773	No change	No change	No change	Up	0.286448	3.21605e-09	Predicted Protein	PF09811.8	Yae1_N	F:GO:0016740; P:GO:0042273	F:transferase activity; P:ribosomal large subunit biogenesis	no GO terms	no GO terms
HORVU5Hr1G061730	chr5H:481394249-481397300	512.22	1.86548	No change	No change	Up	Up	0.234472	1.57319e-13	Predicted Protein	-	-	C:GO:0016020; C:GO:0016021	C:membrane; C:integral component of membrane	no GO terms	no GO terms
HORVU6Hr1G080420	chr6H:541672858-541679062	992.709	1.86073	No change	No change	Up	Up	0.185943	2.82791e-21	Sugar Transporter Erd6-Like 16	PF00083.23	Sugar_tr	F:GO:0005351; F:GO:0005355; C:GO:0016021; P:GO:0046323; P:GO:1902600	F:carbohydrate:proton symporter activity; F:glucose transmembrane transporter activity; C:integral component of membrane; P:glucose import; P:proton transmembrane transport	C:GO:0016020; C:GO:0016021; F:GO:0022857; P:GO:0055085	C:membrane; C:integral component of membrane; F:transmembrane transporter activity; P:transmembrane transport
HORVU5Hr1G006880	chr5H:12379341-12381727	218.985	1.85905	No change	No change	Up	Up	0.304337	3.65616e-08	Plant Cysteine Oxidase 2-Like	PF07847.11	PCO_ADO	F:GO:0016702; P:GO:0055114	F:oxidoreductase activity, acting on single donors with incorporation of molecular oxygen, incorporation of two atoms of oxygen; P:oxidation-reduction process	F:GO:0016702; P:GO:0055114	F:oxidoreductase activity, acting on single donors with incorporation of molecular oxygen, incorporation of two atoms of oxygen; P:oxidation-reduction process
HORVU5Hr1G085220	chr5H:574458921-574471888	176.364	1.85873	No change	No change	Up	Up	0.401235	6.49877e-05	Hypothetical Protein Triur3_04785	-	-	-	-	no GO terms	no GO terms
HORVU5Hr1G119170	chr5H:655008033-655017036	70.6397	1.8557	No change	No change	No change	Up	0.639727	0.0271913	-	-	-	-	-	-	-
HORVU4Hr1G062070	chr4H:521296192-521299472	146.753	1.85458	No change	No change	No change	Up	0.41449	0.000128526	Solute Carrier Family 40 Member 3, Chloroplastic	PF06963.11	FPN1	F:GO:0005381; C:GO:0009507; C:GO:0016021; P:GO:0034755	F:iron ion transmembrane transporter activity; C:chloroplast; C:integral component of membrane; P:iron ion transmembrane transport	F:GO:0005381; C:GO:0016021; P:GO:0034755	F:iron ion transmembrane transporter activity; C:integral component of membrane; P:iron ion transmembrane transport
HORVU2Hr1G107040	chr2H:711108924-711112171	95.8095	1.84802	No change	No change	No change	Up	0.450415	0.000582907	Crib Domain-Containing Protein Ric10-Like	PF00786.27	PBD	-	-	no GO terms	no GO terms
HORVU3Hr1G003050	chr3H:7765335-7769350	2767.16	1.84692	No change	No change	Up	Up	0.180853	3.67534e-22	Glutamate Decarboxylase	PF00282.18	Pyridoxal_deC	F:GO:0004351; P:GO:0006536; F:GO:0016740; F:GO:0030170	F:glutamate decarboxylase activity; P:glutamate metabolic process; F:transferase activity; F:pyridoxal phosphate binding	F:GO:0003824; F:GO:0004351; P:GO:0006536; F:GO:0016831; P:GO:0019752; F:GO:0030170	F:catalytic activity; F:glutamate decarboxylase activity; P:glutamate metabolic process; F:carboxy-lyase activity; P:carboxylic acid metabolic process; F:pyridoxal phosphate binding
HORVU1Hr1G067520	chr1H:478322510-478325739	163.071	1.84452	No change	No change	Up	Up	0.332966	8.24712e-07	Soss Complex Subunit B Homolog	-	-	-	-	no GO terms	no GO terms
HORVU7Hr1G001540	chr7H:3389278-3396099	366.207	1.83367	No change	No change	Up	Up	0.260388	1.09303e-10	Rp1-Like Protein	PF00931.21	NB-ARC	C:GO:0005886; P:GO:0007165; F:GO:0043531	C:plasma membrane; P:signal transduction; F:ADP binding	F:GO:0043531	F:ADP binding
HORVU0Hr1G010900	chrUn:61921198-61921520	66.3851	1.83304	No change	No change	No change	Up	0.503636	0.00308953	Hypothetical Protein Triur3_04901	-	-	C:GO:0016021	C:integral component of membrane	no GO terms	no GO terms
HORVU6Hr1G086480	chr6H:561624862-561632855	101.178	1.83151	No change	No change	Up	Up	0.45224	0.000716355	Neurochondrin Family Protein	PF05536.10	Neurochondrin	-	-	F:GO:0005488	F:binding
HORVU3Hr1G067740	chr3H:514122419-514124174	1260.92	1.82838	No change	No change	Up	Up	0.204572	5.66393e-17	Sas10/Utp3/C1D Family	PF04000.14	Sas10_Utp3	P:GO:0000462; C:GO:0005730; C:GO:0032040	P:maturation of SSU-rRNA from tricistronic rRNA transcript (SSU-rRNA, 5.8S rRNA, LSU-rRNA); C:nucleolus; C:small-subunit processome	no GO terms	no GO terms
HORVU1Hr1G080520	chr1H:525567058-525571275	108.358	1.82818	No change	No change	Up	Up	0.441542	0.000503039	Probable Choline Kinase 2	PF01633.19	Choline_kinase	F:GO:0003677; F:GO:0003700; P:GO:0006355; F:GO:0016301; P:GO:0016310	F:DNA binding; F:DNA-binding transcription factor activity; P:regulation of transcription, DNA-templated; F:kinase activity; P:phosphorylation	no GO terms	no GO terms
HORVU6Hr1G001690	chr6H:5173044-5178381	369.237	1.82277	No change	No change	Up	Up	0.315447	2.30943e-07	Zinc Finger (C3Hc4-Type Ring Finger)-Like	PF12906.6	RINGv	F:GO:0008270; C:GO:0016021	F:zinc ion binding; C:integral component of membrane	F:GO:0008270	F:zinc ion binding
HORVU1Hr1G093120	chr1H:552383895-552388692	352.066	1.82139	No change	No change	No change	Up	0.269418	6.94788e-10	Uncharacterized Protein Loc109762119	-	-	C:GO:0016020; C:GO:0016021	C:membrane; C:integral component of membrane	no IPS match	no IPS match
HORVU3Hr1G083470	chr3H:603743145-603782182	5407.47	1.81912	No change	No change	No change	Up	0.159067	9.54059e-28	Protein Early Responsive To Dehydration 15-Like	-	-	-	-	no GO terms	no GO terms
HORVU6Hr1G065360	chr6H:448134877-448138653	319.381	1.81783	No change	No change	Up	Up	0.301277	5.57249e-08	Probable Methyltransferase Pmt15	PF03141.15	Methyltransf_29	C:GO:0005737; F:GO:0008757; C:GO:0016021; P:GO:0032259	C:cytoplasm; F:S-adenosylmethionine-dependent methyltransferase activity; C:integral component of membrane; P:methylation	F:GO:0008168	F:methyltransferase activity
HORVU2Hr1G028840	chr2H:98673291-98678595	343.666	1.8173	No change	No change	Up	Up	0.285237	7.9939e-09	Predicted Protein	PF13921.5	Myb_DNA-bind_6	F:GO:0000981; F:GO:0001135; C:GO:0005634; P:GO:0006357; P:GO:0030154; F:GO:0043565; F:GO:0044212	F:DNA-binding transcription factor activity, RNA polymerase II-specific; F:RNA polymerase II transcription regulator recruiting activity; C:nucleus; P:regulation of transcription by RNA polymerase II; P:cell differentiation; F:sequence-specific DNA binding; F:transcription regulatory region DNA binding	F:GO:0003677	F:DNA binding
HORVU2Hr1G112890	chr2H:727021196-727026487	149.742	1.81521	No change	No change	No change	Up	0.434361	0.000430354	Golgin Candidate 2	PF09787.8	Golgin_A5	C:GO:0000139; P:GO:0000301; P:GO:0007030; C:GO:0016021; C:GO:0031985	C:Golgi membrane; P:retrograde transport, vesicle recycling within Golgi; P:Golgi organization; C:integral component of membrane; C:Golgi cisterna	P:GO:0007030	P:Golgi organization
HORVU1Hr1G077770	chr1H:518523566-518529444	133.13	1.81354	No change	No change	Up	Up	0.4624	0.00115562	Outer Envelope Protein 80, Chloroplastic Isoform X1	PF01103.22	Bac_surface_Ag	F:GO:0003677; F:GO:0003729; P:GO:0006357; P:GO:0006368; P:GO:0006397; C:GO:0019867; C:GO:0032044	F:DNA binding; F:mRNA binding; P:regulation of transcription by RNA polymerase II; P:transcription elongation from RNA polymerase II promoter; P:mRNA processing; C:outer membrane; C:DSIF complex	C:GO:0019867	C:outer membrane
HORVU5Hr1G115780	chr5H:647274109-647278226	45.9969	1.81287	No change	No change	Up	Up	0.660281	0.0403341	Predicted Protein	PF00561.19	Abhydrolase_1	F:GO:0003824	F:catalytic activity	F:GO:0003824	F:catalytic activity
HORVU3Hr1G000090	chr3H:140979-143210	237.993	1.81174	No change	No change	Up	Up	0.289897	1.59931e-08	Predicted Protein	-	-	C:GO:0016021	C:integral component of membrane	no IPS match	no IPS match
HORVU2Hr1G093670	chr2H:659157910-659408434	127.597	1.81007	Down	No change	No change	Up	0.428516	0.000359078	Uncharacterized Protein Loc109748010	-	-	-	-	no IPS match	no IPS match
HORVU7Hr1G109560	chr7H:628259528-628263040	47.2939	1.80648	No change	No change	No change	Up	0.57626	0.0143008	Endonuclease V Isoform X1	PF04493.13	Endonuclease_5	F:GO:0004519; P:GO:0006281; P:GO:0090305	F:endonuclease activity; P:DNA repair; P:nucleic acid phosphodiester bond hydrolysis	F:GO:0004519; P:GO:0006281	F:endonuclease activity; P:DNA repair
HORVU6Hr1G043850	chr6H:248872028-248875406	103.23	1.79668	No change	No change	Up	Up	0.56976	0.0135616	-	-	-	-	-	-	-
HORVU1Hr1G004970	chr1H:10747147-10750379	275.887	1.79083	No change	No change	No change	Up	0.360993	1.48731e-05	Putative F-Box/Lrr-Repeat Protein 23	PF12937.6	F-box-like	F:GO:0016874	F:ligase activity	F:GO:0005515	F:protein binding
HORVU2Hr1G032330	chr2H:125232515-125245560	42.5091	1.79027	No change	No change	No change	Up	0.649657	0.0393557	Cytosolic Sulfotransferase 5	PF00685.26	Sulfotransfer_1	F:GO:0008146	F:sulfotransferase activity	F:GO:0008146	F:sulfotransferase activity
HORVU6Hr1G016880	chr6H:38471974-38473133	14089.5	1.78897	No change	No change	Up	Up	0.145656	5.29721e-32	Chlorophyll A-B Binding Protein Of Lhcii Type 1-Like	PF00504.20	Chloroa_b-bind	P:GO:0009416; C:GO:0009522; C:GO:0009523; C:GO:0009535; P:GO:0009768; C:GO:0009941; C:GO:0010287; C:GO:0016021; F:GO:0016168; P:GO:0018298; F:GO:0031409	P:response to light stimulus; C:photosystem I; C:photosystem II; C:chloroplast thylakoid membrane; P:photosynthesis, light harvesting in photosystem I; C:chloroplast envelope; C:plastoglobule; C:integral component of membrane; F:chlorophyll binding; P:protein-chromophore linkage; F:pigment binding	P:GO:0009765; C:GO:0016020	P:photosynthesis, light harvesting; C:membrane
HORVU6Hr1G016890	chr6H:38483801-38487637	55431.9	1.78332	No change	No change	Up	Up	0.166217	1.97228e-24	Predicted Protein	PF00504.20	Chloroa_b-bind	P:GO:0009416; C:GO:0009522; C:GO:0009523; C:GO:0009535; P:GO:0009768; C:GO:0009941; C:GO:0010287; C:GO:0016021; F:GO:0016168; P:GO:0018298; F:GO:0031409	P:response to light stimulus; C:photosystem I; C:photosystem II; C:chloroplast thylakoid membrane; P:photosynthesis, light harvesting in photosystem I; C:chloroplast envelope; C:plastoglobule; C:integral component of membrane; F:chlorophyll binding; P:protein-chromophore linkage; F:pigment binding	P:GO:0009765; C:GO:0016020	P:photosynthesis, light harvesting; C:membrane
HORVU1Hr1G067320	chr1H:477748733-477752339	246.596	1.7791	No change	No change	Up	Up	0.318527	6.4547e-07	Transcription Termination Factor Mterf15, Mitochondrial	PF02536.13	mTERF	F:GO:0003690; F:GO:0003727; P:GO:0006355; P:GO:0008380; C:GO:0009507; P:GO:0009658; F:GO:0019843; P:GO:0032502; P:GO:0042255	F:double-stranded DNA binding; F:single-stranded RNA binding; P:regulation of transcription, DNA-templated; P:RNA splicing; C:chloroplast; P:chloroplast organization; F:rRNA binding; P:developmental process; P:ribosome assembly	F:GO:0003690; P:GO:0006355	F:double-stranded DNA binding; P:regulation of transcription, DNA-templated
HORVU2Hr1G041960	chr2H:209148791-209220494	130.987	1.77557	No change	No change	Up	Up	0.409425	0.000229915	Uncharacterized Protein Loc109787467	-	-	P:GO:0000079; F:GO:0019901	P:regulation of cyclin-dependent protein serine/threonine kinase activity; F:protein kinase binding	no GO terms	no GO terms
HORVU1Hr1G079360	chr1H:522823378-522824959	113.327	1.77544	No change	No change	Up	Up	0.402927	0.000171677	Jacalin-Related Lectin 19 Isoform X2	PF01419.16	Jacalin	F:GO:0030246	F:carbohydrate binding	F:GO:0030246	F:carbohydrate binding
HORVU0Hr1G035910	chrUn:220559186-220562574	166.369	1.77339	No change	No change	Up	Up	0.357462	1.48731e-05	Predicted Protein	-	-	-	-	no GO terms	no GO terms
HORVU2Hr1G109040	chr2H:715709894-715713491	267.617	1.77221	No change	No change	No change	Up	0.298859	9.97159e-08	Myb Family Transcription Factor Phl5	PF00249.30; PF14379.5	Myb_DNA-binding; Myb_CC_LHEQLE	F:GO:0003677; C:GO:0005634; P:GO:0006355	F:DNA binding; C:nucleus; P:regulation of transcription, DNA-templated	F:GO:0003677	F:DNA binding
HORVU2Hr1G003860	chr2H:9054592-9062922	93.2788	1.77069	No change	No change	Up	Up	0.436571	0.000698945	-	-	-	-	-	-	-
HORVU7Hr1G116890	chr7H:644298519-644300312	1556.67	1.7671	No change	No change	No change	Up	0.170561	8.27314e-23	Chaperone Protein Dnaj 11, Chloroplastic-Like	PF00226.30	DnaJ	-	-	no GO terms	no GO terms
HORVU2Hr1G003600	chr2H:8528759-8537741	471.79	1.76341	No change	No change	Up	Up	0.253051	1.7967e-10	Disease Resistance Protein Rpp13	PF00931.21	NB-ARC	F:GO:0043531	F:ADP binding	F:GO:0043531	F:ADP binding
HORVU5Hr1G121420	chr5H:659531092-659536808	870.551	1.76163	No change	No change	Up	Up	0.229079	1.1141e-12	-	-	-	-	-	-	-
HORVU4Hr1G059710	chr4H:499971311-499974421	124.104	1.76137	No change	No change	No change	Up	0.427873	0.000553695	E3 Ubiquitin-Protein Ligase Xb3-Like	PF12796.6; PF13857.5	Ank_2; Ank_5	F:GO:0016874	F:ligase activity	F:GO:0005515	F:protein binding
HORVU3Hr1G100530	chr3H:663631978-663638141	145.03	1.76014	No change	No change	Up	Up	0.399005	0.000168281	Transcription Initiation Factor Tfiid Subunit 9	PF02291.14	TFIID-31kDa	C:GO:0000124; F:GO:0001075; F:GO:0003743; F:GO:0004402; C:GO:0005669; P:GO:0006413; F:GO:0008134; P:GO:0043966; F:GO:0044212; P:GO:0045944; F:GO:0046982; P:GO:0051123	C:SAGA complex; F:transcription factor activity, RNA polymerase II core promoter sequence-specific binding involved in preinitiation complex assembly; F:translation initiation factor activity; F:histone acetyltransferase activity; C:transcription factor TFIID complex; P:translational initiation; F:transcription factor binding; P:histone H3 acetylation; F:transcription regulatory region DNA bindin…	P:GO:0006352; F:GO:0046982	P:DNA-templated transcription, initiation; F:protein heterodimerization activity
HORVU6Hr1G076130	chr6H:524166072-524167437	71.9241	1.7584	No change	No change	No change	Up	0.517356	0.00660222	Nhl Repeat-Containing Protein-Like	-	-	-	-	no GO terms	no GO terms
HORVU5Hr1G114960	chr5H:645198483-645201493	107.521	1.75811	No change	No change	Up	Up	0.440823	0.00090024	2-Oxoisovalerate Dehydrogenase Subunit Beta 1, Mitochondrial	PF02779.23	Transket_pyr	F:GO:0003824; P:GO:0008152	F:catalytic activity; P:metabolic process	F:GO:0003824; P:GO:0008152	F:catalytic activity; P:metabolic process
HORVU0Hr1G023150	chrUn:116589709-116591784	1209.9	1.75772	No change	No change	Up	Up	0.250803	1.37362e-10	Uncharacterized Protein Loc109778744	PF06749.11	DUF1218	C:GO:0016021	C:integral component of membrane	no GO terms	no GO terms
HORVU2Hr1G029290	chr2H:103693165-103696976	63.2098	1.75625	No change	No change	No change	Up	0.587528	0.0214537	Probable Trehalose-Phosphate Phosphatase 3	PF02358.15	Trehalose_PPase	F:GO:0004805; P:GO:0005992; P:GO:0016311; P:GO:0040008; P:GO:2000032	F:trehalose-phosphatase activity; P:trehalose biosynthetic process; P:dephosphorylation; P:regulation of growth; P:regulation of secondary shoot formation	F:GO:0003824; P:GO:0005992	F:catalytic activity; P:trehalose biosynthetic process
HORVU4Hr1G006520	chr4H:15293947-15295721	127.555	1.75307	No change	No change	No change	Up	0.380896	7.41481e-05	Zinc Finger Protein 593	PF12171.7	zf-C2H2_jaz	F:GO:0000035; F:GO:0000036; P:GO:0000055; F:GO:0003676; C:GO:0005634; C:GO:0005829; P:GO:0006633; F:GO:0008270; P:GO:0009245; C:GO:0030687; F:GO:0031177; F:GO:0043023	F:acyl binding; F:acyl carrier activity; P:ribosomal large subunit export from nucleus; F:nucleic acid binding; C:nucleus; C:cytosol; P:fatty acid biosynthetic process; F:zinc ion binding; P:lipid A biosynthetic process; C:preribosome, large subunit precursor; F:phosphopantetheine binding; F:ribosomal large subunit binding	F:GO:0003676; F:GO:0008270	F:nucleic acid binding; F:zinc ion binding
HORVU7Hr1G001160	chr7H:2497898-2505039	619.511	1.75069	No change	No change	Up	Up	0.22126	2.18571e-13	Receptor-Like Protein Kinase Haiku2 Isoform X1	PF00069.24	Pkinase	F:GO:0004672; F:GO:0005524; P:GO:0006468	F:protein kinase activity; F:ATP binding; P:protein phosphorylation	F:GO:0004672; F:GO:0005524; P:GO:0006468	F:protein kinase activity; F:ATP binding; P:protein phosphorylation
HORVU1Hr1G082470	chr1H:529776005-529779410	49.1002	1.74633	No change	No change	No change	Up	0.619487	0.0335455	Ethylene-Responsive Transcription Factor Erf109	-	-	F:GO:0003677; F:GO:0003700; C:GO:0005634; P:GO:0006355	F:DNA binding; F:DNA-binding transcription factor activity; C:nucleus; P:regulation of transcription, DNA-templated	no GO terms	no GO terms
HORVU3Hr1G000900	chr3H:1981252-1982561	2498.31	1.74506	No change	No change	Up	Up	0.207552	4.63009e-15	Peptidyl-Prolyl Cis-Trans Isomerase Cyp26-2, Chloroplastic	PF00160.20	Pro_isomerase	P:GO:0000413; F:GO:0003755; C:GO:0016020	P:protein peptidyl-prolyl isomerization; F:peptidyl-prolyl cis-trans isomerase activity; C:membrane	P:GO:0000413; F:GO:0003755	P:protein peptidyl-prolyl isomerization; F:peptidyl-prolyl cis-trans isomerase activity
HORVU6Hr1G083680	chr6H:552312785-552319539	111.47	1.7398	No change	No change	Up	Up	0.419534	0.000490395	Glutamate Receptor 2.7	PF01094.27; PF00497.19; PF00060.25	ANF_receptor; SBP_bac_3; Lig_chan	F:GO:0004970; P:GO:0006811; C:GO:0016021; P:GO:0035235	F:ionotropic glutamate receptor activity; P:ion transport; C:integral component of membrane; P:ionotropic glutamate receptor signaling pathway	F:GO:0004970; C:GO:0016020	F:ionotropic glutamate receptor activity; C:membrane
HORVU5Hr1G071060	chr5H:532058984-532068980	352.19	1.73799	No change	No change	Up	Up	0.283593	3.26267e-08	Uncharacterized Protein Loc109786297	-	-	-	-	no GO terms	no GO terms
HORVU1Hr1G047570	chr1H:351855743-351856835	579.481	1.73192	No change	No change	Up	Up	0.30335	3.33696e-07	Predicted Protein	-	-	P:GO:0033554	P:cellular response to stress	P:GO:0033554	P:cellular response to stress
HORVU6Hr1G009770	chr6H:17343975-17355993	52.7703	1.72972	No change	No change	Up	Up	0.579778	0.0217727	Trna Ligase 1	-	-	F:GO:0003746; F:GO:0003972; F:GO:0005524; P:GO:0006388; P:GO:0006414	F:translation elongation factor activity; F:RNA ligase (ATP) activity; F:ATP binding; P:tRNA splicing, via endonucleolytic cleavage and ligation; P:translational elongation	F:GO:0003972; P:GO:0006388	F:RNA ligase (ATP) activity; P:tRNA splicing, via endonucleolytic cleavage and ligation
HORVU7Hr1G082990	chr7H:499786730-499800782	2237.81	1.72908	No change	No change	Up	Up	0.212831	4.22386e-14	Predicted Protein	PF02878.15; PF02879.15; PF02880.15	PGM_PMM_I; PGM_PMM_II; PGM_PMM_III	P:GO:0005975; F:GO:0016868	P:carbohydrate metabolic process; F:intramolecular transferase activity, phosphotransferases	P:GO:0005975; F:GO:0016868	P:carbohydrate metabolic process; F:intramolecular transferase activity, phosphotransferases
HORVU2Hr1G057610	chr2H:369384681-369390559	480.286	1.72656	No change	No change	Up	Up	0.253837	5.3197e-10	Protein Kinase Family Protein / Wd-40 Repeat Family Protein	-	-	F:GO:0004674; F:GO:0005524; C:GO:0005643; C:GO:0005770; P:GO:0006468; P:GO:0006623; P:GO:0009555; P:GO:0009846; C:GO:0010008; P:GO:0016236; P:GO:0030242; C:GO:0034271; C:GO:0034272; P:GO:0045324; P:GO:0048015; C:GO:0071561	F:protein serine/threonine kinase activity; F:ATP binding; C:nuclear pore; C:late endosome; P:protein phosphorylation; P:protein targeting to vacuole; P:pollen development; P:pollen germination; C:endosome membrane; P:macroautophagy; P:autophagy of peroxisome; C:phosphatidylinositol 3-kinase complex, class III, type I; C:phosphatidylinositol 3-kinase complex, class III, type II; P:late endosome t…	no GO terms	no GO terms
HORVU6Hr1G054710	chr6H:347152318-347154763	588.201	1.72542	No change	No change	Up	Up	0.223048	7.98348e-13	Probable Acyl-Activating Enzyme 18, Peroxisomal Isoform X1	-	-	F:GO:0003824; C:GO:0005777; P:GO:0009850; C:GO:0016021	F:catalytic activity; C:peroxisome; P:auxin metabolic process; C:integral component of membrane	no IPS match	no IPS match
HORVU6Hr1G000070	chr6H:329127-331753	60.784	1.7224	No change	No change	Up	Up	0.547571	0.0138651	Thiosulfate Sulfurtransferase 16, Chloroplastic-Like	PF00581.19	Rhodanese	-	-	no GO terms	no GO terms
HORVU6Hr1G017200	chr6H:40353059-40357106	43.3904	1.72161	No change	No change	No change	Up	0.632635	0.0426614	Protein Disulfide Isomerase-Like 1-4	PF13848.5	Thioredoxin_6	F:GO:0003756; C:GO:0005788; P:GO:0006457; P:GO:0034976; P:GO:0045454	F:protein disulfide isomerase activity; C:endoplasmic reticulum lumen; P:protein folding; P:response to endoplasmic reticulum stress; P:cell redox homeostasis	no GO terms	no GO terms
HORVU3Hr1G092470	chr3H:638429085-638431549	141.643	1.7208	No change	No change	No change	Up	0.38042	0.000104131	Predicted Protein	PF05910.11	DUF868	-	-	no GO terms	no GO terms
HORVU5Hr1G016910	chr5H:65477503-65488559	356.184	1.71951	No change	No change	Up	Up	0.247052	1.89406e-10	Predicted Protein	-	-	F:GO:0004252; P:GO:0006508	F:serine-type endopeptidase activity; P:proteolysis	F:GO:0005515	F:protein binding
HORVU1Hr1G079130	chr1H:522434605-522438471	212.285	1.71598	No change	No change	Up	Up	0.311135	9.38806e-07	Probable Polygalacturonase At1G80170	PF00295.16	Glyco_hydro_28	F:GO:0004650; P:GO:0005975	F:polygalacturonase activity; P:carbohydrate metabolic process	F:GO:0004650; P:GO:0005975	F:polygalacturonase activity; P:carbohydrate metabolic process
HORVU6Hr1G058170	chr6H:380201448-380202977	46.2546	1.71485	No change	No change	Up	Up	0.608438	0.033571	Predicted Protein	-	-	C:GO:0016021	C:integral component of membrane	no GO terms	no GO terms
HORVU7Hr1G037780	chr7H:91387164-91389762	281.675	1.71336	No change	No change	No change	Up	0.298303	2.77618e-07	Uncharacterized Protein Loc109764382	-	-	C:GO:0016021	C:integral component of membrane	no GO terms	no GO terms
HORVU2Hr1G098330	chr2H:682511166-682512092	84.6772	1.71047	No change	No change	Up	Up	0.498047	0.00592786	Ethylene-Responsive Transcription Factor 2	-	-	F:GO:0003677; F:GO:0003700; C:GO:0005634; P:GO:0006355; P:GO:0009620	F:DNA binding; F:DNA-binding transcription factor activity; C:nucleus; P:regulation of transcription, DNA-templated; P:response to fungus	no GO terms	no GO terms
HORVU5Hr1G017910	chr5H:71122058-71126781	43.4342	1.69613	No change	No change	No change	Up	0.600362	0.0329981	B3 Domain-Containing Protein Loc_Os12G40080-Like Isoform X1	PF02362.20	B3	F:GO:0003677; C:GO:0005634; P:GO:0006355	F:DNA binding; C:nucleus; P:regulation of transcription, DNA-templated	F:GO:0003677	F:DNA binding
HORVU5Hr1G124090	chr5H:665176518-665181669	393.704	1.68873	No change	No change	Up	Up	0.261202	4.50738e-09	Predicted Protein	PF14299.5	PP2	-	-	F:GO:0005515	F:protein binding
HORVU6Hr1G060500	chr6H:402459804-402462256	48.3085	1.68818	No change	No change	Up	Up	0.617381	0.0414745	Membrane Steroid-Binding Protein 2	PF00173.27	Cyt-b5	C:GO:0016021	C:integral component of membrane	no GO terms	no GO terms
HORVU0Hr1G018100	chrUn:93728156-93736232	143.552	1.67794	No change	No change	Up	Up	0.38313	0.000191987	Protein Usf	PF01738.17	DLH	F:GO:0016787	F:hydrolase activity	F:GO:0016787	F:hydrolase activity
HORVU1Hr1G000120	chr1H:277193-282298	487.588	1.67198	No change	No change	Up	Up	0.238614	1.3833e-10	Cytochrome P450 72A14	PF00067.21	p450	F:GO:0004497; F:GO:0005506; C:GO:0016021; F:GO:0016705; F:GO:0020037; P:GO:0055114	F:monooxygenase activity; F:iron ion binding; C:integral component of membrane; F:oxidoreductase activity, acting on paired donors, with incorporation or reduction of molecular oxygen; F:heme binding; P:oxidation-reduction process	F:GO:0005506; F:GO:0016705; F:GO:0020037; P:GO:0055114	F:iron ion binding; F:oxidoreductase activity, acting on paired donors, with incorporation or reduction of molecular oxygen; F:heme binding; P:oxidation-reduction process
HORVU6Hr1G086060	chr6H:560910208-560915842	429.465	1.65865	No change	No change	Up	Up	0.238127	1.83338e-10	-	-	-	-	-	-	-
HORVU4Hr1G018070	chr4H:80865426-80866625	264.08	1.65049	No change	No change	No change	Up	0.357905	7.11087e-05	Auxilin-Related Protein 2	PF14223.5	Retrotran_gag_2	F:GO:0003676; F:GO:0005524; F:GO:0008270; P:GO:0015074	F:nucleic acid binding; F:ATP binding; F:zinc ion binding; P:DNA integration	no GO terms	no GO terms
HORVU4Hr1G087340	chr4H:636572241-636701590	138.596	1.64693	No change	No change	Up	Up	0.393029	0.000411309	60 Kda Jasmonate-Induced Protein	PF00161.18	RIP	F:GO:0000166; F:GO:0004386; P:GO:0006259; P:GO:0006952; P:GO:0006974; P:GO:0009405; P:GO:0017148; F:GO:0030598; P:GO:0051276; F:GO:0090729	F:nucleotide binding; F:helicase activity; P:DNA metabolic process; P:defense response; P:cellular response to DNA damage stimulus; P:pathogenesis; P:negative regulation of translation; F:rRNA N-glycosylase activity; P:chromosome organization; F:toxin activity	P:GO:0017148; F:GO:0030598	P:negative regulation of translation; F:rRNA N-glycosylase activity
HORVU5Hr1G101500	chr5H:612707248-612709832	182.982	1.64354	No change	No change	Up	Up	0.313132	3.64341e-06	-	-	-	-	-	-	-
HORVU3Hr1G007590	chr3H:18016429-18021773	102.091	1.63843	No change	No change	Up	Up	0.435194	0.00201647	Leaf Rust 10 Disease-Resistance Locus Receptor-Like Protein Kinase-Like 1.2	PF13947.5; PF14380.5; PF00069.24	GUB_WAK_bind; WAK_assoc; Pkinase	F:GO:0004674; F:GO:0005524; C:GO:0005886; P:GO:0006468; P:GO:0007166; C:GO:0016021; F:GO:0030247	F:protein serine/threonine kinase activity; F:ATP binding; C:plasma membrane; P:protein phosphorylation; P:cell surface receptor signaling pathway; C:integral component of membrane; F:polysaccharide binding	F:GO:0004672; F:GO:0005524; P:GO:0006468; F:GO:0030247	F:protein kinase activity; F:ATP binding; P:protein phosphorylation; F:polysaccharide binding
HORVU1Hr1G080080	chr1H:524549551-524552380	46.2793	1.63788	No change	No change	Up	Up	0.586078	0.0355847	Predicted Protein	PF00685.26	Sulfotransfer_1	F:GO:0008146	F:sulfotransferase activity	F:GO:0008146	F:sulfotransferase activity
HORVU5Hr1G085680	chr5H:575448018-575448999	90.1555	1.637	No change	No change	No change	Up	0.524757	0.0149212	Auxin-Responsive Protein Saur36	PF02519.13	Auxin_inducible	C:GO:0005737; P:GO:0007275; P:GO:0009734; P:GO:0046621; P:GO:2000012	C:cytoplasm; P:multicellular organism development; P:auxin-activated signaling pathway; P:negative regulation of organ growth; P:regulation of auxin polar transport	P:GO:0009733	P:response to auxin
HORVU5Hr1G097730	chr5H:605404198-605406017	2112.8	1.63643	No change	No change	No change	Up	0.22894	5.30273e-11	Ccg-Binding Protein 1	-	-	C:GO:0005634; C:GO:0005829; C:GO:0009507; P:GO:0009793; P:GO:0010183; F:GO:0036033; P:GO:0050832	C:nucleus; C:cytosol; C:chloroplast; P:embryo development ending in seed dormancy; P:pollen tube guidance; F:mediator complex binding; P:defense response to fungus	P:GO:0010183; F:GO:0036033	P:pollen tube guidance; F:mediator complex binding
HORVU1Hr1G061090	chr1H:443091773-443131375	1036	1.63409	No change	No change	Up	Up	0.196915	1.084e-14	Cytochrome P450 734A1	PF00067.21	p450	F:GO:0004497; F:GO:0005506; F:GO:0016705; F:GO:0020037; P:GO:0055114	F:monooxygenase activity; F:iron ion binding; F:oxidoreductase activity, acting on paired donors, with incorporation or reduction of molecular oxygen; F:heme binding; P:oxidation-reduction process	F:GO:0005506; F:GO:0016705; F:GO:0020037; P:GO:0055114	F:iron ion binding; F:oxidoreductase activity, acting on paired donors, with incorporation or reduction of molecular oxygen; F:heme binding; P:oxidation-reduction process
HORVU4Hr1G089200	chr4H:641851862-641853556	283.096	1.63308	No change	No change	No change	Up	0.390734	0.000429977	Probable Receptor-Like Protein Kinase At4G10390	PF00069.24	Pkinase	F:GO:0004674; F:GO:0005524; P:GO:0006468; C:GO:0016020	F:protein serine/threonine kinase activity; F:ATP binding; P:protein phosphorylation; C:membrane	F:GO:0004672; F:GO:0005524; P:GO:0006468	F:protein kinase activity; F:ATP binding; P:protein phosphorylation
HORVU4Hr1G082130	chr4H:621441766-621442633	77.5784	1.6271	No change	No change	No change	Up	0.458284	0.00411108	Probable Serine/Threonine-Protein Kinase Pbl21	PF07714.16	Pkinase_Tyr	F:GO:0004675; F:GO:0005524; C:GO:0005886; P:GO:0006468; P:GO:0007178; C:GO:0016021	F:transmembrane receptor protein serine/threonine kinase activity; F:ATP binding; C:plasma membrane; P:protein phosphorylation; P:transmembrane receptor protein serine/threonine kinase signaling pathway; C:integral component of membrane	F:GO:0004672; F:GO:0005524; P:GO:0006468	F:protein kinase activity; F:ATP binding; P:protein phosphorylation
HORVU3Hr1G064100	chr3H:489663696-489667102	215.994	1.62509	No change	No change	No change	Up	0.347067	5.21005e-05	Protein Fam204A	-	-	-	-	no GO terms	no GO terms
HORVU5Hr1G053300	chr5H:417460765-417466012	346.629	1.61725	No change	No change	Up	Up	0.266229	4.4173e-08	Nad-Dependent Dihydrogenase, Gfo/Idh/Moca Family	PF01408.21; PF02894.16	GFO_IDH_MocA; GFO_IDH_MocA_C	C:GO:0005829; F:GO:0016491; P:GO:0055114	C:cytosol; F:oxidoreductase activity; P:oxidation-reduction process	P:GO:0008152; F:GO:0016491; P:GO:0055114	P:metabolic process; F:oxidoreductase activity; P:oxidation-reduction process
HORVU7Hr1G098950	chr7H:599392597-599397256	108.036	1.60979	No change	No change	Up	Up	0.438306	0.00277496	G-Type Lectin S-Receptor-Like Serine/Threonine-Protein Kinase At2G19130	PF01453.23; PF00954.19; PF08276.10; PF00069.24	B_lectin; S_locus_glycop; PAN_2; Pkinase	F:GO:0004674; F:GO:0005524; C:GO:0005886; P:GO:0006468; C:GO:0016021; P:GO:0048544	F:protein serine/threonine kinase activity; F:ATP binding; C:plasma membrane; P:protein phosphorylation; C:integral component of membrane; P:recognition of pollen	F:GO:0004672; F:GO:0004674; F:GO:0005524; P:GO:0006468; P:GO:0048544	F:protein kinase activity; F:protein serine/threonine kinase activity; F:ATP binding; P:protein phosphorylation; P:recognition of pollen
HORVU6Hr1G047300	chr6H:280273656-280275177	361.744	1.60929	No change	No change	Up	Up	0.240542	1.0874e-09	Prohibitin-3, Mitochondrial	PF01145.24	Band_7	C:GO:0016020	C:membrane	C:GO:0016020	C:membrane
HORVU4Hr1G069070	chr4H:568314697-568318115	49.2163	1.60921	No change	No change	No change	Up	0.604696	0.0493713	Cp Protein	PF04398.11	DUF538	-	-	no GO terms	no GO terms
HORVU7Hr1G088260	chr7H:534545440-534548855	221.489	1.6078	No change	No change	Up	Up	0.423207	0.00178985	Probable Inositol Oxygenase	PF05153.14	MIOX	F:GO:0005506; C:GO:0005737; P:GO:0019310; P:GO:0019853; F:GO:0050113; P:GO:0055114	F:iron ion binding; C:cytoplasm; P:inositol catabolic process; P:L-ascorbic acid biosynthetic process; F:inositol oxygenase activity; P:oxidation-reduction process	F:GO:0005506; C:GO:0005737; P:GO:0019310; F:GO:0050113; P:GO:0055114	F:iron ion binding; C:cytoplasm; P:inositol catabolic process; F:inositol oxygenase activity; P:oxidation-reduction process
HORVU2Hr1G098390	chr2H:682650748-682660288	2674.84	1.60676	No change	No change	Up	Up	0.175643	8.76823e-18	Probable Lrr Receptor-Like Serine/Threonine-Protein Kinase At1G56130	PF11721.7; PF00069.24	Malectin; Pkinase	F:GO:0004674; F:GO:0005524; C:GO:0005886; P:GO:0006468; C:GO:0016021	F:protein serine/threonine kinase activity; F:ATP binding; C:plasma membrane; P:protein phosphorylation; C:integral component of membrane	F:GO:0004672; F:GO:0005524; P:GO:0006468	F:protein kinase activity; F:ATP binding; P:protein phosphorylation
HORVU4Hr1G041760	chr4H:329044533-329047907	198.618	1.60532	No change	No change	No change	Up	0.356197	0.000112016	-	-	-	-	-	-	-
HORVU4Hr1G011250	chr4H:34652820-34654407	5600.08	1.59959	No change	No change	Up	Up	0.257388	1.98147e-08	Sorghum Bicolor Protein Targeted Either To Mitochondria Or Chloroplast Proteins T50848	-	-	C:GO:0016020	C:membrane	no GO terms	no GO terms
HORVU2Hr1G005510	chr2H:11998503-11999596	247.578	1.59525	No change	No change	Up	Up	0.373898	0.0003027	Pop3 Peptide	PF07876.11	Dabb	-	-	no GO terms	no GO terms
HORVU5Hr1G036920	chr5H:265023856-265024444	64.5222	1.59381	No change	No change	No change	Up	0.515755	0.0162363	Hypothetical Protein Triur3_04901	-	-	C:GO:0016021	C:integral component of membrane	no GO terms	no GO terms
HORVU4Hr1G048140	chr4H:387046051-387052045	174.537	1.59251	No change	No change	Up	Up	0.419211	0.00179082	Fanconi Anemia Group I Protein	PF14675.5; PF14679.5; PF14676.5; PF14680.5; PF14678.5	FANCI_S1; FANCI_HD1; FANCI_S2; FANCI_HD2; FANCI_S4	P:GO:0006281; P:GO:0007095; C:GO:0009506; F:GO:0070182	P:DNA repair; P:mitotic G2 DNA damage checkpoint; C:plasmodesma; F:DNA polymerase binding	F:GO:0005488; P:GO:0006281	F:binding; P:DNA repair
HORVU5Hr1G024160	chr5H:129713348-129714880	455.827	1.58881	No change	No change	Up	Up	0.260529	3.86946e-08	Universal Stress Protein Phos34	PF00582.25	Usp	P:GO:0006950	P:response to stress	P:GO:0006950	P:response to stress
HORVU7Hr1G047760	chr7H:161405710-161412280	511.804	1.5877	No change	No change	Up	Up	0.252827	1.35761e-08	Protein Sawadee Homeodomain Homolog 2	PF00046.28; PF16719.4	Homeobox; SAWADEE	F:GO:0003677; F:GO:0003682; C:GO:0005634	F:DNA binding; F:chromatin binding; C:nucleus	F:GO:0003677; F:GO:0003682	F:DNA binding; F:chromatin binding
HORVU3Hr1G109680	chr3H:679064196-679073961	218.609	1.58631	No change	No change	Up	Up	0.382194	0.000483165	Disease Resistance Protein Rps2-Like Isoform X3	PF00931.21	NB-ARC	C:GO:0005886; P:GO:0006952; P:GO:0007165; F:GO:0043531	C:plasma membrane; P:defense response; P:signal transduction; F:ADP binding	F:GO:0043531	F:ADP binding
HORVU2Hr1G127340	chr2H:767015612-767022622	120.012	1.58616	No change	No change	Up	Up	0.381467	0.000468764	Protein Chromatin Remodeling 24 Isoform X1	PF00176.22; PF00271.30	SNF2_N; Helicase_C	F:GO:0005524; P:GO:0045951; P:GO:0046686	F:ATP binding; P:positive regulation of mitotic recombination; P:response to cadmium ion	F:GO:0005524	F:ATP binding
HORVU4Hr1G020000	chr4H:96780385-96784552	80.1223	1.58571	No change	No change	No change	Up	0.522499	0.018936	Leucine-Rich Repeat Receptor Protein Kinase Ems1	PF00069.24	Pkinase	F:GO:0004674; F:GO:0005524; P:GO:0006468; C:GO:0016021	F:protein serine/threonine kinase activity; F:ATP binding; P:protein phosphorylation; C:integral component of membrane	F:GO:0004672; F:GO:0005524; P:GO:0006468	F:protein kinase activity; F:ATP binding; P:protein phosphorylation
HORVU4Hr1G051740	chr4H:426728655-426737051	332.571	1.57731	No change	No change	Up	Up	0.290863	1.50679e-06	Putative Adp-Ribosylation Factor Gtpase-Activating Protein Agd14	PF01412.17	ArfGap	F:GO:0005096; P:GO:0043547; F:GO:0046872	F:GTPase activator activity; P:positive regulation of GTPase activity; F:metal ion binding	F:GO:0005096	F:GTPase activator activity
HORVU7Hr1G099800	chr7H:602554620-602635443	122.628	1.57174	No change	No change	Up	Up	0.389239	0.000746652	Dihydroneopterin Aldolase 1	PF02152.17	FolB	F:GO:0004150; P:GO:0046654; P:GO:0046656	F:dihydroneopterin aldolase activity; P:tetrahydrofolate biosynthetic process; P:folic acid biosynthetic process	F:GO:0004150; P:GO:0006760	F:dihydroneopterin aldolase activity; P:folic acid-containing compound metabolic process
HORVU3Hr1G002790	chr3H:7317262-7323178	117.997	1.566	No change	No change	No change	Up	0.449137	0.00503928	Cdp-Diacylglycerol--Serine O-Phosphatidyltransferase 1	PF03034.14	PSS	F:GO:0003882; C:GO:0005634; C:GO:0005789; P:GO:0006646; P:GO:0006659; C:GO:0016021	F:CDP-diacylglycerol-serine O-phosphatidyltransferase activity; C:nucleus; C:endoplasmic reticulum membrane; P:phosphatidylethanolamine biosynthetic process; P:phosphatidylserine biosynthetic process; C:integral component of membrane	P:GO:0006659	P:phosphatidylserine biosynthetic process
HORVU6Hr1G002330	chr6H:6262381-6269974	276.26	1.56201	No change	No change	Up	Up	0.278069	5.46154e-07	Predicted Protein	PF01486.16	K-box	F:GO:0000977; F:GO:0003700; C:GO:0005634; P:GO:0045944; F:GO:0046983	F:RNA polymerase II regulatory region sequence-specific DNA binding; F:DNA-binding transcription factor activity; C:nucleus; P:positive regulation of transcription by RNA polymerase II; F:protein dimerization activity	F:GO:0003700; C:GO:0005634; P:GO:0006355	F:DNA-binding transcription factor activity; C:nucleus; P:regulation of transcription, DNA-templated
HORVU5Hr1G073820	chr5H:540971321-540979532	265.941	1.55768	No change	No change	Up	Up	0.316876	1.84137e-05	Cinnamoyl-Coa Reductase 2-Like	PF01370.20	Epimerase	F:GO:0003824; F:GO:0050662	F:catalytic activity; F:coenzyme binding	F:GO:0003824; F:GO:0050662	F:catalytic activity; F:coenzyme binding
HORVU5Hr1G109290	chr5H:629497514-629498768	930.436	1.55732	No change	No change	No change	Up	0.242206	5.60703e-09	Ef Hand Family Protein	PF13499.5	EF-hand_7	F:GO:0005432; F:GO:0005509; F:GO:0016301; P:GO:0016310; P:GO:0035725; P:GO:0055074	F:calcium:sodium antiporter activity; F:calcium ion binding; F:kinase activity; P:phosphorylation; P:sodium ion transmembrane transport; P:calcium ion homeostasis	F:GO:0005509	F:calcium ion binding
HORVU5Hr1G121730	chr5H:660557105-660558824	2259.2	1.55466	No change	No change	Up	Up	0.219705	8.71102e-11	Predicted Protein	PF10063.8	DUF2301	C:GO:0009507; C:GO:0016021	C:chloroplast; C:integral component of membrane	no GO terms	no GO terms
HORVU6Hr1G012110	chr6H:22894582-22904710	950.271	1.55428	No change	No change	Up	Up	0.283237	1.08032e-06	S-(+)-Linalool Synthase, Chloroplastic-Like	PF01397.20; PF03936.15	Terpene_synth; Terpene_synth_C	F:GO:0000287; F:GO:0010333; F:GO:0034007; P:GO:0043693	F:magnesium ion binding; F:terpene synthase activity; F:S-linalool synthase activity; P:monoterpene biosynthetic process	F:GO:0000287; P:GO:0008152; F:GO:0010333; F:GO:0016829	F:magnesium ion binding; P:metabolic process; F:terpene synthase activity; F:lyase activity
HORVU2Hr1G096700	chr2H:676535041-676536009	142.619	1.55203	No change	No change	No change	Up	0.374765	0.000501664	Predicted Protein	-	-	-	-	no GO terms	no GO terms
HORVU1Hr1G007730	chr1H:16059676-16063756	61.53	1.55121	No change	No change	No change	Up	0.55449	0.0353094	Glycosyltransferase-Like At2G41451	-	-	C:GO:0016021; F:GO:0016740	C:integral component of membrane; F:transferase activity	no GO terms	no GO terms
HORVU2Hr1G101950	chr2H:695311494-695317016	263.239	1.54188	No change	No change	No change	Up	0.32048	2.94601e-05	Putative Gpi-Anchored Protein Pb15E9.01C Isoform X3	-	-	-	-	no GO terms	no GO terms
HORVU2Hr1G093700	chr2H:659246447-659247182	150.695	1.53499	Down	No change	No change	Up	0.337902	9.62199e-05	Osjnba0088A01.13-Like Protein	-	-	-	-	no GO terms	no GO terms
HORVU3Hr1G022420	chr3H:79490104-79491386	82.6108	1.53301	No change	No change	No change	Up	0.449466	0.00636455	Zinc Finger Ccch Domain-Containing Protein 17	-	-	-	-	no GO terms	no GO terms
HORVU5Hr1G073560	chr5H:540124468-540127445	197.357	1.53058	No change	No change	Up	Up	0.326328	5.03526e-05	Predicted Protein	-	-	F:GO:0016757	F:transferase activity, transferring glycosyl groups	no GO terms	no GO terms
HORVU2Hr1G098110	chr2H:682043270-682050434	1035.09	1.52953	No change	No change	Up	Up	0.287129	2.46715e-06	Nudix Hydrolase 8	PF00293.27	NUDIX	F:GO:0016787	F:hydrolase activity	F:GO:0016787	F:hydrolase activity
HORVU7Hr1G099520	chr7H:600876599-600892746	71.1815	1.52626	No change	No change	No change	Up	0.520122	0.0249189	Tyrosine-Sulfated Glycopeptide Receptor 1	PF08263.11; PF13855.5; PF00069.24	LRRNT_2; LRR_8; Pkinase	F:GO:0004674; F:GO:0005524; P:GO:0006468; C:GO:0016021	F:protein serine/threonine kinase activity; F:ATP binding; P:protein phosphorylation; C:integral component of membrane	F:GO:0004672; F:GO:0005515; F:GO:0005524; P:GO:0006468	F:protein kinase activity; F:protein binding; F:ATP binding; P:protein phosphorylation
HORVU4Hr1G027820	chr4H:170733006-170746876	67.9609	1.51842	No change	No change	No change	Up	0.479086	0.0129857	Serine/Arginine-Rich Sc35-Like Splicing Factor Scl30	PF00076.21	RRM_1	F:GO:0003676	F:nucleic acid binding	F:GO:0003676	F:nucleic acid binding
HORVU5Hr1G023090	chr5H:120509538-120511501	74.5433	1.5151	No change	No change	No change	Up	0.567521	0.0483496	Dna-Directed Rna Polymerases Ii, Iv And V Subunit 9B	PF02150.15; PF01096.17	RNA_POL_M_15KD; TFIIS_C	P:GO:0001193; F:GO:0003676; F:GO:0003899; C:GO:0005665; C:GO:0005730; P:GO:0006283; P:GO:0006367; P:GO:0006379; F:GO:0008270	P:maintenance of transcriptional fidelity during DNA-templated transcription elongation from RNA polymerase II promoter; F:nucleic acid binding; F:DNA-directed 5'-3' RNA polymerase activity; C:RNA polymerase II, core complex; C:nucleolus; P:transcription-coupled nucleotide-excision repair; P:transcription initiation from RNA polymerase II promoter; P:mRNA cleavage; F:zinc ion binding	F:GO:0003676; P:GO:0006351; P:GO:0006379; F:GO:0008270	F:nucleic acid binding; P:transcription, DNA-templated; P:mRNA cleavage; F:zinc ion binding
HORVU6Hr1G001480	chr6H:4781177-4786863	222.263	1.51461	No change	No change	Up	Up	0.302564	1.20418e-05	Amino Acid Transporter Avt1C	PF01490.17	Aa_trans	P:GO:0003333; F:GO:0015171; C:GO:0016021	P:amino acid transmembrane transport; F:amino acid transmembrane transporter activity; C:integral component of membrane	no GO terms	no GO terms
HORVU7Hr1G021890	chr7H:31489797-31495132	1137.1	1.51433	No change	No change	Up	Up	0.211378	4.76305e-11	-	-	-	-	-	-	-
HORVU4Hr1G013170	chr4H:44968302-44972078	11986.3	1.51174	No change	No change	Up	Up	0.245626	2.80859e-08	Subtilisin-Like Protease Sbt1.7	PF05922.15; PF00082.21; PF02225.21	Inhibitor_I9; Peptidase_S8; PA	F:GO:0004252; P:GO:0006508	F:serine-type endopeptidase activity; P:proteolysis	F:GO:0004252; P:GO:0006508	F:serine-type endopeptidase activity; P:proteolysis
HORVU5Hr1G113830	chr5H:642821964-642827967	435.931	1.50832	No change	No change	Up	Up	0.23088	2.9682e-09	Kinetochore Protein Ndc80 Homolog	PF03801.12	Ndc80_HEC	C:GO:0000778; F:GO:0005200; C:GO:0031262; P:GO:0051315	C:condensed nuclear chromosome kinetochore; F:structural constituent of cytoskeleton; C:Ndc80 complex; P:attachment of mitotic spindle microtubules to kinetochore	no GO terms	no GO terms
HORVU7Hr1G096930	chr7H:590219232-590244102	91.2332	1.50644	No change	No change	Up	Up	0.41983	0.00363248	Pentatricopeptide Repeat-Containing Protein At3G53360, Mitochondrial	PF01535.19; PF13812.5; PF13041.5	PPR; PPR_3; PPR_2	F:GO:0003723; F:GO:0004519; P:GO:0009451; C:GO:0043231; P:GO:0090305	F:RNA binding; F:endonuclease activity; P:RNA modification; C:intracellular membrane-bounded organelle; P:nucleic acid phosphodiester bond hydrolysis	F:GO:0005515	F:protein binding
HORVU5Hr1G080050	chr5H:558826933-558829036	54.5231	1.50455	No change	No change	Up	Up	0.562927	0.0480344	Dna Polymerase Delta Subunit 4	PF04081.12	DNA_pol_delta_4	P:GO:0000731; F:GO:0003887; P:GO:0006261; C:GO:0043625	P:DNA synthesis involved in DNA repair; F:DNA-directed DNA polymerase activity; P:DNA-dependent DNA replication; C:delta DNA polymerase complex	C:GO:0005634; P:GO:0006260	C:nucleus; P:DNA replication
HORVU6Hr1G060040	chr6H:397637025-397640561	313.06	1.5007	No change	No change	No change	Up	0.265023	4.30931e-07	Hydroxyproline-Rich Glycoprotein Family Protein	-	-	-	-	no GO terms	no GO terms
HORVU7Hr1G114950	chr7H:640595999-640598651	152.138	1.491	No change	No change	No change	Up	0.401087	0.00237056	Carbonic Anhydrase, Chloroplastic Isoform X2	PF00484.18	Pro_CA	F:GO:0004089; F:GO:0008270; C:GO:0009570; P:GO:0015976	F:carbonate dehydratase activity; F:zinc ion binding; C:chloroplast stroma; P:carbon utilization	F:GO:0004089; F:GO:0008270; P:GO:0015976	F:carbonate dehydratase activity; F:zinc ion binding; P:carbon utilization
HORVU4Hr1G033020	chr4H:227488454-227493458	118.756	1.49011	No change	No change	Up	Up	0.405901	0.00278994	Magnesium/Proton Exchanger 1	PF01699.23	Na_Ca_ex	C:GO:0005774; P:GO:0006811; C:GO:0016021; P:GO:0055085	C:vacuolar membrane; P:ion transport; C:integral component of membrane; P:transmembrane transport	C:GO:0016021; P:GO:0055085	C:integral component of membrane; P:transmembrane transport
HORVU4Hr1G057080	chr4H:479130443-479133788	78.1599	1.48924	No change	No change	Up	Up	0.464094	0.0115807	Ddb1- And Cul4-Associated Factor 8	PF00400.31	WD40	C:GO:0080008	C:Cul4-RING E3 ubiquitin ligase complex	F:GO:0005515	F:protein binding
HORVU0Hr1G011310	chrUn:64097381-64101477	338.082	1.48717	No change	No change	Up	Up	0.277417	2.06998e-06	Probable Xaa-Pro Aminopeptidase 3 Isoform X1	PF00557.23	Peptidase_M24	F:GO:0004177; P:GO:0006508; F:GO:0030145	F:aminopeptidase activity; P:proteolysis; F:manganese ion binding	no GO terms	no GO terms
HORVU2Hr1G004960	chr2H:11116194-11120048	257.518	1.47963	No change	No change	Up	Up	0.296965	1.34142e-05	Nicotianamine Synthase 2	PF03059.15	NAS	F:GO:0030410; P:GO:0030418	F:nicotianamine synthase activity; P:nicotianamine biosynthetic process	F:GO:0030410; P:GO:0030418	F:nicotianamine synthase activity; P:nicotianamine biosynthetic process
HORVU3Hr1G088020	chr3H:623328645-623330742	495.803	1.4666	No change	No change	Up	Up	0.232076	1.08185e-08	Cinnamoyl-Coa Reductase 1	PF01370.20	Epimerase	F:GO:0003824; F:GO:0050662	F:catalytic activity; F:coenzyme binding	F:GO:0003824; F:GO:0050662	F:catalytic activity; F:coenzyme binding
HORVU3Hr1G064640	chr3H:493231750-493234808	94.1503	1.4664	No change	No change	No change	Up	0.429368	0.00629002	Ap2/Erf And B3 Domain-Containing Protein	PF00847.19; PF02362.20	AP2; B3	F:GO:0003677; F:GO:0003700; C:GO:0005634; P:GO:0006355	F:DNA binding; F:DNA-binding transcription factor activity; C:nucleus; P:regulation of transcription, DNA-templated	F:GO:0003677; F:GO:0003700; P:GO:0006355	F:DNA binding; F:DNA-binding transcription factor activity; P:regulation of transcription, DNA-templated
HORVU4Hr1G049350	chr4H:399310323-399318671	71.8771	1.46291	No change	No change	No change	Up	0.522413	0.0350628	Probable Plastidic Glucose Transporter 2	-	-	F:GO:0005215; P:GO:0006810; C:GO:0016020	F:transporter activity; P:transport; C:membrane	no GO terms	no GO terms
HORVU5Hr1G114230	chr5H:643422893-643424925	524.02	1.46165	No change	No change	No change	Up	0.294093	1.42388e-05	Bowman-Birk Type Trypsin Inhibitor	PF00228.19	Bowman-Birk_leg	F:GO:0004867; C:GO:0005576; F:GO:0008233; P:GO:0010951	F:serine-type endopeptidase inhibitor activity; C:extracellular region; F:peptidase activity; P:negative regulation of endopeptidase activity	F:GO:0004867; C:GO:0005576	F:serine-type endopeptidase inhibitor activity; C:extracellular region
HORVU7Hr1G121510	chr7H:654140496-654143622	714.127	1.46139	No change	No change	No change	Up	0.218432	1.0874e-09	Cytosolic Sulfotransferase 8 Isoform X2	PF00685.26	Sulfotransfer_1	F:GO:0008146	F:sulfotransferase activity	F:GO:0008146	F:sulfotransferase activity
HORVU3Hr1G094090	chr3H:644957077-644960763	336.277	1.45933	No change	No change	No change	Up	0.323665	0.000111243	Cbs Domain-Containing Protein Cbsx6	PF00571.27	CBS	C:GO:0005783; C:GO:0005886; P:GO:0009926; P:GO:0010252; P:GO:0010315; F:GO:0010329	C:endoplasmic reticulum; C:plasma membrane; P:auxin polar transport; P:auxin homeostasis; P:auxin efflux; F:auxin efflux transmembrane transporter activity	no GO terms	no GO terms
HORVU2Hr1G075330	chr2H:542989951-543046153	100.489	1.45923	No change	No change	No change	Up	0.450419	0.0106429	Acetyltransferase At1G77540	PF14542.5	Acetyltransf_CG	F:GO:0016740	F:transferase activity	no GO terms	no GO terms
HORVU6Hr1G037510	chr6H:188886547-188906942	89.3224	1.45887	No change	No change	No change	Up	0.46095	0.0131447	Tpr Domain Containing Protein	PF13432.5	TPR_16	C:GO:0016021	C:integral component of membrane	F:GO:0005515	F:protein binding
HORVU4Hr1G012220	chr4H:39716978-39727703	599.63	1.45843	No change	No change	Up	Up	0.215527	6.67404e-10	Plant Ubx Domain-Containing Protein 11	PF00789.19	UBX	-	-	F:GO:0005515	F:protein binding
HORVU3Hr1G096580	chr3H:653570375-653575031	134.629	1.45824	No change	No change	Up	Up	0.352275	0.00050438	Rna Polymerase Ii Subunit 5-Mediating Protein Homolog	PF02996.16	Prefoldin	F:GO:0003682; C:GO:0005665; P:GO:0010923; F:GO:0019212	F:chromatin binding; C:RNA polymerase II, core complex; P:negative regulation of phosphatase activity; F:phosphatase inhibitor activity	no GO terms	no GO terms
HORVU1Hr1G048690	chr1H:361244999-361246476	80.0191	1.45604	No change	No change	No change	Up	0.431821	0.00715013	F-Box Protein Pp2-A13	PF14299.5	PP2	-	-	no GO terms	no GO terms
HORVU4Hr1G083820	chr4H:626773884-626777091	122.483	1.45469	No change	No change	No change	Up	0.450094	0.0108674	Gdsl Esterase/Lipase	PF00657.21	Lipase_GDSL	F:GO:0016788	F:hydrolase activity, acting on ester bonds	F:GO:0016788	F:hydrolase activity, acting on ester bonds
HORVU6Hr1G048660	chr6H:297023290-297028372	261.269	1.45144	No change	No change	No change	Up	0.38894	0.0022591	-	-	-	-	-	-	-
HORVU6Hr1G070740	chr6H:492839207-492840526	72.8672	1.44751	No change	No change	No change	Up	0.488181	0.0228737	Arabinogalactan Peptide 23	-	-	C:GO:0016021	C:integral component of membrane	no GO terms	no GO terms
HORVU2Hr1G096760	chr2H:676762273-676776061	2803.59	1.43439	No change	No change	Up	Up	0.198368	2.99767e-11	Acyl-Coenzyme A Thioesterase 8 Isoform X1	PF00027.28; PF13622.5	cNMP_binding; 4HBT_3	C:GO:0005782; P:GO:0006637; P:GO:0009062; F:GO:0047617	C:peroxisomal matrix; P:acyl-CoA metabolic process; P:fatty acid catabolic process; F:acyl-CoA hydrolase activity	P:GO:0006637; F:GO:0047617	P:acyl-CoA metabolic process; F:acyl-CoA hydrolase activity
HORVU3Hr1G082580	chr3H:599464171-599468692	1578.09	1.43241	No change	No change	No change	Up	0.271248	3.1127e-06	Protein Nrt1/ Ptr Family 5.10	PF00854.20	PTR2	C:GO:0016021; F:GO:0022857; P:GO:0055085	C:integral component of membrane; F:transmembrane transporter activity; P:transmembrane transport	C:GO:0016020; F:GO:0022857; P:GO:0055085	C:membrane; F:transmembrane transporter activity; P:transmembrane transport
HORVU3Hr1G015810	chr3H:37439067-37440194	73.0824	1.42968	No change	No change	No change	Up	0.485215	0.0240622	Histone H2B.1	PF00125.23	Histone	C:GO:0000786; F:GO:0003677; C:GO:0005634; F:GO:0046982	C:nucleosome; F:DNA binding; C:nucleus; F:protein heterodimerization activity	C:GO:0000786; F:GO:0003677; F:GO:0046982	C:nucleosome; F:DNA binding; F:protein heterodimerization activity
HORVU3Hr1G117780	chr3H:699308195-699308964	80.8127	1.42597	No change	No change	Up	Up	0.525972	0.0436905	Zinc Finger Ccch Domain-Containing Protein 33-Like	-	-	F:GO:0046872	F:metal ion binding	no IPS match	no IPS match
HORVU3Hr1G070540	chr3H:533238898-533242619	251.436	1.42334	No change	No change	Up	Up	0.4765	0.0215541	Probable Glutamate Carboxypeptidase 2	PF04389.16; PF04253.14	Peptidase_M28; TFR_dimer	C:GO:0016021	C:integral component of membrane	no GO terms	no GO terms
HORVU3Hr1G096850	chr3H:654640599-654642242	447.493	1.42124	No change	No change	Up	Up	0.259509	1.14215e-06	Predicted Protein	-	-	-	-	no GO terms	no GO terms
HORVU4Hr1G005670	chr4H:13299705-13303311	659.765	1.41923	No change	No change	Up	Up	0.289728	1.99596e-05	Nuclear Transcription Factor Y Subunit A-4	PF02045.14	CBFB_NFYA	F:GO:0003677; F:GO:0003700; P:GO:0006355; C:GO:0016602	F:DNA binding; F:DNA-binding transcription factor activity; P:regulation of transcription, DNA-templated; C:CCAAT-binding factor complex	F:GO:0003677; F:GO:0003700; P:GO:0006355; C:GO:0016602	F:DNA binding; F:DNA-binding transcription factor activity; P:regulation of transcription, DNA-templated; C:CCAAT-binding factor complex
HORVU1Hr1G004480	chr1H:9228086-9232521	197.133	1.41337	No change	No change	Up	Up	0.311638	9.92047e-05	Probable Kinetochore Protein Spc25	PF08234.11	Spindle_Spc25	C:GO:0016020	C:membrane	no GO terms	no GO terms
HORVU3Hr1G015120	chr3H:35172105-35184224	391.735	1.4123	No change	No change	Up	Up	0.308802	8.40738e-05	Cytochrome P450 704C1-Like	PF00067.21	p450	F:GO:0005506; C:GO:0016021; F:GO:0016705; F:GO:0020037; P:GO:0055114	F:iron ion binding; C:integral component of membrane; F:oxidoreductase activity, acting on paired donors, with incorporation or reduction of molecular oxygen; F:heme binding; P:oxidation-reduction process	F:GO:0005506; F:GO:0016705; F:GO:0020037; P:GO:0055114	F:iron ion binding; F:oxidoreductase activity, acting on paired donors, with incorporation or reduction of molecular oxygen; F:heme binding; P:oxidation-reduction process
HORVU2Hr1G118500	chr2H:742624372-742626492	167.062	1.40665	No change	No change	Up	Up	0.316286	0.000143923	Predicted Protein	PF03081.14	Exo70	C:GO:0000145; P:GO:0006887	C:exocyst; P:exocytosis	C:GO:0000145; P:GO:0006887	C:exocyst; P:exocytosis
HORVU2Hr1G020120	chr2H:53385373-53387779	261.973	1.40233	No change	No change	Up	Up	0.288896	2.43873e-05	Cation/Calcium Exchanger 1	PF01699.23	Na_Ca_ex	C:GO:0016021; P:GO:0055085	C:integral component of membrane; P:transmembrane transport	C:GO:0016021; P:GO:0055085	C:integral component of membrane; P:transmembrane transport
HORVU1Hr1G090300	chr1H:545691127-545695033	142.804	1.40145	No change	No change	Up	Up	0.362368	0.00141817	Histone H4-Like	PF15511.5	CENP-T_C	C:GO:0000786; F:GO:0003677; C:GO:0005634; P:GO:0006334; P:GO:0006352; F:GO:0046982	C:nucleosome; F:DNA binding; C:nucleus; P:nucleosome assembly; P:DNA-templated transcription, initiation; F:protein heterodimerization activity	C:GO:0000786; F:GO:0003677; C:GO:0005634; P:GO:0006334; F:GO:0046982	C:nucleosome; F:DNA binding; C:nucleus; P:nucleosome assembly; F:protein heterodimerization activity
HORVU4Hr1G067450	chr4H:559754963-559760152	265.951	1.40065	No change	No change	Up	Up	0.42999	0.0100697	Sugar Transport Protein 13	PF00083.23	Sugar_tr	F:GO:0005351; F:GO:0005355; C:GO:0016021; P:GO:0046323; P:GO:1902600	F:carbohydrate:proton symporter activity; F:glucose transmembrane transporter activity; C:integral component of membrane; P:glucose import; P:proton transmembrane transport	F:GO:0005215; C:GO:0016020; C:GO:0016021; F:GO:0022857; P:GO:0055085	F:transporter activity; C:membrane; C:integral component of membrane; F:transmembrane transporter activity; P:transmembrane transport
HORVU2Hr1G122470	chr2H:753282710-753289542	255.846	1.39886	No change	No change	No change	Up	0.309197	0.000103843	Probable Carboxylesterase Os04G0669500	PF02230.15	Abhydrolase_2	P:GO:0002084; C:GO:0005737; P:GO:0006631; F:GO:0008474; F:GO:0052689	P:protein depalmitoylation; C:cytoplasm; P:fatty acid metabolic process; F:palmitoyl-(protein) hydrolase activity; F:carboxylic ester hydrolase activity	F:GO:0016787	F:hydrolase activity
HORVU6Hr1G000280	chr6H:707284-712216	153.78	1.39855	No change	No change	Up	Up	0.363749	0.00153568	Predicted Protein	PF12937.6	F-box-like	F:GO:0004842; P:GO:0016567; P:GO:0031146	F:ubiquitin-protein transferase activity; P:protein ubiquitination; P:SCF-dependent proteasomal ubiquitin-dependent protein catabolic process	F:GO:0005515	F:protein binding
HORVU2Hr1G080350	chr2H:582407525-582409723	194.432	1.39778	No change	No change	No change	Up	0.446079	0.0143611	Black Hull 4	PF01490.17	Aa_trans	C:GO:0016021	C:integral component of membrane	no GO terms	no GO terms
HORVU0Hr1G017570	chrUn:92715009-92725433	98.457	1.39765	No change	No change	Up	Up	0.418299	0.00782991	Putative Brown Planthopper-Induced Resistance Protein 1	PF00571.27	CBS	-	-	no GO terms	no GO terms
HORVU7Hr1G057100	chr7H:243842732-243845025	661.721	1.39456	No change	No change	No change	Up	0.279959	1.3486e-05	Cytochrome P450 78A9	PF00067.21	p450	F:GO:0005506; C:GO:0016021; F:GO:0016709; F:GO:0020037; P:GO:0044550; P:GO:0055114	F:iron ion binding; C:integral component of membrane; F:oxidoreductase activity, acting on paired donors, with incorporation or reduction of molecular oxygen, NAD(P)H as one donor, and incorporation of one atom of oxygen; F:heme binding; P:secondary metabolite biosynthetic process; P:oxidation-reduction process	F:GO:0005506; F:GO:0016705; F:GO:0020037; P:GO:0055114	F:iron ion binding; F:oxidoreductase activity, acting on paired donors, with incorporation or reduction of molecular oxygen; F:heme binding; P:oxidation-reduction process
HORVU3Hr1G094800	chr3H:647577105-647577846	118.738	1.38893	No change	No change	Up	Up	0.479373	0.0274139	Hypothetical Protein Triur3_23770	-	-	-	-	no IPS match	no IPS match
HORVU2Hr1G109120	chr2H:715916733-715930579	6998.78	1.38574	No change	No change	No change	Up	0.164589	4.21678e-15	Fructan 6-Exohydrolase	PF00251.19; PF08244.11	Glyco_hydro_32N; Glyco_hydro_32C	F:GO:0004564; C:GO:0005618; P:GO:0005975; F:GO:0033949; C:GO:0048046	F:beta-fructofuranosidase activity; C:cell wall; P:carbohydrate metabolic process; F:fructan beta-(2,6)-fructosidase activity; C:apoplast	F:GO:0004553; P:GO:0005975	F:hydrolase activity, hydrolyzing O-glycosyl compounds; P:carbohydrate metabolic process
HORVU3Hr1G116350	chr3H:695723119-695725591	337.252	1.38542	No change	No change	Up	Up	0.309975	0.000131202	E3 Ubiquitin-Protein Ligase Xb3	PF12796.6; PF00023.29	Ank_2; Ank	F:GO:0004842; F:GO:0005515; F:GO:0016301; P:GO:0016310; F:GO:0016874; P:GO:0042742; F:GO:0046872; P:GO:0051865	F:ubiquitin-protein transferase activity; F:protein binding; F:kinase activity; P:phosphorylation; F:ligase activity; P:defense response to bacterium; F:metal ion binding; P:protein autoubiquitination	F:GO:0005515	F:protein binding
HORVU7Hr1G114170	chr7H:638911322-638913789	5078.06	1.38534	No change	No change	No change	Up	0.213516	3.92521e-09	50S Ribosomal Protein L35, Chloroplastic	PF01632.18	Ribosomal_L35p	F:GO:0003735; P:GO:0006412; C:GO:0009507; C:GO:0015934	F:structural constituent of ribosome; P:translation; C:chloroplast; C:large ribosomal subunit	F:GO:0003735; C:GO:0005622; C:GO:0005840; P:GO:0006412	F:structural constituent of ribosome; C:intracellular; C:ribosome; P:translation
HORVU6Hr1G039660	chr6H:206859590-206968769	434.148	1.38521	No change	No change	Up	Up	0.250468	8.65918e-07	Casp-Like Protein 2D1	PF04535.11	DUF588	F:GO:0003954; C:GO:0005886; C:GO:0016021; F:GO:0051536; P:GO:0055114	F:NADH dehydrogenase activity; C:plasma membrane; C:integral component of membrane; F:iron-sulfur cluster binding; P:oxidation-reduction process	no GO terms	no GO terms
HORVU2Hr1G044520	chr2H:232003407-232008632	119.07	1.3847	No change	No change	No change	Up	0.423121	0.0096353	Cysteine-Rich Receptor-Like Protein Kinase 6	PF01657.16; PF00069.24	Stress-antifung; Pkinase	F:GO:0004672; F:GO:0005524; P:GO:0006468; C:GO:0016021	F:protein kinase activity; F:ATP binding; P:protein phosphorylation; C:integral component of membrane	F:GO:0004672; F:GO:0005524; P:GO:0006468	F:protein kinase activity; F:ATP binding; P:protein phosphorylation
HORVU2Hr1G049160	chr2H:276364851-276368248	181.625	1.37186	No change	No change	No change	Up	0.342643	0.000848833	-	-	-	-	-	-	-
HORVU1Hr1G048700	chr1H:361358413-361361053	187.006	1.37168	No change	No change	No change	Up	0.328414	0.000434242	F-Box Protein Pp2-A13	PF14299.5	PP2	-	-	F:GO:0005515	F:protein binding
HORVU0Hr1G016430	chrUn:88362196-88364528	390.03	1.37146	No change	No change	No change	Up	0.317112	0.00023971	Protein Yls3	PF14368.5	LTP_2	P:GO:0006869; F:GO:0008289; C:GO:0016021	P:lipid transport; F:lipid binding; C:integral component of membrane	P:GO:0006869; F:GO:0008289	P:lipid transport; F:lipid binding
HORVU5Hr1G068060	chr5H:515396739-515399351	104.144	1.37123	No change	No change	Up	Up	0.42263	0.0104718	Mitochondrial Phosphate Carrier Protein 3, Mitochondrial-Like	PF00153.26	Mito_carr	C:GO:0005743; P:GO:0006839; P:GO:0009651; F:GO:0015114; C:GO:0016021; P:GO:0035435	C:mitochondrial inner membrane; P:mitochondrial transport; P:response to salt stress; F:phosphate ion transmembrane transporter activity; C:integral component of membrane; P:phosphate ion transmembrane transport	no GO terms	no GO terms
HORVU6Hr1G012320	chr6H:24079652-24082694	3018.52	1.37056	No change	No change	Up	Up	0.197964	2.39908e-10	Gamma-Glutamylcyclotransferase 2-2	PF04752.11	ChaC	F:GO:0003839; C:GO:0005737; P:GO:0006751; F:GO:0016740	F:gamma-glutamylcyclotransferase activity; C:cytoplasm; P:glutathione catabolic process; F:transferase activity	F:GO:0003839; P:GO:0006751	F:gamma-glutamylcyclotransferase activity; P:glutathione catabolic process
HORVU6Hr1G051500	chr6H:313455331-313457175	228.63	1.37007	No change	No change	No change	Up	0.319635	0.000279767	Predicted Protein	-	-	-	-	no IPS match	no IPS match
HORVU6Hr1G028910	chr6H:116376632-116378917	77.1458	1.36892	No change	No change	Up	Up	0.462519	0.0231847	Putative Methyltransferase At1G22800	PF08241.11	Methyltransf_11	F:GO:0008168; P:GO:0032259	F:methyltransferase activity; P:methylation	P:GO:0008152; F:GO:0008168	P:metabolic process; F:methyltransferase activity
HORVU7Hr1G114880	chr7H:640522877-640530478	208.06	1.36767	No change	No change	Up	Up	0.382683	0.00380151	Putative Disease Resistance Rpp13-Like Protein 1	PF00931.21	NB-ARC	P:GO:0050896	P:response to stimulus	F:GO:0043531	F:ADP binding
HORVU6Hr1G078960	chr6H:536453523-536456084	487.875	1.36691	No change	No change	No change	Up	0.245181	6.81367e-07	Thioredoxin-Like 3-1, Chloroplastic	PF00085.19	Thioredoxin	F:GO:0004791; C:GO:0005737; P:GO:0006662; F:GO:0015035; F:GO:0016671; P:GO:0034599; P:GO:0045454; F:GO:0047134; P:GO:0055114; P:GO:0098869	F:thioredoxin-disulfide reductase activity; C:cytoplasm; P:glycerol ether metabolic process; F:protein disulfide oxidoreductase activity; F:oxidoreductase activity, acting on a sulfur group of donors, disulfide as acceptor; P:cellular response to oxidative stress; P:cell redox homeostasis; F:protein-disulfide reductase activity; P:oxidation-reduction process; P:cellular oxidant detoxification	P:GO:0006662; F:GO:0015035; P:GO:0045454	P:glycerol ether metabolic process; F:protein disulfide oxidoreductase activity; P:cell redox homeostasis
HORVU6Hr1G095080	chr6H:582775148-582777353	333.85	1.36618	No change	No change	No change	Up	0.316211	0.000244028	Outer Envelope Pore Protein 21, Chloroplastic	-	-	F:GO:0008308; F:GO:0015288; P:GO:0015698; C:GO:0031359; C:GO:0034426; P:GO:0044070	F:voltage-gated anion channel activity; F:porin activity; P:inorganic anion transport; C:integral component of chloroplast outer membrane; C:etioplast membrane; P:regulation of anion transport	F:GO:0008308; P:GO:0044070	F:voltage-gated anion channel activity; P:regulation of anion transport
HORVU4Hr1G078510	chr4H:607739305-607742771	1375.86	1.3657	No change	No change	No change	Up	0.245787	7.5479e-07	2-Carboxy-1,4-Naphthoquinone Phytyltransferase, Chloroplastic Isoform X1	PF01040.17	UbiA	F:GO:0004659; P:GO:0009234; C:GO:0009507; P:GO:0009772; P:GO:0010236; C:GO:0016021; P:GO:0032194; P:GO:0042371; P:GO:0042372	F:prenyltransferase activity; P:menaquinone biosynthetic process; C:chloroplast; P:photosynthetic electron transport in photosystem II; P:plastoquinone biosynthetic process; C:integral component of membrane; P:ubiquinone biosynthetic process via 3,4-dihydroxy-5-polyprenylbenzoate; P:vitamin K biosynthetic process; P:phylloquinone biosynthetic process	F:GO:0004659; C:GO:0016021; F:GO:0016765; P:GO:0042372	F:prenyltransferase activity; C:integral component of membrane; F:transferase activity, transferring alkyl or aryl (other than methyl) groups; P:phylloquinone biosynthetic process
HORVU4Hr1G006480	chr4H:15271540-15275739	1270.28	1.3622	No change	No change	Up	Up	0.221906	3.09148e-08	Beta-Glucosidase 7	PF00232.17	Glyco_hydro_1	F:GO:0004565; F:GO:0004567; C:GO:0005576; P:GO:0005975; F:GO:0033907; F:GO:0042803; F:GO:0042973; F:GO:0047668; F:GO:0047701; F:GO:0050224; F:GO:0080079; F:GO:0080083; F:GO:0102483; P:GO:1901657	F:beta-galactosidase activity; F:beta-mannosidase activity; C:extracellular region; P:carbohydrate metabolic process; F:beta-D-fucosidase activity; F:protein homodimerization activity; F:glucan endo-1,3-beta-D-glucosidase activity; F:amygdalin beta-glucosidase activity; F:beta-L-arabinosidase activity; F:prunasin beta-glucosidase activity; F:cellobiose glucosidase activity; F:beta-gentiobiose bet…	F:GO:0004553; P:GO:0005975	F:hydrolase activity, hydrolyzing O-glycosyl compounds; P:carbohydrate metabolic process
HORVU2Hr1G006040	chr2H:12948958-12957437	215.44	1.35951	No change	No change	Up	Up	0.312072	0.000211318	Probable Disease Resistance Protein Rf9 Isoform X1	PF00931.21	NB-ARC	P:GO:0009987; F:GO:0043531; P:GO:0050896	P:cellular process; F:ADP binding; P:response to stimulus	F:GO:0043531	F:ADP binding
HORVU2Hr1G020640	chr2H:57251713-57253708	70.8316	1.35887	No change	No change	Up	Up	0.465637	0.0259863	Predicted Protein	-	-	-	-	F:GO:0005515	F:protein binding
HORVU7Hr1G022250	chr7H:32324400-32328215	206.8	1.3583	No change	No change	No change	Up	0.437758	0.0156452	Probable Apyrase 3	PF01150.16	GDA1_CD39	F:GO:0005524; C:GO:0005576; F:GO:0102485; F:GO:0102486; F:GO:0102487; F:GO:0102488; F:GO:0102489; F:GO:0102490; F:GO:0102491	F:ATP binding; C:extracellular region; F:dATP phosphohydrolase activity; F:dCTP phosphohydrolase activity; F:dUTP phosphohydrolase activity; F:dTTP phosphohydrolase activity; F:GTP phosphohydrolase activity; F:8-oxo-dGTP phosphohydrolase activity; F:dGTP phosphohydrolase activity	F:GO:0016787	F:hydrolase activity
HORVU2Hr1G068630	chr2H:483111051-483142324	204.179	1.35691	No change	No change	No change	Up	0.358944	0.00190872	Rpm1-Interacting Protein 4	PF05627.10	AvrRpt-cleavage	-	-	no GO terms	no GO terms
HORVU6Hr1G005020	chr6H:10718132-10718937	602.4	1.35565	No change	No change	No change	Up	0.271721	1.30012e-05	Transmembrane Protein	-	-	F:GO:0003674; P:GO:0008150; C:GO:0016020; C:GO:0016021	F:molecular_function; P:biological_process; C:membrane; C:integral component of membrane	no GO terms	no GO terms
HORVU3Hr1G006290	chr3H:15296813-15300483	533.855	1.35304	No change	No change	Up	Up	0.286502	4.35947e-05	Predicted Protein	PF01411.18; PF07973.13	tRNA-synt_2c; tRNA_SAD	F:GO:0002161; F:GO:0003676; F:GO:0004813; F:GO:0004823; F:GO:0005524; P:GO:0006419; P:GO:0006429; P:GO:0106074	F:aminoacyl-tRNA editing activity; F:nucleic acid binding; F:alanine-tRNA ligase activity; F:leucine-tRNA ligase activity; F:ATP binding; P:alanyl-tRNA aminoacylation; P:leucyl-tRNA aminoacylation; P:aminoacyl-tRNA metabolism involved in translational fidelity	F:GO:0000166; F:GO:0003676; F:GO:0004812; F:GO:0004813; F:GO:0005524; P:GO:0006419; P:GO:0043039	F:nucleotide binding; F:nucleic acid binding; F:aminoacyl-tRNA ligase activity; F:alanine-tRNA ligase activity; F:ATP binding; P:alanyl-tRNA aminoacylation; P:tRNA aminoacylation
HORVU4Hr1G061770	chr4H:518702135-518703585	134.412	1.35111	No change	No change	No change	Up	0.402053	0.0074061	Predicted Protein	-	-	-	-	no GO terms	no GO terms
HORVU4Hr1G078410	chr4H:607441612-607443946	531.26	1.35014	No change	No change	Up	Up	0.232205	1.90713e-07	Homeobox-Leucine Zipper Protein Hox13	PF00046.28; PF02183.17	Homeobox; HALZ	F:GO:0003700; C:GO:0005634; P:GO:0006355; F:GO:0043565	F:DNA-binding transcription factor activity; C:nucleus; P:regulation of transcription, DNA-templated; F:sequence-specific DNA binding	F:GO:0003677; F:GO:0003700; P:GO:0006355; F:GO:0043565	F:DNA binding; F:DNA-binding transcription factor activity; P:regulation of transcription, DNA-templated; F:sequence-specific DNA binding
HORVU7Hr1G054610	chr7H:220370251-220373270	244.755	1.34783	No change	No change	No change	Up	0.276976	2.31219e-05	Act Domain-Containing Protein Acr4	PF01842.24	ACT	F:GO:0016740	F:transferase activity	no GO terms	no GO terms
HORVU1Hr1G065820	chr1H:469073016-469075988	84.4902	1.34629	No change	No change	No change	Up	0.462011	0.0262494	Putative Disease Resistance Protein Rga4	-	-	C:GO:0005886; P:GO:0006952; P:GO:0007165	C:plasma membrane; P:defense response; P:signal transduction	no GO terms	no GO terms
HORVU3Hr1G091200	chr3H:634851660-634856701	147.568	1.34436	No change	No change	No change	Up	0.380728	0.00438167	F-Box Protein Skp2A	PF13516.5	LRR_6	-	-	F:GO:0005515	F:protein binding
HORVU5Hr1G002110	chr5H:6082629-6085349	830.084	1.34242	No change	No change	No change	Up	0.237293	4.43294e-07	High Affinity Cationic Amino Acid Transporter 1	PF10225.8	NEMP	C:GO:0016021	C:integral component of membrane	no GO terms	no GO terms
HORVU1Hr1G055630	chr1H:407348346-407349410	161.669	1.3419	No change	No change	Up	Up	0.348641	0.00151521	Palmitoyl-Protein Thioesterase 1	PF02089.14	Palm_thioest	C:GO:0005764; C:GO:0016021; F:GO:0016790; F:GO:0098599; P:GO:0098734	C:lysosome; C:integral component of membrane; F:thiolester hydrolase activity; F:palmitoyl hydrolase activity; P:macromolecule depalmitoylation	F:GO:0098599	F:palmitoyl hydrolase activity
HORVU2Hr1G127440	chr2H:767240974-767272689	2023.04	1.3408	No change	No change	Up	Up	0.187578	5.30273e-11	Purple Acid Phosphatase 22-Like Isoform X1	PF16656.4; PF00149.27; PF14008.5	Pur_ac_phosph_N; Metallophos; Metallophos_C	F:GO:0003723; F:GO:0003993; C:GO:0016021; P:GO:0016311; F:GO:0046872	F:RNA binding; F:acid phosphatase activity; C:integral component of membrane; P:dephosphorylation; F:metal ion binding	F:GO:0003993; F:GO:0016787; F:GO:0046872	F:acid phosphatase activity; F:hydrolase activity; F:metal ion binding
HORVU5Hr1G095340	chr5H:598135040-598135998	78.6308	1.34013	No change	No change	No change	Up	0.467878	0.0299882	-	-	-	-	-	-	-
HORVU3Hr1G066240	chr3H:504087305-504111165	1665.54	1.33813	No change	No change	No change	Up	0.218682	3.43277e-08	Chloride Channel Protein Clc-E	PF00654.19; PF00571.27	Voltage_CLC; CBS	F:GO:0005247; C:GO:0005886; C:GO:0009535; C:GO:0016021; P:GO:1902476	F:voltage-gated chloride channel activity; C:plasma membrane; C:chloroplast thylakoid membrane; C:integral component of membrane; P:chloride transmembrane transport	F:GO:0005247; P:GO:0006821; C:GO:0016020; P:GO:0055085	F:voltage-gated chloride channel activity; P:chloride transport; C:membrane; P:transmembrane transport
HORVU6Hr1G014100	chr6H:30083334-30085501	457.763	1.32736	No change	No change	No change	Up	0.292528	9.84516e-05	-	-	-	-	-	-	-
HORVU5Hr1G034460	chr5H:231921685-231923292	356.731	1.32702	No change	No change	No change	Up	0.260366	7.74452e-06	-	-	-	-	-	-	-
HORVU3Hr1G029210	chr3H:133980061-133988849	1486.33	1.32692	No change	No change	Up	Up	0.242963	1.23889e-06	Scar-Like Protein 2 Isoform X1	-	-	F:GO:0003779; C:GO:0005856; P:GO:0006099; F:GO:0008964; P:GO:0015977; P:GO:0030036	F:actin binding; C:cytoskeleton; P:tricarboxylic acid cycle; F:phosphoenolpyruvate carboxylase activity; P:carbon fixation; P:actin cytoskeleton organization	F:GO:0003779; C:GO:0005856; P:GO:0030036	F:actin binding; C:cytoskeleton; P:actin cytoskeleton organization
HORVU2Hr1G094390	chr2H:664802578-664808650	461.59	1.32547	No change	No change	Up	Up	0.299119	0.000154352	Histone H1	PF00538.18	Linker_histone	C:GO:0000786; F:GO:0003677; C:GO:0005634; P:GO:0006334	C:nucleosome; F:DNA binding; C:nucleus; P:nucleosome assembly	C:GO:0000786; F:GO:0003677; C:GO:0005634; P:GO:0006334	C:nucleosome; F:DNA binding; C:nucleus; P:nucleosome assembly
HORVU3Hr1G010990	chr3H:24027539-24033379	454.328	1.32331	No change	No change	Up	Up	0.285634	6.49265e-05	Nbs-Lrr Type Protein	PF00931.21	NB-ARC	F:GO:0005488	F:binding	F:GO:0043531	F:ADP binding
HORVU5Hr1G122070	chr5H:661213347-661217149	399.719	1.3232	No change	No change	No change	Up	0.258591	7.05146e-06	Predicted Protein	-	-	-	-	no GO terms	no GO terms
HORVU1Hr1G020530	chr1H:81122342-81226203	668.335	1.32117	No change	No change	Up	Up	0.218292	5.00552e-08	Predicted Protein	-	-	-	-	no GO terms	no GO terms
HORVU5Hr1G068610	chr5H:519091103-519096484	153.979	1.31985	No change	No change	No change	Up	0.354286	0.00230628	Probable Protein Phosphatase 2C 69	PF00481.20	PP2C	F:GO:0004722; P:GO:0006470; F:GO:0046872	F:protein serine/threonine phosphatase activity; P:protein dephosphorylation; F:metal ion binding	F:GO:0003824; F:GO:0004722; P:GO:0006470	F:catalytic activity; F:protein serine/threonine phosphatase activity; P:protein dephosphorylation
HORVU1Hr1G015000	chr1H:41877286-41878345	2918.6	1.31956	No change	No change	Up	Up	0.279871	4.52086e-05	Predicted Protein	-	-	C:GO:0016021	C:integral component of membrane	no GO terms	no GO terms
HORVU5Hr1G093270	chr5H:591220805-591225462	76.6919	1.31936	No change	No change	Up	Up	0.460773	0.0300244	Dna Repair Protein Reca Homolog 1, Chloroplastic	PF00154.20	RecA	F:GO:0000150; F:GO:0000400; P:GO:0000730; F:GO:0003690; F:GO:0003697; F:GO:0004520; F:GO:0005524; P:GO:0006312; F:GO:0008094; P:GO:0010212; P:GO:0042148	F:recombinase activity; F:four-way junction DNA binding; P:DNA recombinase assembly; F:double-stranded DNA binding; F:single-stranded DNA binding; F:endodeoxyribonuclease activity; F:ATP binding; P:mitotic recombination; F:DNA-dependent ATPase activity; P:response to ionizing radiation; P:strand invasion	F:GO:0003677; F:GO:0003697; F:GO:0005524; P:GO:0006259; P:GO:0006281; F:GO:0008094	F:DNA binding; F:single-stranded DNA binding; F:ATP binding; P:DNA metabolic process; P:DNA repair; F:DNA-dependent ATPase activity
HORVU3Hr1G003410	chr3H:8741340-8746107	2847.55	1.31893	No change	No change	Up	Up	0.182481	3.0611e-11	Indole-3-Glycerol Phosphate Lyase, Chloroplastic	PF00290.19	Trp_syntA	P:GO:0000162; F:GO:0004834; F:GO:0016788	P:tryptophan biosynthetic process; F:tryptophan synthase activity; F:hydrolase activity, acting on ester bonds	F:GO:0003824; F:GO:0004834; P:GO:0006568; P:GO:0008152	F:catalytic activity; F:tryptophan synthase activity; P:tryptophan metabolic process; P:metabolic process
HORVU5Hr1G081250	chr5H:563645695-563648896	82.8442	1.31664	No change	No change	No change	Up	0.470553	0.0352721	Cytochrome P450 71A1	PF00067.21	p450	F:GO:0005506; C:GO:0016020; F:GO:0016709; F:GO:0020037; P:GO:0044550; P:GO:0055114	F:iron ion binding; C:membrane; F:oxidoreductase activity, acting on paired donors, with incorporation or reduction of molecular oxygen, NAD(P)H as one donor, and incorporation of one atom of oxygen; F:heme binding; P:secondary metabolite biosynthetic process; P:oxidation-reduction process	F:GO:0005506; F:GO:0016705; F:GO:0020037; P:GO:0055114	F:iron ion binding; F:oxidoreductase activity, acting on paired donors, with incorporation or reduction of molecular oxygen; F:heme binding; P:oxidation-reduction process
HORVU5Hr1G068770	chr5H:519358054-519359606	131.091	1.31651	No change	No change	No change	Up	0.417829	0.0136564	Cyclin-Dependent Kinase Inhibitor 6	PF02234.18	CDI	F:GO:0004861; C:GO:0005634; P:GO:0007050; F:GO:0016301; P:GO:0071901	F:cyclin-dependent protein serine/threonine kinase inhibitor activity; C:nucleus; P:cell cycle arrest; F:kinase activity; P:negative regulation of protein serine/threonine kinase activity	F:GO:0004861; C:GO:0005634; P:GO:0007050	F:cyclin-dependent protein serine/threonine kinase inhibitor activity; C:nucleus; P:cell cycle arrest
HORVU7Hr1G038530	chr7H:98188817-98190939	145.199	1.31092	No change	No change	No change	Up	0.367445	0.00388402	Pentatricopeptide Repeat-Containing Protein	PF12854.6; PF01535.19; PF13041.5; PF14432.5	PPR_1; PPR; PPR_2; DYW_deaminase	F:GO:0003723; F:GO:0004519; F:GO:0008270; P:GO:0009451; C:GO:0043231; P:GO:0090305	F:RNA binding; F:endonuclease activity; F:zinc ion binding; P:RNA modification; C:intracellular membrane-bounded organelle; P:nucleic acid phosphodiester bond hydrolysis	F:GO:0005515; F:GO:0008270	F:protein binding; F:zinc ion binding
HORVU4Hr1G009380	chr4H:26672877-26674092	1093.43	1.30725	No change	No change	No change	Up	0.227044	2.57607e-07	Predicted Protein	-	-	P:GO:0016070; F:GO:0016788	P:RNA metabolic process; F:hydrolase activity, acting on ester bonds	no GO terms	no GO terms
HORVU2Hr1G096680	chr2H:676198003-676202399	528.407	1.30711	No change	No change	Up	Up	0.245877	2.6046e-06	F-Box Protein Fbw2	-	-	-	-	F:GO:0005515	F:protein binding
HORVU2Hr1G068450	chr2H:481491220-481494118	102.007	1.30312	No change	No change	No change	Up	0.401501	0.0104435	Amino Acid Transporter Ant1	PF01490.17	Aa_trans	P:GO:0003333; P:GO:0006629; F:GO:0015171; C:GO:0016021; F:GO:0016298	P:amino acid transmembrane transport; P:lipid metabolic process; F:amino acid transmembrane transporter activity; C:integral component of membrane; F:lipase activity	no GO terms	no GO terms
HORVU1Hr1G026780	chr1H:136785040-136787127	244.464	1.30213	No change	No change	No change	Up	0.289827	0.000119127	Predicted Protein	PF04570.13	zf-FLZ	-	-	no GO terms	no GO terms
HORVU4Hr1G051290	chr4H:420307747-420310209	81.6362	1.30079	No change	No change	Up	Up	0.488883	0.0494014	Nac Transcription Factor 1	PF02365.14	NAM	F:GO:0003677; C:GO:0005634; P:GO:0006355	F:DNA binding; C:nucleus; P:regulation of transcription, DNA-templated	F:GO:0003677; P:GO:0006355	F:DNA binding; P:regulation of transcription, DNA-templated
HORVU4Hr1G074040	chr4H:592367569-592369189	70.3781	1.29705	No change	No change	Up	Up	0.473794	0.0411365	Dynamin-Related Protein 5A	-	-	P:GO:0000266; P:GO:0000911; F:GO:0003924; F:GO:0005525; F:GO:0008017; C:GO:0009504	P:mitochondrial fission; P:cytokinesis by cell plate formation; F:GTPase activity; F:GTP binding; F:microtubule binding; C:cell plate	no GO terms	no GO terms
HORVU5Hr1G098030	chr5H:606301729-606303463	163.796	1.29579	No change	No change	No change	Up	0.456623	0.0320002	Predicted Protein	-	-	-	-	no GO terms	no GO terms
HORVU7Hr1G115450	chr7H:641609757-641612230	111.568	1.29533	No change	No change	No change	Up	0.47547	0.0424258	Probable Sodium-Coupled Neutral Amino Acid Transporter 6	PF01490.17	Aa_trans	P:GO:0003333; C:GO:0005774; C:GO:0005789; F:GO:0015171; C:GO:0016021	P:amino acid transmembrane transport; C:vacuolar membrane; C:endoplasmic reticulum membrane; F:amino acid transmembrane transporter activity; C:integral component of membrane	no GO terms	no GO terms
HORVU2Hr1G006900	chr2H:14312537-14345144	443.14	1.29442	No change	No change	No change	Up	0.282044	7.86993e-05	Cyclopropane Fatty Acid Synthase	-	-	F:GO:0016491; P:GO:0055114	F:oxidoreductase activity; P:oxidation-reduction process	no GO terms	no GO terms
HORVU4Hr1G073960	chr4H:592222851-592232452	294.391	1.29232	No change	No change	Up	Up	0.265823	2.36332e-05	Dynamin-Related Protein 5A	-	-	P:GO:0000266; P:GO:0000911; F:GO:0003924; F:GO:0005525; F:GO:0008017; C:GO:0009504	P:mitochondrial fission; P:cytokinesis by cell plate formation; F:GTPase activity; F:GTP binding; F:microtubule binding; C:cell plate	no GO terms	no GO terms
HORVU3Hr1G085930	chr3H:614881000-614883250	311.013	1.29135	No change	No change	No change	Up	0.399249	0.010803	Probable Protein Phosphatase 2C 9	PF00481.20	PP2C	F:GO:0004722; P:GO:0006470; C:GO:0016021; F:GO:0046872	F:protein serine/threonine phosphatase activity; P:protein dephosphorylation; C:integral component of membrane; F:metal ion binding	F:GO:0003824; F:GO:0004722; P:GO:0006470; F:GO:0043169	F:catalytic activity; F:protein serine/threonine phosphatase activity; P:protein dephosphorylation; F:cation binding
HORVU0Hr1G016180	chrUn:86842236-86843359	134.264	1.29126	No change	No change	Up	Up	0.454669	0.0318067	Rmlc-Like Cupins Superfamily Protein	PF05899.11	Cupin_3	-	-	no GO terms	no GO terms
HORVU3Hr1G067760	chr3H:514503162-514504859	94.7404	1.29067	No change	No change	No change	Up	0.405125	0.0123615	Putative Methyltransferase Ddb_G0268948	PF08241.11	Methyltransf_11	C:GO:0005737; F:GO:0008757; P:GO:0032259	C:cytoplasm; F:S-adenosylmethionine-dependent methyltransferase activity; P:methylation	P:GO:0008152; F:GO:0008168	P:metabolic process; F:methyltransferase activity
HORVU6Hr1G005920	chr6H:13039991-13041170	348.876	1.28942	No change	No change	Up	Up	0.255301	9.7285e-06	Probable Nadph:Quinone Oxidoreductase 2	PF03358.14	FMN_red	F:GO:0003955; C:GO:0005829; F:GO:0010181; F:GO:0052873; P:GO:0055114	F:NAD(P)H dehydrogenase (quinone) activity; C:cytosol; F:FMN binding; F:FMN reductase (NADPH) activity; P:oxidation-reduction process	F:GO:0016491	F:oxidoreductase activity
HORVU2Hr1G113000	chr2H:727119089-727124351	71.3442	1.28715	No change	No change	No change	Up	0.472344	0.0423689	Golgin Candidate 2	PF09787.8	Golgin_A5	C:GO:0000139; P:GO:0000301; P:GO:0007030; C:GO:0016021; C:GO:0031985	C:Golgi membrane; P:retrograde transport, vesicle recycling within Golgi; P:Golgi organization; C:integral component of membrane; C:Golgi cisterna	P:GO:0007030	P:Golgi organization
HORVU5Hr1G066260	chr5H:505772371-505773563	133.658	1.28668	No change	No change	No change	Up	0.380992	0.0070456	Probable Calcium-Binding Protein Cml45	PF13499.5	EF-hand_7	F:GO:0005509; C:GO:0016021	F:calcium ion binding; C:integral component of membrane	F:GO:0005509	F:calcium ion binding
HORVU5Hr1G052190	chr5H:408157447-408159104	96.8899	1.27745	No change	No change	No change	Up	0.416749	0.0174165	Predicted Protein	-	-	-	-	no GO terms	no GO terms
HORVU4Hr1G088440	chr4H:640501500-640511109	330.455	1.27595	No change	No change	No change	Up	0.311264	0.000591084	Formyltetrahydrofolate Deformylase 2, Mitochondrial-Like	PF00551.18	Formyl_trans_N	F:GO:0004609; P:GO:0006189; P:GO:0008654; F:GO:0008864; C:GO:0016021; F:GO:0016742	F:phosphatidylserine decarboxylase activity; P:'de novo' IMP biosynthetic process; P:phospholipid biosynthetic process; F:formyltetrahydrofolate deformylase activity; C:integral component of membrane; F:hydroxymethyl-, formyl- and related transferase activity	P:GO:0006189; F:GO:0008864; P:GO:0009058; F:GO:0016742	P:'de novo' IMP biosynthetic process; F:formyltetrahydrofolate deformylase activity; P:biosynthetic process; F:hydroxymethyl-, formyl- and related transferase activity
HORVU5Hr1G073100	chr5H:537906519-537907781	355.751	1.27532	No change	No change	No change	Up	0.281561	0.000101754	Complex I Subunit	-	-	F:GO:0008270	F:zinc ion binding	no GO terms	no GO terms
HORVU3Hr1G081540	chr3H:594959244-595058354	129.225	1.27417	No change	No change	Up	Up	0.355886	0.00372438	Transcription Initiation Factor Tfiid Subunit 9	PF02291.14	TFIID-31kDa	C:GO:0000124; F:GO:0001075; F:GO:0003743; F:GO:0004402; C:GO:0005669; P:GO:0006413; F:GO:0008134; P:GO:0043966; F:GO:0044212; P:GO:0045944; F:GO:0046982; P:GO:0051123	C:SAGA complex; F:transcription factor activity, RNA polymerase II core promoter sequence-specific binding involved in preinitiation complex assembly; F:translation initiation factor activity; F:histone acetyltransferase activity; C:transcription factor TFIID complex; P:translational initiation; F:transcription factor binding; P:histone H3 acetylation; F:transcription regulatory region DNA bindin…	C:GO:0005669; P:GO:0006352; F:GO:0046982	C:transcription factor TFIID complex; P:DNA-templated transcription, initiation; F:protein heterodimerization activity
HORVU3Hr1G104250	chr3H:666228666-666239293	118.005	1.27379	No change	No change	Up	Up	0.379874	0.00755044	Gamma-Secretase Subunit Aph1-Like	PF06105.11	Aph-1	F:GO:0004175; C:GO:0005783; C:GO:0005887; P:GO:0016485; P:GO:0043085; C:GO:0070765	F:endopeptidase activity; C:endoplasmic reticulum; C:integral component of plasma membrane; P:protein processing; P:positive regulation of catalytic activity; C:gamma-secretase complex	C:GO:0016021; P:GO:0016485; P:GO:0043085	C:integral component of membrane; P:protein processing; P:positive regulation of catalytic activity
HORVU2Hr1G098010	chr2H:681647064-681648828	532.134	1.27375	No change	No change	Up	Up	0.28061	9.77549e-05	Nudix Hydrolase 8	PF00293.27	NUDIX	F:GO:0016787	F:hydrolase activity	F:GO:0016787	F:hydrolase activity
HORVU4Hr1G080820	chr4H:617414324-617415415	10756.7	1.27363	No change	Up	No change	Up	0.236322	1.78097e-06	Cold Responsive Protein	-	-	-	-	no GO terms	no GO terms
HORVU7Hr1G000120	chr7H:171756-176849	570.826	1.27176	No change	No change	Up	Up	0.248865	7.2481e-06	Uncharacterized Protein Loc109745795	PF12576.7	DUF3754	F:GO:0004177; P:GO:0006508; C:GO:0016021	F:aminopeptidase activity; P:proteolysis; C:integral component of membrane	no GO terms	no GO terms
HORVU7Hr1G108960	chr7H:626552819-626557891	3654.27	1.26938	No change	No change	No change	Up	0.175032	2.57643e-11	Probable Allantoate Deiminase	PF01546.27; PF07687.13	Peptidase_M20; M20_dimer	P:GO:0000256; C:GO:0005783; P:GO:0006145; P:GO:0006508; F:GO:0008237; P:GO:0010136; C:GO:0016021; F:GO:0046872; F:GO:0047652	P:allantoin catabolic process; C:endoplasmic reticulum; P:purine nucleobase catabolic process; P:proteolysis; F:metallopeptidase activity; P:ureide catabolic process; C:integral component of membrane; F:metal ion binding; F:allantoate deiminase activity	P:GO:0006508; P:GO:0008152; F:GO:0008237; F:GO:0016787; F:GO:0016813	P:proteolysis; P:metabolic process; F:metallopeptidase activity; F:hydrolase activity; F:hydrolase activity, acting on carbon-nitrogen (but not peptide) bonds, in linear amidines
HORVU7Hr1G040040	chr7H:106885600-106888921	93.3935	1.26889	No change	No change	No change	Up	0.449208	0.0330275	Protein Nrt1/ Ptr Family 5.8	PF00854.20	PTR2	C:GO:0005643; P:GO:0006913; P:GO:0007094; C:GO:0016021; F:GO:0022857; P:GO:0055085	C:nuclear pore; P:nucleocytoplasmic transport; P:mitotic spindle assembly checkpoint; C:integral component of membrane; F:transmembrane transporter activity; P:transmembrane transport	C:GO:0016020; F:GO:0022857; P:GO:0055085	C:membrane; F:transmembrane transporter activity; P:transmembrane transport
HORVU6Hr1G079120	chr6H:536767313-536771418	529.883	1.26817	No change	No change	Up	Up	0.225023	4.97812e-07	Predicted Protein	-	-	C:GO:0016021	C:integral component of membrane	no IPS match	no IPS match
HORVU7Hr1G110200	chr7H:629580430-629587336	121.998	1.2667	No change	No change	No change	Up	0.377319	0.00747417	Protein Strubbelig-Receptor Family 3	PF08263.11; PF07714.16	LRRNT_2; Pkinase_Tyr	F:GO:0004675; F:GO:0005524; C:GO:0005886; P:GO:0006468; P:GO:0007178; C:GO:0016021	F:transmembrane receptor protein serine/threonine kinase activity; F:ATP binding; C:plasma membrane; P:protein phosphorylation; P:transmembrane receptor protein serine/threonine kinase signaling pathway; C:integral component of membrane	F:GO:0004672; F:GO:0005524; P:GO:0006468	F:protein kinase activity; F:ATP binding; P:protein phosphorylation
HORVU2Hr1G118570	chr2H:742810035-742811755	294.369	1.26458	No change	No change	No change	Up	0.271577	5.84418e-05	Stem-Specific Protein Tsjt1	PF12481.7	DUF3700	-	-	no GO terms	no GO terms
HORVU5Hr1G012240	chr5H:34995590-35000857	1929.73	1.26285	No change	No change	Up	Up	0.167896	3.81766e-12	Probable Glucan 1,3-Beta-Glucosidase A	PF00150.17	Cellulase	F:GO:0004553; C:GO:0005737; P:GO:0005975; P:GO:0007163; P:GO:0016477; F:GO:0030674; C:GO:0031941; F:GO:0051015; P:GO:0051017	F:hydrolase activity, hydrolyzing O-glycosyl compounds; C:cytoplasm; P:carbohydrate metabolic process; P:establishment or maintenance of cell polarity; P:cell migration; F:protein binding, bridging; C:filamentous actin; F:actin filament binding; P:actin filament bundle assembly	F:GO:0004553; P:GO:0005975; P:GO:0007015; F:GO:0051015	F:hydrolase activity, hydrolyzing O-glycosyl compounds; P:carbohydrate metabolic process; P:actin filament organization; F:actin filament binding
HORVU4Hr1G022990	chr4H:122902796-122907027	797.851	1.2625	No change	No change	No change	Up	0.222003	3.75713e-07	Predicted Protein	PF01965.23; PF04564.14	DJ-1_PfpI; U-box	F:GO:0004842; P:GO:0016567; F:GO:0046983	F:ubiquitin-protein transferase activity; P:protein ubiquitination; F:protein dimerization activity	F:GO:0004842; P:GO:0016567	F:ubiquitin-protein transferase activity; P:protein ubiquitination
HORVU7Hr1G019510	chr7H:26131663-26133872	2159.85	1.26214	No change	No change	No change	Up	0.18499	4.64286e-10	Dormancy-Associated Protein Homolog 3-Like	PF05564.11	Auxin_repressed	-	-	no GO terms	no GO terms
HORVU3Hr1G085350	chr3H:612487276-612491283	560.955	1.26102	No change	No change	Up	Up	0.242517	4.66908e-06	Probable Anion Transporter 3, Chloroplastic	PF07690.15	MFS_1	F:GO:0004672; F:GO:0005315; F:GO:0005524; P:GO:0006468; C:GO:0016021; C:GO:0031969; P:GO:0098656	F:protein kinase activity; F:inorganic phosphate transmembrane transporter activity; F:ATP binding; P:protein phosphorylation; C:integral component of membrane; C:chloroplast membrane; P:anion transmembrane transport	C:GO:0016021; P:GO:0055085	C:integral component of membrane; P:transmembrane transport
HORVU2Hr1G078580	chr2H:569408482-569410795	198.468	1.2587	No change	No change	Up	Up	0.378003	0.00810055	Glutamate Decarboxylase 2	PF00282.18	Pyridoxal_deC	F:GO:0004351; P:GO:0006536; F:GO:0016740; F:GO:0030170	F:glutamate decarboxylase activity; P:glutamate metabolic process; F:transferase activity; F:pyridoxal phosphate binding	F:GO:0003824; F:GO:0004351; P:GO:0006536; F:GO:0016831; P:GO:0019752; F:GO:0030170	F:catalytic activity; F:glutamate decarboxylase activity; P:glutamate metabolic process; F:carboxy-lyase activity; P:carboxylic acid metabolic process; F:pyridoxal phosphate binding
HORVU1Hr1G062690	chr1H:451162601-451167887	258.125	1.25784	No change	No change	No change	Up	0.303828	0.000503661	Isoamylase 2, Chloroplastic	PF02922.17; PF00128.23	CBM_48; Alpha-amylase	P:GO:0005977; P:GO:0005983; C:GO:0009507; P:GO:0010021; F:GO:0019156; P:GO:0019252; C:GO:0043033	P:glycogen metabolic process; P:starch catabolic process; C:chloroplast; P:amylopectin biosynthetic process; F:isoamylase activity; P:starch biosynthetic process; C:isoamylase complex	F:GO:0003824; F:GO:0004553; P:GO:0005975	F:catalytic activity; F:hydrolase activity, hydrolyzing O-glycosyl compounds; P:carbohydrate metabolic process
HORVU1Hr1G018370	chr1H:67288427-67289119	114.568	1.25675	No change	No change	No change	Up	0.443872	0.0324979	Predicted Protein	-	-	-	-	no IPS match	no IPS match
HORVU7Hr1G099560	chr7H:601183907-601185305	2123.46	1.25375	No change	No change	No change	Up	0.224695	6.64992e-07	Probable Calcium-Binding Protein Cml29	PF13499.5; PF13833.5	EF-hand_7; EF-hand_8	F:GO:0005509	F:calcium ion binding	F:GO:0005509	F:calcium ion binding
HORVU6Hr1G041770	chr6H:230955431-230965938	159.894	1.24956	No change	No change	No change	Up	0.324939	0.00153211	Pollen-Specific Protein Sf21	PF03096.13	Ndr	C:GO:0016021	C:integral component of membrane	no GO terms	no GO terms
HORVU3Hr1G015060	chr3H:34957214-34964172	80.7219	1.247	No change	No change	No change	Up	0.43931	0.0319317	Snurportin-1	-	-	C:GO:0005634; C:GO:0005737; P:GO:0061015	C:nucleus; C:cytoplasm; P:snRNA import into nucleus	C:GO:0005634; C:GO:0005737; P:GO:0061015	C:nucleus; C:cytoplasm; P:snRNA import into nucleus
HORVU5Hr1G048810	chr5H:378735175-378736883	143.793	1.24589	No change	No change	Up	Up	0.355865	0.00481999	Osjnba0084K11.10-Like Protein	-	-	-	-	no GO terms	no GO terms
HORVU5Hr1G069310	chr5H:522095459-522103056	170.589	1.24421	No change	No change	No change	Up	0.356458	0.00498668	E3 Ubiquitin-Protein Ligase Rnf181-Like	PF13639.5	zf-RING_2	P:GO:0000209; F:GO:0016874; P:GO:0043161; F:GO:0061630	P:protein polyubiquitination; F:ligase activity; P:proteasome-mediated ubiquitin-dependent protein catabolic process; F:ubiquitin protein ligase activity	no GO terms	no GO terms
HORVU2Hr1G067130	chr2H:469777545-470017417	142.971	1.24384	No change	No change	Up	Up	0.375114	0.0084497	Predicted Protein	-	-	-	-	no GO terms	no GO terms
HORVU5Hr1G086670	chr5H:577087759-577133032	1305.46	1.23978	No change	No change	Up	Up	0.209733	1.10901e-07	Probable Flavin-Containing Monooxygenase 1	PF00743.18	FMO-like	F:GO:0004499; F:GO:0050660; F:GO:0050661; P:GO:0055114	F:N,N-dimethylaniline monooxygenase activity; F:flavin adenine dinucleotide binding; F:NADP binding; P:oxidation-reduction process	F:GO:0004499; F:GO:0050660; F:GO:0050661; P:GO:0055114	F:N,N-dimethylaniline monooxygenase activity; F:flavin adenine dinucleotide binding; F:NADP binding; P:oxidation-reduction process
HORVU5Hr1G106850	chr5H:625438850-625447965	427.41	1.23802	No change	No change	No change	Up	0.252658	1.98423e-05	Abc Transporter G Family Member 34	PF14510.5; PF00005.26; PF01061.23; PF08370.10	ABC_trans_N; ABC_tran; ABC2_membrane; PDR_assoc	F:GO:0005524; C:GO:0005886; C:GO:0016021; F:GO:0042626; P:GO:0055085	F:ATP binding; C:plasma membrane; C:integral component of membrane; F:ATPase activity, coupled to transmembrane movement of substances; P:transmembrane transport	F:GO:0005524; C:GO:0016020; F:GO:0016887	F:ATP binding; C:membrane; F:ATPase activity
HORVU5Hr1G010870	chr5H:28159291-28178917	1300.54	1.23606	No change	No change	No change	Up	0.308169	0.000825784	Glutaredoxin-C1	PF00462.23	Glutaredoxin	C:GO:0005737; F:GO:0009055; F:GO:0015035; P:GO:0022900; P:GO:0045454	C:cytoplasm; F:electron transfer activity; F:protein disulfide oxidoreductase activity; P:electron transport chain; P:cell redox homeostasis	F:GO:0009055; F:GO:0015035; P:GO:0045454	F:electron transfer activity; F:protein disulfide oxidoreductase activity; P:cell redox homeostasis
HORVU2Hr1G118550	chr2H:742775033-742775924	296.818	1.23538	No change	No change	No change	Up	0.351964	0.00467622	Stem-Specific Protein Tsjt1	PF12481.7	DUF3700	-	-	no GO terms	no GO terms
HORVU3Hr1G035470	chr3H:197517056-197518058	2959.63	1.23511	No change	No change	No change	Up	0.266932	6.65616e-05	Late Embryogenesis Abundant Protein Lea5-Like	PF03242.12	LEA_3	P:GO:0006950	P:response to stress	P:GO:0006950	P:response to stress
HORVU6Hr1G012170	chr6H:23200249-23204378	398.13	1.23247	No change	No change	Up	Up	0.346335	0.00399966	S-(+)-Linalool Synthase, Chloroplastic-Like	PF01397.20; PF03936.15	Terpene_synth; Terpene_synth_C	F:GO:0000287; F:GO:0010333; F:GO:0034007; P:GO:0043693	F:magnesium ion binding; F:terpene synthase activity; F:S-linalool synthase activity; P:monoterpene biosynthetic process	F:GO:0000287; P:GO:0008152; F:GO:0010333; F:GO:0016829	F:magnesium ion binding; P:metabolic process; F:terpene synthase activity; F:lyase activity
HORVU3Hr1G115980	chr3H:694835021-694838819	103.687	1.22973	No change	No change	No change	Up	0.429472	0.0300244	Vacuolar Protein Sorting-Associated Protein 25	PF05871.11	ESCRT-II	C:GO:0000814; F:GO:0005198; F:GO:0042803; P:GO:0043328	C:ESCRT II complex; F:structural molecule activity; F:protein homodimerization activity; P:protein transport to vacuole involved in ubiquitin-dependent protein catabolic process via the multivesicular body sorting pathway	C:GO:0000814; P:GO:0071985	C:ESCRT II complex; P:multivesicular body sorting pathway
HORVU6Hr1G062970	chr6H:422774578-422777297	166.181	1.22511	No change	No change	No change	Up	0.397654	0.0166497	Predicted Protein	-	-	C:GO:0016021	C:integral component of membrane	no GO terms	no GO terms
HORVU1Hr1G029090	chr1H:161000299-161000996	114.104	1.22495	No change	No change	No change	Up	0.377271	0.0104079	Histone H4-Like	PF15511.5	CENP-T_C	C:GO:0000786; F:GO:0003677; C:GO:0005634; P:GO:0006334; P:GO:0006352; F:GO:0046982	C:nucleosome; F:DNA binding; C:nucleus; P:nucleosome assembly; P:DNA-templated transcription, initiation; F:protein heterodimerization activity	C:GO:0000786; F:GO:0003677; C:GO:0005634; P:GO:0006334; F:GO:0046982	C:nucleosome; F:DNA binding; C:nucleus; P:nucleosome assembly; F:protein heterodimerization activity
HORVU5Hr1G039430	chr5H:286690669-286711619	733.514	1.22416	No change	No change	No change	Up	0.251362	2.27372e-05	Putative S-Adenosyl-L-Methionine-Dependent Methyltransferase Mav_4873	PF04072.13	LCM	C:GO:0005829; F:GO:0008757; P:GO:0032259	C:cytosol; F:S-adenosylmethionine-dependent methyltransferase activity; P:methylation	F:GO:0008168; P:GO:0032259	F:methyltransferase activity; P:methylation
HORVU1Hr1G048860	chr1H:362735474-362737799	1914.96	1.21897	No change	No change	Up	Up	0.176451	2.64985e-10	Predicted Protein	PF00800.17	PDT	F:GO:0004106; F:GO:0004664; P:GO:0009094; C:GO:0009507; F:GO:0047769	F:chorismate mutase activity; F:prephenate dehydratase activity; P:L-phenylalanine biosynthetic process; C:chloroplast; F:arogenate dehydratase activity	F:GO:0004664; P:GO:0009094	F:prephenate dehydratase activity; P:L-phenylalanine biosynthetic process
HORVU1Hr1G071430	chr1H:493169803-493170583	2102.09	1.21889	No change	No change	No change	Up	0.209466	1.86033e-07	Hypothetical Protein Triur3_21122	-	-	-	-	no GO terms	no GO terms
HORVU5Hr1G016850	chr5H:64217193-64224294	420.135	1.21735	No change	No change	Up	Up	0.266776	8.78342e-05	Predicted Protein	-	-	F:GO:0004252; P:GO:0006508	F:serine-type endopeptidase activity; P:proteolysis	F:GO:0004252; F:GO:0005515; P:GO:0006508	F:serine-type endopeptidase activity; F:protein binding; P:proteolysis
HORVU5Hr1G051770	chr5H:404003091-404006742	106.782	1.21717	No change	No change	No change	Up	0.424956	0.0299882	Predicted Protein	-	-	F:GO:0005524; C:GO:0005634; F:GO:0016887	F:ATP binding; C:nucleus; F:ATPase activity	no IPS match	no IPS match
HORVU5Hr1G088460	chr5H:581826436-581828306	142.101	1.21659	No change	No change	No change	Up	0.364223	0.007849	Mitochondrial Glycoprotein	PF02330.15	MAM33	C:GO:0005759	C:mitochondrial matrix	C:GO:0005759	C:mitochondrial matrix
HORVU0Hr1G005960	chrUn:32643520-32644681	180.539	1.21551	No change	No change	Up	Up	0.340055	0.00379659	Predicted Protein	-	-	C:GO:0000118; P:GO:0000122; C:GO:0000785; F:GO:0004407; C:GO:0016021; P:GO:0016575	C:histone deacetylase complex; P:negative regulation of transcription by RNA polymerase II; C:chromatin; F:histone deacetylase activity; C:integral component of membrane; P:histone deacetylation	no IPS match	no IPS match
HORVU1Hr1G011370	chr1H:27435356-27438060	166.028	1.21548	No change	No change	Up	Up	0.324431	0.00214764	F-Box Protein Skip1	PF12937.6	F-box-like	F:GO:0016874	F:ligase activity	F:GO:0005515	F:protein binding
HORVU0Hr1G016360	chrUn:87866392-87867344	453.373	1.2098	No change	No change	No change	Up	0.256996	4.66067e-05	Chaperone Protein Dnaj A6	PF01556.17	DnaJ_C	F:GO:0005524; C:GO:0005634; C:GO:0005737; P:GO:0006457; P:GO:0006952; P:GO:0009408; P:GO:0016032; F:GO:0031072; F:GO:0046872; F:GO:0051082	F:ATP binding; C:nucleus; C:cytoplasm; P:protein folding; P:defense response; P:response to heat; P:viral process; F:heat shock protein binding; F:metal ion binding; F:unfolded protein binding	P:GO:0006457; F:GO:0051082	P:protein folding; F:unfolded protein binding
HORVU1Hr1G055710	chr1H:407775684-407776961	254.93	1.20887	No change	No change	No change	Up	0.361366	0.00773672	Ethylene-Responsive Transcription Factor Erf105	PF00847.19	AP2	P:GO:0000302; F:GO:0003677; F:GO:0003700; F:GO:0005515; C:GO:0005634; P:GO:0006355; P:GO:0009644; P:GO:0010087; P:GO:0010200; P:GO:0051301	P:response to reactive oxygen species; F:DNA binding; F:DNA-binding transcription factor activity; F:protein binding; C:nucleus; P:regulation of transcription, DNA-templated; P:response to high light intensity; P:phloem or xylem histogenesis; P:response to chitin; P:cell division	F:GO:0003677; F:GO:0003700; P:GO:0006355	F:DNA binding; F:DNA-binding transcription factor activity; P:regulation of transcription, DNA-templated
HORVU3Hr1G087050	chr3H:619776315-619780876	267.528	1.20663	No change	No change	Up	Up	0.343234	0.00460557	Ankyrin Repeat-Containing Protein Npr4	PF12796.6; PF13962.5	Ank_2; PGG	C:GO:0005886; P:GO:0007165; C:GO:0016021	C:plasma membrane; P:signal transduction; C:integral component of membrane	F:GO:0005515	F:protein binding
HORVU7Hr1G055890	chr7H:229822332-229823428	5121.87	1.20584	No change	No change	No change	Up	0.225055	2.09767e-06	50S Ribosomal Protein 6, Chloroplastic	PF17257.1	DUF5323	F:GO:0003735; C:GO:0005840; P:GO:0006412; C:GO:0009507; F:GO:0019843	F:structural constituent of ribosome; C:ribosome; P:translation; C:chloroplast; F:rRNA binding	F:GO:0003735; C:GO:0005840; P:GO:0006412; C:GO:0009507; F:GO:0019843	F:structural constituent of ribosome; C:ribosome; P:translation; C:chloroplast; F:rRNA binding
HORVU4Hr1G068960	chr4H:568073618-568079225	160.012	1.20574	No change	No change	No change	Up	0.383519	0.0139278	Glucan Endo-1,3-Beta-Glucosidase 1	PF00332.17; PF07983.12	Glyco_hydro_17; X8	F:GO:0004553; P:GO:0005975; F:GO:0030247; C:GO:0046658	F:hydrolase activity, hydrolyzing O-glycosyl compounds; P:carbohydrate metabolic process; F:polysaccharide binding; C:anchored component of plasma membrane	F:GO:0004553; P:GO:0005975	F:hydrolase activity, hydrolyzing O-glycosyl compounds; P:carbohydrate metabolic process
HORVU4Hr1G015420	chr4H:59519987-59522189	655.127	1.20508	No change	No change	No change	Up	0.22542	2.23206e-06	-	-	-	-	-	-	-
HORVU7Hr1G092380	chr7H:566230579-566240698	156.666	1.20452	No change	No change	No change	Up	0.371821	0.0106462	Abc Transporter G Family Member 44	PF14510.5; PF00005.26; PF01061.23; PF08370.10	ABC_trans_N; ABC_tran; ABC2_membrane; PDR_assoc	F:GO:0005524; C:GO:0005886; C:GO:0016021; F:GO:0042626; P:GO:0055085	F:ATP binding; C:plasma membrane; C:integral component of membrane; F:ATPase activity, coupled to transmembrane movement of substances; P:transmembrane transport	F:GO:0005524; C:GO:0016020; F:GO:0016887	F:ATP binding; C:membrane; F:ATPase activity
HORVU2Hr1G007070	chr2H:14590654-14600662	2438.26	1.20238	No change	No change	Up	Up	0.277275	0.000229989	Cyclopropane Fatty Acid Synthase	PF01593.23; PF02353.19	Amino_oxidase; CMAS	F:GO:0016491; P:GO:0055114	F:oxidoreductase activity; P:oxidation-reduction process	F:GO:0016491; P:GO:0055114	F:oxidoreductase activity; P:oxidation-reduction process
HORVU4Hr1G014270	chr4H:51877382-51879103	1008.44	1.20102	No change	No change	No change	Up	0.19817	4.79257e-08	Predicted Protein	PF07939.10	DUF1685	-	-	no GO terms	no GO terms
HORVU1Hr1G070450	chr1H:489728283-489731018	141.506	1.20078	No change	No change	Up	Up	0.371309	0.0108143	Zinc Transporter 5	PF02535.21	Zip	F:GO:0005385; C:GO:0005886; C:GO:0016021; P:GO:0071577	F:zinc ion transmembrane transporter activity; C:plasma membrane; C:integral component of membrane; P:zinc ion transmembrane transport	F:GO:0005385; C:GO:0016020; C:GO:0016021; P:GO:0030001; F:GO:0046873; P:GO:0055085; P:GO:0071577	F:zinc ion transmembrane transporter activity; C:membrane; C:integral component of membrane; P:metal ion transport; F:metal ion transmembrane transporter activity; P:transmembrane transport; P:zinc ion transmembrane transport
HORVU5Hr1G078830	chr5H:555846348-555849363	162.674	1.19876	No change	No change	No change	Up	0.373056	0.0114397	Trigger Factor	PF05697.12	Trigger_N	F:GO:0004683; F:GO:0005516; C:GO:0005634; C:GO:0005886; P:GO:0006457; C:GO:0009570; P:GO:0009738; F:GO:0009931; P:GO:0015031; P:GO:0018105; P:GO:0035556; P:GO:0046777	F:calmodulin-dependent protein kinase activity; F:calmodulin binding; C:nucleus; C:plasma membrane; P:protein folding; C:chloroplast stroma; P:abscisic acid-activated signaling pathway; F:calcium-dependent protein serine/threonine kinase activity; P:protein transport; P:peptidyl-serine phosphorylation; P:intracellular signal transduction; P:protein autophosphorylation	P:GO:0006457; P:GO:0015031	P:protein folding; P:protein transport
HORVU3Hr1G075770	chr3H:565783316-565790105	96.0996	1.19703	No change	No change	No change	Up	0.434612	0.039483	-	-	-	-	-	-	-
HORVU4Hr1G066180	chr4H:551354062-551359403	566.366	1.19542	No change	No change	Up	Up	0.231781	5.77533e-06	Probable E3 Ubiquitin-Protein Ligase Ari2	PF01485.20	IBR	C:GO:0000151; P:GO:0000209; C:GO:0005737; F:GO:0016874; F:GO:0031624; P:GO:0032436; F:GO:0046872; F:GO:0061630	C:ubiquitin ligase complex; P:protein polyubiquitination; C:cytoplasm; F:ligase activity; F:ubiquitin conjugating enzyme binding; P:positive regulation of proteasomal ubiquitin-dependent protein catabolic process; F:metal ion binding; F:ubiquitin protein ligase activity	F:GO:0004842; P:GO:0016567	F:ubiquitin-protein transferase activity; P:protein ubiquitination
HORVU1Hr1G082670	chr1H:530070589-530233562	292.341	1.19517	No change	No change	No change	Up	0.281607	0.000332369	Ap2/Erf And B3 Domain-Containing Protein Os05G0549800-Like	PF00847.19; PF02362.20	AP2; B3	F:GO:0003677; F:GO:0003700; C:GO:0005634; P:GO:0006355	F:DNA binding; F:DNA-binding transcription factor activity; C:nucleus; P:regulation of transcription, DNA-templated	F:GO:0003677; F:GO:0003700; P:GO:0006355	F:DNA binding; F:DNA-binding transcription factor activity; P:regulation of transcription, DNA-templated
HORVU5Hr1G021300	chr5H:102721540-102730199	1549.88	1.19494	No change	No change	Up	Up	0.203042	1.27835e-07	Heat Shock Cognate 70 Kda Protein 2	PF00012.19	HSP70	F:GO:0005524	F:ATP binding	no GO terms	no GO terms
HORVU4Hr1G011280	chr4H:34775087-34779459	6052.99	1.19196	No change	No change	No change	Up	0.150231	1.84771e-13	Cbs Domain-Containing Protein Cbsx3, Mitochondrial	PF00571.27	CBS	-	-	no GO terms	no GO terms
HORVU6Hr1G056720	chr6H:365643300-365648939	253.283	1.18882	No change	No change	Up	Up	0.299222	0.000952338	Calcium Uptake Protein, Mitochondrial	PF13202.5; PF00036.31; PF13833.5	EF-hand_5; EF-hand_1; EF-hand_8	F:GO:0005509	F:calcium ion binding	F:GO:0005509	F:calcium ion binding
HORVU1Hr1G005710	chr1H:12479859-12492827	173.799	1.18489	No change	No change	Up	Up	0.35648	0.00825994	Disease Resistance Protein Rpm1	PF00931.21	NB-ARC	C:GO:0005886; P:GO:0006952; P:GO:0007165; F:GO:0043531	C:plasma membrane; P:defense response; P:signal transduction; F:ADP binding	F:GO:0043531	F:ADP binding
HORVU3Hr1G098170	chr3H:657629526-657636497	787.121	1.1839	No change	No change	No change	Up	0.207073	3.20516e-07	Mitochondrial Thiamine Diphosphate Carrier 2 Isoform X1	PF00153.26	Mito_carr	P:GO:0006839; F:GO:0015234; P:GO:0030974; C:GO:0031305; P:GO:0071934; F:GO:0090422	P:mitochondrial transport; F:thiamine transmembrane transporter activity; P:thiamine pyrophosphate transmembrane transport; C:integral component of mitochondrial inner membrane; P:thiamine transmembrane transport; F:thiamine pyrophosphate transmembrane transporter activity	P:GO:0055085	P:transmembrane transport
HORVU3Hr1G005420	chr3H:13440000-13443931	860.67	1.18343	No change	No change	Up	Up	0.242112	2.09792e-05	Lecithin-Cholesterol Acyltransferase-Like 1	PF02450.14	LCAT	P:GO:0006629; F:GO:0008374	P:lipid metabolic process; F:O-acyltransferase activity	P:GO:0006629; F:GO:0008374	P:lipid metabolic process; F:O-acyltransferase activity
HORVU4Hr1G027140	chr4H:165266997-165271629	136.871	1.18308	No change	No change	No change	Up	0.348204	0.00662101	Acyl-Coenzyme A Thioesterase 13	-	-	C:GO:0005777; F:GO:0047617	C:peroxisome; F:acyl-CoA hydrolase activity	F:GO:0047617	F:acyl-CoA hydrolase activity
HORVU3Hr1G014950	chr3H:34748770-34760141	8881.48	1.18128	No change	No change	No change	Up	0.182373	4.17063e-09	Rna Recognition Motif (Rrm)-Containing Protein	PF00630.18; PF00076.21	Filamin; RRM_1	F:GO:0003723; F:GO:0046872	F:RNA binding; F:metal ion binding	F:GO:0003676; F:GO:0005515; F:GO:0046872	F:nucleic acid binding; F:protein binding; F:metal ion binding
HORVU4Hr1G060440	chr4H:508033156-508036877	1479.37	1.18016	No change	No change	No change	Up	0.177969	1.59001e-09	Digalactosyldiacylglycerol Synthase 2, Chloroplastic	PF00534.19	Glycos_transf_1	C:GO:0009707; P:GO:0016036; P:GO:0019375; F:GO:0035250	C:chloroplast outer membrane; P:cellular response to phosphate starvation; P:galactolipid biosynthetic process; F:UDP-galactosyltransferase activity	no GO terms	no GO terms
HORVU4Hr1G048960	chr4H:395253097-395256183	950.214	1.17892	No change	No change	No change	Up	0.230627	7.2083e-06	J Domain-Containing Protein Required For Chloroplast Accumulation Response 1	-	-	P:GO:0006898; C:GO:0031982	P:receptor-mediated endocytosis; C:vesicle	no GO terms	no GO terms
HORVU2Hr1G121050	chr2H:750608853-750613984	428.758	1.17881	No change	No change	Up	Up	0.313376	0.00203797	Probable Polyamine Oxidase 4	PF01593.23	Amino_oxidase	F:GO:0008168; F:GO:0016491; P:GO:0032259; P:GO:0055114	F:methyltransferase activity; F:oxidoreductase activity; P:methylation; P:oxidation-reduction process	F:GO:0016491; P:GO:0055114	F:oxidoreductase activity; P:oxidation-reduction process
HORVU4Hr1G004260	chr4H:9733321-9737530	755.689	1.17777	No change	No change	No change	Up	0.291551	0.000742646	Gamma-Glutamyl Peptidase 5	PF00117.27	GATase	P:GO:0006541; F:GO:0016740	P:glutamine metabolic process; F:transferase activity	no GO terms	no GO terms
HORVU7Hr1G026940	chr7H:47357790-47360954	301.488	1.17649	No change	No change	No change	Up	0.289962	0.000694992	Ethylene-Responsive Transcription Factor Rap2-1	PF00847.19	AP2	F:GO:0003677; F:GO:0003700; C:GO:0005634; P:GO:0006355	F:DNA binding; F:DNA-binding transcription factor activity; C:nucleus; P:regulation of transcription, DNA-templated	F:GO:0003677; F:GO:0003700; P:GO:0006355	F:DNA binding; F:DNA-binding transcription factor activity; P:regulation of transcription, DNA-templated
HORVU4Hr1G003080	chr4H:6141511-6144743	144.022	1.17448	No change	No change	No change	Up	0.358913	0.0096407	Predicted Protein	-	-	C:GO:0016021	C:integral component of membrane	no GO terms	no GO terms
HORVU7Hr1G117020	chr7H:644481701-644485368	1555.01	1.17125	No change	No change	Up	Up	0.219888	2.46945e-06	Basic Leucine Zipper 19	PF07716.14	bZIP_2	F:GO:0003700; F:GO:0005524; P:GO:0006355; P:GO:0006457; P:GO:0006950; F:GO:0051082	F:DNA-binding transcription factor activity; F:ATP binding; P:regulation of transcription, DNA-templated; P:protein folding; P:response to stress; F:unfolded protein binding	F:GO:0003700; P:GO:0006355	F:DNA-binding transcription factor activity; P:regulation of transcription, DNA-templated
HORVU3Hr1G087540	chr3H:621479893-621482209	245.46	1.16731	No change	No change	No change	Up	0.325696	0.00367609	Pentatricopeptide Repeat-Containing Protein At5G39980, Chloroplastic	PF01535.19; PF13812.5; PF13041.5	PPR; PPR_3; PPR_2	F:GO:0003723; F:GO:0004519; P:GO:0009451; C:GO:0043231; P:GO:0090305	F:RNA binding; F:endonuclease activity; P:RNA modification; C:intracellular membrane-bounded organelle; P:nucleic acid phosphodiester bond hydrolysis	F:GO:0005515	F:protein binding
HORVU2Hr1G102580	chr2H:696998782-697004600	186.323	1.16508	No change	No change	Up	Up	0.316551	0.00269718	Putative Wall-Associated Receptor Kinase-Like Protein	PF13947.5; PF00069.24	GUB_WAK_bind; Pkinase	F:GO:0004674; F:GO:0005509; F:GO:0005524; C:GO:0005886; P:GO:0006468; P:GO:0007166; C:GO:0016021; F:GO:0030247	F:protein serine/threonine kinase activity; F:calcium ion binding; F:ATP binding; C:plasma membrane; P:protein phosphorylation; P:cell surface receptor signaling pathway; C:integral component of membrane; F:polysaccharide binding	F:GO:0004672; F:GO:0005509; F:GO:0005524; P:GO:0006468; F:GO:0030247	F:protein kinase activity; F:calcium ion binding; F:ATP binding; P:protein phosphorylation; F:polysaccharide binding
HORVU6Hr1G086910	chr6H:562602376-562713660	152.496	1.1647	No change	No change	No change	Up	0.372102	0.0144811	Predicted Protein	-	-	-	-	no GO terms	no GO terms
HORVU2Hr1G017120	chr2H:39553907-39556843	129.451	1.16276	No change	No change	No change	Up	0.375064	0.0157749	(+)-Neomenthol Dehydrogenase	PF00106.24	adh_short	-	-	no GO terms	no GO terms
HORVU0Hr1G032390	chrUn:193071970-193072489	145.922	1.16036	No change	No change	No change	Up	0.366314	0.013045	Abscisic Acid Receptor Pyl8	-	-	F:GO:0004864; F:GO:0005515; C:GO:0005634; C:GO:0005829; P:GO:0009414; P:GO:0009651; P:GO:0009738; P:GO:0009845; P:GO:1905183	F:protein phosphatase inhibitor activity; F:protein binding; C:nucleus; C:cytosol; P:response to water deprivation; P:response to salt stress; P:abscisic acid-activated signaling pathway; P:seed germination; P:negative regulation of protein serine/threonine phosphatase activity	no GO terms	no GO terms
HORVU2Hr1G048950	chr2H:275097689-275100967	626.314	1.15965	No change	No change	No change	Up	0.345229	0.0074372	Predicted Protein	PF00235.18	Profilin	F:GO:0003779; C:GO:0005737; C:GO:0005856; C:GO:0016021	F:actin binding; C:cytoplasm; C:cytoskeleton; C:integral component of membrane	no GO terms	no GO terms
HORVU5Hr1G051440	chr5H:401764875-401770800	252.68	1.15838	No change	No change	Up	Up	0.286252	0.000724294	Fruit Bromelain	PF08246.11	Inhibitor_I29	P:GO:0006508; F:GO:0008234	P:proteolysis; F:cysteine-type peptidase activity	F:GO:0008234	F:cysteine-type peptidase activity
HORVU7Hr1G093020	chr7H:569256990-569258272	276.354	1.15811	No change	No change	No change	Up	0.32658	0.00416315	Peroxiredoxin-2E-1, Chloroplastic	PF08534.9	Redoxin	F:GO:0004601; C:GO:0009570; P:GO:0045454; F:GO:0051920; P:GO:0055114; P:GO:0098869	F:peroxidase activity; C:chloroplast stroma; P:cell redox homeostasis; F:peroxiredoxin activity; P:oxidation-reduction process; P:cellular oxidant detoxification	F:GO:0016491; P:GO:0045454	F:oxidoreductase activity; P:cell redox homeostasis
HORVU5Hr1G084230	chr5H:571502302-571503774	14313.4	1.15595	No change	No change	Up	Up	0.250656	7.11087e-05	Probable Aquaporin Pip2-7	PF00230.19	MIP	C:GO:0005887; P:GO:0006833; C:GO:0009506; P:GO:0009737; F:GO:0015250; P:GO:0034220; P:GO:0048767; P:GO:0080170	C:integral component of plasma membrane; P:water transport; C:plasmodesma; P:response to abscisic acid; F:water channel activity; P:ion transmembrane transport; P:root hair elongation; P:hydrogen peroxide transmembrane transport	F:GO:0015267; C:GO:0016020; P:GO:0055085	F:channel activity; C:membrane; P:transmembrane transport
HORVU2Hr1G120620	chr2H:749741430-749744583	242.695	1.1554	No change	No change	No change	Up	0.304503	0.00182002	Peroxisome Biogenesis Protein 22	-	-	P:GO:0007031; C:GO:0016021	P:peroxisome organization; C:integral component of membrane	P:GO:0007031	P:peroxisome organization
HORVU7Hr1G066170	chr7H:333730513-333781184	567.802	1.1532	No change	No change	No change	Up	0.22524	6.95723e-06	Putative Glucose-6-Phosphate 1-Epimerase	PF01263.19	Aldose_epim	P:GO:0005975; F:GO:0030246; F:GO:0047938	P:carbohydrate metabolic process; F:carbohydrate binding; F:glucose-6-phosphate 1-epimerase activity	F:GO:0003824; P:GO:0005975; F:GO:0016853; F:GO:0030246	F:catalytic activity; P:carbohydrate metabolic process; F:isomerase activity; F:carbohydrate binding
HORVU6Hr1G028790	chr6H:115444384-115446684	686.794	1.15211	No change	No change	Up	Up	0.320732	0.00359359	Wrky Transcription Factor	PF03106.14	WRKY	P:GO:0002237; P:GO:0002238; F:GO:0003700; F:GO:0005515; C:GO:0005634; P:GO:0009409; P:GO:0009414; P:GO:0009611; P:GO:0009623; P:GO:0009651; P:GO:0009685; P:GO:0009723; P:GO:0009737; P:GO:0009751; P:GO:0009753; P:GO:0009938; P:GO:0010200; P:GO:0031347; F:GO:0043565; P:GO:0045892; F:GO:1990841	P:response to molecule of bacterial origin; P:response to molecule of fungal origin; F:DNA-binding transcription factor activity; F:protein binding; C:nucleus; P:response to cold; P:response to water deprivation; P:response to wounding; P:response to parasitic fungus; P:response to salt stress; P:gibberellin metabolic process; P:response to ethylene; P:response to abscisic acid; P:response to sal…	F:GO:0003700; P:GO:0006355; F:GO:0043565	F:DNA-binding transcription factor activity; P:regulation of transcription, DNA-templated; F:sequence-specific DNA binding
HORVU4Hr1G089120	chr4H:641771191-641775647	237.131	1.14931	No change	No change	No change	Up	0.369467	0.0153065	Trihelix Transcription Factor Gtl1 Isoform X2	PF13837.5	Myb_DNA-bind_4	-	-	no GO terms	no GO terms
HORVU3Hr1G017150	chr3H:43245577-43251017	463.764	1.14803	No change	No change	Up	Up	0.237805	2.73388e-05	Autophagy-Related Protein 18D	PF00400.31	WD40	P:GO:0000422; C:GO:0005829; P:GO:0006004; P:GO:0006497; F:GO:0016757; C:GO:0019898; F:GO:0032266; C:GO:0034045; P:GO:0034497; P:GO:0044804; F:GO:0046872; F:GO:0080025	P:autophagy of mitochondrion; C:cytosol; P:fucose metabolic process; P:protein lipidation; F:transferase activity, transferring glycosyl groups; C:extrinsic component of membrane; F:phosphatidylinositol-3-phosphate binding; C:phagophore assembly site membrane; P:protein localization to phagophore assembly site; P:autophagy of nucleus; F:metal ion binding; F:phosphatidylinositol-3,5-bisphosphate b…	F:GO:0005515	F:protein binding
HORVU1Hr1G060770	chr1H:441051831-441063137	1504.11	1.14794	No change	No change	Up	Up	0.172523	1.37057e-09	Squamosa Promoter-Binding-Like Protein 9	-	-	C:GO:0005634; P:GO:0006355; C:GO:0016021; F:GO:0043565; F:GO:0046872; P:GO:0055070	C:nucleus; P:regulation of transcription, DNA-templated; C:integral component of membrane; F:sequence-specific DNA binding; F:metal ion binding; P:copper ion homeostasis	no GO terms	no GO terms
HORVU2Hr1G029720	chr2H:107636945-107639244	751.51	1.14732	No change	No change	No change	Up	0.216936	2.99305e-06	Predicted Protein	PF00403.25	HMA	P:GO:0030001; F:GO:0046872	P:metal ion transport; F:metal ion binding	P:GO:0030001; F:GO:0046872	P:metal ion transport; F:metal ion binding
HORVU1Hr1G091520	chr1H:548676518-548677715	580.988	1.14533	No change	No change	No change	Up	0.252821	0.000101466	Protein Radialis-Like 3	PF00249.30	Myb_DNA-binding	F:GO:0003677; C:GO:0005634	F:DNA binding; C:nucleus	F:GO:0003677	F:DNA binding
[truncated: 1,450 more rows]
