# Supplementary material for: Combined QTL mapping and RNA-Seq profiling reveals candidate genes associated with cadmium tolerance in barley
Source: PLoS One. 2020 Apr 16;15(4):e0230820. doi: 10.1371/journal.pone.0230820 (PMC7182363; doi:10.1371/journal.pone.0230820)
Supplement: S9 Table — (XLSX) [file pone.0230820.s009.xlsx]

## Sheet: S9 Table
S9 Table. Significantly enriched KEGG pathways for up and downregulated DEGs in pairwise comparisons.
The significantly enriched pathways of upregulated DEGs in Dom.Cd vs Dom.CK.
Enriched KEGG Term	Database	ID	Input number	Background number	Adjusted p-value	Input
Linoleic acid metabolism	KEGG PATHWAY	ath00591	1	9	0.0196299	HORVU6Hr1G000510
Alpha-Linolenic acid metabolism	KEGG PATHWAY	ath00592	1	36	0.0361729	HORVU6Hr1G000510
Photosynthesis	KEGG PATHWAY	ath00195	1	77	0.0455702	HORVU2Hr1G038940
Glutathione metabolism	KEGG PATHWAY	ath00480	1	93	0.0455702	HORVU6Hr1G090600
The significantly enriched pathways of downregulated DEGs in Dom.Cd vs Dom.CK.
Enriched KEGG Term	Database	ID	Input number	Background number	Adjusted p-value	Input
Porphyrin and chlorophyll metabolism	KEGG PATHWAY	ath00860	2	48	9.74344e-06	HORVU2Hr1G023540|HORVU3Hr1G083320
Biosynthesis of secondary metabolites	KEGG PATHWAY	ath01110	2	1076	0.00230861	HORVU2Hr1G023540|HORVU3Hr1G083320
Metabolic pathways	KEGG PATHWAY	ath01100	2	1910	0.00484366	HORVU2Hr1G023540|HORVU3Hr1G083320
The significantly enriched pathways of specificalyy upregulated DEGs in Rec.Cd vs Dom.Cd.
Enriched KEGG Term	Database	ID	Input number	Background number	Adjusted p-value	Input
Biosynthesis of secondary metabolites	KEGG PATHWAY	ath01110	28	1107	2.78465e-08	HORVU5Hr1G001180|HORVU6Hr1G079600|HORVU2Hr1G014240|HORVU2Hr1G044360|HORVU6Hr1G033600|HORVU7Hr1G084500|HORVU3Hr1G070690|HORVU2Hr1G112840|HORVU2Hr1G091460|HORVU2Hr1G010830|HORVU2Hr1G018480|HORVU7Hr1G026300|HORVU2Hr1G018440|HORVU4Hr1G016770|HORVU1Hr1G0842600|HORVU1Hr1G094880|HORVU7Hr1G000580|HORVU7Hr1G019520|HORVU5Hr1G013840|HORVU4Hr1G002050|HORVU4Hr1G072960|HORVU3Hr1G018650|HORVU3Hr1G027070|HORVU6H…
Metabolic pathways	KEGG PATHWAY	ath01100	37	2246	1.72139e-06	HORVU5Hr1G001180|HORVU6Hr1G079600|HORVU7Hr1G018880|HORVU2Hr1G044360|HORVU5Hr1G030110|HORVU6Hr1G033600|HORVU1Hr1G080320|HORVU7Hr1G084500|HORVU3Hr1G070690|HORVU2Hr1G112840|HORVU2Hr1G010830|HORVU2Hr1G018480|HORVU7Hr1G026300|HORVU2Hr1G018440|HORVU4Hr1G016770|HORVU1Hr1G0842600|HORVU2Hr1G004030|HORVU1Hr1G094880|HORVU7Hr1G033770|HORVU7Hr1G000580|HORVU5Hr1G013840|HORVU4Hr1G002050|HORVU4Hr1G072960|HORVU4H…
Alpha-Linolenic acid metabolism	KEGG PATHWAY	ath00592	5	44	0.000192741	HORVU5Hr1G001180|HORVU4Hr1G016770|HORVU7Hr1G000580|HORVU6Hr1G033600|HORVU7Hr1G002820
Phenylpropanoid biosynthesis	KEGG PATHWAY	ath00940	8	166	0.000192741	HORVU2Hr1G010830|HORVU2Hr1G018480|HORVU2Hr1G018440|HORVU2Hr1G044360|HORVU2Hr1G088980|HORVU7Hr1G084500|HORVU2Hr1G044340|HORVU6Hr1G021520
Non-homologous end-joining	KEGG PATHWAY	ath03450	2	8	0.0188197	HORVU0Hr1G038620|HORVU5Hr1G012090
Linoleic acid metabolism	KEGG PATHWAY	ath00591	2	9	0.0190904	HORVU5Hr1G001180|HORVU6Hr1G033600
The significantly enriched pathways of specifically downregulated DEGs in Rec.Cd vs Dom.Cd.
Enriched KEGG Term	Database	ID	Input number	Background number	Adjusted p-value	Input
Metabolic pathways	KEGG PATHWAY	ath01100	36	2246	0.00164277	HORVU2Hr1G113410|HORVU4Hr1G085940|HORVU6Hr1G073010|HORVU7Hr1G098410|HORVU1Hr1G083380|HORVU2Hr1G092530|HORVU0Hr1G0122601|HORVU5Hr1G118780|HORVU1Hr1G089700|HORVU7Hr1G037910|HORVU6Hr1G006810|HORVU1Hr1G020470|HORVU2Hr1G043900|HORVU6Hr1G090590|HORVU1Hr1G013820|HORVU1Hr1G0185404|HORVU7Hr1G092800|HORVU3Hr1G099760|HORVU3Hr1G046320|HORVU6Hr1G026600|HORVU6Hr1G0421600|HORVU3Hr1G064470|HORVU2Hr1G115090|HORVU…
Biosynthesis of secondary metabolites	KEGG PATHWAY	ath01110	20	1107	0.0137763	HORVU3Hr1G046320|HORVU6Hr1G077860|HORVU6Hr1G094950|HORVU1Hr1G089700|HORVU4Hr1G072150|HORVU4Hr1G085940|HORVU6Hr1G0421600|HORVU6Hr1G026600|HORVU2Hr1G113410|HORVU2Hr1G092530|HORVU4Hr1G059170|HORVU5Hr1G118780|HORVU7Hr1G092800|HORVU7Hr1G030670|HORVU2Hr1G114390|HORVU1Hr1G084560|HORVU6Hr1G073010|HORVU2Hr1G115090|HORVU7Hr1G037910|HORVU6Hr1G006810
Limonene and pinene degradation	KEGG PATHWAY	ath00903	2	6	0.0238956	HORVU6Hr1G0421600|HORVU2Hr1G092530
Stilbenoid, diarylheptanoid and gingerol biosynthesis	KEGG PATHWAY	ath00945	2	7	0.0238956	HORVU6Hr1G073010|HORVU7Hr1G030670
Phenylpropanoid biosynthesis	KEGG PATHWAY	ath00940	6	166	0.0238956	HORVU4Hr1G072150|HORVU6Hr1G026600|HORVU6Hr1G073010|HORVU7Hr1G030670|HORVU2Hr1G115090|HORVU1Hr1G089700
Cutin, suberine and wax biosynthesis	KEGG PATHWAY	ath00073	3	31	0.0238956	HORVU3Hr1G002040|HORVU3Hr1G069600|HORVU2Hr1G088660
Lysine degradation	KEGG PATHWAY	ath00310	3	34	0.0261539	HORVU3Hr1G096250|HORVU6Hr1G0421600|HORVU2Hr1G092530
Ubiquinone and other terpenoid-quinone biosynthesis	KEGG PATHWAY	ath00130	3	38	0.030705	HORVU5Hr1G118780|HORVU4Hr1G072150|HORVU4Hr1G059170
The significantly enriched pathways of specifically downregulated DEGs in Rec.CK vs Dom.CK.
Enriched KEGG Term	Database	ID	Input number	Background number	Adjusted p-value	Input
Flavonoid biosynthesis	KEGG PATHWAY	ath00941	9	22	1.2419e-08	HORVU2Hr1G116390|HORVU2Hr1G005220|HORVU3Hr1G025920|HORVU2Hr1G004170|HORVU3Hr1G080830|HORVU7Hr1G026680|HORVU5Hr1G046480|HORVU4Hr1G087630|HORVU6Hr1G003020
Metabolic pathways	KEGG PATHWAY	ath01100	58	2246	4.80545e-05	HORVU4Hr1G002270|HORVU3Hr1G017660|HORVU2Hr1G005220|HORVU2Hr1G004170|HORVU2Hr1G109370|HORVU7Hr1G114000|HORVU4Hr1G0872302|HORVU3Hr1G088570|HORVU3Hr1G078420|HORVU7Hr1G114020|HORVU4Hr1G087630|HORVU2Hr1G100380|HORVU2Hr1G116390|HORVU1Hr1G064700|HORVU1Hr1G090430|HORVU3Hr1G025920|HORVU5Hr1G096370|HORVU3Hr1G017700|HORVU3Hr1G065230|HORVU7Hr1G026680|HORVU5Hr1G046480|HORVU3Hr1G019790|HORVU2Hr1G114640|HORVU2H…
Stilbenoid, diarylheptanoid and gingerol biosynthesis	KEGG PATHWAY	ath00945	4	7	0.000230656	HORVU3Hr1G080830|HORVU7Hr1G026680|HORVU4Hr1G087630|HORVU3Hr1G025920
Phenylpropanoid biosynthesis	KEGG PATHWAY	ath00940	11	166	0.000454611	HORVU5Hr1G097130|HORVU7Hr1G085120|HORVU3Hr1G025920|HORVU6Hr1G035420|HORVU7Hr1G026680|HORVU3Hr1G077580|HORVU3Hr1G080830|HORVU1Hr1G020690|HORVU4Hr1G087630|HORVU2Hr1G089540|HORVU5Hr1G077880
Biosynthesis of secondary metabolites - unclassified	KEGG PATHWAY	ath00999	4	12	0.000724753	HORVU3Hr1G080830|HORVU7Hr1G026680|HORVU4Hr1G087630|HORVU3Hr1G025920
Biosynthesis of secondary metabolites	KEGG PATHWAY	ath01110	31	1107	0.00141371	HORVU4Hr1G002270|HORVU2Hr1G005220|HORVU5Hr1G106090|HORVU3Hr1G078420|HORVU7Hr1G114020|HORVU4Hr1G087630|HORVU2Hr1G079440|HORVU5Hr1G071940|HORVU3Hr1G105880|HORVU2Hr1G116390|HORVU3Hr1G025920|HORVU3Hr1G077580|HORVU7Hr1G026680|HORVU5Hr1G046480|HORVU2Hr1G089540|HORVU6Hr1G089750|HORVU5Hr1G077880|HORVU4Hr1G064790|HORVU5Hr1G013770|HORVU2Hr1G004170|HORVU5Hr1G097130|HORVU0Hr1G013390|HORVU3Hr1G088570|HORVU3Hr…
Circadian rhythm - plant	KEGG PATHWAY	ath04712	5	36	0.00211881	HORVU2Hr1G005220|HORVU6Hr1G003020|HORVU2Hr1G004170|HORVU7Hr1G084240|HORVU2Hr1G116390
Tryptophan metabolism	KEGG PATHWAY	ath00380	6	60	0.00220343	HORVU4Hr1G076050|HORVU7Hr1G114000|HORVU7Hr1G091860|HORVU2Hr1G002460|HORVU5Hr1G087780|HORVU6Hr1G003160
Plant-pathogen interaction	KEGG PATHWAY	ath04626	9	170	0.00532904	HORVU7Hr1G111630|HORVU5Hr1G118870|HORVU7Hr1G049340|HORVU1Hr1G068660|HORVU7Hr1G031330|HORVU7Hr1G033620|HORVU3Hr1G087600|HORVU2Hr1G007170|HORVU2Hr1G066680
Base excision repair	KEGG PATHWAY	ath03410	4	43	0.0258283	HORVU3Hr1G087420|HORVU1Hr1G089550|HORVU5Hr1G083000|HORVU1Hr1G0059802
Databases: KEGG PATHWAY
Statistical test method: hypergeometric test/Fisher's exact test
