# Supplementary material for: Combined QTL mapping and RNA-Seq profiling reveals candidate genes associated with cadmium tolerance in barley
Source: PLoS One. 2020 Apr 16;15(4):e0230820. doi: 10.1371/journal.pone.0230820 (PMC7182363; doi:10.1371/journal.pone.0230820)
Supplement: S10 Table — (XLSX) [file pone.0230820.s010.xlsx]

## Sheet: S10 Table
S10 Table. Complete list of identified variants between Rec and Dom.
Chra	Posb	Refc	Altd	Effect (sequence ontology)	Impact	GeneID	TraIDe	Coding	Protein
chr1H	42047	Dom: C	Rec: T	missense_variant	MODERATE	HORVU1Hr1G000010	HORVU1Hr1G000010.3	c.85C>T	p.Pro29Ser
chr1H	42047	Dom: C	Rec: T	missense_variant	MODERATE	HORVU1Hr1G000010	HORVU1Hr1G000010.4	c.85C>T	p.Pro29Ser
chr1H	42931	Rec: T	Dom: C	missense_variant	MODERATE	HORVU1Hr1G000010	HORVU1Hr1G000010.4	c.589T>C	p.Ser197Pro
chr1H	42931	Rec: T	Dom: C	missense_variant	MODERATE	HORVU1Hr1G000010	HORVU1Hr1G000010.7	c.304T>C	p.Ser102Pro
chr1H	44509	Dom: C	Rec: T	missense_variant	MODERATE	HORVU1Hr1G000010	HORVU1Hr1G000010.3	c.1160C>T	p.Thr387Met
chr1H	44509	Dom: C	Rec: T	missense_variant	MODERATE	HORVU1Hr1G000010	HORVU1Hr1G000010.1	c.419C>T	p.Thr140Met
chr1H	44509	Dom: C	Rec: T	missense_variant	MODERATE	HORVU1Hr1G000010	HORVU1Hr1G000010.2	c.902C>T	p.Thr301Met
chr1H	47344	Dom: C	Rec: T	missense_variant	MODERATE	HORVU1Hr1G000020	HORVU1Hr1G000020.4	c.22C>T	p.Pro8Ser
chr1H	47344	Dom: C	Rec: T	missense_variant	MODERATE	HORVU1Hr1G000020	HORVU1Hr1G000020.1	c.22C>T	p.Pro8Ser
chr1H	47344	Dom: C	Rec: T	missense_variant	MODERATE	HORVU1Hr1G000020	HORVU1Hr1G000020.2	c.22C>T	p.Pro8Ser
chr1H	47344	Dom: C	Rec: T	missense_variant	MODERATE	HORVU1Hr1G000020	HORVU1Hr1G000020.3	c.22C>T	p.Pro8Ser
chr1H	50138	Rec: A	Dom: G	missense_variant	MODERATE	HORVU1Hr1G000020	HORVU1Hr1G000020.4	c.1025A>G	p.Asn342Ser
chr1H	50138	Rec: A	Dom: G	missense_variant	MODERATE	HORVU1Hr1G000020	HORVU1Hr1G000020.1	c.1022A>G	p.Asn341Ser
chr1H	50138	Rec: A	Dom: G	missense_variant	MODERATE	HORVU1Hr1G000020	HORVU1Hr1G000020.2	c.1028A>G	p.Asn343Ser
chr1H	50138	Rec: A	Dom: G	missense_variant	MODERATE	HORVU1Hr1G000020	HORVU1Hr1G000020.5	c.206A>G	p.Asn69Ser
chr1H	50138	Rec: A	Dom: G	missense_variant	MODERATE	HORVU1Hr1G000020	HORVU1Hr1G000020.6	c.209A>G	p.Asn70Ser
chr1H	50138	Rec: A	Dom: G	missense_variant	MODERATE	HORVU1Hr1G000020	HORVU1Hr1G000020.7	c.212A>G	p.Asn71Ser
chr1H	50138	Rec: A	Dom: G	missense_variant	MODERATE	HORVU1Hr1G000020	HORVU1Hr1G000020.8	c.206A>G	p.Asn69Ser
chr1H	50138	Rec: A	Dom: G	missense_variant	MODERATE	HORVU1Hr1G000020	HORVU1Hr1G000020.9	c.206A>G	p.Asn69Ser
chr1H	50138	Rec: A	Dom: G	missense_variant	MODERATE	HORVU1Hr1G000020	HORVU1Hr1G000020.11	c.257A>G	p.Asn86Ser
chr1H	50440	Dom: G	Rec: A	missense_variant	MODERATE	HORVU1Hr1G000020	HORVU1Hr1G000020.4	c.1327G>A	p.Ala443Thr
chr1H	50440	Dom: G	Rec: A	missense_variant	MODERATE	HORVU1Hr1G000020	HORVU1Hr1G000020.1	c.1324G>A	p.Ala442Thr
chr1H	50440	Dom: G	Rec: A	missense_variant	MODERATE	HORVU1Hr1G000020	HORVU1Hr1G000020.8	c.508G>A	p.Ala170Thr
chr1H	50440	Dom: G	Rec: A	missense_variant	MODERATE	HORVU1Hr1G000020	HORVU1Hr1G000020.9	c.508G>A	p.Ala170Thr
chr1H	51895	Dom: G	Rec: A	missense_variant	MODERATE	HORVU1Hr1G000030	HORVU1Hr1G000030.2	c.389C>T	p.Ala130Val
chr1H	51895	Dom: G	Rec: A	missense_variant	MODERATE	HORVU1Hr1G000030	HORVU1Hr1G000030.3	c.389C>T	p.Ala130Val
chr1H	51895	Dom: G	Rec: A	missense_variant	MODERATE	HORVU1Hr1G000030	HORVU1Hr1G000030.4	c.389C>T	p.Ala130Val
chr1H	51926	Dom: C	Rec: T	missense_variant	MODERATE	HORVU1Hr1G000030	HORVU1Hr1G000030.2	c.358G>A	p.Gly120Ser
chr1H	51926	Dom: C	Rec: T	missense_variant	MODERATE	HORVU1Hr1G000030	HORVU1Hr1G000030.3	c.358G>A	p.Gly120Ser
chr1H	51926	Dom: C	Rec: T	missense_variant	MODERATE	HORVU1Hr1G000030	HORVU1Hr1G000030.4	c.358G>A	p.Gly120Ser
chr1H	52186	Dom: C	Rec: G	missense_variant	MODERATE	HORVU1Hr1G000030	HORVU1Hr1G000030.2	c.98G>C	p.Gly33Ala
chr1H	52186	Dom: C	Rec: G	missense_variant	MODERATE	HORVU1Hr1G000030	HORVU1Hr1G000030.3	c.98G>C	p.Gly33Ala
chr1H	52186	Dom: C	Rec: G	missense_variant	MODERATE	HORVU1Hr1G000030	HORVU1Hr1G000030.4	c.98G>C	p.Gly33Ala
chr1H	248411	Dom: G	Rec: A	missense_variant	MODERATE	HORVU1Hr1G000060	HORVU1Hr1G000060.13	c.514G>A	p.Gly172Arg
chr1H	248411	Dom: G	Rec: A	missense_variant	MODERATE	HORVU1Hr1G000060	HORVU1Hr1G000060.2	c.550G>A	p.Gly184Arg
chr1H	248411	Dom: G	Rec: A	missense_variant	MODERATE	HORVU1Hr1G000060	HORVU1Hr1G000060.4	c.460G>A	p.Gly154Arg
chr1H	248411	Dom: G	Rec: A	missense_variant	MODERATE	HORVU1Hr1G000060	HORVU1Hr1G000060.5	c.460G>A	p.Gly154Arg
chr1H	248411	Dom: G	Rec: A	missense_variant	MODERATE	HORVU1Hr1G000060	HORVU1Hr1G000060.6	c.535G>A	p.Gly179Arg
chr1H	248411	Dom: G	Rec: A	missense_variant	MODERATE	HORVU1Hr1G000060	HORVU1Hr1G000060.7	c.535G>A	p.Gly179Arg
chr1H	248411	Dom: G	Rec: A	missense_variant	MODERATE	HORVU1Hr1G000060	HORVU1Hr1G000060.8	c.439G>A	p.Gly147Arg
chr1H	248411	Dom: G	Rec: A	missense_variant	MODERATE	HORVU1Hr1G000060	HORVU1Hr1G000060.10	c.439G>A	p.Gly147Arg
chr1H	248411	Dom: G	Rec: A	missense_variant	MODERATE	HORVU1Hr1G000060	HORVU1Hr1G000060.11	c.439G>A	p.Gly147Arg
chr1H	248411	Dom: G	Rec: A	missense_variant	MODERATE	HORVU1Hr1G000060	HORVU1Hr1G000060.14	c.439G>A	p.Gly147Arg
chr1H	248411	Dom: G	Rec: A	missense_variant	MODERATE	HORVU1Hr1G000060	HORVU1Hr1G000060.15	c.436G>A	p.Gly146Arg
chr1H	248411	Dom: G	Rec: A	missense_variant	MODERATE	HORVU1Hr1G000060	HORVU1Hr1G000060.16	c.436G>A	p.Gly146Arg
chr1H	248411	Dom: G	Rec: A	missense_variant	MODERATE	HORVU1Hr1G000060	HORVU1Hr1G000060.17	c.436G>A	p.Gly146Arg
chr1H	248411	Dom: G	Rec: A	missense_variant	MODERATE	HORVU1Hr1G000060	HORVU1Hr1G000060.19	c.430G>A	p.Gly144Arg
chr1H	248411	Dom: G	Rec: A	missense_variant	MODERATE	HORVU1Hr1G000060	HORVU1Hr1G000060.20	c.424G>A	p.Gly142Arg
chr1H	248411	Dom: G	Rec: A	missense_variant	MODERATE	HORVU1Hr1G000060	HORVU1Hr1G000060.21	c.421G>A	p.Gly141Arg
chr1H	248411	Dom: G	Rec: A	missense_variant	MODERATE	HORVU1Hr1G000060	HORVU1Hr1G000060.22	c.496G>A	p.Gly166Arg
chr1H	248411	Dom: G	Rec: A	missense_variant	MODERATE	HORVU1Hr1G000060	HORVU1Hr1G000060.23	c.421G>A	p.Gly141Arg
chr1H	248411	Dom: G	Rec: A	missense_variant	MODERATE	HORVU1Hr1G000060	HORVU1Hr1G000060.24	c.418G>A	p.Gly140Arg
chr1H	248411	Dom: G	Rec: A	missense_variant	MODERATE	HORVU1Hr1G000060	HORVU1Hr1G000060.25	c.274G>A	p.Gly92Arg
chr1H	248411	Dom: G	Rec: A	missense_variant	MODERATE	HORVU1Hr1G000060	HORVU1Hr1G000060.27	c.409G>A	p.Gly137Arg
chr1H	248411	Dom: G	Rec: A	missense_variant	MODERATE	HORVU1Hr1G000060	HORVU1Hr1G000060.28	c.352G>A	p.Gly118Arg
chr1H	248411	Dom: G	Rec: A	missense_variant	MODERATE	HORVU1Hr1G000060	HORVU1Hr1G000060.29	c.304G>A	p.Gly102Arg
chr1H	249859	Rec: A	Dom: G	missense_variant	MODERATE	HORVU1Hr1G000060	HORVU1Hr1G000060.34	c.29A>G	p.Tyr10Cys
chr1H	251415	Rec: A	Dom: T	stop_gained	HIGH	HORVU1Hr1G000060	HORVU1Hr1G000060.31	c.574A>T	p.Lys192*
chr1H	251415	Rec: A	Dom: T	missense_variant	MODERATE	HORVU1Hr1G000060	HORVU1Hr1G000060.13	c.1526A>T	p.Gln509Leu
chr1H	251415	Rec: A	Dom: T	missense_variant	MODERATE	HORVU1Hr1G000060	HORVU1Hr1G000060.1	c.578A>T	p.Gln193Leu
chr1H	251415	Rec: A	Dom: T	missense_variant	MODERATE	HORVU1Hr1G000060	HORVU1Hr1G000060.3	c.578A>T	p.Gln193Leu
chr1H	251415	Rec: A	Dom: T	missense_variant	MODERATE	HORVU1Hr1G000060	HORVU1Hr1G000060.4	c.1472A>T	p.Gln491Leu
chr1H	251415	Rec: A	Dom: T	missense_variant	MODERATE	HORVU1Hr1G000060	HORVU1Hr1G000060.5	c.1472A>T	p.Gln491Leu
chr1H	251415	Rec: A	Dom: T	missense_variant	MODERATE	HORVU1Hr1G000060	HORVU1Hr1G000060.7	c.1547A>T	p.Gln516Leu
chr1H	251415	Rec: A	Dom: T	missense_variant	MODERATE	HORVU1Hr1G000060	HORVU1Hr1G000060.8	c.1451A>T	p.Gln484Leu
chr1H	251415	Rec: A	Dom: T	missense_variant	MODERATE	HORVU1Hr1G000060	HORVU1Hr1G000060.9	c.578A>T	p.Gln193Leu
chr1H	251415	Rec: A	Dom: T	missense_variant	MODERATE	HORVU1Hr1G000060	HORVU1Hr1G000060.11	c.1451A>T	p.Gln484Leu
chr1H	251415	Rec: A	Dom: T	missense_variant	MODERATE	HORVU1Hr1G000060	HORVU1Hr1G000060.12	c.578A>T	p.Gln193Leu
chr1H	251415	Rec: A	Dom: T	missense_variant	MODERATE	HORVU1Hr1G000060	HORVU1Hr1G000060.15	c.1448A>T	p.Gln483Leu
chr1H	251415	Rec: A	Dom: T	missense_variant	MODERATE	HORVU1Hr1G000060	HORVU1Hr1G000060.17	c.1448A>T	p.Gln483Leu
chr1H	251415	Rec: A	Dom: T	missense_variant	MODERATE	HORVU1Hr1G000060	HORVU1Hr1G000060.18	c.587A>T	p.Gln196Leu
chr1H	251415	Rec: A	Dom: T	missense_variant	MODERATE	HORVU1Hr1G000060	HORVU1Hr1G000060.19	c.1442A>T	p.Gln481Leu
chr1H	251415	Rec: A	Dom: T	missense_variant	MODERATE	HORVU1Hr1G000060	HORVU1Hr1G000060.21	c.1433A>T	p.Gln478Leu
chr1H	251415	Rec: A	Dom: T	missense_variant	MODERATE	HORVU1Hr1G000060	HORVU1Hr1G000060.25	c.1286A>T	p.Gln429Leu
chr1H	251415	Rec: A	Dom: T	missense_variant	MODERATE	HORVU1Hr1G000060	HORVU1Hr1G000060.27	c.1421A>T	p.Gln474Leu
chr1H	251415	Rec: A	Dom: T	missense_variant	MODERATE	HORVU1Hr1G000060	HORVU1Hr1G000060.29	c.1316A>T	p.Gln439Leu
chr1H	251415	Rec: A	Dom: T	missense_variant	MODERATE	HORVU1Hr1G000060	HORVU1Hr1G000060.30	c.950A>T	p.Gln317Leu
chr1H	251415	Rec: A	Dom: T	missense_variant	MODERATE	HORVU1Hr1G000060	HORVU1Hr1G000060.32	c.578A>T	p.Gln193Leu
chr1H	251415	Rec: A	Dom: T	missense_variant	MODERATE	HORVU1Hr1G000060	HORVU1Hr1G000060.33	c.569A>T	p.Gln190Leu
chr1H	251415	Rec: A	Dom: T	missense_variant	MODERATE	HORVU1Hr1G000060	HORVU1Hr1G000060.37	c.353A>T	p.Gln118Leu
chr1H	251488	Dom: G	Rec: A	missense_variant	MODERATE	HORVU1Hr1G000060	HORVU1Hr1G000060.31	c.647G>A	p.Arg216Lys
chr1H	251510	Rec: A	Dom: G	missense_variant	MODERATE	HORVU1Hr1G000060	HORVU1Hr1G000060.13	c.1621A>G	p.Asn541Asp
chr1H	251510	Rec: A	Dom: G	missense_variant	MODERATE	HORVU1Hr1G000060	HORVU1Hr1G000060.1	c.673A>G	p.Asn225Asp
chr1H	251510	Rec: A	Dom: G	missense_variant	MODERATE	HORVU1Hr1G000060	HORVU1Hr1G000060.3	c.673A>G	p.Asn225Asp
chr1H	251510	Rec: A	Dom: G	missense_variant	MODERATE	HORVU1Hr1G000060	HORVU1Hr1G000060.4	c.1567A>G	p.Asn523Asp
chr1H	251510	Rec: A	Dom: G	missense_variant	MODERATE	HORVU1Hr1G000060	HORVU1Hr1G000060.5	c.1567A>G	p.Asn523Asp
chr1H	251510	Rec: A	Dom: G	missense_variant	MODERATE	HORVU1Hr1G000060	HORVU1Hr1G000060.7	c.1642A>G	p.Asn548Asp
chr1H	251510	Rec: A	Dom: G	missense_variant	MODERATE	HORVU1Hr1G000060	HORVU1Hr1G000060.8	c.1546A>G	p.Asn516Asp
chr1H	251510	Rec: A	Dom: G	missense_variant	MODERATE	HORVU1Hr1G000060	HORVU1Hr1G000060.9	c.673A>G	p.Asn225Asp
chr1H	251510	Rec: A	Dom: G	missense_variant	MODERATE	HORVU1Hr1G000060	HORVU1Hr1G000060.11	c.1546A>G	p.Asn516Asp
chr1H	251510	Rec: A	Dom: G	missense_variant	MODERATE	HORVU1Hr1G000060	HORVU1Hr1G000060.12	c.673A>G	p.Asn225Asp
chr1H	251510	Rec: A	Dom: G	missense_variant	MODERATE	HORVU1Hr1G000060	HORVU1Hr1G000060.15	c.1543A>G	p.Asn515Asp
chr1H	251510	Rec: A	Dom: G	missense_variant	MODERATE	HORVU1Hr1G000060	HORVU1Hr1G000060.17	c.1543A>G	p.Asn515Asp
chr1H	251510	Rec: A	Dom: G	missense_variant	MODERATE	HORVU1Hr1G000060	HORVU1Hr1G000060.18	c.682A>G	p.Asn228Asp
chr1H	251510	Rec: A	Dom: G	missense_variant	MODERATE	HORVU1Hr1G000060	HORVU1Hr1G000060.19	c.1537A>G	p.Asn513Asp
chr1H	251510	Rec: A	Dom: G	missense_variant	MODERATE	HORVU1Hr1G000060	HORVU1Hr1G000060.21	c.1528A>G	p.Asn510Asp
chr1H	251510	Rec: A	Dom: G	missense_variant	MODERATE	HORVU1Hr1G000060	HORVU1Hr1G000060.25	c.1381A>G	p.Asn461Asp
chr1H	251510	Rec: A	Dom: G	missense_variant	MODERATE	HORVU1Hr1G000060	HORVU1Hr1G000060.27	c.1516A>G	p.Asn506Asp
chr1H	251510	Rec: A	Dom: G	missense_variant	MODERATE	HORVU1Hr1G000060	HORVU1Hr1G000060.29	c.1411A>G	p.Asn471Asp
chr1H	251510	Rec: A	Dom: G	missense_variant	MODERATE	HORVU1Hr1G000060	HORVU1Hr1G000060.30	c.1045A>G	p.Asn349Asp
chr1H	251510	Rec: A	Dom: G	missense_variant	MODERATE	HORVU1Hr1G000060	HORVU1Hr1G000060.32	c.673A>G	p.Asn225Asp
chr1H	251510	Rec: A	Dom: G	missense_variant	MODERATE	HORVU1Hr1G000060	HORVU1Hr1G000060.33	c.664A>G	p.Asn222Asp
chr1H	251510	Rec: A	Dom: G	missense_variant	MODERATE	HORVU1Hr1G000060	HORVU1Hr1G000060.37	c.448A>G	p.Asn150Asp
chr1H	268453	Dom: A	Rec: G	missense_variant	MODERATE	HORVU1Hr1G000090	HORVU1Hr1G000090.3	c.265A>G	p.Thr89Ala
chr1H	268453	Dom: A	Rec: G	missense_variant	MODERATE	HORVU1Hr1G000090	HORVU1Hr1G000090.1	c.265A>G	p.Thr89Ala
chr1H	268453	Dom: A	Rec: G	missense_variant	MODERATE	HORVU1Hr1G000090	HORVU1Hr1G000090.2	c.265A>G	p.Thr89Ala
chr1H	268453	Dom: A	Rec: G	missense_variant	MODERATE	HORVU1Hr1G000090	HORVU1Hr1G000090.4	c.265A>G	p.Thr89Ala
chr1H	268453	Dom: A	Rec: G	missense_variant	MODERATE	HORVU1Hr1G000090	HORVU1Hr1G000090.5	c.265A>G	p.Thr89Ala
chr1H	268453	Dom: A	Rec: G	missense_variant	MODERATE	HORVU1Hr1G000090	HORVU1Hr1G000090.6	c.130A>G	p.Thr44Ala
chr1H	269732	Dom: T	Rec: C	stop_lost	HIGH	HORVU1Hr1G000090	HORVU1Hr1G000090.1	c.1258T>C	p.Ter420Glnext*?
chr1H	269837	Dom: T	Rec: C	stop_lost	HIGH	HORVU1Hr1G000090	HORVU1Hr1G000090.9	c.799T>C	p.Ter267Argext*?
chr1H	269837	Dom: T	Rec: C	missense_variant	MODERATE	HORVU1Hr1G000090	HORVU1Hr1G000090.2	c.1286T>C	p.Leu429Pro
chr1H	270555	Rec: C	Dom: T	missense_variant	MODERATE	HORVU1Hr1G000090	HORVU1Hr1G000090.3	c.1658C>T	p.Pro553Leu
chr1H	270555	Rec: C	Dom: T	missense_variant	MODERATE	HORVU1Hr1G000090	HORVU1Hr1G000090.5	c.1562C>T	p.Pro521Leu
chr1H	270555	Rec: C	Dom: T	missense_variant	MODERATE	HORVU1Hr1G000090	HORVU1Hr1G000090.6	c.1421C>T	p.Pro474Leu
chr1H	270555	Rec: C	Dom: T	missense_variant	MODERATE	HORVU1Hr1G000090	HORVU1Hr1G000090.10	c.749C>T	p.Pro250Leu
chr1H	274113	Rec: A	Dom: G	missense_variant	MODERATE	HORVU1Hr1G000110	HORVU1Hr1G000110.2	c.823T>C	p.Ser275Pro
chr1H	274113	Rec: A	Dom: G	missense_variant	MODERATE	HORVU1Hr1G000110	HORVU1Hr1G000110.1	c.475T>C	p.Ser159Pro
chr1H	274113	Rec: A	Dom: G	missense_variant	MODERATE	HORVU1Hr1G000110	HORVU1Hr1G000110.4	c.487T>C	p.Ser163Pro
chr1H	274464	Rec: C	Dom: T	missense_variant	MODERATE	HORVU1Hr1G000110	HORVU1Hr1G000110.2	c.565G>A	p.Val189Ile
chr1H	274464	Rec: C	Dom: T	missense_variant	MODERATE	HORVU1Hr1G000110	HORVU1Hr1G000110.1	c.217G>A	p.Val73Ile
chr1H	274464	Rec: C	Dom: T	missense_variant	MODERATE	HORVU1Hr1G000110	HORVU1Hr1G000110.4	c.229G>A	p.Val77Ile
chr1H	277628	Rec: G	Dom: C	missense_variant	MODERATE	HORVU1Hr1G000120	HORVU1Hr1G000120.1	c.1533C>G	p.Asp511Glu
chr1H	277628	Rec: G	Dom: C	missense_variant	MODERATE	HORVU1Hr1G000120	HORVU1Hr1G000120.2	c.1227C>G	p.Asp409Glu
chr1H	277628	Rec: G	Dom: C	missense_variant	MODERATE	HORVU1Hr1G000120	HORVU1Hr1G000120.3	c.1302C>G	p.Asp434Glu
chr1H	277628	Rec: G	Dom: C	missense_variant	MODERATE	HORVU1Hr1G000120	HORVU1Hr1G000120.4	c.1227C>G	p.Asp409Glu
chr1H	277628	Rec: G	Dom: C	missense_variant	MODERATE	HORVU1Hr1G000120	HORVU1Hr1G000120.5	c.1041C>G	p.Asp347Glu
chr1H	277628	Rec: G	Dom: C	missense_variant	MODERATE	HORVU1Hr1G000120	HORVU1Hr1G000120.6	c.981C>G	p.Asp327Glu
chr1H	277857	Dom: G	Rec: A	missense_variant	MODERATE	HORVU1Hr1G000120	HORVU1Hr1G000120.1	c.1304C>T	p.Thr435Met
chr1H	277857	Dom: G	Rec: A	missense_variant	MODERATE	HORVU1Hr1G000120	HORVU1Hr1G000120.2	c.998C>T	p.Thr333Met
chr1H	277857	Dom: G	Rec: A	missense_variant	MODERATE	HORVU1Hr1G000120	HORVU1Hr1G000120.3	c.1073C>T	p.Thr358Met
chr1H	277857	Dom: G	Rec: A	missense_variant	MODERATE	HORVU1Hr1G000120	HORVU1Hr1G000120.4	c.998C>T	p.Thr333Met
chr1H	277857	Dom: G	Rec: A	missense_variant	MODERATE	HORVU1Hr1G000120	HORVU1Hr1G000120.5	c.812C>T	p.Thr271Met
chr1H	277857	Dom: G	Rec: A	missense_variant	MODERATE	HORVU1Hr1G000120	HORVU1Hr1G000120.6	c.752C>T	p.Thr251Met
chr1H	278695	Dom: C	Rec: T	missense_variant	MODERATE	HORVU1Hr1G000120	HORVU1Hr1G000120.1	c.571G>A	p.Ala191Thr
chr1H	278695	Dom: C	Rec: T	missense_variant	MODERATE	HORVU1Hr1G000120	HORVU1Hr1G000120.2	c.265G>A	p.Ala89Thr
chr1H	278695	Dom: C	Rec: T	missense_variant	MODERATE	HORVU1Hr1G000120	HORVU1Hr1G000120.3	c.340G>A	p.Ala114Thr
chr1H	278695	Dom: C	Rec: T	missense_variant	MODERATE	HORVU1Hr1G000120	HORVU1Hr1G000120.4	c.265G>A	p.Ala89Thr
chr1H	278695	Dom: C	Rec: T	missense_variant	MODERATE	HORVU1Hr1G000120	HORVU1Hr1G000120.5	c.79G>A	p.Ala27Thr
chr1H	278695	Dom: C	Rec: T	missense_variant	MODERATE	HORVU1Hr1G000120	HORVU1Hr1G000120.6	c.19G>A	p.Ala7Thr
chr1H	278695	Dom: C	Rec: T	missense_variant	MODERATE	HORVU1Hr1G000120	HORVU1Hr1G000120.7	c.571G>A	p.Ala191Thr
chr1H	278695	Dom: C	Rec: T	missense_variant	MODERATE	HORVU1Hr1G000120	HORVU1Hr1G000120.8	c.265G>A	p.Ala89Thr
chr1H	278852	Dom: C	Rec: T	missense_variant	MODERATE	HORVU1Hr1G000120	HORVU1Hr1G000120.5	c.16G>A	p.Glu6Lys
chr1H	281927	Dom: C	Rec: T	missense_variant	MODERATE	HORVU1Hr1G000120	HORVU1Hr1G000120.1	c.280G>A	p.Val94Ile
chr1H	281927	Dom: C	Rec: T	missense_variant	MODERATE	HORVU1Hr1G000120	HORVU1Hr1G000120.3	c.49G>A	p.Val17Ile
chr1H	281927	Dom: C	Rec: T	missense_variant	MODERATE	HORVU1Hr1G000120	HORVU1Hr1G000120.7	c.280G>A	p.Val94Ile
chr1H	282058	Rec: C	Dom: T	missense_variant	MODERATE	HORVU1Hr1G000120	HORVU1Hr1G000120.1	c.149G>A	p.Gly50Asp
chr1H	282058	Rec: C	Dom: T	missense_variant	MODERATE	HORVU1Hr1G000120	HORVU1Hr1G000120.7	c.149G>A	p.Gly50Asp
chr1H	292546	Rec: A	Dom: T	missense_variant	MODERATE	HORVU1Hr1G000140	HORVU1Hr1G000140.5	c.1837T>A	p.Ser613Thr
chr1H	292546	Rec: A	Dom: T	missense_variant	MODERATE	HORVU1Hr1G000140	HORVU1Hr1G000140.1	c.1792T>A	p.Ser598Thr
chr1H	292546	Rec: A	Dom: T	missense_variant	MODERATE	HORVU1Hr1G000140	HORVU1Hr1G000140.2	c.1237T>A	p.Ser413Thr
chr1H	292546	Rec: A	Dom: T	missense_variant	MODERATE	HORVU1Hr1G000140	HORVU1Hr1G000140.3	c.1594T>A	p.Ser532Thr
chr1H	292546	Rec: A	Dom: T	missense_variant	MODERATE	HORVU1Hr1G000140	HORVU1Hr1G000140.4	c.1630T>A	p.Ser544Thr
chr1H	292546	Rec: A	Dom: T	missense_variant	MODERATE	HORVU1Hr1G000140	HORVU1Hr1G000140.6	c.1336T>A	p.Ser446Thr
chr1H	294754	Rec: GCC	Dom: GCCCC	frameshift_variant	HIGH	HORVU1Hr1G000140	HORVU1Hr1G000140.5	c.6_7insGG	p.Gly4fs
chr1H	294754	Rec: GCC	Dom: GCCCC	frameshift_variant	HIGH	HORVU1Hr1G000140	HORVU1Hr1G000140.1	c.12_13insGG	p.Gly6fs
chr1H	294754	Rec: GCC	Dom: GCCCC	frameshift_variant	HIGH	HORVU1Hr1G000140	HORVU1Hr1G000140.2	c.12_13insGG	p.Gly6fs
chr1H	944189	Rec: C	Dom: G	missense_variant	MODERATE	HORVU1Hr1G000270	HORVU1Hr1G000270.2	c.101C>G	p.Pro34Arg
chr1H	944189	Rec: C	Dom: G	missense_variant	MODERATE	HORVU1Hr1G000270	HORVU1Hr1G000270.3	c.95C>G	p.Pro32Arg
chr1H	944255	Dom: G	Rec: T	missense_variant	MODERATE	HORVU1Hr1G000270	HORVU1Hr1G000270.2	c.167G>T	p.Arg56Leu
chr1H	944255	Dom: G	Rec: T	missense_variant	MODERATE	HORVU1Hr1G000270	HORVU1Hr1G000270.3	c.161G>T	p.Arg54Leu
chr1H	944255	Dom: G	Rec: T	missense_variant	MODERATE	HORVU1Hr1G000270	HORVU1Hr1G000270.5	c.49G>T	p.Ala17Ser
chr1H	944258	Dom: C	Rec: A	missense_variant	MODERATE	HORVU1Hr1G000270	HORVU1Hr1G000270.2	c.170C>A	p.Ala57Asp
chr1H	944258	Dom: C	Rec: A	missense_variant	MODERATE	HORVU1Hr1G000270	HORVU1Hr1G000270.3	c.164C>A	p.Ala55Asp
chr1H	944258	Dom: C	Rec: A	missense_variant	MODERATE	HORVU1Hr1G000270	HORVU1Hr1G000270.5	c.52C>A	p.Pro18Thr
chr1H	944603	Rec: A	Dom: G	missense_variant	MODERATE	HORVU1Hr1G000270	HORVU1Hr1G000270.1	c.461A>G	p.Lys154Arg
chr1H	944603	Rec: A	Dom: G	missense_variant	MODERATE	HORVU1Hr1G000270	HORVU1Hr1G000270.2	c.430A>G	p.Ser144Gly
chr1H	944603	Rec: A	Dom: G	missense_variant	MODERATE	HORVU1Hr1G000270	HORVU1Hr1G000270.3	c.454A>G	p.Ser152Gly
chr1H	944603	Rec: A	Dom: G	missense_variant	MODERATE	HORVU1Hr1G000270	HORVU1Hr1G000270.4	c.124A>G	p.Ser42Gly
chr1H	944603	Rec: A	Dom: G	missense_variant	MODERATE	HORVU1Hr1G000270	HORVU1Hr1G000270.5	c.397A>G	p.Ser133Gly
chr1H	944603	Rec: A	Dom: G	missense_variant	MODERATE	HORVU1Hr1G000270	HORVU1Hr1G000270.6	c.269A>G	p.Lys90Arg
chr1H	944603	Rec: A	Dom: G	missense_variant	MODERATE	HORVU1Hr1G000270	HORVU1Hr1G000270.7	c.269A>G	p.Lys90Arg
chr1H	944603	Rec: A	Dom: G	missense_variant	MODERATE	HORVU1Hr1G000270	HORVU1Hr1G000270.8	c.257A>G	p.Lys86Arg
chr1H	944603	Rec: A	Dom: G	missense_variant	MODERATE	HORVU1Hr1G000270	HORVU1Hr1G000270.9	c.239A>G	p.Lys80Arg
chr1H	944603	Rec: A	Dom: G	missense_variant	MODERATE	HORVU1Hr1G000270	HORVU1Hr1G000270.10	c.212A>G	p.Lys71Arg
chr1H	944603	Rec: A	Dom: G	missense_variant	MODERATE	HORVU1Hr1G000270	HORVU1Hr1G000270.11	c.182A>G	p.Lys61Arg
chr1H	1274452	Dom: C	Rec: T	missense_variant	MODERATE	HORVU1Hr1G000430	HORVU1Hr1G000430.4	c.749G>A	p.Ser250Asn
chr1H	1274452	Dom: C	Rec: T	missense_variant	MODERATE	HORVU1Hr1G000430	HORVU1Hr1G000430.2	c.101G>A	p.Ser34Asn
chr1H	1274452	Dom: C	Rec: T	missense_variant	MODERATE	HORVU1Hr1G000430	HORVU1Hr1G000430.3	c.584G>A	p.Ser195Asn
chr1H	1274452	Dom: C	Rec: T	missense_variant	MODERATE	HORVU1Hr1G000430	HORVU1Hr1G000430.6	c.101G>A	p.Ser34Asn
chr1H	1274452	Dom: C	Rec: T	missense_variant	MODERATE	HORVU1Hr1G000430	HORVU1Hr1G000430.8	c.101G>A	p.Ser34Asn
chr1H	1274452	Dom: C	Rec: T	missense_variant	MODERATE	HORVU1Hr1G000430	HORVU1Hr1G000430.9	c.617G>A	p.Ser206Asn
chr1H	1275472	Rec: C	Dom: T	missense_variant	MODERATE	HORVU1Hr1G000430	HORVU1Hr1G000430.5	c.316G>A	p.Gly106Ser
chr1H	1275593	Rec: C	Dom: G	stop_lost	HIGH	HORVU1Hr1G000430	HORVU1Hr1G000430.7	c.318G>C	p.Ter106Tyrext*?
chr1H	1275625	Rec: T	Dom: C	missense_variant	MODERATE	HORVU1Hr1G000430	HORVU1Hr1G000430.4	c.280A>G	p.Ile94Val
chr1H	1275625	Rec: T	Dom: C	missense_variant	MODERATE	HORVU1Hr1G000430	HORVU1Hr1G000430.3	c.115A>G	p.Ile39Val
chr1H	1275625	Rec: T	Dom: C	missense_variant	MODERATE	HORVU1Hr1G000430	HORVU1Hr1G000430.5	c.253A>G	p.Ile85Val
chr1H	1275625	Rec: T	Dom: C	missense_variant	MODERATE	HORVU1Hr1G000430	HORVU1Hr1G000430.7	c.286A>G	p.Ile96Val
chr1H	1275625	Rec: T	Dom: C	missense_variant	MODERATE	HORVU1Hr1G000430	HORVU1Hr1G000430.9	c.148A>G	p.Ile50Val
chr1H	1275951	Dom: C	Rec: T	missense_variant	MODERATE	HORVU1Hr1G000430	HORVU1Hr1G000430.9	c.47G>A	p.Arg16Gln
chr1H	1275957	Dom: C	Rec: G	missense_variant	MODERATE	HORVU1Hr1G000430	HORVU1Hr1G000430.9	c.41G>C	p.Arg14Pro
chr1H	1276046	Dom: G	Rec: C	missense_variant	MODERATE	HORVU1Hr1G000430	HORVU1Hr1G000430.4	c.85C>G	p.Leu29Val
chr1H	1276046	Dom: G	Rec: C	missense_variant	MODERATE	HORVU1Hr1G000430	HORVU1Hr1G000430.5	c.58C>G	p.Leu20Val
chr1H	1276046	Dom: G	Rec: C	missense_variant	MODERATE	HORVU1Hr1G000430	HORVU1Hr1G000430.7	c.91C>G	p.Leu31Val
chr1H	1311635	Dom: G	Rec: T	missense_variant	MODERATE	HORVU1Hr1G000450	HORVU1Hr1G000450.1	c.265G>T	p.Ala89Ser
chr1H	1311635	Dom: G	Rec: T	missense_variant	MODERATE	HORVU1Hr1G000450	HORVU1Hr1G000450.2	c.265G>T	p.Ala89Ser
chr1H	1311635	Dom: G	Rec: T	missense_variant	MODERATE	HORVU1Hr1G000450	HORVU1Hr1G000450.3	c.262G>T	p.Ala88Ser
chr1H	1311635	Dom: G	Rec: T	missense_variant	MODERATE	HORVU1Hr1G000450	HORVU1Hr1G000450.4	c.226G>T	p.Ala76Ser
chr1H	1420633	Rec: G	Dom: A	missense_variant	MODERATE	HORVU1Hr1G000520	HORVU1Hr1G000520.5	c.1387G>A	p.Asp463Asn
chr1H	1420633	Rec: G	Dom: A	missense_variant	MODERATE	HORVU1Hr1G000520	HORVU1Hr1G000520.1	c.1579G>A	p.Asp527Asn
chr1H	1420633	Rec: G	Dom: A	missense_variant	MODERATE	HORVU1Hr1G000520	HORVU1Hr1G000520.6	c.433G>A	p.Asp145Asn
chr1H	1420633	Rec: G	Dom: A	missense_variant	MODERATE	HORVU1Hr1G000520	HORVU1Hr1G000520.8	c.1303G>A	p.Asp435Asn
chr1H	1420633	Rec: G	Dom: A	missense_variant	MODERATE	HORVU1Hr1G000520	HORVU1Hr1G000520.9	c.1189G>A	p.Asp397Asn
chr1H	1421022	Rec: A	Dom: G	missense_variant	MODERATE	HORVU1Hr1G000520	HORVU1Hr1G000520.5	c.1685A>G	p.Glu562Gly
chr1H	1421022	Rec: A	Dom: G	missense_variant	MODERATE	HORVU1Hr1G000520	HORVU1Hr1G000520.1	c.1877A>G	p.Glu626Gly
chr1H	1421022	Rec: A	Dom: G	missense_variant	MODERATE	HORVU1Hr1G000520	HORVU1Hr1G000520.6	c.731A>G	p.Glu244Gly
chr1H	1421022	Rec: A	Dom: G	missense_variant	MODERATE	HORVU1Hr1G000520	HORVU1Hr1G000520.8	c.1601A>G	p.Glu534Gly
chr1H	1421022	Rec: A	Dom: G	missense_variant	MODERATE	HORVU1Hr1G000520	HORVU1Hr1G000520.9	c.1487A>G	p.Glu496Gly
chr1H	1421034	Dom: C	Rec: G	missense_variant	MODERATE	HORVU1Hr1G000520	HORVU1Hr1G000520.5	c.1697C>G	p.Ala566Gly
chr1H	1421034	Dom: C	Rec: G	missense_variant	MODERATE	HORVU1Hr1G000520	HORVU1Hr1G000520.1	c.1889C>G	p.Ala630Gly
chr1H	1421034	Dom: C	Rec: G	missense_variant	MODERATE	HORVU1Hr1G000520	HORVU1Hr1G000520.6	c.743C>G	p.Ala248Gly
chr1H	1421034	Dom: C	Rec: G	missense_variant	MODERATE	HORVU1Hr1G000520	HORVU1Hr1G000520.8	c.1613C>G	p.Ala538Gly
chr1H	1421034	Dom: C	Rec: G	missense_variant	MODERATE	HORVU1Hr1G000520	HORVU1Hr1G000520.9	c.1499C>G	p.Ala500Gly
chr1H	1421632	Rec: G	Dom: A	missense_variant&splice_region_variant	MODERATE	HORVU1Hr1G000520	HORVU1Hr1G000520.5	c.1999G>A	p.Ala667Thr
chr1H	1421632	Rec: G	Dom: A	missense_variant&splice_region_variant	MODERATE	HORVU1Hr1G000520	HORVU1Hr1G000520.6	c.1045G>A	p.Ala349Thr
chr1H	1421632	Rec: G	Dom: A	missense_variant&splice_region_variant	MODERATE	HORVU1Hr1G000520	HORVU1Hr1G000520.8	c.1915G>A	p.Ala639Thr
chr1H	1421632	Rec: G	Dom: A	missense_variant&splice_region_variant	MODERATE	HORVU1Hr1G000520	HORVU1Hr1G000520.9	c.1801G>A	p.Ala601Thr
chr1H	1544558	Dom: A	Rec: G	missense_variant	MODERATE	HORVU1Hr1G000590	HORVU1Hr1G000590.2	c.611A>G	p.Asn204Ser
chr1H	1544558	Dom: A	Rec: G	missense_variant	MODERATE	HORVU1Hr1G000590	HORVU1Hr1G000590.3	c.161A>G	p.Asn54Ser
chr1H	1544617	Rec: T	Dom: A	missense_variant	MODERATE	HORVU1Hr1G000590	HORVU1Hr1G000590.2	c.670T>A	p.Ser224Thr
chr1H	1544617	Rec: T	Dom: A	missense_variant	MODERATE	HORVU1Hr1G000590	HORVU1Hr1G000590.3	c.220T>A	p.Ser74Thr
chr1H	1548727	Rec: G	Dom: T	missense_variant	MODERATE	HORVU1Hr1G000600	HORVU1Hr1G000600.5	c.49C>A	p.His17Asn
chr1H	1548727	Rec: G	Dom: T	missense_variant	MODERATE	HORVU1Hr1G000600	HORVU1Hr1G000600.6	c.37C>A	p.His13Asn
chr1H	1564146	Rec: G	Dom: A	missense_variant	MODERATE	HORVU1Hr1G000620	HORVU1Hr1G000620.2	c.806C>T	p.Ala269Val
chr1H	1564146	Rec: G	Dom: A	missense_variant	MODERATE	HORVU1Hr1G000620	HORVU1Hr1G000620.1	c.665C>T	p.Ala222Val
chr1H	1564146	Rec: G	Dom: A	missense_variant	MODERATE	HORVU1Hr1G000620	HORVU1Hr1G000620.3	c.728C>T	p.Ala243Val
chr1H	1564146	Rec: G	Dom: A	missense_variant	MODERATE	HORVU1Hr1G000620	HORVU1Hr1G000620.4	c.95C>T	p.Ala32Val
chr1H	1564146	Rec: G	Dom: A	missense_variant	MODERATE	HORVU1Hr1G000620	HORVU1Hr1G000620.5	c.95C>T	p.Ala32Val
chr1H	1564146	Rec: G	Dom: A	missense_variant	MODERATE	HORVU1Hr1G000620	HORVU1Hr1G000620.6	c.95C>T	p.Ala32Val
chr1H	1564146	Rec: G	Dom: A	missense_variant	MODERATE	HORVU1Hr1G000620	HORVU1Hr1G000620.7	c.275C>T	p.Ala92Val
chr1H	1564146	Rec: G	Dom: A	missense_variant	MODERATE	HORVU1Hr1G000620	HORVU1Hr1G000620.8	c.95C>T	p.Ala32Val
chr1H	1564146	Rec: G	Dom: A	missense_variant	MODERATE	HORVU1Hr1G000620	HORVU1Hr1G000620.10	c.665C>T	p.Ala222Val
chr1H	1564146	Rec: G	Dom: A	missense_variant	MODERATE	HORVU1Hr1G000620	HORVU1Hr1G000620.11	c.509C>T	p.Ala170Val
chr1H	1922614	Rec: C	Dom: T	missense_variant	MODERATE	HORVU1Hr1G000720	HORVU1Hr1G000720.6	c.176C>T	p.Thr59Met
chr1H	1922614	Rec: C	Dom: T	missense_variant	MODERATE	HORVU1Hr1G000720	HORVU1Hr1G000720.1	c.92C>T	p.Thr31Met
chr1H	1922614	Rec: C	Dom: T	missense_variant	MODERATE	HORVU1Hr1G000720	HORVU1Hr1G000720.2	c.92C>T	p.Thr31Met
chr1H	1922614	Rec: C	Dom: T	missense_variant	MODERATE	HORVU1Hr1G000720	HORVU1Hr1G000720.3	c.92C>T	p.Thr31Met
chr1H	1922614	Rec: C	Dom: T	missense_variant	MODERATE	HORVU1Hr1G000720	HORVU1Hr1G000720.4	c.92C>T	p.Thr31Met
chr1H	1922614	Rec: C	Dom: T	missense_variant	MODERATE	HORVU1Hr1G000720	HORVU1Hr1G000720.5	c.92C>T	p.Thr31Met
chr1H	1922614	Rec: C	Dom: T	missense_variant	MODERATE	HORVU1Hr1G000720	HORVU1Hr1G000720.7	c.143C>T	p.Thr48Met
chr1H	1922614	Rec: C	Dom: T	missense_variant	MODERATE	HORVU1Hr1G000720	HORVU1Hr1G000720.8	c.143C>T	p.Thr48Met
chr1H	1922614	Rec: C	Dom: T	missense_variant	MODERATE	HORVU1Hr1G000720	HORVU1Hr1G000720.9	c.143C>T	p.Thr48Met
chr1H	1922614	Rec: C	Dom: T	missense_variant	MODERATE	HORVU1Hr1G000720	HORVU1Hr1G000720.10	c.140C>T	p.Thr47Met
chr1H	1922614	Rec: C	Dom: T	missense_variant	MODERATE	HORVU1Hr1G000720	HORVU1Hr1G000720.11	c.140C>T	p.Thr47Met
chr1H	1922614	Rec: C	Dom: T	missense_variant	MODERATE	HORVU1Hr1G000720	HORVU1Hr1G000720.12	c.95C>T	p.Thr32Met
chr1H	1922614	Rec: C	Dom: T	missense_variant	MODERATE	HORVU1Hr1G000720	HORVU1Hr1G000720.13	c.95C>T	p.Thr32Met
chr1H	1922614	Rec: C	Dom: T	missense_variant	MODERATE	HORVU1Hr1G000720	HORVU1Hr1G000720.14	c.92C>T	p.Thr31Met
chr1H	1922824	Dom: T	Rec: C	missense_variant&splice_region_variant	MODERATE	HORVU1Hr1G000720	HORVU1Hr1G000720.14	c.203T>C	p.Leu68Ser
chr1H	1928321	Rec: C	Dom: A	missense_variant	MODERATE	HORVU1Hr1G000720	HORVU1Hr1G000720.15	c.67C>A	p.Leu23Met
chr1H	1928321	Rec: C	Dom: A	missense_variant	MODERATE	HORVU1Hr1G000720	HORVU1Hr1G000720.16	c.67C>A	p.Leu23Met
chr1H	2200314	Dom: T	Rec: C	missense_variant	MODERATE	HORVU1Hr1G000810	HORVU1Hr1G000810.2	c.3076A>G	p.Thr1026Ala
chr1H	2200314	Dom: T	Rec: C	missense_variant	MODERATE	HORVU1Hr1G000810	HORVU1Hr1G000810.1	c.2998A>G	p.Thr1000Ala
chr1H	2200314	Dom: T	Rec: C	missense_variant	MODERATE	HORVU1Hr1G000810	HORVU1Hr1G000810.3	c.2596A>G	p.Thr866Ala
chr1H	2200314	Dom: T	Rec: C	missense_variant	MODERATE	HORVU1Hr1G000810	HORVU1Hr1G000810.4	c.1276A>G	p.Thr426Ala
chr1H	2200314	Dom: T	Rec: C	missense_variant	MODERATE	HORVU1Hr1G000810	HORVU1Hr1G000810.5	c.1276A>G	p.Thr426Ala
chr1H	2240112	Dom: G	Rec: A	missense_variant	MODERATE	HORVU1Hr1G000830	HORVU1Hr1G000830.1	c.43G>A	p.Ala15Thr
chr1H	2240112	Dom: G	Rec: A	missense_variant	MODERATE	HORVU1Hr1G000830	HORVU1Hr1G000830.2	c.43G>A	p.Ala15Thr
chr1H	2240112	Dom: G	Rec: A	missense_variant	MODERATE	HORVU1Hr1G000830	HORVU1Hr1G000830.3	c.43G>A	p.Ala15Thr
chr1H	2240112	Dom: G	Rec: A	missense_variant	MODERATE	HORVU1Hr1G000830	HORVU1Hr1G000830.4	c.43G>A	p.Ala15Thr
chr1H	2240112	Dom: G	Rec: A	missense_variant	MODERATE	HORVU1Hr1G000830	HORVU1Hr1G000830.5	c.43G>A	p.Ala15Thr
chr1H	2240112	Dom: G	Rec: A	missense_variant	MODERATE	HORVU1Hr1G000830	HORVU1Hr1G000830.6	c.43G>A	p.Ala15Thr
chr1H	2240112	Dom: G	Rec: A	missense_variant	MODERATE	HORVU1Hr1G000830	HORVU1Hr1G000830.7	c.67G>A	p.Ala23Thr
chr1H	2240337	Dom: T	Rec: C	missense_variant	MODERATE	HORVU1Hr1G000830	HORVU1Hr1G000830.1	c.268T>C	p.Tyr90His
chr1H	2240337	Dom: T	Rec: C	missense_variant	MODERATE	HORVU1Hr1G000830	HORVU1Hr1G000830.2	c.268T>C	p.Tyr90His
chr1H	2240337	Dom: T	Rec: C	missense_variant	MODERATE	HORVU1Hr1G000830	HORVU1Hr1G000830.3	c.268T>C	p.Tyr90His
chr1H	2240337	Dom: T	Rec: C	missense_variant	MODERATE	HORVU1Hr1G000830	HORVU1Hr1G000830.4	c.268T>C	p.Tyr90His
chr1H	2240337	Dom: T	Rec: C	missense_variant	MODERATE	HORVU1Hr1G000830	HORVU1Hr1G000830.5	c.268T>C	p.Tyr90His
chr1H	2240337	Dom: T	Rec: C	missense_variant	MODERATE	HORVU1Hr1G000830	HORVU1Hr1G000830.6	c.268T>C	p.Tyr90His
chr1H	2240337	Dom: T	Rec: C	missense_variant	MODERATE	HORVU1Hr1G000830	HORVU1Hr1G000830.7	c.292T>C	p.Tyr98His
chr1H	2241096	Rec: G	Dom: A	missense_variant	MODERATE	HORVU1Hr1G000830	HORVU1Hr1G000830.1	c.1027G>A	p.Asp343Asn
chr1H	2241096	Rec: G	Dom: A	missense_variant	MODERATE	HORVU1Hr1G000830	HORVU1Hr1G000830.2	c.1027G>A	p.Asp343Asn
chr1H	2241096	Rec: G	Dom: A	missense_variant	MODERATE	HORVU1Hr1G000830	HORVU1Hr1G000830.3	c.1027G>A	p.Asp343Asn
chr1H	2241096	Rec: G	Dom: A	missense_variant	MODERATE	HORVU1Hr1G000830	HORVU1Hr1G000830.4	c.1027G>A	p.Asp343Asn
chr1H	2241096	Rec: G	Dom: A	missense_variant	MODERATE	HORVU1Hr1G000830	HORVU1Hr1G000830.5	c.1027G>A	p.Asp343Asn
chr1H	2241096	Rec: G	Dom: A	missense_variant	MODERATE	HORVU1Hr1G000830	HORVU1Hr1G000830.6	c.1027G>A	p.Asp343Asn
chr1H	2241096	Rec: G	Dom: A	missense_variant	MODERATE	HORVU1Hr1G000830	HORVU1Hr1G000830.7	c.1051G>A	p.Asp351Asn
chr1H	2241096	Rec: G	Dom: A	missense_variant	MODERATE	HORVU1Hr1G000830	HORVU1Hr1G000830.8	c.583G>A	p.Asp195Asn
chr1H	2242522	Rec: G	Dom: A	missense_variant	MODERATE	HORVU1Hr1G000830	HORVU1Hr1G000830.1	c.2453G>A	p.Gly818Asp
chr1H	2242522	Rec: G	Dom: A	missense_variant	MODERATE	HORVU1Hr1G000830	HORVU1Hr1G000830.2	c.2453G>A	p.Gly818Asp
chr1H	2242522	Rec: G	Dom: A	missense_variant	MODERATE	HORVU1Hr1G000830	HORVU1Hr1G000830.3	c.2453G>A	p.Gly818Asp
chr1H	2242522	Rec: G	Dom: A	missense_variant	MODERATE	HORVU1Hr1G000830	HORVU1Hr1G000830.4	c.2357G>A	p.Gly786Asp
chr1H	2242522	Rec: G	Dom: A	missense_variant	MODERATE	HORVU1Hr1G000830	HORVU1Hr1G000830.5	c.2453G>A	p.Gly818Asp
chr1H	2242522	Rec: G	Dom: A	missense_variant	MODERATE	HORVU1Hr1G000830	HORVU1Hr1G000830.6	c.2453G>A	p.Gly818Asp
chr1H	2242522	Rec: G	Dom: A	missense_variant	MODERATE	HORVU1Hr1G000830	HORVU1Hr1G000830.7	c.2477G>A	p.Gly826Asp
chr1H	2242522	Rec: G	Dom: A	missense_variant	MODERATE	HORVU1Hr1G000830	HORVU1Hr1G000830.8	c.2009G>A	p.Gly670Asp
chr1H	2242632	Dom: C	Rec: G	missense_variant	MODERATE	HORVU1Hr1G000830	HORVU1Hr1G000830.1	c.2563C>G	p.Pro855Ala
chr1H	2242632	Dom: C	Rec: G	missense_variant	MODERATE	HORVU1Hr1G000830	HORVU1Hr1G000830.2	c.2563C>G	p.Pro855Ala
chr1H	2242632	Dom: C	Rec: G	missense_variant	MODERATE	HORVU1Hr1G000830	HORVU1Hr1G000830.3	c.2563C>G	p.Pro855Ala
chr1H	2242632	Dom: C	Rec: G	missense_variant	MODERATE	HORVU1Hr1G000830	HORVU1Hr1G000830.4	c.2467C>G	p.Pro823Ala
chr1H	2242632	Dom: C	Rec: G	missense_variant	MODERATE	HORVU1Hr1G000830	HORVU1Hr1G000830.5	c.2563C>G	p.Pro855Ala
chr1H	2242632	Dom: C	Rec: G	missense_variant	MODERATE	HORVU1Hr1G000830	HORVU1Hr1G000830.6	c.2563C>G	p.Pro855Ala
chr1H	2242632	Dom: C	Rec: G	missense_variant	MODERATE	HORVU1Hr1G000830	HORVU1Hr1G000830.7	c.2587C>G	p.Pro863Ala
chr1H	2242632	Dom: C	Rec: G	missense_variant	MODERATE	HORVU1Hr1G000830	HORVU1Hr1G000830.8	c.2119C>G	p.Pro707Ala
chr1H	2242632	Dom: C	Rec: G	missense_variant	MODERATE	HORVU1Hr1G000830	HORVU1Hr1G000830.9	c.121C>G	p.Pro41Ala
chr1H	2416800	Dom: G	Rec: T	missense_variant	MODERATE	HORVU1Hr1G000920	HORVU1Hr1G000920.2	c.182C>A	p.Pro61Gln
chr1H	2416917	Dom: G	Rec: C	missense_variant	MODERATE	HORVU1Hr1G000920	HORVU1Hr1G000920.2	c.65C>G	p.Thr22Ser
chr1H	2472400	Dom: G	Rec: A	missense_variant	MODERATE	HORVU1Hr1G000940	HORVU1Hr1G000940.3	c.338C>T	p.Thr113Ile
chr1H	2472400	Dom: G	Rec: A	missense_variant	MODERATE	HORVU1Hr1G000940	HORVU1Hr1G000940.1	c.155C>T	p.Thr52Ile
chr1H	2472400	Dom: G	Rec: A	missense_variant	MODERATE	HORVU1Hr1G000940	HORVU1Hr1G000940.2	c.155C>T	p.Thr52Ile
chr1H	2475038	Dom: G	Rec: C	missense_variant	MODERATE	HORVU1Hr1G000940	HORVU1Hr1G000940.3	c.103C>G	p.Pro35Ala
chr1H	2477400	Rec: C	Dom: G	missense_variant	MODERATE	HORVU1Hr1G000960	HORVU1Hr1G000960.10	c.1478G>C	p.Gly493Ala
chr1H	2477469	Dom: G	Rec: C	missense_variant	MODERATE	HORVU1Hr1G000960	HORVU1Hr1G000960.10	c.1409C>G	p.Ala470Gly
chr1H	2477472	Dom: T	Rec: C	missense_variant	MODERATE	HORVU1Hr1G000960	HORVU1Hr1G000960.10	c.1406A>G	p.Lys469Arg
chr1H	2477507	Dom: A	Rec: T	missense_variant	MODERATE	HORVU1Hr1G000960	HORVU1Hr1G000960.10	c.1371T>A	p.Ser457Arg
chr1H	2477507	Dom: A	Rec: T	missense_variant	MODERATE	HORVU1Hr1G000960	HORVU1Hr1G000960.1	c.1369T>A	p.Ser457Thr
chr1H	2477507	Dom: A	Rec: T	missense_variant	MODERATE	HORVU1Hr1G000960	HORVU1Hr1G000960.2	c.844T>A	p.Ser282Thr
chr1H	2477507	Dom: A	Rec: T	missense_variant	MODERATE	HORVU1Hr1G000960	HORVU1Hr1G000960.3	c.1540T>A	p.Ser514Thr
chr1H	2477507	Dom: A	Rec: T	missense_variant	MODERATE	HORVU1Hr1G000960	HORVU1Hr1G000960.4	c.1009T>A	p.Ser337Thr
chr1H	2477507	Dom: A	Rec: T	missense_variant	MODERATE	HORVU1Hr1G000960	HORVU1Hr1G000960.5	c.1387T>A	p.Ser463Thr
chr1H	2477507	Dom: A	Rec: T	missense_variant	MODERATE	HORVU1Hr1G000960	HORVU1Hr1G000960.6	c.1378T>A	p.Ser460Thr
chr1H	2477507	Dom: A	Rec: T	missense_variant	MODERATE	HORVU1Hr1G000960	HORVU1Hr1G000960.7	c.1009T>A	p.Ser337Thr
chr1H	2477507	Dom: A	Rec: T	missense_variant	MODERATE	HORVU1Hr1G000960	HORVU1Hr1G000960.8	c.1009T>A	p.Ser337Thr
chr1H	2477507	Dom: A	Rec: T	missense_variant	MODERATE	HORVU1Hr1G000960	HORVU1Hr1G000960.9	c.931T>A	p.Ser311Thr
chr1H	2477547	Rec: C	Dom: T	missense_variant	MODERATE	HORVU1Hr1G000960	HORVU1Hr1G000960.10	c.1331G>A	p.Ser444Asn
chr1H	2477559	Rec: A	Dom: G	missense_variant	MODERATE	HORVU1Hr1G000960	HORVU1Hr1G000960.10	c.1319T>C	p.Met440Thr
chr1H	2479638	Dom: G	Rec: T	missense_variant&splice_region_variant	MODERATE	HORVU1Hr1G000960	HORVU1Hr1G000960.10	c.622C>A	p.Gln208Lys
chr1H	2479638	Dom: G	Rec: T	missense_variant&splice_region_variant	MODERATE	HORVU1Hr1G000960	HORVU1Hr1G000960.1	c.622C>A	p.Gln208Lys
chr1H	2479638	Dom: G	Rec: T	missense_variant&splice_region_variant	MODERATE	HORVU1Hr1G000960	HORVU1Hr1G000960.2	c.97C>A	p.Gln33Lys
chr1H	2479638	Dom: G	Rec: T	missense_variant&splice_region_variant	MODERATE	HORVU1Hr1G000960	HORVU1Hr1G000960.3	c.793C>A	p.Gln265Lys
chr1H	2479638	Dom: G	Rec: T	missense_variant&splice_region_variant	MODERATE	HORVU1Hr1G000960	HORVU1Hr1G000960.4	c.262C>A	p.Gln88Lys
chr1H	2479638	Dom: G	Rec: T	missense_variant&splice_region_variant	MODERATE	HORVU1Hr1G000960	HORVU1Hr1G000960.5	c.640C>A	p.Gln214Lys
chr1H	2479638	Dom: G	Rec: T	missense_variant&splice_region_variant	MODERATE	HORVU1Hr1G000960	HORVU1Hr1G000960.6	c.631C>A	p.Gln211Lys
chr1H	2479638	Dom: G	Rec: T	missense_variant&splice_region_variant	MODERATE	HORVU1Hr1G000960	HORVU1Hr1G000960.7	c.262C>A	p.Gln88Lys
chr1H	2479638	Dom: G	Rec: T	missense_variant&splice_region_variant	MODERATE	HORVU1Hr1G000960	HORVU1Hr1G000960.8	c.262C>A	p.Gln88Lys
chr1H	2479638	Dom: G	Rec: T	missense_variant&splice_region_variant	MODERATE	HORVU1Hr1G000960	HORVU1Hr1G000960.9	c.184C>A	p.Gln62Lys
chr1H	2479638	Dom: G	Rec: T	missense_variant&splice_region_variant	MODERATE	HORVU1Hr1G000960	HORVU1Hr1G000960.11	c.622C>A	p.Gln208Lys
chr1H	2588699	Rec: A	Dom: G	missense_variant	MODERATE	HORVU1Hr1G001090	HORVU1Hr1G001090.1	c.1042A>G	p.Lys348Glu
chr1H	2588699	Rec: A	Dom: G	missense_variant	MODERATE	HORVU1Hr1G001090	HORVU1Hr1G001090.2	c.1042A>G	p.Lys348Glu
chr1H	2588699	Rec: A	Dom: G	missense_variant	MODERATE	HORVU1Hr1G001090	HORVU1Hr1G001090.3	c.1024A>G	p.Lys342Glu
chr1H	2588699	Rec: A	Dom: G	missense_variant	MODERATE	HORVU1Hr1G001090	HORVU1Hr1G001090.4	c.1000A>G	p.Lys334Glu
chr1H	2588699	Rec: A	Dom: G	missense_variant	MODERATE	HORVU1Hr1G001090	HORVU1Hr1G001090.5	c.676A>G	p.Lys226Glu
chr1H	2588699	Rec: A	Dom: G	missense_variant	MODERATE	HORVU1Hr1G001090	HORVU1Hr1G001090.6	c.643A>G	p.Lys215Glu
chr1H	2588699	Rec: A	Dom: G	missense_variant	MODERATE	HORVU1Hr1G001090	HORVU1Hr1G001090.8	c.127A>G	p.Lys43Glu
chr1H	2588699	Rec: A	Dom: G	missense_variant	MODERATE	HORVU1Hr1G001090	HORVU1Hr1G001090.9	c.124A>G	p.Lys42Glu
chr1H	2768962	Dom: G	Rec: T	missense_variant	MODERATE	HORVU1Hr1G001200	HORVU1Hr1G001200.1	c.319G>T	p.Ala107Ser
chr1H	2778302	Dom: C	Rec: T	missense_variant	MODERATE	HORVU1Hr1G001220	HORVU1Hr1G001220.4	c.317C>T	p.Ala106Val
chr1H	2778302	Dom: C	Rec: T	missense_variant	MODERATE	HORVU1Hr1G001220	HORVU1Hr1G001220.1	c.317C>T	p.Ala106Val
chr1H	2778302	Dom: C	Rec: T	missense_variant	MODERATE	HORVU1Hr1G001220	HORVU1Hr1G001220.2	c.317C>T	p.Ala106Val
chr1H	2778302	Dom: C	Rec: T	missense_variant	MODERATE	HORVU1Hr1G001220	HORVU1Hr1G001220.5	c.317C>T	p.Ala106Val
chr1H	2778302	Dom: C	Rec: T	missense_variant	MODERATE	HORVU1Hr1G001220	HORVU1Hr1G001220.6	c.329C>T	p.Ala110Val
chr1H	2781347	Rec: C	Dom: A	missense_variant	MODERATE	HORVU1Hr1G001220	HORVU1Hr1G001220.4	c.1724C>A	p.Thr575Asn
chr1H	2781347	Rec: C	Dom: A	missense_variant	MODERATE	HORVU1Hr1G001220	HORVU1Hr1G001220.8	c.422C>A	p.Thr141Asn
chr1H	2781347	Rec: C	Dom: A	missense_variant	MODERATE	HORVU1Hr1G001220	HORVU1Hr1G001220.9	c.239C>A	p.Thr80Asn
chr1H	2781347	Rec: C	Dom: A	missense_variant	MODERATE	HORVU1Hr1G001220	HORVU1Hr1G001220.10	c.161C>A	p.Thr54Asn
chr1H	3768054	Dom: G	Rec: A	missense_variant	MODERATE	HORVU1Hr1G001660	HORVU1Hr1G001660.1	c.1073C>T	p.Thr358Met
chr1H	3768054	Dom: G	Rec: A	missense_variant	MODERATE	HORVU1Hr1G001660	HORVU1Hr1G001660.2	c.14C>T	p.Thr5Met
chr1H	3768054	Dom: G	Rec: A	missense_variant	MODERATE	HORVU1Hr1G001660	HORVU1Hr1G001660.3	c.260C>T	p.Thr87Met
chr1H	3768054	Dom: G	Rec: A	missense_variant	MODERATE	HORVU1Hr1G001660	HORVU1Hr1G001660.4	c.14C>T	p.Thr5Met
chr1H	3768054	Dom: G	Rec: A	missense_variant	MODERATE	HORVU1Hr1G001660	HORVU1Hr1G001660.5	c.1073C>T	p.Thr358Met
chr1H	3768911	Dom: T	Rec: C	missense_variant	MODERATE	HORVU1Hr1G001660	HORVU1Hr1G001660.1	c.718A>G	p.Met240Val
chr1H	3768911	Dom: T	Rec: C	missense_variant	MODERATE	HORVU1Hr1G001660	HORVU1Hr1G001660.5	c.718A>G	p.Met240Val
chr1H	3768917	Rec: C	Dom: A	missense_variant	MODERATE	HORVU1Hr1G001660	HORVU1Hr1G001660.1	c.712G>T	p.Ala238Ser
chr1H	3768917	Rec: C	Dom: A	missense_variant	MODERATE	HORVU1Hr1G001660	HORVU1Hr1G001660.5	c.712G>T	p.Ala238Ser
chr1H	3770481	Dom: G	Rec: A	missense_variant	MODERATE	HORVU1Hr1G001670	HORVU1Hr1G001670.2	c.349G>A	p.Val117Ile
chr1H	3770481	Dom: G	Rec: A	missense_variant	MODERATE	HORVU1Hr1G001670	HORVU1Hr1G001670.3	c.349G>A	p.Val117Ile
chr1H	3772138	Dom: C	Rec: A	missense_variant	MODERATE	HORVU1Hr1G001670	HORVU1Hr1G001670.5	c.16C>A	p.His6Asn
chr1H	3772373	Dom: G	Rec: A	missense_variant	MODERATE	HORVU1Hr1G001670	HORVU1Hr1G001670.2	c.859G>A	p.Val287Ile
chr1H	3772373	Dom: G	Rec: A	missense_variant	MODERATE	HORVU1Hr1G001670	HORVU1Hr1G001670.4	c.88G>A	p.Val30Ile
chr1H	3772373	Dom: G	Rec: A	missense_variant	MODERATE	HORVU1Hr1G001670	HORVU1Hr1G001670.5	c.46G>A	p.Val16Ile
chr1H	3772505	Dom: C	Rec: G	missense_variant	MODERATE	HORVU1Hr1G001670	HORVU1Hr1G001670.2	c.991C>G	p.Gln331Glu
chr1H	3772505	Dom: C	Rec: G	missense_variant	MODERATE	HORVU1Hr1G001670	HORVU1Hr1G001670.1	c.52C>G	p.Gln18Glu
chr1H	3772505	Dom: C	Rec: G	missense_variant	MODERATE	HORVU1Hr1G001670	HORVU1Hr1G001670.4	c.220C>G	p.Gln74Glu
chr1H	3772505	Dom: C	Rec: G	missense_variant	MODERATE	HORVU1Hr1G001670	HORVU1Hr1G001670.5	c.178C>G	p.Gln60Glu
chr1H	3812052	Dom: C	Rec: G	missense_variant	MODERATE	HORVU1Hr1G001710	HORVU1Hr1G001710.1	c.897C>G	p.Phe299Leu
chr1H	3812052	Dom: C	Rec: G	missense_variant	MODERATE	HORVU1Hr1G001710	HORVU1Hr1G001710.2	c.798C>G	p.Phe266Leu
chr1H	3812052	Dom: C	Rec: G	missense_variant	MODERATE	HORVU1Hr1G001710	HORVU1Hr1G001710.3	c.798C>G	p.Phe266Leu
chr1H	3812052	Dom: C	Rec: G	missense_variant	MODERATE	HORVU1Hr1G001710	HORVU1Hr1G001710.4	c.798C>G	p.Phe266Leu
chr1H	3812052	Dom: C	Rec: G	missense_variant	MODERATE	HORVU1Hr1G001710	HORVU1Hr1G001710.5	c.798C>G	p.Phe266Leu
chr1H	3812052	Dom: C	Rec: G	missense_variant	MODERATE	HORVU1Hr1G001710	HORVU1Hr1G001710.6	c.798C>G	p.Phe266Leu
chr1H	3812078	Dom: C	Rec: T	missense_variant	MODERATE	HORVU1Hr1G001710	HORVU1Hr1G001710.1	c.923C>T	p.Pro308Leu
chr1H	3812078	Dom: C	Rec: T	missense_variant	MODERATE	HORVU1Hr1G001710	HORVU1Hr1G001710.2	c.824C>T	p.Pro275Leu
chr1H	3812078	Dom: C	Rec: T	missense_variant	MODERATE	HORVU1Hr1G001710	HORVU1Hr1G001710.3	c.824C>T	p.Pro275Leu
chr1H	3812078	Dom: C	Rec: T	missense_variant	MODERATE	HORVU1Hr1G001710	HORVU1Hr1G001710.4	c.824C>T	p.Pro275Leu
chr1H	3812078	Dom: C	Rec: T	missense_variant	MODERATE	HORVU1Hr1G001710	HORVU1Hr1G001710.5	c.824C>T	p.Pro275Leu
chr1H	3812078	Dom: C	Rec: T	missense_variant	MODERATE	HORVU1Hr1G001710	HORVU1Hr1G001710.6	c.824C>T	p.Pro275Leu
chr1H	3812191	Rec: G	Dom: C	missense_variant	MODERATE	HORVU1Hr1G001710	HORVU1Hr1G001710.1	c.1036G>C	p.Ala346Pro
chr1H	3812191	Rec: G	Dom: C	missense_variant	MODERATE	HORVU1Hr1G001710	HORVU1Hr1G001710.2	c.937G>C	p.Ala313Pro
chr1H	3812191	Rec: G	Dom: C	missense_variant	MODERATE	HORVU1Hr1G001710	HORVU1Hr1G001710.3	c.937G>C	p.Ala313Pro
chr1H	3812191	Rec: G	Dom: C	missense_variant	MODERATE	HORVU1Hr1G001710	HORVU1Hr1G001710.4	c.937G>C	p.Ala313Pro
chr1H	3812191	Rec: G	Dom: C	missense_variant	MODERATE	HORVU1Hr1G001710	HORVU1Hr1G001710.5	c.937G>C	p.Ala313Pro
chr1H	3812191	Rec: G	Dom: C	missense_variant	MODERATE	HORVU1Hr1G001710	HORVU1Hr1G001710.6	c.937G>C	p.Ala313Pro
chr1H	3813152	Rec: T	Dom: C	missense_variant	MODERATE	HORVU1Hr1G001710	HORVU1Hr1G001710.1	c.1997T>C	p.Val666Ala
chr1H	3813152	Rec: T	Dom: C	missense_variant	MODERATE	HORVU1Hr1G001710	HORVU1Hr1G001710.2	c.1898T>C	p.Val633Ala
chr1H	3813152	Rec: T	Dom: C	missense_variant	MODERATE	HORVU1Hr1G001710	HORVU1Hr1G001710.3	c.1898T>C	p.Val633Ala
chr1H	3813152	Rec: T	Dom: C	missense_variant	MODERATE	HORVU1Hr1G001710	HORVU1Hr1G001710.4	c.1898T>C	p.Val633Ala
chr1H	3813152	Rec: T	Dom: C	missense_variant	MODERATE	HORVU1Hr1G001710	HORVU1Hr1G001710.5	c.1898T>C	p.Val633Ala
chr1H	3813152	Rec: T	Dom: C	missense_variant	MODERATE	HORVU1Hr1G001710	HORVU1Hr1G001710.6	c.1898T>C	p.Val633Ala
chr1H	3848011	Dom: C	Rec: T	missense_variant	MODERATE	HORVU1Hr1G001750	HORVU1Hr1G001750.4	c.548G>A	p.Arg183Gln
chr1H	3848011	Dom: C	Rec: T	missense_variant	MODERATE	HORVU1Hr1G001750	HORVU1Hr1G001750.1	c.5G>A	p.Arg2Gln
chr1H	3848011	Dom: C	Rec: T	missense_variant	MODERATE	HORVU1Hr1G001750	HORVU1Hr1G001750.2	c.194G>A	p.Arg65Gln
chr1H	3848011	Dom: C	Rec: T	missense_variant	MODERATE	HORVU1Hr1G001750	HORVU1Hr1G001750.3	c.548G>A	p.Arg183Gln
chr1H	3848011	Dom: C	Rec: T	missense_variant	MODERATE	HORVU1Hr1G001750	HORVU1Hr1G001750.5	c.191G>A	p.Arg64Gln
chr1H	3848011	Dom: C	Rec: T	missense_variant	MODERATE	HORVU1Hr1G001750	HORVU1Hr1G001750.6	c.209G>A	p.Arg70Gln
chr1H	3848011	Dom: C	Rec: T	missense_variant	MODERATE	HORVU1Hr1G001750	HORVU1Hr1G001750.7	c.230G>A	p.Arg77Gln
chr1H	3848011	Dom: C	Rec: T	missense_variant	MODERATE	HORVU1Hr1G001750	HORVU1Hr1G001750.8	c.155G>A	p.Arg52Gln
chr1H	3848011	Dom: C	Rec: T	missense_variant	MODERATE	HORVU1Hr1G001750	HORVU1Hr1G001750.9	c.5G>A	p.Arg2Gln
chr1H	3848011	Dom: C	Rec: T	missense_variant	MODERATE	HORVU1Hr1G001750	HORVU1Hr1G001750.10	c.215G>A	p.Arg72Gln
chr1H	3848011	Dom: C	Rec: T	missense_variant	MODERATE	HORVU1Hr1G001750	HORVU1Hr1G001750.11	c.191G>A	p.Arg64Gln
chr1H	3848011	Dom: C	Rec: T	missense_variant	MODERATE	HORVU1Hr1G001750	HORVU1Hr1G001750.12	c.191G>A	p.Arg64Gln
chr1H	3848011	Dom: C	Rec: T	missense_variant	MODERATE	HORVU1Hr1G001750	HORVU1Hr1G001750.13	c.542G>A	p.Arg181Gln
chr1H	3848011	Dom: C	Rec: T	missense_variant	MODERATE	HORVU1Hr1G001750	HORVU1Hr1G001750.14	c.5G>A	p.Arg2Gln
chr1H	3848611	Dom: C	Rec: A	missense_variant	MODERATE	HORVU1Hr1G001750	HORVU1Hr1G001750.2	c.35G>T	p.Arg12Leu
chr1H	3848611	Dom: C	Rec: A	missense_variant	MODERATE	HORVU1Hr1G001750	HORVU1Hr1G001750.5	c.32G>T	p.Arg11Leu
chr1H	3848611	Dom: C	Rec: A	missense_variant	MODERATE	HORVU1Hr1G001750	HORVU1Hr1G001750.7	c.71G>T	p.Arg24Leu
chr1H	3848611	Dom: C	Rec: A	missense_variant	MODERATE	HORVU1Hr1G001750	HORVU1Hr1G001750.13	c.383G>T	p.Arg128Leu
chr1H	3848615	Dom: T	Rec: C	missense_variant	MODERATE	HORVU1Hr1G001750	HORVU1Hr1G001750.4	c.386A>G	p.Glu129Gly
chr1H	3848615	Dom: T	Rec: C	missense_variant	MODERATE	HORVU1Hr1G001750	HORVU1Hr1G001750.2	c.31A>G	p.Ser11Gly
chr1H	3848615	Dom: T	Rec: C	missense_variant	MODERATE	HORVU1Hr1G001750	HORVU1Hr1G001750.3	c.386A>G	p.Glu129Gly
chr1H	3848615	Dom: T	Rec: C	missense_variant	MODERATE	HORVU1Hr1G001750	HORVU1Hr1G001750.5	c.28A>G	p.Ser10Gly
chr1H	3848615	Dom: T	Rec: C	missense_variant	MODERATE	HORVU1Hr1G001750	HORVU1Hr1G001750.6	c.47A>G	p.Glu16Gly
chr1H	3848615	Dom: T	Rec: C	missense_variant	MODERATE	HORVU1Hr1G001750	HORVU1Hr1G001750.7	c.67A>G	p.Ser23Gly
chr1H	3848615	Dom: T	Rec: C	missense_variant	MODERATE	HORVU1Hr1G001750	HORVU1Hr1G001750.10	c.53A>G	p.Glu18Gly
chr1H	3848615	Dom: T	Rec: C	missense_variant	MODERATE	HORVU1Hr1G001750	HORVU1Hr1G001750.11	c.29A>G	p.Glu10Gly
chr1H	3848615	Dom: T	Rec: C	missense_variant	MODERATE	HORVU1Hr1G001750	HORVU1Hr1G001750.12	c.29A>G	p.Glu10Gly
chr1H	3848615	Dom: T	Rec: C	missense_variant	MODERATE	HORVU1Hr1G001750	HORVU1Hr1G001750.13	c.379A>G	p.Ser127Gly
chr1H	3848722	Dom: A	Rec: G	missense_variant	MODERATE	HORVU1Hr1G001750	HORVU1Hr1G001750.13	c.272T>C	p.Val91Ala
chr1H	3848723	Dom: C	Rec: G	missense_variant	MODERATE	HORVU1Hr1G001750	HORVU1Hr1G001750.4	c.278G>C	p.Arg93Pro
chr1H	3848723	Dom: C	Rec: G	missense_variant	MODERATE	HORVU1Hr1G001750	HORVU1Hr1G001750.3	c.278G>C	p.Arg93Pro
chr1H	3848723	Dom: C	Rec: G	missense_variant	MODERATE	HORVU1Hr1G001750	HORVU1Hr1G001750.13	c.271G>C	p.Val91Leu
chr1H	3871762	Rec: T	Dom: C	missense_variant	MODERATE	HORVU1Hr1G001760	HORVU1Hr1G001760.11	c.20T>C	p.Leu7Ser
chr1H	3872173	Rec: G	Dom: C	missense_variant	MODERATE	HORVU1Hr1G001760	HORVU1Hr1G001760.1	c.440G>C	p.Gly147Ala
chr1H	3872173	Rec: G	Dom: C	missense_variant	MODERATE	HORVU1Hr1G001760	HORVU1Hr1G001760.2	c.440G>C	p.Gly147Ala
chr1H	3872173	Rec: G	Dom: C	missense_variant	MODERATE	HORVU1Hr1G001760	HORVU1Hr1G001760.3	c.440G>C	p.Gly147Ala
chr1H	3872173	Rec: G	Dom: C	missense_variant	MODERATE	HORVU1Hr1G001760	HORVU1Hr1G001760.4	c.440G>C	p.Gly147Ala
chr1H	3872173	Rec: G	Dom: C	missense_variant	MODERATE	HORVU1Hr1G001760	HORVU1Hr1G001760.5	c.473G>C	p.Gly158Ala
chr1H	3872173	Rec: G	Dom: C	missense_variant	MODERATE	HORVU1Hr1G001760	HORVU1Hr1G001760.6	c.473G>C	p.Gly158Ala
chr1H	3872173	Rec: G	Dom: C	missense_variant	MODERATE	HORVU1Hr1G001760	HORVU1Hr1G001760.7	c.440G>C	p.Gly147Ala
chr1H	3872173	Rec: G	Dom: C	missense_variant	MODERATE	HORVU1Hr1G001760	HORVU1Hr1G001760.8	c.440G>C	p.Gly147Ala
chr1H	3872173	Rec: G	Dom: C	missense_variant	MODERATE	HORVU1Hr1G001760	HORVU1Hr1G001760.9	c.440G>C	p.Gly147Ala
chr1H	3872173	Rec: G	Dom: C	missense_variant	MODERATE	HORVU1Hr1G001760	HORVU1Hr1G001760.10	c.440G>C	p.Gly147Ala
chr1H	3872173	Rec: G	Dom: C	missense_variant	MODERATE	HORVU1Hr1G001760	HORVU1Hr1G001760.11	c.206G>C	p.Gly69Ala
chr1H	3872173	Rec: G	Dom: C	missense_variant	MODERATE	HORVU1Hr1G001760	HORVU1Hr1G001760.12	c.440G>C	p.Gly147Ala
chr1H	3872173	Rec: G	Dom: C	missense_variant	MODERATE	HORVU1Hr1G001760	HORVU1Hr1G001760.13	c.434G>C	p.Gly145Ala
chr1H	3872173	Rec: G	Dom: C	missense_variant	MODERATE	HORVU1Hr1G001760	HORVU1Hr1G001760.14	c.434G>C	p.Gly145Ala
chr1H	3872173	Rec: G	Dom: C	missense_variant	MODERATE	HORVU1Hr1G001760	HORVU1Hr1G001760.15	c.434G>C	p.Gly145Ala
chr1H	3872173	Rec: G	Dom: C	missense_variant	MODERATE	HORVU1Hr1G001760	HORVU1Hr1G001760.16	c.356G>C	p.Gly119Ala
chr1H	3880107	Rec: G	Dom: C	missense_variant	MODERATE	HORVU1Hr1G001770	HORVU1Hr1G001770.1	c.120G>C	p.Glu40Asp
chr1H	3880107	Rec: G	Dom: C	missense_variant	MODERATE	HORVU1Hr1G001770	HORVU1Hr1G001770.2	c.120G>C	p.Glu40Asp
chr1H	3880107	Rec: G	Dom: C	missense_variant	MODERATE	HORVU1Hr1G001770	HORVU1Hr1G001770.3	c.120G>C	p.Glu40Asp
chr1H	3880453	Rec: G	Dom: T	missense_variant	MODERATE	HORVU1Hr1G001770	HORVU1Hr1G001770.1	c.466G>T	p.Ala156Ser
chr1H	3880453	Rec: G	Dom: T	missense_variant	MODERATE	HORVU1Hr1G001770	HORVU1Hr1G001770.2	c.466G>T	p.Ala156Ser
chr1H	3880453	Rec: G	Dom: T	missense_variant	MODERATE	HORVU1Hr1G001770	HORVU1Hr1G001770.3	c.466G>T	p.Ala156Ser
chr1H	3880807	Dom: A	Rec: T	missense_variant	MODERATE	HORVU1Hr1G001770	HORVU1Hr1G001770.1	c.820A>T	p.Ile274Leu
chr1H	3880807	Dom: A	Rec: T	missense_variant	MODERATE	HORVU1Hr1G001770	HORVU1Hr1G001770.2	c.820A>T	p.Ile274Leu
chr1H	3880807	Dom: A	Rec: T	missense_variant	MODERATE	HORVU1Hr1G001770	HORVU1Hr1G001770.3	c.820A>T	p.Ile274Leu
chr1H	4153031	Rec: T	Dom: C	missense_variant	MODERATE	HORVU1Hr1G001890	HORVU1Hr1G001890.12	c.286A>G	p.Ile96Val
chr1H	4153121	Rec: T	Dom: A	missense_variant	MODERATE	HORVU1Hr1G001890	HORVU1Hr1G001890.12	c.196A>T	p.Thr66Ser
chr1H	4155807	Rec: A	Dom: T	missense_variant	MODERATE	HORVU1Hr1G001890	HORVU1Hr1G001890.10	c.1244T>A	p.Leu415Gln
chr1H	4155807	Rec: A	Dom: T	missense_variant	MODERATE	HORVU1Hr1G001890	HORVU1Hr1G001890.1	c.1046T>A	p.Leu349Gln
chr1H	4155807	Rec: A	Dom: T	missense_variant	MODERATE	HORVU1Hr1G001890	HORVU1Hr1G001890.2	c.1112T>A	p.Leu371Gln
chr1H	4155807	Rec: A	Dom: T	missense_variant	MODERATE	HORVU1Hr1G001890	HORVU1Hr1G001890.3	c.1052T>A	p.Leu351Gln
chr1H	4155807	Rec: A	Dom: T	missense_variant	MODERATE	HORVU1Hr1G001890	HORVU1Hr1G001890.4	c.1052T>A	p.Leu351Gln
chr1H	4155807	Rec: A	Dom: T	missense_variant	MODERATE	HORVU1Hr1G001890	HORVU1Hr1G001890.5	c.599T>A	p.Leu200Gln
chr1H	4155807	Rec: A	Dom: T	missense_variant	MODERATE	HORVU1Hr1G001890	HORVU1Hr1G001890.6	c.1052T>A	p.Leu351Gln
chr1H	4155807	Rec: A	Dom: T	missense_variant	MODERATE	HORVU1Hr1G001890	HORVU1Hr1G001890.8	c.1055T>A	p.Leu352Gln
chr1H	4155807	Rec: A	Dom: T	missense_variant	MODERATE	HORVU1Hr1G001890	HORVU1Hr1G001890.13	c.1046T>A	p.Leu349Gln
chr1H	4155807	Rec: A	Dom: T	missense_variant	MODERATE	HORVU1Hr1G001890	HORVU1Hr1G001890.14	c.599T>A	p.Leu200Gln
chr1H	4155807	Rec: A	Dom: T	missense_variant	MODERATE	HORVU1Hr1G001890	HORVU1Hr1G001890.17	c.1061T>A	p.Leu354Gln
chr1H	4155807	Rec: A	Dom: T	missense_variant	MODERATE	HORVU1Hr1G001890	HORVU1Hr1G001890.18	c.1058T>A	p.Leu353Gln
chr1H	4155807	Rec: A	Dom: T	missense_variant	MODERATE	HORVU1Hr1G001890	HORVU1Hr1G001890.19	c.1058T>A	p.Leu353Gln
chr1H	4155807	Rec: A	Dom: T	missense_variant	MODERATE	HORVU1Hr1G001890	HORVU1Hr1G001890.20	c.662T>A	p.Leu221Gln
chr1H	4155807	Rec: A	Dom: T	missense_variant	MODERATE	HORVU1Hr1G001890	HORVU1Hr1G001890.22	c.1100T>A	p.Leu367Gln
chr1H	4155807	Rec: A	Dom: T	missense_variant	MODERATE	HORVU1Hr1G001890	HORVU1Hr1G001890.25	c.1145T>A	p.Leu382Gln
chr1H	4155808	Rec: G	Dom: C	missense_variant	MODERATE	HORVU1Hr1G001890	HORVU1Hr1G001890.10	c.1243C>G	p.Leu415Val
chr1H	4155808	Rec: G	Dom: C	missense_variant	MODERATE	HORVU1Hr1G001890	HORVU1Hr1G001890.1	c.1045C>G	p.Leu349Val
chr1H	4155808	Rec: G	Dom: C	missense_variant	MODERATE	HORVU1Hr1G001890	HORVU1Hr1G001890.2	c.1111C>G	p.Leu371Val
chr1H	4155808	Rec: G	Dom: C	missense_variant	MODERATE	HORVU1Hr1G001890	HORVU1Hr1G001890.3	c.1051C>G	p.Leu351Val
chr1H	4155808	Rec: G	Dom: C	missense_variant	MODERATE	HORVU1Hr1G001890	HORVU1Hr1G001890.4	c.1051C>G	p.Leu351Val
chr1H	4155808	Rec: G	Dom: C	missense_variant	MODERATE	HORVU1Hr1G001890	HORVU1Hr1G001890.5	c.598C>G	p.Leu200Val
chr1H	4155808	Rec: G	Dom: C	missense_variant	MODERATE	HORVU1Hr1G001890	HORVU1Hr1G001890.6	c.1051C>G	p.Leu351Val
chr1H	4155808	Rec: G	Dom: C	missense_variant	MODERATE	HORVU1Hr1G001890	HORVU1Hr1G001890.8	c.1054C>G	p.Leu352Val
chr1H	4155808	Rec: G	Dom: C	missense_variant	MODERATE	HORVU1Hr1G001890	HORVU1Hr1G001890.13	c.1045C>G	p.Leu349Val
chr1H	4155808	Rec: G	Dom: C	missense_variant	MODERATE	HORVU1Hr1G001890	HORVU1Hr1G001890.14	c.598C>G	p.Leu200Val
chr1H	4155808	Rec: G	Dom: C	missense_variant	MODERATE	HORVU1Hr1G001890	HORVU1Hr1G001890.17	c.1060C>G	p.Leu354Val
chr1H	4155808	Rec: G	Dom: C	missense_variant	MODERATE	HORVU1Hr1G001890	HORVU1Hr1G001890.18	c.1057C>G	p.Leu353Val
chr1H	4155808	Rec: G	Dom: C	missense_variant	MODERATE	HORVU1Hr1G001890	HORVU1Hr1G001890.19	c.1057C>G	p.Leu353Val
chr1H	4155808	Rec: G	Dom: C	missense_variant	MODERATE	HORVU1Hr1G001890	HORVU1Hr1G001890.20	c.661C>G	p.Leu221Val
chr1H	4155808	Rec: G	Dom: C	missense_variant	MODERATE	HORVU1Hr1G001890	HORVU1Hr1G001890.22	c.1099C>G	p.Leu367Val
chr1H	4155808	Rec: G	Dom: C	missense_variant	MODERATE	HORVU1Hr1G001890	HORVU1Hr1G001890.25	c.1144C>G	p.Leu382Val
chr1H	4156675	Dom: T	Rec: A	missense_variant	MODERATE	HORVU1Hr1G001890	HORVU1Hr1G001890.10	c.966A>T	p.Gln322His
chr1H	4156675	Dom: T	Rec: A	missense_variant	MODERATE	HORVU1Hr1G001890	HORVU1Hr1G001890.1	c.768A>T	p.Gln256His
chr1H	4156675	Dom: T	Rec: A	missense_variant	MODERATE	HORVU1Hr1G001890	HORVU1Hr1G001890.2	c.834A>T	p.Gln278His
chr1H	4156675	Dom: T	Rec: A	missense_variant	MODERATE	HORVU1Hr1G001890	HORVU1Hr1G001890.3	c.774A>T	p.Gln258His
chr1H	4156675	Dom: T	Rec: A	missense_variant	MODERATE	HORVU1Hr1G001890	HORVU1Hr1G001890.4	c.774A>T	p.Gln258His
chr1H	4156675	Dom: T	Rec: A	missense_variant	MODERATE	HORVU1Hr1G001890	HORVU1Hr1G001890.5	c.321A>T	p.Gln107His
chr1H	4156675	Dom: T	Rec: A	missense_variant	MODERATE	HORVU1Hr1G001890	HORVU1Hr1G001890.6	c.774A>T	p.Gln258His
chr1H	4156675	Dom: T	Rec: A	missense_variant	MODERATE	HORVU1Hr1G001890	HORVU1Hr1G001890.7	c.777A>T	p.Gln259His
chr1H	4156675	Dom: T	Rec: A	missense_variant	MODERATE	HORVU1Hr1G001890	HORVU1Hr1G001890.8	c.777A>T	p.Gln259His
chr1H	4156675	Dom: T	Rec: A	missense_variant	MODERATE	HORVU1Hr1G001890	HORVU1Hr1G001890.9	c.966A>T	p.Gln322His
chr1H	4156675	Dom: T	Rec: A	missense_variant	MODERATE	HORVU1Hr1G001890	HORVU1Hr1G001890.11	c.777A>T	p.Gln259His
chr1H	4156675	Dom: T	Rec: A	missense_variant	MODERATE	HORVU1Hr1G001890	HORVU1Hr1G001890.13	c.768A>T	p.Gln256His
chr1H	4156675	Dom: T	Rec: A	missense_variant	MODERATE	HORVU1Hr1G001890	HORVU1Hr1G001890.14	c.321A>T	p.Gln107His
chr1H	4156675	Dom: T	Rec: A	missense_variant	MODERATE	HORVU1Hr1G001890	HORVU1Hr1G001890.17	c.783A>T	p.Gln261His
chr1H	4156675	Dom: T	Rec: A	missense_variant	MODERATE	HORVU1Hr1G001890	HORVU1Hr1G001890.18	c.780A>T	p.Gln260His
chr1H	4156675	Dom: T	Rec: A	missense_variant	MODERATE	HORVU1Hr1G001890	HORVU1Hr1G001890.19	c.780A>T	p.Gln260His
chr1H	4156675	Dom: T	Rec: A	missense_variant	MODERATE	HORVU1Hr1G001890	HORVU1Hr1G001890.20	c.384A>T	p.Gln128His
chr1H	4156675	Dom: T	Rec: A	missense_variant	MODERATE	HORVU1Hr1G001890	HORVU1Hr1G001890.21	c.822A>T	p.Gln274His
chr1H	4156675	Dom: T	Rec: A	missense_variant	MODERATE	HORVU1Hr1G001890	HORVU1Hr1G001890.22	c.822A>T	p.Gln274His
chr1H	4156675	Dom: T	Rec: A	missense_variant	MODERATE	HORVU1Hr1G001890	HORVU1Hr1G001890.24	c.966A>T	p.Gln322His
chr1H	4156675	Dom: T	Rec: A	missense_variant	MODERATE	HORVU1Hr1G001890	HORVU1Hr1G001890.25	c.867A>T	p.Gln289His
chr1H	4156675	Dom: T	Rec: A	missense_variant	MODERATE	HORVU1Hr1G001890	HORVU1Hr1G001890.26	c.546A>T	p.Gln182His
chr1H	4158888	Dom: A	Rec: G	splice_donor_variant&intron_variant	HIGH	HORVU1Hr1G001890	HORVU1Hr1G001890.18	c.274+2T>C	-
chr1H	4158888	Dom: A	Rec: G	splice_donor_variant&intron_variant	HIGH	HORVU1Hr1G001890	HORVU1Hr1G001890.19	c.274+2T>C	-
chr1H	4159531	Dom: G	Rec: A	missense_variant	MODERATE	HORVU1Hr1G001890	HORVU1Hr1G001890.10	c.52C>T	p.Pro18Ser
chr1H	4159531	Dom: G	Rec: A	missense_variant	MODERATE	HORVU1Hr1G001890	HORVU1Hr1G001890.9	c.52C>T	p.Pro18Ser
chr1H	4159531	Dom: G	Rec: A	missense_variant	MODERATE	HORVU1Hr1G001890	HORVU1Hr1G001890.23	c.52C>T	p.Pro18Ser
chr1H	4159531	Dom: G	Rec: A	missense_variant	MODERATE	HORVU1Hr1G001890	HORVU1Hr1G001890.24	c.52C>T	p.Pro18Ser
chr1H	4159531	Dom: G	Rec: A	missense_variant	MODERATE	HORVU1Hr1G001890	HORVU1Hr1G001890.25	c.52C>T	p.Pro18Ser
chr1H	4161155	Dom: T	Rec: C	missense_variant	MODERATE	HORVU1Hr1G001910	HORVU1Hr1G001910.3	c.155T>C	p.Ile52Thr
chr1H	4161449	Dom: A	Rec: C	missense_variant	MODERATE	HORVU1Hr1G001910	HORVU1Hr1G001910.3	c.449A>C	p.Asn150Thr
chr1H	4164495	Dom: G	Rec: A	missense_variant	MODERATE	HORVU1Hr1G001910	HORVU1Hr1G001910.12	c.392G>A	p.Gly131Glu
chr1H	4183240	Rec: G	Dom: C	missense_variant	MODERATE	HORVU1Hr1G001950	HORVU1Hr1G001950.4	c.493G>C	p.Val165Leu
chr1H	4183240	Rec: G	Dom: C	missense_variant	MODERATE	HORVU1Hr1G001950	HORVU1Hr1G001950.1	c.439G>C	p.Val147Leu
chr1H	4183240	Rec: G	Dom: C	missense_variant	MODERATE	HORVU1Hr1G001950	HORVU1Hr1G001950.2	c.442G>C	p.Val148Leu
chr1H	4183240	Rec: G	Dom: C	missense_variant	MODERATE	HORVU1Hr1G001950	HORVU1Hr1G001950.3	c.481G>C	p.Val161Leu
chr1H	4226304	Rec: A	Dom: G	missense_variant	MODERATE	HORVU1Hr1G002000	HORVU1Hr1G002000.2	c.64A>G	p.Thr22Ala
chr1H	4226329	Rec: C	Dom: A	missense_variant	MODERATE	HORVU1Hr1G002000	HORVU1Hr1G002000.2	c.89C>A	p.Pro30His
chr1H	4226346	Dom: G	Rec: A	missense_variant	MODERATE	HORVU1Hr1G002000	HORVU1Hr1G002000.2	c.106G>A	p.Val36Met
chr1H	4226374	Dom: A	Rec: G	missense_variant	MODERATE	HORVU1Hr1G002000	HORVU1Hr1G002000.2	c.134A>G	p.Asp45Gly
chr1H	4284688	Rec: A	Dom: G	missense_variant	MODERATE	HORVU1Hr1G002090	HORVU1Hr1G002090.11	c.629A>G	p.Asn210Ser
chr1H	4284688	Rec: A	Dom: G	missense_variant	MODERATE	HORVU1Hr1G002090	HORVU1Hr1G002090.1	c.563A>G	p.Asn188Ser
chr1H	4284688	Rec: A	Dom: G	missense_variant	MODERATE	HORVU1Hr1G002090	HORVU1Hr1G002090.2	c.563A>G	p.Asn188Ser
chr1H	4284688	Rec: A	Dom: G	missense_variant	MODERATE	HORVU1Hr1G002090	HORVU1Hr1G002090.4	c.629A>G	p.Asn210Ser
chr1H	4284688	Rec: A	Dom: G	missense_variant	MODERATE	HORVU1Hr1G002090	HORVU1Hr1G002090.5	c.629A>G	p.Asn210Ser
chr1H	4284688	Rec: A	Dom: G	missense_variant	MODERATE	HORVU1Hr1G002090	HORVU1Hr1G002090.6	c.629A>G	p.Asn210Ser
chr1H	4284688	Rec: A	Dom: G	missense_variant	MODERATE	HORVU1Hr1G002090	HORVU1Hr1G002090.8	c.629A>G	p.Asn210Ser
chr1H	4284688	Rec: A	Dom: G	missense_variant	MODERATE	HORVU1Hr1G002090	HORVU1Hr1G002090.15	c.185A>G	p.Asn62Ser
chr1H	4284688	Rec: A	Dom: G	missense_variant	MODERATE	HORVU1Hr1G002090	HORVU1Hr1G002090.16	c.629A>G	p.Asn210Ser
chr1H	4284688	Rec: A	Dom: G	missense_variant	MODERATE	HORVU1Hr1G002090	HORVU1Hr1G002090.18	c.629A>G	p.Asn210Ser
chr1H	4284688	Rec: A	Dom: G	missense_variant	MODERATE	HORVU1Hr1G002090	HORVU1Hr1G002090.19	c.629A>G	p.Asn210Ser
chr1H	4284688	Rec: A	Dom: G	missense_variant	MODERATE	HORVU1Hr1G002090	HORVU1Hr1G002090.20	c.626A>G	p.Asn209Ser
chr1H	4284688	Rec: A	Dom: G	missense_variant	MODERATE	HORVU1Hr1G002090	HORVU1Hr1G002090.22	c.626A>G	p.Asn209Ser
chr1H	4284688	Rec: A	Dom: G	missense_variant	MODERATE	HORVU1Hr1G002090	HORVU1Hr1G002090.24	c.563A>G	p.Asn188Ser
chr1H	4284688	Rec: A	Dom: G	missense_variant	MODERATE	HORVU1Hr1G002090	HORVU1Hr1G002090.25	c.563A>G	p.Asn188Ser
chr1H	4284688	Rec: A	Dom: G	missense_variant	MODERATE	HORVU1Hr1G002090	HORVU1Hr1G002090.27	c.311A>G	p.Asn104Ser
chr1H	4292021	Rec: C	Dom: G	missense_variant	MODERATE	HORVU1Hr1G002100	HORVU1Hr1G002100.2	c.37C>G	p.Leu13Val
chr1H	4314099	Rec: T	Dom: C	missense_variant	MODERATE	HORVU1Hr1G002150	HORVU1Hr1G002150.2	c.2128A>G	p.Met710Val
chr1H	4314099	Rec: T	Dom: C	missense_variant	MODERATE	HORVU1Hr1G002150	HORVU1Hr1G002150.1	c.1948A>G	p.Met650Val
chr1H	4314099	Rec: T	Dom: C	missense_variant	MODERATE	HORVU1Hr1G002150	HORVU1Hr1G002150.3	c.1492A>G	p.Met498Val
chr1H	4314099	Rec: T	Dom: C	missense_variant	MODERATE	HORVU1Hr1G002150	HORVU1Hr1G002150.4	c.1255A>G	p.Met419Val
chr1H	4314099	Rec: T	Dom: C	missense_variant	MODERATE	HORVU1Hr1G002150	HORVU1Hr1G002150.6	c.1939A>G	p.Met647Val
chr1H	4314099	Rec: T	Dom: C	missense_variant	MODERATE	HORVU1Hr1G002150	HORVU1Hr1G002150.7	c.1411A>G	p.Met471Val
chr1H	4314099	Rec: T	Dom: C	missense_variant	MODERATE	HORVU1Hr1G002150	HORVU1Hr1G002150.8	c.1255A>G	p.Met419Val
chr1H	4314099	Rec: T	Dom: C	missense_variant	MODERATE	HORVU1Hr1G002150	HORVU1Hr1G002150.9	c.1411A>G	p.Met471Val
chr1H	4314099	Rec: T	Dom: C	missense_variant	MODERATE	HORVU1Hr1G002150	HORVU1Hr1G002150.10	c.1810A>G	p.Met604Val
chr1H	4314099	Rec: T	Dom: C	missense_variant	MODERATE	HORVU1Hr1G002150	HORVU1Hr1G002150.11	c.1810A>G	p.Met604Val
chr1H	4314099	Rec: T	Dom: C	missense_variant	MODERATE	HORVU1Hr1G002150	HORVU1Hr1G002150.12	c.1903A>G	p.Met635Val
chr1H	4314099	Rec: T	Dom: C	missense_variant	MODERATE	HORVU1Hr1G002150	HORVU1Hr1G002150.13	c.1255A>G	p.Met419Val
chr1H	4314099	Rec: T	Dom: C	missense_variant	MODERATE	HORVU1Hr1G002150	HORVU1Hr1G002150.14	c.760A>G	p.Met254Val
chr1H	4314099	Rec: T	Dom: C	missense_variant	MODERATE	HORVU1Hr1G002150	HORVU1Hr1G002150.15	c.1411A>G	p.Met471Val
chr1H	4320459	Rec: CGGGG	Dom: CGGG	frameshift_variant	HIGH	HORVU1Hr1G002150	HORVU1Hr1G002150.17	c.22delC	p.Arg9fs
chr1H	4326043	Rec: G	Dom: C	missense_variant	MODERATE	HORVU1Hr1G002150	HORVU1Hr1G002150.2	c.44C>G	p.Ser15Trp
chr1H	4417616	Dom: A	Rec: G	missense_variant	MODERATE	HORVU1Hr1G002240	HORVU1Hr1G002240.1	c.376T>C	p.Ser126Pro
chr1H	4417616	Dom: A	Rec: G	missense_variant	MODERATE	HORVU1Hr1G002240	HORVU1Hr1G002240.2	c.97T>C	p.Ser33Pro
chr1H	4417616	Dom: A	Rec: G	missense_variant	MODERATE	HORVU1Hr1G002240	HORVU1Hr1G002240.3	c.301T>C	p.Ser101Pro
chr1H	4417616	Dom: A	Rec: G	missense_variant	MODERATE	HORVU1Hr1G002240	HORVU1Hr1G002240.4	c.331T>C	p.Ser111Pro
chr1H	4417616	Dom: A	Rec: G	missense_variant	MODERATE	HORVU1Hr1G002240	HORVU1Hr1G002240.5	c.280T>C	p.Ser94Pro
chr1H	4417616	Dom: A	Rec: G	missense_variant	MODERATE	HORVU1Hr1G002240	HORVU1Hr1G002240.6	c.409T>C	p.Ser137Pro
chr1H	4417616	Dom: A	Rec: G	missense_variant	MODERATE	HORVU1Hr1G002240	HORVU1Hr1G002240.7	c.493T>C	p.Ser165Pro
chr1H	4417616	Dom: A	Rec: G	missense_variant	MODERATE	HORVU1Hr1G002240	HORVU1Hr1G002240.8	c.346T>C	p.Ser116Pro
chr1H	4417616	Dom: A	Rec: G	missense_variant	MODERATE	HORVU1Hr1G002240	HORVU1Hr1G002240.9	c.97T>C	p.Ser33Pro
chr1H	4417616	Dom: A	Rec: G	missense_variant	MODERATE	HORVU1Hr1G002240	HORVU1Hr1G002240.10	c.97T>C	p.Ser33Pro
chr1H	4418423	Dom: C	Rec: T	missense_variant	MODERATE	HORVU1Hr1G002240	HORVU1Hr1G002240.3	c.187G>A	p.Ala63Thr
chr1H	4654392	Dom: G	Rec: A	missense_variant	MODERATE	HORVU1Hr1G002310	HORVU1Hr1G002310.1	c.586G>A	p.Ala196Thr
chr1H	4654392	Dom: G	Rec: A	missense_variant	MODERATE	HORVU1Hr1G002310	HORVU1Hr1G002310.2	c.583G>A	p.Ala195Thr
chr1H	4654392	Dom: G	Rec: A	missense_variant	MODERATE	HORVU1Hr1G002310	HORVU1Hr1G002310.3	c.475G>A	p.Ala159Thr
chr1H	4676143	Rec: A	Dom: G	missense_variant	MODERATE	HORVU1Hr1G002340	HORVU1Hr1G002340.5	c.17A>G	p.Asn6Ser
chr1H	4676143	Rec: A	Dom: G	missense_variant	MODERATE	HORVU1Hr1G002340	HORVU1Hr1G002340.10	c.17A>G	p.Asn6Ser
chr1H	4676145	Rec: G	Dom: A	missense_variant	MODERATE	HORVU1Hr1G002340	HORVU1Hr1G002340.5	c.19G>A	p.Glu7Lys
chr1H	4676145	Rec: G	Dom: A	missense_variant	MODERATE	HORVU1Hr1G002340	HORVU1Hr1G002340.10	c.19G>A	p.Glu7Lys
chr1H	4676184	Dom: C	Rec: A	missense_variant	MODERATE	HORVU1Hr1G002340	HORVU1Hr1G002340.5	c.58C>A	p.Arg20Ser
chr1H	4676184	Dom: C	Rec: A	missense_variant	MODERATE	HORVU1Hr1G002340	HORVU1Hr1G002340.10	c.58C>A	p.Arg20Ser
chr1H	4676247	Dom: G	Rec: A	missense_variant	MODERATE	HORVU1Hr1G002340	HORVU1Hr1G002340.5	c.121G>A	p.Glu41Lys
chr1H	4676247	Dom: G	Rec: A	missense_variant	MODERATE	HORVU1Hr1G002340	HORVU1Hr1G002340.10	c.121G>A	p.Glu41Lys
chr1H	4677350	Dom: G	Rec: A	missense_variant	MODERATE	HORVU1Hr1G002340	HORVU1Hr1G002340.12	c.94G>A	p.Glu32Lys
chr1H	4677350	Dom: G	Rec: A	missense_variant	MODERATE	HORVU1Hr1G002340	HORVU1Hr1G002340.1	c.79G>A	p.Glu27Lys
chr1H	4677350	Dom: G	Rec: A	missense_variant	MODERATE	HORVU1Hr1G002340	HORVU1Hr1G002340.3	c.79G>A	p.Glu27Lys
chr1H	4677350	Dom: G	Rec: A	missense_variant	MODERATE	HORVU1Hr1G002340	HORVU1Hr1G002340.6	c.79G>A	p.Glu27Lys
chr1H	4677350	Dom: G	Rec: A	missense_variant	MODERATE	HORVU1Hr1G002340	HORVU1Hr1G002340.8	c.79G>A	p.Glu27Lys
chr1H	4677350	Dom: G	Rec: A	missense_variant	MODERATE	HORVU1Hr1G002340	HORVU1Hr1G002340.9	c.79G>A	p.Glu27Lys
chr1H	4677384	Dom: G	Rec: A	missense_variant	MODERATE	HORVU1Hr1G002340	HORVU1Hr1G002340.12	c.128G>A	p.Gly43Glu
chr1H	4677384	Dom: G	Rec: A	missense_variant	MODERATE	HORVU1Hr1G002340	HORVU1Hr1G002340.1	c.113G>A	p.Gly38Glu
chr1H	4677384	Dom: G	Rec: A	missense_variant	MODERATE	HORVU1Hr1G002340	HORVU1Hr1G002340.3	c.113G>A	p.Gly38Glu
chr1H	4677384	Dom: G	Rec: A	missense_variant&splice_region_variant	MODERATE	HORVU1Hr1G002340	HORVU1Hr1G002340.5	c.140G>A	p.Gly47Glu
chr1H	4677384	Dom: G	Rec: A	missense_variant	MODERATE	HORVU1Hr1G002340	HORVU1Hr1G002340.6	c.113G>A	p.Gly38Glu
chr1H	4677384	Dom: G	Rec: A	missense_variant	MODERATE	HORVU1Hr1G002340	HORVU1Hr1G002340.8	c.113G>A	p.Gly38Glu
chr1H	4677384	Dom: G	Rec: A	missense_variant	MODERATE	HORVU1Hr1G002340	HORVU1Hr1G002340.9	c.113G>A	p.Gly38Glu
chr1H	4677384	Dom: G	Rec: A	missense_variant&splice_region_variant	MODERATE	HORVU1Hr1G002340	HORVU1Hr1G002340.10	c.140G>A	p.Gly47Glu
chr1H	4679939	Dom: C	Rec: T	missense_variant	MODERATE	HORVU1Hr1G002340	HORVU1Hr1G002340.12	c.524C>T	p.Ala175Val
chr1H	4679939	Dom: C	Rec: T	missense_variant	MODERATE	HORVU1Hr1G002340	HORVU1Hr1G002340.1	c.509C>T	p.Ala170Val
chr1H	4679939	Dom: C	Rec: T	missense_variant	MODERATE	HORVU1Hr1G002340	HORVU1Hr1G002340.2	c.353C>T	p.Ala118Val
chr1H	4679939	Dom: C	Rec: T	missense_variant	MODERATE	HORVU1Hr1G002340	HORVU1Hr1G002340.3	c.509C>T	p.Ala170Val
chr1H	4679939	Dom: C	Rec: T	missense_variant	MODERATE	HORVU1Hr1G002340	HORVU1Hr1G002340.4	c.353C>T	p.Ala118Val
chr1H	4679939	Dom: C	Rec: T	missense_variant	MODERATE	HORVU1Hr1G002340	HORVU1Hr1G002340.5	c.536C>T	p.Ala179Val
chr1H	4679939	Dom: C	Rec: T	missense_variant	MODERATE	HORVU1Hr1G002340	HORVU1Hr1G002340.6	c.509C>T	p.Ala170Val
chr1H	4679939	Dom: C	Rec: T	missense_variant	MODERATE	HORVU1Hr1G002340	HORVU1Hr1G002340.7	c.353C>T	p.Ala118Val
chr1H	4679939	Dom: C	Rec: T	missense_variant	MODERATE	HORVU1Hr1G002340	HORVU1Hr1G002340.8	c.509C>T	p.Ala170Val
chr1H	4679939	Dom: C	Rec: T	missense_variant	MODERATE	HORVU1Hr1G002340	HORVU1Hr1G002340.9	c.509C>T	p.Ala170Val
chr1H	4679939	Dom: C	Rec: T	missense_variant	MODERATE	HORVU1Hr1G002340	HORVU1Hr1G002340.10	c.536C>T	p.Ala179Val
chr1H	4679939	Dom: C	Rec: T	missense_variant	MODERATE	HORVU1Hr1G002340	HORVU1Hr1G002340.11	c.353C>T	p.Ala118Val
chr1H	4680021	Dom: TTCTC	Rec: TTC	frameshift_variant	HIGH	HORVU1Hr1G002340	HORVU1Hr1G002340.6	c.594_595delTC	p.His199fs
chr1H	4766796	Rec: C	Dom: G	missense_variant	MODERATE	HORVU1Hr1G002390	HORVU1Hr1G002390.1	c.2098G>C	p.Glu700Gln
chr1H	4766796	Rec: C	Dom: G	missense_variant	MODERATE	HORVU1Hr1G002390	HORVU1Hr1G002390.4	c.2098G>C	p.Glu700Gln
chr1H	4766796	Rec: C	Dom: G	missense_variant	MODERATE	HORVU1Hr1G002390	HORVU1Hr1G002390.5	c.1030G>C	p.Glu344Gln
chr1H	4766796	Rec: C	Dom: G	missense_variant	MODERATE	HORVU1Hr1G002390	HORVU1Hr1G002390.10	c.2098G>C	p.Glu700Gln
chr1H	4766796	Rec: C	Dom: G	missense_variant	MODERATE	HORVU1Hr1G002390	HORVU1Hr1G002390.9	c.262G>C	p.Glu88Gln
chr1H	4767944	Rec: T	Dom: C	missense_variant	MODERATE	HORVU1Hr1G002390	HORVU1Hr1G002390.1	c.1900A>G	p.Asn634Asp
chr1H	4767944	Rec: T	Dom: C	missense_variant	MODERATE	HORVU1Hr1G002390	HORVU1Hr1G002390.4	c.1900A>G	p.Asn634Asp
chr1H	4767944	Rec: T	Dom: C	missense_variant	MODERATE	HORVU1Hr1G002390	HORVU1Hr1G002390.5	c.832A>G	p.Asn278Asp
chr1H	4767944	Rec: T	Dom: C	missense_variant	MODERATE	HORVU1Hr1G002390	HORVU1Hr1G002390.6	c.832A>G	p.Asn278Asp
chr1H	4767944	Rec: T	Dom: C	missense_variant	MODERATE	HORVU1Hr1G002390	HORVU1Hr1G002390.10	c.1900A>G	p.Asn634Asp
chr1H	4767944	Rec: T	Dom: C	missense_variant	MODERATE	HORVU1Hr1G002390	HORVU1Hr1G002390.9	c.64A>G	p.Asn22Asp
chr1H	4768854	Rec: T	Dom: C	missense_variant	MODERATE	HORVU1Hr1G002390	HORVU1Hr1G002390.1	c.1375A>G	p.Thr459Ala
chr1H	4768854	Rec: T	Dom: C	missense_variant	MODERATE	HORVU1Hr1G002390	HORVU1Hr1G002390.2	c.1375A>G	p.Thr459Ala
chr1H	4768854	Rec: T	Dom: C	missense_variant	MODERATE	HORVU1Hr1G002390	HORVU1Hr1G002390.3	c.1375A>G	p.Thr459Ala
chr1H	4768854	Rec: T	Dom: C	missense_variant	MODERATE	HORVU1Hr1G002390	HORVU1Hr1G002390.4	c.1375A>G	p.Thr459Ala
chr1H	4768854	Rec: T	Dom: C	missense_variant	MODERATE	HORVU1Hr1G002390	HORVU1Hr1G002390.5	c.307A>G	p.Thr103Ala
chr1H	4768854	Rec: T	Dom: C	missense_variant	MODERATE	HORVU1Hr1G002390	HORVU1Hr1G002390.6	c.307A>G	p.Thr103Ala
chr1H	4768854	Rec: T	Dom: C	missense_variant	MODERATE	HORVU1Hr1G002390	HORVU1Hr1G002390.7	c.1351A>G	p.Thr451Ala
chr1H	4768854	Rec: T	Dom: C	missense_variant	MODERATE	HORVU1Hr1G002390	HORVU1Hr1G002390.8	c.967A>G	p.Thr323Ala
chr1H	4768854	Rec: T	Dom: C	missense_variant	MODERATE	HORVU1Hr1G002390	HORVU1Hr1G002390.10	c.1375A>G	p.Thr459Ala
chr1H	4770608	Dom: C	Rec: T	missense_variant	MODERATE	HORVU1Hr1G002390	HORVU1Hr1G002390.1	c.793G>A	p.Ala265Thr
chr1H	4770608	Dom: C	Rec: T	missense_variant	MODERATE	HORVU1Hr1G002390	HORVU1Hr1G002390.2	c.793G>A	p.Ala265Thr
chr1H	4770608	Dom: C	Rec: T	missense_variant	MODERATE	HORVU1Hr1G002390	HORVU1Hr1G002390.3	c.793G>A	p.Ala265Thr
chr1H	4770608	Dom: C	Rec: T	missense_variant	MODERATE	HORVU1Hr1G002390	HORVU1Hr1G002390.4	c.793G>A	p.Ala265Thr
chr1H	4770608	Dom: C	Rec: T	missense_variant	MODERATE	HORVU1Hr1G002390	HORVU1Hr1G002390.7	c.769G>A	p.Ala257Thr
chr1H	4770608	Dom: C	Rec: T	missense_variant	MODERATE	HORVU1Hr1G002390	HORVU1Hr1G002390.8	c.385G>A	p.Ala129Thr
chr1H	4770608	Dom: C	Rec: T	missense_variant	MODERATE	HORVU1Hr1G002390	HORVU1Hr1G002390.10	c.793G>A	p.Ala265Thr
chr1H	4987360	Rec: G	Dom: A	missense_variant	MODERATE	HORVU1Hr1G002460	HORVU1Hr1G002460.1	c.1832C>T	p.Ala611Val
chr1H	4987360	Rec: G	Dom: A	missense_variant	MODERATE	HORVU1Hr1G002460	HORVU1Hr1G002460.2	c.809C>T	p.Ala270Val
chr1H	4987360	Rec: G	Dom: A	missense_variant	MODERATE	HORVU1Hr1G002460	HORVU1Hr1G002460.3	c.809C>T	p.Ala270Val
chr1H	4987360	Rec: G	Dom: A	missense_variant	MODERATE	HORVU1Hr1G002460	HORVU1Hr1G002460.4	c.1292C>T	p.Ala431Val
chr1H	4987360	Rec: G	Dom: A	missense_variant	MODERATE	HORVU1Hr1G002460	HORVU1Hr1G002460.5	c.809C>T	p.Ala270Val
chr1H	4987360	Rec: G	Dom: A	missense_variant	MODERATE	HORVU1Hr1G002460	HORVU1Hr1G002460.6	c.1031C>T	p.Ala344Val
chr1H	4987360	Rec: G	Dom: A	missense_variant	MODERATE	HORVU1Hr1G002460	HORVU1Hr1G002460.7	c.809C>T	p.Ala270Val
chr1H	4987360	Rec: G	Dom: A	missense_variant	MODERATE	HORVU1Hr1G002460	HORVU1Hr1G002460.8	c.1751C>T	p.Ala584Val
chr1H	4987360	Rec: G	Dom: A	missense_variant	MODERATE	HORVU1Hr1G002460	HORVU1Hr1G002460.9	c.1007C>T	p.Ala336Val
chr1H	4987360	Rec: G	Dom: A	missense_variant	MODERATE	HORVU1Hr1G002460	HORVU1Hr1G002460.10	c.1790C>T	p.Ala597Val
chr1H	4987360	Rec: G	Dom: A	missense_variant	MODERATE	HORVU1Hr1G002460	HORVU1Hr1G002460.11	c.1010C>T	p.Ala337Val
chr1H	4987360	Rec: G	Dom: A	missense_variant	MODERATE	HORVU1Hr1G002460	HORVU1Hr1G002460.12	c.1007C>T	p.Ala336Val
chr1H	4987360	Rec: G	Dom: A	missense_variant	MODERATE	HORVU1Hr1G002460	HORVU1Hr1G002460.13	c.1745C>T	p.Ala582Val
chr1H	4987401	Dom: G	Rec: C	missense_variant	MODERATE	HORVU1Hr1G002460	HORVU1Hr1G002460.1	c.1791C>G	p.Asp597Glu
chr1H	4987401	Dom: G	Rec: C	missense_variant	MODERATE	HORVU1Hr1G002460	HORVU1Hr1G002460.2	c.768C>G	p.Asp256Glu
chr1H	4987401	Dom: G	Rec: C	missense_variant	MODERATE	HORVU1Hr1G002460	HORVU1Hr1G002460.3	c.768C>G	p.Asp256Glu
chr1H	4987401	Dom: G	Rec: C	missense_variant	MODERATE	HORVU1Hr1G002460	HORVU1Hr1G002460.4	c.1251C>G	p.Asp417Glu
chr1H	4987401	Dom: G	Rec: C	missense_variant	MODERATE	HORVU1Hr1G002460	HORVU1Hr1G002460.5	c.768C>G	p.Asp256Glu
chr1H	4987401	Dom: G	Rec: C	missense_variant	MODERATE	HORVU1Hr1G002460	HORVU1Hr1G002460.6	c.990C>G	p.Asp330Glu
chr1H	4987401	Dom: G	Rec: C	missense_variant	MODERATE	HORVU1Hr1G002460	HORVU1Hr1G002460.7	c.768C>G	p.Asp256Glu
chr1H	4987401	Dom: G	Rec: C	missense_variant	MODERATE	HORVU1Hr1G002460	HORVU1Hr1G002460.8	c.1710C>G	p.Asp570Glu
chr1H	4987401	Dom: G	Rec: C	missense_variant	MODERATE	HORVU1Hr1G002460	HORVU1Hr1G002460.9	c.966C>G	p.Asp322Glu
chr1H	4987401	Dom: G	Rec: C	missense_variant	MODERATE	HORVU1Hr1G002460	HORVU1Hr1G002460.10	c.1749C>G	p.Asp583Glu
chr1H	4987401	Dom: G	Rec: C	missense_variant	MODERATE	HORVU1Hr1G002460	HORVU1Hr1G002460.11	c.969C>G	p.Asp323Glu
chr1H	4987401	Dom: G	Rec: C	missense_variant	MODERATE	HORVU1Hr1G002460	HORVU1Hr1G002460.12	c.966C>G	p.Asp322Glu
chr1H	4987401	Dom: G	Rec: C	missense_variant	MODERATE	HORVU1Hr1G002460	HORVU1Hr1G002460.13	c.1704C>G	p.Asp568Glu
chr1H	4987545	Dom: T	Rec: C	missense_variant	MODERATE	HORVU1Hr1G002460	HORVU1Hr1G002460.1	c.1647A>G	p.Ile549Met
chr1H	4987545	Dom: T	Rec: C	missense_variant	MODERATE	HORVU1Hr1G002460	HORVU1Hr1G002460.2	c.624A>G	p.Ile208Met
chr1H	4987545	Dom: T	Rec: C	missense_variant	MODERATE	HORVU1Hr1G002460	HORVU1Hr1G002460.3	c.624A>G	p.Ile208Met
chr1H	4987545	Dom: T	Rec: C	missense_variant	MODERATE	HORVU1Hr1G002460	HORVU1Hr1G002460.4	c.1107A>G	p.Ile369Met
chr1H	4987545	Dom: T	Rec: C	missense_variant	MODERATE	HORVU1Hr1G002460	HORVU1Hr1G002460.5	c.624A>G	p.Ile208Met
chr1H	4987545	Dom: T	Rec: C	missense_variant	MODERATE	HORVU1Hr1G002460	HORVU1Hr1G002460.6	c.846A>G	p.Ile282Met
chr1H	4987545	Dom: T	Rec: C	missense_variant	MODERATE	HORVU1Hr1G002460	HORVU1Hr1G002460.7	c.624A>G	p.Ile208Met
chr1H	4987545	Dom: T	Rec: C	missense_variant	MODERATE	HORVU1Hr1G002460	HORVU1Hr1G002460.8	c.1566A>G	p.Ile522Met
chr1H	4987545	Dom: T	Rec: C	missense_variant	MODERATE	HORVU1Hr1G002460	HORVU1Hr1G002460.9	c.822A>G	p.Ile274Met
chr1H	4987545	Dom: T	Rec: C	missense_variant	MODERATE	HORVU1Hr1G002460	HORVU1Hr1G002460.10	c.1605A>G	p.Ile535Met
chr1H	4987545	Dom: T	Rec: C	missense_variant	MODERATE	HORVU1Hr1G002460	HORVU1Hr1G002460.11	c.825A>G	p.Ile275Met
chr1H	4987545	Dom: T	Rec: C	missense_variant	MODERATE	HORVU1Hr1G002460	HORVU1Hr1G002460.12	c.822A>G	p.Ile274Met
chr1H	4987545	Dom: T	Rec: C	missense_variant	MODERATE	HORVU1Hr1G002460	HORVU1Hr1G002460.13	c.1560A>G	p.Ile520Met
chr1H	4987571	Rec: T	Dom: C	missense_variant	MODERATE	HORVU1Hr1G002460	HORVU1Hr1G002460.1	c.1621A>G	p.Ile541Val
chr1H	4987571	Rec: T	Dom: C	missense_variant	MODERATE	HORVU1Hr1G002460	HORVU1Hr1G002460.2	c.598A>G	p.Ile200Val
chr1H	4987571	Rec: T	Dom: C	missense_variant	MODERATE	HORVU1Hr1G002460	HORVU1Hr1G002460.3	c.598A>G	p.Ile200Val
chr1H	4987571	Rec: T	Dom: C	missense_variant	MODERATE	HORVU1Hr1G002460	HORVU1Hr1G002460.4	c.1081A>G	p.Ile361Val
chr1H	4987571	Rec: T	Dom: C	missense_variant	MODERATE	HORVU1Hr1G002460	HORVU1Hr1G002460.5	c.598A>G	p.Ile200Val
chr1H	4987571	Rec: T	Dom: C	missense_variant	MODERATE	HORVU1Hr1G002460	HORVU1Hr1G002460.6	c.820A>G	p.Ile274Val
chr1H	4987571	Rec: T	Dom: C	missense_variant	MODERATE	HORVU1Hr1G002460	HORVU1Hr1G002460.7	c.598A>G	p.Ile200Val
chr1H	4987571	Rec: T	Dom: C	missense_variant	MODERATE	HORVU1Hr1G002460	HORVU1Hr1G002460.8	c.1540A>G	p.Ile514Val
chr1H	4987571	Rec: T	Dom: C	missense_variant	MODERATE	HORVU1Hr1G002460	HORVU1Hr1G002460.9	c.796A>G	p.Ile266Val
chr1H	4987571	Rec: T	Dom: C	missense_variant	MODERATE	HORVU1Hr1G002460	HORVU1Hr1G002460.10	c.1579A>G	p.Ile527Val
chr1H	4987571	Rec: T	Dom: C	missense_variant	MODERATE	HORVU1Hr1G002460	HORVU1Hr1G002460.11	c.799A>G	p.Ile267Val
chr1H	4987571	Rec: T	Dom: C	missense_variant	MODERATE	HORVU1Hr1G002460	HORVU1Hr1G002460.12	c.796A>G	p.Ile266Val
chr1H	4987571	Rec: T	Dom: C	missense_variant	MODERATE	HORVU1Hr1G002460	HORVU1Hr1G002460.13	c.1534A>G	p.Ile512Val
chr1H	4990580	Dom: G	Rec: A	missense_variant	MODERATE	HORVU1Hr1G002470	HORVU1Hr1G002470.1	c.349G>A	p.Val117Ile
chr1H	4990580	Dom: G	Rec: A	missense_variant	MODERATE	HORVU1Hr1G002470	HORVU1Hr1G002470.2	c.349G>A	p.Val117Ile
chr1H	4990580	Dom: G	Rec: A	missense_variant	MODERATE	HORVU1Hr1G002470	HORVU1Hr1G002470.3	c.349G>A	p.Val117Ile
chr1H	4990580	Dom: G	Rec: A	missense_variant	MODERATE	HORVU1Hr1G002470	HORVU1Hr1G002470.4	c.421G>A	p.Val141Ile
chr1H	4990580	Dom: G	Rec: A	missense_variant	MODERATE	HORVU1Hr1G002470	HORVU1Hr1G002470.5	c.349G>A	p.Val117Ile
chr1H	4990580	Dom: G	Rec: A	missense_variant	MODERATE	HORVU1Hr1G002470	HORVU1Hr1G002470.6	c.349G>A	p.Val117Ile
chr1H	4993240	Dom: C	Rec: G	missense_variant	MODERATE	HORVU1Hr1G002470	HORVU1Hr1G002470.1	c.979C>G	p.Gln327Glu
chr1H	4993240	Dom: C	Rec: G	missense_variant	MODERATE	HORVU1Hr1G002470	HORVU1Hr1G002470.2	c.979C>G	p.Gln327Glu
chr1H	4993240	Dom: C	Rec: G	missense_variant	MODERATE	HORVU1Hr1G002470	HORVU1Hr1G002470.3	c.979C>G	p.Gln327Glu
chr1H	4993240	Dom: C	Rec: G	missense_variant	MODERATE	HORVU1Hr1G002470	HORVU1Hr1G002470.7	c.187C>G	p.Gln63Glu
chr1H	4993240	Dom: C	Rec: G	missense_variant	MODERATE	HORVU1Hr1G002470	HORVU1Hr1G002470.8	c.196C>G	p.Gln66Glu
chr1H	4993240	Dom: C	Rec: G	missense_variant	MODERATE	HORVU1Hr1G002470	HORVU1Hr1G002470.9	c.247C>G	p.Gln83Glu
chr1H	4993240	Dom: C	Rec: G	missense_variant	MODERATE	HORVU1Hr1G002470	HORVU1Hr1G002470.10	c.265C>G	p.Gln89Glu
chr1H	4993240	Dom: C	Rec: G	missense_variant	MODERATE	HORVU1Hr1G002470	HORVU1Hr1G002470.11	c.175C>G	p.Gln59Glu
chr1H	4993240	Dom: C	Rec: G	missense_variant	MODERATE	HORVU1Hr1G002470	HORVU1Hr1G002470.12	c.202C>G	p.Gln68Glu
chr1H	4993240	Dom: C	Rec: G	missense_variant	MODERATE	HORVU1Hr1G002470	HORVU1Hr1G002470.13	c.196C>G	p.Gln66Glu
chr1H	4993240	Dom: C	Rec: G	missense_variant	MODERATE	HORVU1Hr1G002470	HORVU1Hr1G002470.14	c.118C>G	p.Gln40Glu
chr1H	5015036	Rec: A	Dom: G	missense_variant	MODERATE	HORVU1Hr1G002500	HORVU1Hr1G002500.1	c.302T>C	p.Ile101Thr
chr1H	5015036	Rec: A	Dom: G	missense_variant	MODERATE	HORVU1Hr1G002500	HORVU1Hr1G002500.3	c.383T>C	p.Ile128Thr
chr1H	5021655	Rec: G	Dom: T	missense_variant	MODERATE	HORVU1Hr1G002510	HORVU1Hr1G002510.1	c.119C>A	p.Pro40Gln
chr1H	5021655	Rec: G	Dom: T	missense_variant	MODERATE	HORVU1Hr1G002510	HORVU1Hr1G002510.2	c.119C>A	p.Pro40Gln
chr1H	5021655	Rec: G	Dom: T	missense_variant	MODERATE	HORVU1Hr1G002510	HORVU1Hr1G002510.3	c.119C>A	p.Pro40Gln
chr1H	5021655	Rec: G	Dom: T	missense_variant	MODERATE	HORVU1Hr1G002510	HORVU1Hr1G002510.4	c.119C>A	p.Pro40Gln
chr1H	5021655	Rec: G	Dom: T	missense_variant	MODERATE	HORVU1Hr1G002510	HORVU1Hr1G002510.5	c.119C>A	p.Pro40Gln
chr1H	5021655	Rec: G	Dom: T	missense_variant	MODERATE	HORVU1Hr1G002510	HORVU1Hr1G002510.6	c.119C>A	p.Pro40Gln
chr1H	5038244	Dom: C	Rec: G	missense_variant	MODERATE	HORVU1Hr1G002470	HORVU1Hr1G002470.15	c.199C>G	p.Gln67Glu
chr1H	5038495	Rec: C	Dom: A	missense_variant	MODERATE	HORVU1Hr1G002470	HORVU1Hr1G002470.15	c.450C>A	p.Asn150Lys
chr1H	5149569	Dom: G	Rec: C	missense_variant	MODERATE	HORVU1Hr1G002600	HORVU1Hr1G002600.12	c.1549C>G	p.Leu517Val
chr1H	5149569	Dom: G	Rec: C	missense_variant	MODERATE	HORVU1Hr1G002600	HORVU1Hr1G002600.1	c.421C>G	p.Leu141Val
chr1H	5149569	Dom: G	Rec: C	missense_variant	MODERATE	HORVU1Hr1G002600	HORVU1Hr1G002600.2	c.703C>G	p.Leu235Val
chr1H	5149569	Dom: G	Rec: C	missense_variant	MODERATE	HORVU1Hr1G002600	HORVU1Hr1G002600.4	c.748C>G	p.Leu250Val
chr1H	5149569	Dom: G	Rec: C	missense_variant	MODERATE	HORVU1Hr1G002600	HORVU1Hr1G002600.5	c.757C>G	p.Leu253Val
chr1H	5149569	Dom: G	Rec: C	missense_variant	MODERATE	HORVU1Hr1G002600	HORVU1Hr1G002600.6	c.595C>G	p.Leu199Val
chr1H	5149569	Dom: G	Rec: C	missense_variant	MODERATE	HORVU1Hr1G002600	HORVU1Hr1G002600.7	c.595C>G	p.Leu199Val
chr1H	5149569	Dom: G	Rec: C	missense_variant	MODERATE	HORVU1Hr1G002600	HORVU1Hr1G002600.8	c.544C>G	p.Leu182Val
chr1H	5149569	Dom: G	Rec: C	missense_variant	MODERATE	HORVU1Hr1G002600	HORVU1Hr1G002600.9	c.595C>G	p.Leu199Val
chr1H	5149569	Dom: G	Rec: C	missense_variant	MODERATE	HORVU1Hr1G002600	HORVU1Hr1G002600.10	c.808C>G	p.Leu270Val
chr1H	5149569	Dom: G	Rec: C	missense_variant	MODERATE	HORVU1Hr1G002600	HORVU1Hr1G002600.11	c.595C>G	p.Leu199Val
chr1H	5149569	Dom: G	Rec: C	missense_variant	MODERATE	HORVU1Hr1G002600	HORVU1Hr1G002600.13	c.736C>G	p.Leu246Val
chr1H	5153573	Rec: T	Dom: C	missense_variant	MODERATE	HORVU1Hr1G002590	HORVU1Hr1G002590.4	c.893T>C	p.Val298Ala
chr1H	5154595	Dom: A	Rec: G	missense_variant	MODERATE	HORVU1Hr1G002590	HORVU1Hr1G002590.4	c.1778A>G	p.Gln593Arg
chr1H	5154595	Dom: A	Rec: G	missense_variant	MODERATE	HORVU1Hr1G002590	HORVU1Hr1G002590.1	c.779A>G	p.Gln260Arg
chr1H	5154595	Dom: A	Rec: G	missense_variant	MODERATE	HORVU1Hr1G002590	HORVU1Hr1G002590.2	c.779A>G	p.Gln260Arg
chr1H	5154595	Dom: A	Rec: G	missense_variant	MODERATE	HORVU1Hr1G002590	HORVU1Hr1G002590.3	c.779A>G	p.Gln260Arg
chr1H	5154595	Dom: A	Rec: G	missense_variant	MODERATE	HORVU1Hr1G002590	HORVU1Hr1G002590.5	c.926A>G	p.Gln309Arg
chr1H	5154595	Dom: A	Rec: G	missense_variant	MODERATE	HORVU1Hr1G002590	HORVU1Hr1G002590.6	c.779A>G	p.Gln260Arg
chr1H	5154595	Dom: A	Rec: G	missense_variant	MODERATE	HORVU1Hr1G002590	HORVU1Hr1G002590.7	c.851A>G	p.Gln284Arg
chr1H	5154595	Dom: A	Rec: G	missense_variant	MODERATE	HORVU1Hr1G002590	HORVU1Hr1G002590.8	c.779A>G	p.Gln260Arg
chr1H	5154595	Dom: A	Rec: G	missense_variant	MODERATE	HORVU1Hr1G002590	HORVU1Hr1G002590.9	c.1007A>G	p.Gln336Arg
chr1H	5503573	Dom: T	Rec: C	missense_variant	MODERATE	HORVU1Hr1G002740	HORVU1Hr1G002740.1	c.2179A>G	p.Ile727Val
chr1H	5503573	Dom: T	Rec: C	missense_variant	MODERATE	HORVU1Hr1G002740	HORVU1Hr1G002740.3	c.2179A>G	p.Ile727Val
chr1H	5505253	Dom: C	Rec: T	missense_variant	MODERATE	HORVU1Hr1G002740	HORVU1Hr1G002740.1	c.1054G>A	p.Val352Ile
chr1H	5505253	Dom: C	Rec: T	missense_variant	MODERATE	HORVU1Hr1G002740	HORVU1Hr1G002740.2	c.1054G>A	p.Val352Ile
chr1H	5505253	Dom: C	Rec: T	missense_variant	MODERATE	HORVU1Hr1G002740	HORVU1Hr1G002740.3	c.1054G>A	p.Val352Ile
chr1H	5505253	Dom: C	Rec: T	missense_variant	MODERATE	HORVU1Hr1G002740	HORVU1Hr1G002740.4	c.1054G>A	p.Val352Ile
chr1H	5766383	Dom: G	Rec: C	missense_variant	MODERATE	HORVU1Hr1G002830	HORVU1Hr1G002830.6	c.2G>C	p.Arg1Pro
chr1H	5766383	Dom: G	Rec: C	missense_variant	MODERATE	HORVU1Hr1G002830	HORVU1Hr1G002830.7	c.2G>C	p.Arg1Pro
chr1H	5766387	Rec: G	Dom: T	missense_variant	MODERATE	HORVU1Hr1G002830	HORVU1Hr1G002830.2	c.166G>T	p.Ala56Ser
chr1H	5766387	Rec: G	Dom: T	missense_variant	MODERATE	HORVU1Hr1G002830	HORVU1Hr1G002830.3	c.148G>T	p.Ala50Ser
chr1H	5766387	Rec: G	Dom: T	missense_variant	MODERATE	HORVU1Hr1G002830	HORVU1Hr1G002830.4	c.148G>T	p.Ala50Ser
chr1H	5766387	Rec: G	Dom: T	missense_variant	MODERATE	HORVU1Hr1G002830	HORVU1Hr1G002830.5	c.85G>T	p.Ala29Ser
chr1H	5766966	Rec: T	Dom: C	missense_variant	MODERATE	HORVU1Hr1G002830	HORVU1Hr1G002830.6	c.128T>C	p.Met43Thr
chr1H	5766966	Rec: T	Dom: C	missense_variant	MODERATE	HORVU1Hr1G002830	HORVU1Hr1G002830.7	c.128T>C	p.Met43Thr
chr1H	5766966	Rec: T	Dom: C	missense_variant	MODERATE	HORVU1Hr1G002830	HORVU1Hr1G002830.9	c.106T>C	p.Trp36Arg
chr1H	5767817	Rec: G	Dom: A	missense_variant	MODERATE	HORVU1Hr1G002830	HORVU1Hr1G002830.2	c.442G>A	p.Asp148Asn
chr1H	5767817	Rec: G	Dom: A	missense_variant	MODERATE	HORVU1Hr1G002830	HORVU1Hr1G002830.1	c.58G>A	p.Asp20Asn
chr1H	5767817	Rec: G	Dom: A	missense_variant	MODERATE	HORVU1Hr1G002830	HORVU1Hr1G002830.4	c.424G>A	p.Asp142Asn
chr1H	5767817	Rec: G	Dom: A	missense_variant	MODERATE	HORVU1Hr1G002830	HORVU1Hr1G002830.5	c.361G>A	p.Asp121Asn
chr1H	5767817	Rec: G	Dom: A	missense_variant	MODERATE	HORVU1Hr1G002830	HORVU1Hr1G002830.6	c.283G>A	p.Asp95Asn
chr1H	5767817	Rec: G	Dom: A	missense_variant	MODERATE	HORVU1Hr1G002830	HORVU1Hr1G002830.7	c.283G>A	p.Asp95Asn
chr1H	5767817	Rec: G	Dom: A	missense_variant	MODERATE	HORVU1Hr1G002830	HORVU1Hr1G002830.8	c.268G>A	p.Asp90Asn
chr1H	5767817	Rec: G	Dom: A	missense_variant	MODERATE	HORVU1Hr1G002830	HORVU1Hr1G002830.9	c.265G>A	p.Asp89Asn
chr1H	5767817	Rec: G	Dom: A	missense_variant	MODERATE	HORVU1Hr1G002830	HORVU1Hr1G002830.10	c.118G>A	p.Asp40Asn
chr1H	5767817	Rec: G	Dom: A	missense_variant	MODERATE	HORVU1Hr1G002830	HORVU1Hr1G002830.11	c.118G>A	p.Asp40Asn
chr1H	5767992	Rec: G	Dom: A	missense_variant	MODERATE	HORVU1Hr1G002830	HORVU1Hr1G002830.2	c.617G>A	p.Arg206His
chr1H	5767992	Rec: G	Dom: A	missense_variant	MODERATE	HORVU1Hr1G002830	HORVU1Hr1G002830.1	c.233G>A	p.Arg78His
chr1H	5767992	Rec: G	Dom: A	missense_variant	MODERATE	HORVU1Hr1G002830	HORVU1Hr1G002830.4	c.599G>A	p.Arg200His
chr1H	5767992	Rec: G	Dom: A	missense_variant	MODERATE	HORVU1Hr1G002830	HORVU1Hr1G002830.5	c.536G>A	p.Arg179His
chr1H	5767992	Rec: G	Dom: A	missense_variant	MODERATE	HORVU1Hr1G002830	HORVU1Hr1G002830.6	c.458G>A	p.Arg153His
chr1H	5767992	Rec: G	Dom: A	missense_variant	MODERATE	HORVU1Hr1G002830	HORVU1Hr1G002830.7	c.458G>A	p.Arg153His
chr1H	5767992	Rec: G	Dom: A	missense_variant	MODERATE	HORVU1Hr1G002830	HORVU1Hr1G002830.8	c.443G>A	p.Arg148His
chr1H	5767992	Rec: G	Dom: A	missense_variant	MODERATE	HORVU1Hr1G002830	HORVU1Hr1G002830.9	c.440G>A	p.Arg147His
chr1H	5767992	Rec: G	Dom: A	missense_variant	MODERATE	HORVU1Hr1G002830	HORVU1Hr1G002830.10	c.293G>A	p.Arg98His
chr1H	5767992	Rec: G	Dom: A	missense_variant	MODERATE	HORVU1Hr1G002830	HORVU1Hr1G002830.11	c.293G>A	p.Arg98His
chr1H	5768376	Dom: C	Rec: A	missense_variant	MODERATE	HORVU1Hr1G002830	HORVU1Hr1G002830.2	c.825C>A	p.Ser275Arg
chr1H	5768376	Dom: C	Rec: A	missense_variant	MODERATE	HORVU1Hr1G002830	HORVU1Hr1G002830.5	c.744C>A	p.Ser248Arg
chr1H	5768376	Dom: C	Rec: A	missense_variant	MODERATE	HORVU1Hr1G002830	HORVU1Hr1G002830.8	c.651C>A	p.Ser217Arg
chr1H	5768376	Dom: C	Rec: A	missense_variant	MODERATE	HORVU1Hr1G002830	HORVU1Hr1G002830.9	c.648C>A	p.Ser216Arg
chr1H	5768376	Dom: C	Rec: A	missense_variant&splice_region_variant	MODERATE	HORVU1Hr1G002830	HORVU1Hr1G002830.10	c.501C>A	p.Ser167Arg
chr1H	5768376	Dom: C	Rec: A	missense_variant	MODERATE	HORVU1Hr1G002830	HORVU1Hr1G002830.11	c.501C>A	p.Ser167Arg
chr1H	5892675	Rec: C	Dom: G	missense_variant	MODERATE	HORVU1Hr1G002860	HORVU1Hr1G002860.1	c.56G>C	p.Ser19Thr
chr1H	5935951	Dom: G	Rec: C	missense_variant	MODERATE	HORVU1Hr1G002890	HORVU1Hr1G002890.1	c.1363C>G	p.Gln455Glu
chr1H	5936241	Dom: G	Rec: A	missense_variant	MODERATE	HORVU1Hr1G002890	HORVU1Hr1G002890.1	c.1073C>T	p.Thr358Ile
chr1H	5936241	Dom: G	Rec: A	missense_variant	MODERATE	HORVU1Hr1G002890	HORVU1Hr1G002890.2	c.662C>T	p.Thr221Ile
chr1H	5936465	Dom: G	Rec: C	missense_variant	MODERATE	HORVU1Hr1G002890	HORVU1Hr1G002890.1	c.849C>G	p.Asp283Glu
chr1H	5936465	Dom: G	Rec: C	missense_variant	MODERATE	HORVU1Hr1G002890	HORVU1Hr1G002890.2	c.438C>G	p.Asp146Glu
chr1H	5936541	Dom: G	Rec: C	missense_variant	MODERATE	HORVU1Hr1G002890	HORVU1Hr1G002890.1	c.773C>G	p.Ala258Gly
chr1H	5936541	Dom: G	Rec: C	missense_variant	MODERATE	HORVU1Hr1G002890	HORVU1Hr1G002890.2	c.362C>G	p.Ala121Gly
chr1H	5936601	Rec: G	Dom: C	missense_variant	MODERATE	HORVU1Hr1G002890	HORVU1Hr1G002890.1	c.713C>G	p.Ser238Cys
chr1H	5936601	Rec: G	Dom: C	missense_variant	MODERATE	HORVU1Hr1G002890	HORVU1Hr1G002890.2	c.302C>G	p.Ser101Cys
chr1H	5936631	Rec: C	Dom: G	missense_variant	MODERATE	HORVU1Hr1G002890	HORVU1Hr1G002890.1	c.683G>C	p.Ser228Thr
chr1H	5936631	Rec: C	Dom: G	missense_variant	MODERATE	HORVU1Hr1G002890	HORVU1Hr1G002890.2	c.272G>C	p.Ser91Thr
chr1H	5936659	Rec: T	Dom: C	missense_variant	MODERATE	HORVU1Hr1G002890	HORVU1Hr1G002890.1	c.655A>G	p.Lys219Glu
chr1H	5936659	Rec: T	Dom: C	missense_variant	MODERATE	HORVU1Hr1G002890	HORVU1Hr1G002890.2	c.244A>G	p.Lys82Glu
chr1H	5936701	Rec: G	Dom: C	missense_variant	MODERATE	HORVU1Hr1G002890	HORVU1Hr1G002890.1	c.613C>G	p.Arg205Gly
chr1H	5936701	Rec: G	Dom: C	missense_variant	MODERATE	HORVU1Hr1G002890	HORVU1Hr1G002890.2	c.202C>G	p.Arg68Gly
chr1H	6251525	Rec: A	Dom: G	missense_variant	MODERATE	HORVU1Hr1G002960	HORVU1Hr1G002960.1	c.2081A>G	p.Asp694Gly
chr1H	6251525	Rec: A	Dom: G	missense_variant	MODERATE	HORVU1Hr1G002960	HORVU1Hr1G002960.2	c.1967A>G	p.Asp656Gly
chr1H	6251525	Rec: A	Dom: G	missense_variant	MODERATE	HORVU1Hr1G002960	HORVU1Hr1G002960.3	c.566A>G	p.Asp189Gly
chr1H	6251525	Rec: A	Dom: G	missense_variant	MODERATE	HORVU1Hr1G002960	HORVU1Hr1G002960.4	c.2072A>G	p.Asp691Gly
chr1H	6251525	Rec: A	Dom: G	missense_variant	MODERATE	HORVU1Hr1G002960	HORVU1Hr1G002960.5	c.632A>G	p.Asp211Gly
chr1H	6251525	Rec: A	Dom: G	missense_variant	MODERATE	HORVU1Hr1G002960	HORVU1Hr1G002960.6	c.632A>G	p.Asp211Gly
chr1H	6251525	Rec: A	Dom: G	missense_variant	MODERATE	HORVU1Hr1G002960	HORVU1Hr1G002960.7	c.566A>G	p.Asp189Gly
chr1H	6251525	Rec: A	Dom: G	missense_variant	MODERATE	HORVU1Hr1G002960	HORVU1Hr1G002960.8	c.2024A>G	p.Asp675Gly
chr1H	6251525	Rec: A	Dom: G	missense_variant	MODERATE	HORVU1Hr1G002960	HORVU1Hr1G002960.9	c.2018A>G	p.Asp673Gly
chr1H	6251525	Rec: A	Dom: G	missense_variant	MODERATE	HORVU1Hr1G002960	HORVU1Hr1G002960.10	c.1484A>G	p.Asp495Gly
chr1H	6251525	Rec: A	Dom: G	missense_variant	MODERATE	HORVU1Hr1G002960	HORVU1Hr1G002960.11	c.407A>G	p.Asp136Gly
chr1H	6251525	Rec: A	Dom: G	missense_variant	MODERATE	HORVU1Hr1G002960	HORVU1Hr1G002960.13	c.1883A>G	p.Asp628Gly
chr1H	6251525	Rec: A	Dom: G	missense_variant	MODERATE	HORVU1Hr1G002960	HORVU1Hr1G002960.14	c.566A>G	p.Asp189Gly
chr1H	6251525	Rec: A	Dom: G	missense_variant	MODERATE	HORVU1Hr1G002960	HORVU1Hr1G002960.16	c.566A>G	p.Asp189Gly
chr1H	6251525	Rec: A	Dom: G	missense_variant	MODERATE	HORVU1Hr1G002960	HORVU1Hr1G002960.19	c.407A>G	p.Asp136Gly
chr1H	6251525	Rec: A	Dom: G	missense_variant	MODERATE	HORVU1Hr1G002960	HORVU1Hr1G002960.20	c.326A>G	p.Asp109Gly
chr1H	6251525	Rec: A	Dom: G	missense_variant	MODERATE	HORVU1Hr1G002960	HORVU1Hr1G002960.21	c.1154A>G	p.Asp385Gly
chr1H	6251525	Rec: A	Dom: G	missense_variant	MODERATE	HORVU1Hr1G002960	HORVU1Hr1G002960.22	c.1124A>G	p.Asp375Gly
chr1H	6251525	Rec: A	Dom: G	missense_variant	MODERATE	HORVU1Hr1G002960	HORVU1Hr1G002960.23	c.1124A>G	p.Asp375Gly
chr1H	6251525	Rec: A	Dom: G	missense_variant	MODERATE	HORVU1Hr1G002960	HORVU1Hr1G002960.24	c.1124A>G	p.Asp375Gly
chr1H	6251525	Rec: A	Dom: G	missense_variant	MODERATE	HORVU1Hr1G002960	HORVU1Hr1G002960.25	c.407A>G	p.Asp136Gly
chr1H	6253854	Dom: A	Rec: G	missense_variant	MODERATE	HORVU1Hr1G002960	HORVU1Hr1G002960.1	c.2731A>G	p.Ser911Gly
chr1H	6253854	Dom: A	Rec: G	missense_variant	MODERATE	HORVU1Hr1G002960	HORVU1Hr1G002960.2	c.2617A>G	p.Ser873Gly
chr1H	6253854	Dom: A	Rec: G	missense_variant	MODERATE	HORVU1Hr1G002960	HORVU1Hr1G002960.3	c.1216A>G	p.Ser406Gly
chr1H	6253854	Dom: A	Rec: G	missense_variant	MODERATE	HORVU1Hr1G002960	HORVU1Hr1G002960.4	c.2722A>G	p.Ser908Gly
chr1H	6253854	Dom: A	Rec: G	missense_variant	MODERATE	HORVU1Hr1G002960	HORVU1Hr1G002960.5	c.1282A>G	p.Ser428Gly
chr1H	6253854	Dom: A	Rec: G	missense_variant	MODERATE	HORVU1Hr1G002960	HORVU1Hr1G002960.6	c.1282A>G	p.Ser428Gly
chr1H	6253854	Dom: A	Rec: G	missense_variant	MODERATE	HORVU1Hr1G002960	HORVU1Hr1G002960.7	c.1216A>G	p.Ser406Gly
chr1H	6253854	Dom: A	Rec: G	missense_variant	MODERATE	HORVU1Hr1G002960	HORVU1Hr1G002960.8	c.2674A>G	p.Ser892Gly
chr1H	6253854	Dom: A	Rec: G	missense_variant	MODERATE	HORVU1Hr1G002960	HORVU1Hr1G002960.10	c.2134A>G	p.Ser712Gly
chr1H	6253854	Dom: A	Rec: G	missense_variant	MODERATE	HORVU1Hr1G002960	HORVU1Hr1G002960.11	c.1057A>G	p.Ser353Gly
chr1H	6253854	Dom: A	Rec: G	missense_variant	MODERATE	HORVU1Hr1G002960	HORVU1Hr1G002960.13	c.2533A>G	p.Ser845Gly
chr1H	6253854	Dom: A	Rec: G	missense_variant	MODERATE	HORVU1Hr1G002960	HORVU1Hr1G002960.14	c.1216A>G	p.Ser406Gly
chr1H	6253854	Dom: A	Rec: G	missense_variant	MODERATE	HORVU1Hr1G002960	HORVU1Hr1G002960.16	c.1216A>G	p.Ser406Gly
chr1H	6253854	Dom: A	Rec: G	missense_variant	MODERATE	HORVU1Hr1G002960	HORVU1Hr1G002960.19	c.1057A>G	p.Ser353Gly
chr1H	6253854	Dom: A	Rec: G	missense_variant	MODERATE	HORVU1Hr1G002960	HORVU1Hr1G002960.20	c.976A>G	p.Ser326Gly
chr1H	6253854	Dom: A	Rec: G	missense_variant	MODERATE	HORVU1Hr1G002960	HORVU1Hr1G002960.21	c.1805A>G	p.Gln602Arg
chr1H	6253854	Dom: A	Rec: G	missense_variant	MODERATE	HORVU1Hr1G002960	HORVU1Hr1G002960.22	c.1774A>G	p.Ser592Gly
chr1H	6253854	Dom: A	Rec: G	missense_variant	MODERATE	HORVU1Hr1G002960	HORVU1Hr1G002960.23	c.1774A>G	p.Ser592Gly
chr1H	6253854	Dom: A	Rec: G	missense_variant	MODERATE	HORVU1Hr1G002960	HORVU1Hr1G002960.24	c.1774A>G	p.Ser592Gly
chr1H	6253854	Dom: A	Rec: G	missense_variant	MODERATE	HORVU1Hr1G002960	HORVU1Hr1G002960.25	c.1057A>G	p.Ser353Gly
chr1H	6254186	Rec: G	Dom: A	missense_variant	MODERATE	HORVU1Hr1G002960	HORVU1Hr1G002960.16	c.1439G>A	p.Arg480Gln
chr1H	6254259	Rec: G	Dom: A	missense_variant	MODERATE	HORVU1Hr1G002960	HORVU1Hr1G002960.1	c.3025G>A	p.Ala1009Thr
chr1H	6254259	Rec: G	Dom: A	missense_variant	MODERATE	HORVU1Hr1G002960	HORVU1Hr1G002960.2	c.2911G>A	p.Ala971Thr
chr1H	6254259	Rec: G	Dom: A	missense_variant	MODERATE	HORVU1Hr1G002960	HORVU1Hr1G002960.3	c.1510G>A	p.Ala504Thr
chr1H	6254259	Rec: G	Dom: A	missense_variant	MODERATE	HORVU1Hr1G002960	HORVU1Hr1G002960.4	c.3016G>A	p.Ala1006Thr
chr1H	6254259	Rec: G	Dom: A	missense_variant	MODERATE	HORVU1Hr1G002960	HORVU1Hr1G002960.5	c.1576G>A	p.Ala526Thr
chr1H	6254259	Rec: G	Dom: A	missense_variant	MODERATE	HORVU1Hr1G002960	HORVU1Hr1G002960.6	c.1576G>A	p.Ala526Thr
chr1H	6254259	Rec: G	Dom: A	missense_variant	MODERATE	HORVU1Hr1G002960	HORVU1Hr1G002960.7	c.1510G>A	p.Ala504Thr
chr1H	6254259	Rec: G	Dom: A	missense_variant	MODERATE	HORVU1Hr1G002960	HORVU1Hr1G002960.8	c.2968G>A	p.Ala990Thr
chr1H	6254259	Rec: G	Dom: A	missense_variant	MODERATE	HORVU1Hr1G002960	HORVU1Hr1G002960.10	c.2428G>A	p.Ala810Thr
chr1H	6254259	Rec: G	Dom: A	missense_variant	MODERATE	HORVU1Hr1G002960	HORVU1Hr1G002960.11	c.1351G>A	p.Ala451Thr
chr1H	6254259	Rec: G	Dom: A	missense_variant	MODERATE	HORVU1Hr1G002960	HORVU1Hr1G002960.13	c.2827G>A	p.Ala943Thr
chr1H	6254259	Rec: G	Dom: A	missense_variant	MODERATE	HORVU1Hr1G002960	HORVU1Hr1G002960.14	c.1510G>A	p.Ala504Thr
chr1H	6254259	Rec: G	Dom: A	missense_variant	MODERATE	HORVU1Hr1G002960	HORVU1Hr1G002960.22	c.2068G>A	p.Ala690Thr
chr1H	6254259	Rec: G	Dom: A	missense_variant	MODERATE	HORVU1Hr1G002960	HORVU1Hr1G002960.23	c.2068G>A	p.Ala690Thr
chr1H	6254259	Rec: G	Dom: A	missense_variant	MODERATE	HORVU1Hr1G002960	HORVU1Hr1G002960.24	c.2068G>A	p.Ala690Thr
chr1H	6254259	Rec: G	Dom: A	missense_variant	MODERATE	HORVU1Hr1G002960	HORVU1Hr1G002960.25	c.1351G>A	p.Ala451Thr
chr1H	6254267	Rec: T	Dom: G	missense_variant	MODERATE	HORVU1Hr1G002960	HORVU1Hr1G002960.16	c.1520T>G	p.Leu507Arg
chr1H	6254300	Dom: C	Rec: T	missense_variant	MODERATE	HORVU1Hr1G002960	HORVU1Hr1G002960.16	c.1553C>T	p.Ala518Val
chr1H	6254344	Rec: G	Dom: A	missense_variant	MODERATE	HORVU1Hr1G002960	HORVU1Hr1G002960.1	c.3110G>A	p.Arg1037His
chr1H	6254344	Rec: G	Dom: A	missense_variant	MODERATE	HORVU1Hr1G002960	HORVU1Hr1G002960.2	c.2996G>A	p.Arg999His
chr1H	6254344	Rec: G	Dom: A	missense_variant	MODERATE	HORVU1Hr1G002960	HORVU1Hr1G002960.3	c.1595G>A	p.Arg532His
chr1H	6254344	Rec: G	Dom: A	missense_variant	MODERATE	HORVU1Hr1G002960	HORVU1Hr1G002960.4	c.3101G>A	p.Arg1034His
chr1H	6254344	Rec: G	Dom: A	missense_variant	MODERATE	HORVU1Hr1G002960	HORVU1Hr1G002960.5	c.1661G>A	p.Arg554His
chr1H	6254344	Rec: G	Dom: A	missense_variant	MODERATE	HORVU1Hr1G002960	HORVU1Hr1G002960.6	c.1661G>A	p.Arg554His
chr1H	6254344	Rec: G	Dom: A	missense_variant	MODERATE	HORVU1Hr1G002960	HORVU1Hr1G002960.7	c.1595G>A	p.Arg532His
chr1H	6254344	Rec: G	Dom: A	missense_variant	MODERATE	HORVU1Hr1G002960	HORVU1Hr1G002960.8	c.3053G>A	p.Arg1018His
chr1H	6254344	Rec: G	Dom: A	missense_variant	MODERATE	HORVU1Hr1G002960	HORVU1Hr1G002960.10	c.2513G>A	p.Arg838His
chr1H	6254344	Rec: G	Dom: A	missense_variant	MODERATE	HORVU1Hr1G002960	HORVU1Hr1G002960.11	c.1436G>A	p.Arg479His
chr1H	6254344	Rec: G	Dom: A	missense_variant	MODERATE	HORVU1Hr1G002960	HORVU1Hr1G002960.13	c.2912G>A	p.Arg971His
chr1H	6254344	Rec: G	Dom: A	missense_variant	MODERATE	HORVU1Hr1G002960	HORVU1Hr1G002960.14	c.1595G>A	p.Arg532His
chr1H	6254344	Rec: G	Dom: A	missense_variant	MODERATE	HORVU1Hr1G002960	HORVU1Hr1G002960.16	c.1597G>A	p.Val533Ile
chr1H	6254344	Rec: G	Dom: A	missense_variant	MODERATE	HORVU1Hr1G002960	HORVU1Hr1G002960.22	c.2153G>A	p.Arg718His
chr1H	6254344	Rec: G	Dom: A	missense_variant	MODERATE	HORVU1Hr1G002960	HORVU1Hr1G002960.23	c.2153G>A	p.Arg718His
chr1H	6254344	Rec: G	Dom: A	missense_variant	MODERATE	HORVU1Hr1G002960	HORVU1Hr1G002960.24	c.2153G>A	p.Arg718His
chr1H	6254344	Rec: G	Dom: A	missense_variant	MODERATE	HORVU1Hr1G002960	HORVU1Hr1G002960.25	c.1436G>A	p.Arg479His
chr1H	6254491	Rec: C	Dom: T	missense_variant	MODERATE	HORVU1Hr1G002960	HORVU1Hr1G002960.1	c.3257C>T	p.Ala1086Val
chr1H	6254491	Rec: C	Dom: T	missense_variant	MODERATE	HORVU1Hr1G002960	HORVU1Hr1G002960.3	c.1742C>T	p.Ala581Val
chr1H	6254491	Rec: C	Dom: T	missense_variant	MODERATE	HORVU1Hr1G002960	HORVU1Hr1G002960.4	c.3248C>T	p.Ala1083Val
chr1H	6254491	Rec: C	Dom: T	missense_variant	MODERATE	HORVU1Hr1G002960	HORVU1Hr1G002960.5	c.1808C>T	p.Ala603Val
chr1H	6254491	Rec: C	Dom: T	missense_variant	MODERATE	HORVU1Hr1G002960	HORVU1Hr1G002960.6	c.1808C>T	p.Ala603Val
chr1H	6254491	Rec: C	Dom: T	missense_variant	MODERATE	HORVU1Hr1G002960	HORVU1Hr1G002960.7	c.1742C>T	p.Ala581Val
chr1H	6254491	Rec: C	Dom: T	missense_variant	MODERATE	HORVU1Hr1G002960	HORVU1Hr1G002960.8	c.3200C>T	p.Ala1067Val
chr1H	6254491	Rec: C	Dom: T	missense_variant	MODERATE	HORVU1Hr1G002960	HORVU1Hr1G002960.10	c.2660C>T	p.Ala887Val
chr1H	6254491	Rec: C	Dom: T	missense_variant	MODERATE	HORVU1Hr1G002960	HORVU1Hr1G002960.11	c.1583C>T	p.Ala528Val
chr1H	6254491	Rec: C	Dom: T	missense_variant	MODERATE	HORVU1Hr1G002960	HORVU1Hr1G002960.13	c.3059C>T	p.Ala1020Val
chr1H	6254491	Rec: C	Dom: T	missense_variant	MODERATE	HORVU1Hr1G002960	HORVU1Hr1G002960.14	c.1742C>T	p.Ala581Val
chr1H	6254491	Rec: C	Dom: T	missense_variant	MODERATE	HORVU1Hr1G002960	HORVU1Hr1G002960.22	c.2300C>T	p.Ala767Val
chr1H	6254491	Rec: C	Dom: T	missense_variant	MODERATE	HORVU1Hr1G002960	HORVU1Hr1G002960.23	c.2300C>T	p.Ala767Val
chr1H	6254491	Rec: C	Dom: T	missense_variant	MODERATE	HORVU1Hr1G002960	HORVU1Hr1G002960.24	c.2300C>T	p.Ala767Val
chr1H	6254491	Rec: C	Dom: T	missense_variant	MODERATE	HORVU1Hr1G002960	HORVU1Hr1G002960.25	c.1583C>T	p.Ala528Val
chr1H	6254491	Rec: C	Dom: T	missense_variant	MODERATE	HORVU1Hr1G002960	HORVU1Hr1G002960.26	c.62C>T	p.Ala21Val
chr1H	6409545	Rec: A	Dom: T	missense_variant	MODERATE	HORVU1Hr1G003060	HORVU1Hr1G003060.2	c.569A>T	p.Gln190Leu
chr1H	6425414	Rec: T	Dom: G	missense_variant	MODERATE	HORVU1Hr1G003070	HORVU1Hr1G003070.1	c.39A>C	p.Gln13His
chr1H	6425415	Rec: T	Dom: C	missense_variant	MODERATE	HORVU1Hr1G003070	HORVU1Hr1G003070.1	c.38A>G	p.Gln13Arg
chr1H	6444892	Rec: A	Dom: C	missense_variant	MODERATE	HORVU1Hr1G003080	HORVU1Hr1G003080.1	c.219A>C	p.Glu73Asp
chr1H	6444974	Rec: A	Dom: T	missense_variant	MODERATE	HORVU1Hr1G003080	HORVU1Hr1G003080.1	c.301A>T	p.Ile101Phe
chr1H	6445128	Rec: G	Dom: A	missense_variant	MODERATE	HORVU1Hr1G003080	HORVU1Hr1G003080.1	c.455G>A	p.Gly152Asp
chr1H	6566761	Rec: G	Dom: A	missense_variant	MODERATE	HORVU1Hr1G003150	HORVU1Hr1G003150.2	c.560C>T	p.Thr187Met
chr1H	6566761	Rec: G	Dom: A	missense_variant	MODERATE	HORVU1Hr1G003150	HORVU1Hr1G003150.3	c.239C>T	p.Thr80Met
chr1H	6566761	Rec: G	Dom: A	missense_variant	MODERATE	HORVU1Hr1G003150	HORVU1Hr1G003150.4	c.254C>T	p.Thr85Met
chr1H	6566840	Dom: T	Rec: C	missense_variant	MODERATE	HORVU1Hr1G003150	HORVU1Hr1G003150.2	c.481A>G	p.Ser161Gly
chr1H	6566840	Dom: T	Rec: C	missense_variant	MODERATE	HORVU1Hr1G003150	HORVU1Hr1G003150.3	c.160A>G	p.Ser54Gly
chr1H	6566840	Dom: T	Rec: C	missense_variant	MODERATE	HORVU1Hr1G003150	HORVU1Hr1G003150.4	c.175A>G	p.Ser59Gly
chr1H	6690349	Rec: C	Dom: T	missense_variant	MODERATE	HORVU1Hr1G003170	HORVU1Hr1G003170.2	c.1286C>T	p.Thr429Met
chr1H	6690349	Rec: C	Dom: T	missense_variant	MODERATE	HORVU1Hr1G003170	HORVU1Hr1G003170.1	c.1199C>T	p.Thr400Met
chr1H	6690349	Rec: C	Dom: T	missense_variant	MODERATE	HORVU1Hr1G003170	HORVU1Hr1G003170.3	c.1007C>T	p.Thr336Met
chr1H	6997667	Rec: A	Dom: G	missense_variant	MODERATE	HORVU1Hr1G003230	HORVU1Hr1G003230.2	c.504A>G	p.Ile168Met
chr1H	6997667	Rec: A	Dom: G	missense_variant	MODERATE	HORVU1Hr1G003230	HORVU1Hr1G003230.1	c.504A>G	p.Ile168Met
chr1H	6997667	Rec: A	Dom: G	missense_variant	MODERATE	HORVU1Hr1G003230	HORVU1Hr1G003230.5	c.192A>G	p.Ile64Met
chr1H	6997667	Rec: A	Dom: G	missense_variant	MODERATE	HORVU1Hr1G003230	HORVU1Hr1G003230.6	c.435A>G	p.Ile145Met
chr1H	6997667	Rec: A	Dom: G	missense_variant	MODERATE	HORVU1Hr1G003230	HORVU1Hr1G003230.8	c.231A>G	p.Ile77Met
chr1H	6997667	Rec: A	Dom: G	missense_variant	MODERATE	HORVU1Hr1G003230	HORVU1Hr1G003230.9	c.192A>G	p.Ile64Met
chr1H	7004594	Rec: A	Dom: G	missense_variant	MODERATE	HORVU1Hr1G003230	HORVU1Hr1G003230.2	c.1422A>G	p.Ile474Met
chr1H	7004594	Rec: A	Dom: G	missense_variant	MODERATE	HORVU1Hr1G003230	HORVU1Hr1G003230.4	c.774A>G	p.Ile258Met
chr1H	7004594	Rec: A	Dom: G	missense_variant	MODERATE	HORVU1Hr1G003230	HORVU1Hr1G003230.5	c.1110A>G	p.Ile370Met
chr1H	7223999	Rec: A	Dom: G	missense_variant	MODERATE	HORVU1Hr1G003300	HORVU1Hr1G003300.7	c.2368A>G	p.Thr790Ala
chr1H	7223999	Rec: A	Dom: G	missense_variant	MODERATE	HORVU1Hr1G003300	HORVU1Hr1G003300.1	c.2248A>G	p.Thr750Ala
chr1H	7223999	Rec: A	Dom: G	missense_variant	MODERATE	HORVU1Hr1G003300	HORVU1Hr1G003300.2	c.2248A>G	p.Thr750Ala
chr1H	7223999	Rec: A	Dom: G	missense_variant	MODERATE	HORVU1Hr1G003300	HORVU1Hr1G003300.3	c.2248A>G	p.Thr750Ala
chr1H	7223999	Rec: A	Dom: G	missense_variant	MODERATE	HORVU1Hr1G003300	HORVU1Hr1G003300.4	c.2371A>G	p.Thr791Ala
chr1H	7223999	Rec: A	Dom: G	missense_variant	MODERATE	HORVU1Hr1G003300	HORVU1Hr1G003300.6	c.2248A>G	p.Thr750Ala
chr1H	7223999	Rec: A	Dom: G	missense_variant	MODERATE	HORVU1Hr1G003300	HORVU1Hr1G003300.8	c.2248A>G	p.Thr750Ala
chr1H	7223999	Rec: A	Dom: G	missense_variant	MODERATE	HORVU1Hr1G003300	HORVU1Hr1G003300.9	c.574A>G	p.Thr192Ala
chr1H	7223999	Rec: A	Dom: G	missense_variant	MODERATE	HORVU1Hr1G003300	HORVU1Hr1G003300.10	c.574A>G	p.Thr192Ala
chr1H	7223999	Rec: A	Dom: G	missense_variant	MODERATE	HORVU1Hr1G003300	HORVU1Hr1G003300.11	c.2314A>G	p.Thr772Ala
chr1H	7223999	Rec: A	Dom: G	missense_variant	MODERATE	HORVU1Hr1G003300	HORVU1Hr1G003300.13	c.2242A>G	p.Thr748Ala
chr1H	7223999	Rec: A	Dom: G	missense_variant	MODERATE	HORVU1Hr1G003300	HORVU1Hr1G003300.14	c.1894A>G	p.Thr632Ala
chr1H	7223999	Rec: A	Dom: G	missense_variant	MODERATE	HORVU1Hr1G003300	HORVU1Hr1G003300.15	c.1900A>G	p.Thr634Ala
chr1H	7223999	Rec: A	Dom: G	missense_variant	MODERATE	HORVU1Hr1G003300	HORVU1Hr1G003300.16	c.2176A>G	p.Thr726Ala
chr1H	7223999	Rec: A	Dom: G	missense_variant	MODERATE	HORVU1Hr1G003300	HORVU1Hr1G003300.17	c.2176A>G	p.Thr726Ala
chr1H	7223999	Rec: A	Dom: G	missense_variant	MODERATE	HORVU1Hr1G003300	HORVU1Hr1G003300.18	c.2176A>G	p.Thr726Ala
chr1H	7223999	Rec: A	Dom: G	missense_variant	MODERATE	HORVU1Hr1G003300	HORVU1Hr1G003300.19	c.1660A>G	p.Thr554Ala
chr1H	7223999	Rec: A	Dom: G	missense_variant	MODERATE	HORVU1Hr1G003300	HORVU1Hr1G003300.20	c.574A>G	p.Thr192Ala
chr1H	7226953	Rec: A	Dom: G	missense_variant	MODERATE	HORVU1Hr1G003300	HORVU1Hr1G003300.7	c.3328A>G	p.Ile1110Val
chr1H	7226953	Rec: A	Dom: G	missense_variant	MODERATE	HORVU1Hr1G003300	HORVU1Hr1G003300.1	c.3208A>G	p.Ile1070Val
chr1H	7226953	Rec: A	Dom: G	missense_variant	MODERATE	HORVU1Hr1G003300	HORVU1Hr1G003300.2	c.3208A>G	p.Ile1070Val
chr1H	7226953	Rec: A	Dom: G	missense_variant	MODERATE	HORVU1Hr1G003300	HORVU1Hr1G003300.3	c.3208A>G	p.Ile1070Val
chr1H	7226953	Rec: A	Dom: G	missense_variant	MODERATE	HORVU1Hr1G003300	HORVU1Hr1G003300.8	c.3208A>G	p.Ile1070Val
chr1H	7226953	Rec: A	Dom: G	missense_variant	MODERATE	HORVU1Hr1G003300	HORVU1Hr1G003300.9	c.1534A>G	p.Ile512Val
chr1H	7226953	Rec: A	Dom: G	missense_variant	MODERATE	HORVU1Hr1G003300	HORVU1Hr1G003300.10	c.1534A>G	p.Ile512Val
chr1H	7226953	Rec: A	Dom: G	missense_variant	MODERATE	HORVU1Hr1G003300	HORVU1Hr1G003300.12	c.3046A>G	p.Ile1016Val
chr1H	7226953	Rec: A	Dom: G	missense_variant	MODERATE	HORVU1Hr1G003300	HORVU1Hr1G003300.13	c.3202A>G	p.Ile1068Val
chr1H	7226953	Rec: A	Dom: G	missense_variant	MODERATE	HORVU1Hr1G003300	HORVU1Hr1G003300.14	c.2854A>G	p.Ile952Val
chr1H	7226953	Rec: A	Dom: G	missense_variant	MODERATE	HORVU1Hr1G003300	HORVU1Hr1G003300.15	c.2860A>G	p.Ile954Val
chr1H	7226953	Rec: A	Dom: G	missense_variant	MODERATE	HORVU1Hr1G003300	HORVU1Hr1G003300.16	c.3136A>G	p.Ile1046Val
chr1H	7226953	Rec: A	Dom: G	missense_variant	MODERATE	HORVU1Hr1G003300	HORVU1Hr1G003300.17	c.3136A>G	p.Ile1046Val
chr1H	7226953	Rec: A	Dom: G	missense_variant	MODERATE	HORVU1Hr1G003300	HORVU1Hr1G003300.19	c.2620A>G	p.Ile874Val
chr1H	7226953	Rec: A	Dom: G	missense_variant	MODERATE	HORVU1Hr1G003300	HORVU1Hr1G003300.20	c.1534A>G	p.Ile512Val
chr1H	7228458	Rec: C	Dom: T	missense_variant&splice_region_variant	MODERATE	HORVU1Hr1G003300	HORVU1Hr1G003300.17	c.3749C>T	p.Thr1250Met
chr1H	7681251	Rec: G	Dom: A	missense_variant	MODERATE	HORVU1Hr1G003460	HORVU1Hr1G003460.1	c.133G>A	p.Ala45Thr
chr1H	7681251	Rec: G	Dom: A	missense_variant	MODERATE	HORVU1Hr1G003460	HORVU1Hr1G003460.2	c.94G>A	p.Ala32Thr
chr1H	7681258	Rec: C	Dom: T	missense_variant	MODERATE	HORVU1Hr1G003460	HORVU1Hr1G003460.1	c.140C>T	p.Thr47Ile
chr1H	7681258	Rec: C	Dom: T	missense_variant	MODERATE	HORVU1Hr1G003460	HORVU1Hr1G003460.2	c.101C>T	p.Thr34Ile
chr1H	7841648	Rec: C	Dom: G	missense_variant	MODERATE	HORVU1Hr1G003540	HORVU1Hr1G003540.1	c.82C>G	p.Gln28Glu
chr1H	7841655	Rec: C	Dom: T	missense_variant	MODERATE	HORVU1Hr1G003540	HORVU1Hr1G003540.1	c.89C>T	p.Pro30Leu
chr1H	7843471	Rec: A	Dom: G	missense_variant	MODERATE	HORVU1Hr1G003540	HORVU1Hr1G003540.1	c.650A>G	p.Gln217Arg
chr1H	7844041	Rec: A	Dom: C	stop_lost	HIGH	HORVU1Hr1G003530	HORVU1Hr1G003530.12	c.670T>G	p.Ter224Gluext*?
chr1H	7844053	Rec: T	Dom: C	missense_variant	MODERATE	HORVU1Hr1G003530	HORVU1Hr1G003530.12	c.658A>G	p.Asn220Asp
chr1H	7844809	Rec: T	Dom: C	missense_variant	MODERATE	HORVU1Hr1G003530	HORVU1Hr1G003530.7	c.1480A>G	p.Ile494Val
chr1H	7844809	Rec: T	Dom: C	missense_variant	MODERATE	HORVU1Hr1G003530	HORVU1Hr1G003530.2	c.844A>G	p.Ile282Val
chr1H	7844809	Rec: T	Dom: C	missense_variant	MODERATE	HORVU1Hr1G003530	HORVU1Hr1G003530.3	c.1441A>G	p.Ile481Val
chr1H	7844809	Rec: T	Dom: C	missense_variant	MODERATE	HORVU1Hr1G003530	HORVU1Hr1G003530.4	c.394A>G	p.Ile132Val
chr1H	7844809	Rec: T	Dom: C	missense_variant	MODERATE	HORVU1Hr1G003530	HORVU1Hr1G003530.5	c.1069A>G	p.Ile357Val
chr1H	7844809	Rec: T	Dom: C	missense_variant	MODERATE	HORVU1Hr1G003530	HORVU1Hr1G003530.10	c.1309A>G	p.Ile437Val
chr1H	7844809	Rec: T	Dom: C	missense_variant	MODERATE	HORVU1Hr1G003530	HORVU1Hr1G003530.12	c.451A>G	p.Ile151Val
chr1H	7844809	Rec: T	Dom: C	missense_variant	MODERATE	HORVU1Hr1G003530	HORVU1Hr1G003530.13	c.1342A>G	p.Ile448Val
chr1H	7845045	Rec: C	Dom: G	missense_variant	MODERATE	HORVU1Hr1G003530	HORVU1Hr1G003530.7	c.1364G>C	p.Gly455Ala
chr1H	7845045	Rec: C	Dom: G	missense_variant	MODERATE	HORVU1Hr1G003530	HORVU1Hr1G003530.2	c.728G>C	p.Gly243Ala
chr1H	7845045	Rec: C	Dom: G	missense_variant	MODERATE	HORVU1Hr1G003530	HORVU1Hr1G003530.3	c.1325G>C	p.Gly442Ala
chr1H	7845045	Rec: C	Dom: G	missense_variant	MODERATE	HORVU1Hr1G003530	HORVU1Hr1G003530.4	c.278G>C	p.Gly93Ala
chr1H	7845045	Rec: C	Dom: G	missense_variant	MODERATE	HORVU1Hr1G003530	HORVU1Hr1G003530.5	c.953G>C	p.Gly318Ala
chr1H	7845045	Rec: C	Dom: G	missense_variant	MODERATE	HORVU1Hr1G003530	HORVU1Hr1G003530.10	c.1187G>C	p.Gly396Ala
chr1H	7845045	Rec: C	Dom: G	missense_variant	MODERATE	HORVU1Hr1G003530	HORVU1Hr1G003530.12	c.335G>C	p.Gly112Ala
chr1H	7845045	Rec: C	Dom: G	missense_variant	MODERATE	HORVU1Hr1G003530	HORVU1Hr1G003530.13	c.1226G>C	p.Gly409Ala
chr1H	7847894	Rec: C	Dom: G	missense_variant	MODERATE	HORVU1Hr1G003530	HORVU1Hr1G003530.7	c.892G>C	p.Ala298Pro
chr1H	7847894	Rec: C	Dom: G	missense_variant	MODERATE	HORVU1Hr1G003530	HORVU1Hr1G003530.1	c.793G>C	p.Ala265Pro
chr1H	7847894	Rec: C	Dom: G	missense_variant	MODERATE	HORVU1Hr1G003530	HORVU1Hr1G003530.2	c.256G>C	p.Ala86Pro
chr1H	7847894	Rec: C	Dom: G	missense_variant	MODERATE	HORVU1Hr1G003530	HORVU1Hr1G003530.3	c.853G>C	p.Ala285Pro
chr1H	7847894	Rec: C	Dom: G	missense_variant	MODERATE	HORVU1Hr1G003530	HORVU1Hr1G003530.5	c.481G>C	p.Ala161Pro
chr1H	7847894	Rec: C	Dom: G	missense_variant	MODERATE	HORVU1Hr1G003530	HORVU1Hr1G003530.6	c.868G>C	p.Ala290Pro
chr1H	7847894	Rec: C	Dom: G	missense_variant	MODERATE	HORVU1Hr1G003530	HORVU1Hr1G003530.8	c.736G>C	p.Ala246Pro
chr1H	7847894	Rec: C	Dom: G	missense_variant	MODERATE	HORVU1Hr1G003530	HORVU1Hr1G003530.10	c.715G>C	p.Ala239Pro
chr1H	7847894	Rec: C	Dom: G	missense_variant	MODERATE	HORVU1Hr1G003530	HORVU1Hr1G003530.11	c.715G>C	p.Ala239Pro
chr1H	7847894	Rec: C	Dom: G	missense_variant	MODERATE	HORVU1Hr1G003530	HORVU1Hr1G003530.13	c.754G>C	p.Ala252Pro
chr1H	7847894	Rec: C	Dom: G	missense_variant	MODERATE	HORVU1Hr1G003530	HORVU1Hr1G003530.14	c.799G>C	p.Ala267Pro
chr1H	7847927	Rec: A	Dom: C	missense_variant	MODERATE	HORVU1Hr1G003530	HORVU1Hr1G003530.7	c.859T>G	p.Ser287Ala
chr1H	7847927	Rec: A	Dom: C	missense_variant	MODERATE	HORVU1Hr1G003530	HORVU1Hr1G003530.1	c.760T>G	p.Ser254Ala
chr1H	7847927	Rec: A	Dom: C	missense_variant	MODERATE	HORVU1Hr1G003530	HORVU1Hr1G003530.2	c.223T>G	p.Ser75Ala
chr1H	7847927	Rec: A	Dom: C	missense_variant	MODERATE	HORVU1Hr1G003530	HORVU1Hr1G003530.3	c.820T>G	p.Ser274Ala
chr1H	7847927	Rec: A	Dom: C	missense_variant	MODERATE	HORVU1Hr1G003530	HORVU1Hr1G003530.5	c.448T>G	p.Ser150Ala
chr1H	7847927	Rec: A	Dom: C	missense_variant	MODERATE	HORVU1Hr1G003530	HORVU1Hr1G003530.6	c.835T>G	p.Ser279Ala
chr1H	7847927	Rec: A	Dom: C	missense_variant	MODERATE	HORVU1Hr1G003530	HORVU1Hr1G003530.8	c.703T>G	p.Ser235Ala
chr1H	7847927	Rec: A	Dom: C	missense_variant	MODERATE	HORVU1Hr1G003530	HORVU1Hr1G003530.10	c.682T>G	p.Ser228Ala
chr1H	7847927	Rec: A	Dom: C	missense_variant	MODERATE	HORVU1Hr1G003530	HORVU1Hr1G003530.11	c.682T>G	p.Ser228Ala
chr1H	7847927	Rec: A	Dom: C	missense_variant	MODERATE	HORVU1Hr1G003530	HORVU1Hr1G003530.13	c.721T>G	p.Ser241Ala
chr1H	7847927	Rec: A	Dom: C	missense_variant	MODERATE	HORVU1Hr1G003530	HORVU1Hr1G003530.14	c.766T>G	p.Ser256Ala
chr1H	7848482	Rec: G	Dom: T	missense_variant	MODERATE	HORVU1Hr1G003530	HORVU1Hr1G003530.7	c.304C>A	p.Pro102Thr
chr1H	7848482	Rec: G	Dom: T	missense_variant	MODERATE	HORVU1Hr1G003530	HORVU1Hr1G003530.1	c.205C>A	p.Pro69Thr
chr1H	7848482	Rec: G	Dom: T	missense_variant	MODERATE	HORVU1Hr1G003530	HORVU1Hr1G003530.3	c.265C>A	p.Pro89Thr
chr1H	7848482	Rec: G	Dom: T	missense_variant	MODERATE	HORVU1Hr1G003530	HORVU1Hr1G003530.6	c.280C>A	p.Pro94Thr
chr1H	7848482	Rec: G	Dom: T	missense_variant	MODERATE	HORVU1Hr1G003530	HORVU1Hr1G003530.8	c.148C>A	p.Pro50Thr
chr1H	7848482	Rec: G	Dom: T	missense_variant	MODERATE	HORVU1Hr1G003530	HORVU1Hr1G003530.10	c.127C>A	p.Pro43Thr
chr1H	7848482	Rec: G	Dom: T	missense_variant	MODERATE	HORVU1Hr1G003530	HORVU1Hr1G003530.11	c.127C>A	p.Pro43Thr
chr1H	7848482	Rec: G	Dom: T	missense_variant	MODERATE	HORVU1Hr1G003530	HORVU1Hr1G003530.13	c.166C>A	p.Pro56Thr
chr1H	7848482	Rec: G	Dom: T	missense_variant	MODERATE	HORVU1Hr1G003530	HORVU1Hr1G003530.14	c.211C>A	p.Pro71Thr
chr1H	7848557	Rec: A	Dom: G	missense_variant	MODERATE	HORVU1Hr1G003530	HORVU1Hr1G003530.7	c.229T>C	p.Phe77Leu
chr1H	7848557	Rec: A	Dom: G	missense_variant	MODERATE	HORVU1Hr1G003530	HORVU1Hr1G003530.1	c.130T>C	p.Phe44Leu
chr1H	7848557	Rec: A	Dom: G	missense_variant	MODERATE	HORVU1Hr1G003530	HORVU1Hr1G003530.3	c.190T>C	p.Phe64Leu
chr1H	7848557	Rec: A	Dom: G	missense_variant	MODERATE	HORVU1Hr1G003530	HORVU1Hr1G003530.6	c.205T>C	p.Phe69Leu
chr1H	7848557	Rec: A	Dom: G	missense_variant	MODERATE	HORVU1Hr1G003530	HORVU1Hr1G003530.8	c.73T>C	p.Phe25Leu
chr1H	7848557	Rec: A	Dom: G	missense_variant	MODERATE	HORVU1Hr1G003530	HORVU1Hr1G003530.10	c.52T>C	p.Phe18Leu
chr1H	7848557	Rec: A	Dom: G	missense_variant	MODERATE	HORVU1Hr1G003530	HORVU1Hr1G003530.11	c.52T>C	p.Phe18Leu
chr1H	7848557	Rec: A	Dom: G	missense_variant	MODERATE	HORVU1Hr1G003530	HORVU1Hr1G003530.13	c.91T>C	p.Phe31Leu
chr1H	7848557	Rec: A	Dom: G	missense_variant	MODERATE	HORVU1Hr1G003530	HORVU1Hr1G003530.14	c.136T>C	p.Phe46Leu
chr1H	8051282	Rec: G	Dom: A	missense_variant	MODERATE	HORVU1Hr1G003590	HORVU1Hr1G003590.1	c.110C>T	p.Pro37Leu
chr1H	8051282	Rec: G	Dom: A	missense_variant	MODERATE	HORVU1Hr1G003590	HORVU1Hr1G003590.5	c.116C>T	p.Pro39Leu
chr1H	8336941	Rec: C	Dom: T	missense_variant	MODERATE	HORVU1Hr1G003740	HORVU1Hr1G003740.1	c.1862G>A	p.Arg621Gln
chr1H	8336941	Rec: C	Dom: T	missense_variant	MODERATE	HORVU1Hr1G003740	HORVU1Hr1G003740.2	c.1697G>A	p.Arg566Gln
chr1H	8336941	Rec: C	Dom: T	missense_variant	MODERATE	HORVU1Hr1G003740	HORVU1Hr1G003740.3	c.902G>A	p.Arg301Gln
chr1H	8336941	Rec: C	Dom: T	missense_variant	MODERATE	HORVU1Hr1G003740	HORVU1Hr1G003740.4	c.1514G>A	p.Arg505Gln
chr1H	8336941	Rec: C	Dom: T	missense_variant	MODERATE	HORVU1Hr1G003740	HORVU1Hr1G003740.5	c.1043G>A	p.Arg348Gln
chr1H	8336941	Rec: C	Dom: T	missense_variant	MODERATE	HORVU1Hr1G003740	HORVU1Hr1G003740.6	c.113G>A	p.Arg38Gln
chr1H	8336941	Rec: C	Dom: T	missense_variant	MODERATE	HORVU1Hr1G003740	HORVU1Hr1G003740.7	c.797G>A	p.Arg266Gln
chr1H	8336941	Rec: C	Dom: T	missense_variant	MODERATE	HORVU1Hr1G003740	HORVU1Hr1G003740.8	c.1814G>A	p.Arg605Gln
chr1H	8336941	Rec: C	Dom: T	missense_variant	MODERATE	HORVU1Hr1G003740	HORVU1Hr1G003740.9	c.1814G>A	p.Arg605Gln
chr1H	8336941	Rec: C	Dom: T	missense_variant	MODERATE	HORVU1Hr1G003740	HORVU1Hr1G003740.10	c.1514G>A	p.Arg505Gln
chr1H	8336941	Rec: C	Dom: T	missense_variant	MODERATE	HORVU1Hr1G003740	HORVU1Hr1G003740.11	c.1511G>A	p.Arg504Gln
chr1H	8336941	Rec: C	Dom: T	missense_variant	MODERATE	HORVU1Hr1G003740	HORVU1Hr1G003740.12	c.1013G>A	p.Arg338Gln
chr1H	8338335	Rec: G	Dom: C	missense_variant	MODERATE	HORVU1Hr1G003740	HORVU1Hr1G003740.1	c.981C>G	p.His327Gln
chr1H	8338335	Rec: G	Dom: C	missense_variant	MODERATE	HORVU1Hr1G003740	HORVU1Hr1G003740.2	c.816C>G	p.His272Gln
chr1H	8338335	Rec: G	Dom: C	missense_variant	MODERATE	HORVU1Hr1G003740	HORVU1Hr1G003740.3	c.21C>G	p.His7Gln
chr1H	8338335	Rec: G	Dom: C	missense_variant	MODERATE	HORVU1Hr1G003740	HORVU1Hr1G003740.4	c.633C>G	p.His211Gln
chr1H	8338335	Rec: G	Dom: C	missense_variant	MODERATE	HORVU1Hr1G003740	HORVU1Hr1G003740.5	c.162C>G	p.His54Gln
chr1H	8338335	Rec: G	Dom: C	missense_variant	MODERATE	HORVU1Hr1G003740	HORVU1Hr1G003740.8	c.933C>G	p.His311Gln
chr1H	8338335	Rec: G	Dom: C	missense_variant	MODERATE	HORVU1Hr1G003740	HORVU1Hr1G003740.9	c.933C>G	p.His311Gln
chr1H	8338335	Rec: G	Dom: C	missense_variant	MODERATE	HORVU1Hr1G003740	HORVU1Hr1G003740.10	c.633C>G	p.His211Gln
chr1H	8338335	Rec: G	Dom: C	missense_variant	MODERATE	HORVU1Hr1G003740	HORVU1Hr1G003740.11	c.630C>G	p.His210Gln
chr1H	8338335	Rec: G	Dom: C	missense_variant	MODERATE	HORVU1Hr1G003740	HORVU1Hr1G003740.12	c.123C>G	p.His41Gln
chr1H	8338801	Rec: T	Dom: C	missense_variant	MODERATE	HORVU1Hr1G003740	HORVU1Hr1G003740.1	c.944A>G	p.Asp315Gly
chr1H	8338801	Rec: T	Dom: C	missense_variant	MODERATE	HORVU1Hr1G003740	HORVU1Hr1G003740.2	c.779A>G	p.Asp260Gly
chr1H	8338801	Rec: T	Dom: C	missense_variant	MODERATE	HORVU1Hr1G003740	HORVU1Hr1G003740.4	c.596A>G	p.Asp199Gly
chr1H	8338801	Rec: T	Dom: C	missense_variant	MODERATE	HORVU1Hr1G003740	HORVU1Hr1G003740.5	c.125A>G	p.Asp42Gly
chr1H	8338801	Rec: T	Dom: C	missense_variant	MODERATE	HORVU1Hr1G003740	HORVU1Hr1G003740.8	c.896A>G	p.Asp299Gly
chr1H	8338801	Rec: T	Dom: C	missense_variant	MODERATE	HORVU1Hr1G003740	HORVU1Hr1G003740.9	c.896A>G	p.Asp299Gly
chr1H	8338801	Rec: T	Dom: C	missense_variant	MODERATE	HORVU1Hr1G003740	HORVU1Hr1G003740.10	c.596A>G	p.Asp199Gly
chr1H	8338801	Rec: T	Dom: C	missense_variant	MODERATE	HORVU1Hr1G003740	HORVU1Hr1G003740.11	c.593A>G	p.Asp198Gly
chr1H	8338897	Rec: C	Dom: T	missense_variant	MODERATE	HORVU1Hr1G003740	HORVU1Hr1G003740.1	c.848G>A	p.Ser283Asn
chr1H	8338897	Rec: C	Dom: T	missense_variant	MODERATE	HORVU1Hr1G003740	HORVU1Hr1G003740.2	c.683G>A	p.Ser228Asn
chr1H	8338897	Rec: C	Dom: T	missense_variant	MODERATE	HORVU1Hr1G003740	HORVU1Hr1G003740.4	c.500G>A	p.Ser167Asn
chr1H	8338897	Rec: C	Dom: T	missense_variant	MODERATE	HORVU1Hr1G003740	HORVU1Hr1G003740.5	c.29G>A	p.Ser10Asn
chr1H	8338897	Rec: C	Dom: T	missense_variant	MODERATE	HORVU1Hr1G003740	HORVU1Hr1G003740.8	c.800G>A	p.Ser267Asn
chr1H	8338897	Rec: C	Dom: T	missense_variant	MODERATE	HORVU1Hr1G003740	HORVU1Hr1G003740.9	c.800G>A	p.Ser267Asn
chr1H	8338897	Rec: C	Dom: T	missense_variant	MODERATE	HORVU1Hr1G003740	HORVU1Hr1G003740.10	c.500G>A	p.Ser167Asn
chr1H	8338897	Rec: C	Dom: T	missense_variant	MODERATE	HORVU1Hr1G003740	HORVU1Hr1G003740.11	c.497G>A	p.Ser166Asn
chr1H	8340589	Rec: G	Dom: A	missense_variant	MODERATE	HORVU1Hr1G003740	HORVU1Hr1G003740.1	c.521C>T	p.Ser174Phe
chr1H	8340589	Rec: G	Dom: A	missense_variant	MODERATE	HORVU1Hr1G003740	HORVU1Hr1G003740.2	c.353C>T	p.Ser118Phe
chr1H	8340589	Rec: G	Dom: A	missense_variant	MODERATE	HORVU1Hr1G003740	HORVU1Hr1G003740.4	c.173C>T	p.Ser58Phe
chr1H	8340589	Rec: G	Dom: A	missense_variant	MODERATE	HORVU1Hr1G003740	HORVU1Hr1G003740.8	c.473C>T	p.Ser158Phe
chr1H	8340589	Rec: G	Dom: A	missense_variant	MODERATE	HORVU1Hr1G003740	HORVU1Hr1G003740.9	c.473C>T	p.Ser158Phe
chr1H	8340589	Rec: G	Dom: A	missense_variant	MODERATE	HORVU1Hr1G003740	HORVU1Hr1G003740.10	c.173C>T	p.Ser58Phe
chr1H	8340589	Rec: G	Dom: A	missense_variant	MODERATE	HORVU1Hr1G003740	HORVU1Hr1G003740.11	c.437C>T	p.Ser146Phe
chr1H	8340706	Rec: C	Dom: G	missense_variant	MODERATE	HORVU1Hr1G003740	HORVU1Hr1G003740.1	c.404G>C	p.Arg135Thr
chr1H	8340706	Rec: C	Dom: G	missense_variant	MODERATE	HORVU1Hr1G003740	HORVU1Hr1G003740.2	c.236G>C	p.Arg79Thr
chr1H	8340706	Rec: C	Dom: G	missense_variant	MODERATE	HORVU1Hr1G003740	HORVU1Hr1G003740.4	c.56G>C	p.Arg19Thr
chr1H	8340706	Rec: C	Dom: G	missense_variant	MODERATE	HORVU1Hr1G003740	HORVU1Hr1G003740.8	c.356G>C	p.Arg119Thr
chr1H	8340706	Rec: C	Dom: G	missense_variant	MODERATE	HORVU1Hr1G003740	HORVU1Hr1G003740.9	c.356G>C	p.Arg119Thr
chr1H	8340706	Rec: C	Dom: G	missense_variant	MODERATE	HORVU1Hr1G003740	HORVU1Hr1G003740.10	c.56G>C	p.Arg19Thr
chr1H	8340706	Rec: C	Dom: G	missense_variant	MODERATE	HORVU1Hr1G003740	HORVU1Hr1G003740.11	c.320G>C	p.Arg107Thr
chr1H	8340718	Rec: T	Dom: G	missense_variant	MODERATE	HORVU1Hr1G003740	HORVU1Hr1G003740.1	c.392A>C	p.Asp131Ala
chr1H	8340718	Rec: T	Dom: G	missense_variant	MODERATE	HORVU1Hr1G003740	HORVU1Hr1G003740.2	c.224A>C	p.Asp75Ala
chr1H	8340718	Rec: T	Dom: G	missense_variant	MODERATE	HORVU1Hr1G003740	HORVU1Hr1G003740.4	c.44A>C	p.Asp15Ala
chr1H	8340718	Rec: T	Dom: G	missense_variant	MODERATE	HORVU1Hr1G003740	HORVU1Hr1G003740.8	c.344A>C	p.Asp115Ala
chr1H	8340718	Rec: T	Dom: G	missense_variant	MODERATE	HORVU1Hr1G003740	HORVU1Hr1G003740.9	c.344A>C	p.Asp115Ala
chr1H	8340718	Rec: T	Dom: G	missense_variant	MODERATE	HORVU1Hr1G003740	HORVU1Hr1G003740.10	c.44A>C	p.Asp15Ala
chr1H	8340718	Rec: T	Dom: G	missense_variant	MODERATE	HORVU1Hr1G003740	HORVU1Hr1G003740.11	c.308A>C	p.Asp103Ala
chr1H	8354075	Dom: G	Rec: A	missense_variant	MODERATE	HORVU1Hr1G003750	HORVU1Hr1G003750.28	c.35G>A	p.Ser12Asn
chr1H	8465331	Dom: C	Rec: G	missense_variant	MODERATE	HORVU1Hr1G003940	HORVU1Hr1G003940.2	c.149C>G	p.Ser50Cys
chr1H	8913144	Rec: G	Dom: C	missense_variant	MODERATE	HORVU1Hr1G004200	HORVU1Hr1G004200.3	c.74G>C	p.Cys25Ser
chr1H	8913144	Rec: G	Dom: C	missense_variant	MODERATE	HORVU1Hr1G004200	HORVU1Hr1G004200.4	c.74G>C	p.Cys25Ser
chr1H	8913144	Rec: G	Dom: C	missense_variant	MODERATE	HORVU1Hr1G004200	HORVU1Hr1G004200.5	c.29G>C	p.Cys10Ser
chr1H	8913168	Dom: C	Rec: G	missense_variant	MODERATE	HORVU1Hr1G004200	HORVU1Hr1G004200.3	c.98C>G	p.Pro33Arg
chr1H	8913168	Dom: C	Rec: G	missense_variant	MODERATE	HORVU1Hr1G004200	HORVU1Hr1G004200.4	c.98C>G	p.Pro33Arg
chr1H	8913168	Dom: C	Rec: G	missense_variant	MODERATE	HORVU1Hr1G004200	HORVU1Hr1G004200.5	c.53C>G	p.Pro18Arg
chr1H	9081692	Rec: C	Dom: T	missense_variant	MODERATE	HORVU1Hr1G004330	HORVU1Hr1G004330.14	c.784G>A	p.Ala262Thr
chr1H	9081692	Rec: C	Dom: T	missense_variant	MODERATE	HORVU1Hr1G004330	HORVU1Hr1G004330.2	c.481G>A	p.Ala161Thr
chr1H	9081692	Rec: C	Dom: T	missense_variant	MODERATE	HORVU1Hr1G004330	HORVU1Hr1G004330.4	c.526G>A	p.Ala176Thr
chr1H	9081692	Rec: C	Dom: T	missense_variant	MODERATE	HORVU1Hr1G004330	HORVU1Hr1G004330.5	c.526G>A	p.Ala176Thr
chr1H	9081692	Rec: C	Dom: T	missense_variant	MODERATE	HORVU1Hr1G004330	HORVU1Hr1G004330.6	c.514G>A	p.Ala172Thr
chr1H	9081692	Rec: C	Dom: T	missense_variant	MODERATE	HORVU1Hr1G004330	HORVU1Hr1G004330.7	c.556G>A	p.Ala186Thr
chr1H	9081692	Rec: C	Dom: T	missense_variant	MODERATE	HORVU1Hr1G004330	HORVU1Hr1G004330.10	c.481G>A	p.Ala161Thr
chr1H	9081692	Rec: C	Dom: T	missense_variant	MODERATE	HORVU1Hr1G004330	HORVU1Hr1G004330.11	c.481G>A	p.Ala161Thr
chr1H	9081692	Rec: C	Dom: T	missense_variant	MODERATE	HORVU1Hr1G004330	HORVU1Hr1G004330.13	c.526G>A	p.Ala176Thr
chr1H	9081692	Rec: C	Dom: T	missense_variant	MODERATE	HORVU1Hr1G004330	HORVU1Hr1G004330.15	c.754G>A	p.Ala252Thr
chr1H	9081696	Rec: C	Dom: A	missense_variant	MODERATE	HORVU1Hr1G004330	HORVU1Hr1G004330.14	c.780G>T	p.Gln260His
chr1H	9081696	Rec: C	Dom: A	missense_variant	MODERATE	HORVU1Hr1G004330	HORVU1Hr1G004330.2	c.477G>T	p.Gln159His
chr1H	9081696	Rec: C	Dom: A	missense_variant	MODERATE	HORVU1Hr1G004330	HORVU1Hr1G004330.4	c.522G>T	p.Gln174His
chr1H	9081696	Rec: C	Dom: A	missense_variant	MODERATE	HORVU1Hr1G004330	HORVU1Hr1G004330.5	c.522G>T	p.Gln174His
chr1H	9081696	Rec: C	Dom: A	missense_variant	MODERATE	HORVU1Hr1G004330	HORVU1Hr1G004330.6	c.510G>T	p.Gln170His
chr1H	9081696	Rec: C	Dom: A	missense_variant	MODERATE	HORVU1Hr1G004330	HORVU1Hr1G004330.7	c.552G>T	p.Gln184His
chr1H	9081696	Rec: C	Dom: A	missense_variant	MODERATE	HORVU1Hr1G004330	HORVU1Hr1G004330.10	c.477G>T	p.Gln159His
chr1H	9081696	Rec: C	Dom: A	missense_variant	MODERATE	HORVU1Hr1G004330	HORVU1Hr1G004330.11	c.477G>T	p.Gln159His
chr1H	9081696	Rec: C	Dom: A	missense_variant	MODERATE	HORVU1Hr1G004330	HORVU1Hr1G004330.13	c.522G>T	p.Gln174His
chr1H	9081696	Rec: C	Dom: A	missense_variant	MODERATE	HORVU1Hr1G004330	HORVU1Hr1G004330.15	c.750G>T	p.Gln250His
chr1H	9121879	Rec: G	Dom: A	missense_variant	MODERATE	HORVU1Hr1G004400	HORVU1Hr1G004400.4	c.110G>A	p.Gly37Glu
chr1H	9121894	Rec: G	Dom: A	missense_variant	MODERATE	HORVU1Hr1G004400	HORVU1Hr1G004400.4	c.125G>A	p.Arg42Gln
chr1H	9122132	Rec: C	Dom: G	missense_variant	MODERATE	HORVU1Hr1G004400	HORVU1Hr1G004400.3	c.16C>G	p.Pro6Ala
chr1H	9122132	Rec: C	Dom: G	missense_variant	MODERATE	HORVU1Hr1G004400	HORVU1Hr1G004400.1	c.16C>G	p.Pro6Ala
chr1H	9122132	Rec: C	Dom: G	missense_variant	MODERATE	HORVU1Hr1G004400	HORVU1Hr1G004400.2	c.16C>G	p.Pro6Ala
chr1H	9122132	Rec: C	Dom: G	missense_variant	MODERATE	HORVU1Hr1G004400	HORVU1Hr1G004400.5	c.16C>G	p.Pro6Ala
chr1H	9122132	Rec: C	Dom: G	missense_variant	MODERATE	HORVU1Hr1G004400	HORVU1Hr1G004400.6	c.55C>G	p.Pro19Ala
chr1H	9122427	Rec: T	Dom: C	missense_variant	MODERATE	HORVU1Hr1G004400	HORVU1Hr1G004400.3	c.311T>C	p.Val104Ala
chr1H	9160521	Dom: T	Rec: C	missense_variant	MODERATE	HORVU1Hr1G004430	HORVU1Hr1G004430.3	c.140T>C	p.Leu47Pro
chr1H	9160521	Dom: T	Rec: C	missense_variant	MODERATE	HORVU1Hr1G004430	HORVU1Hr1G004430.1	c.191T>C	p.Leu64Pro
chr1H	9160521	Dom: T	Rec: C	missense_variant	MODERATE	HORVU1Hr1G004430	HORVU1Hr1G004430.4	c.140T>C	p.Leu47Pro
chr1H	9160521	Dom: T	Rec: C	missense_variant	MODERATE	HORVU1Hr1G004430	HORVU1Hr1G004430.5	c.131T>C	p.Leu44Pro
chr1H	9160521	Dom: T	Rec: C	missense_variant	MODERATE	HORVU1Hr1G004430	HORVU1Hr1G004430.6	c.131T>C	p.Leu44Pro
chr1H	9160533	Rec: G	Dom: C	missense_variant	MODERATE	HORVU1Hr1G004430	HORVU1Hr1G004430.3	c.152G>C	p.Gly51Ala
chr1H	9160533	Rec: G	Dom: C	missense_variant	MODERATE	HORVU1Hr1G004430	HORVU1Hr1G004430.1	c.203G>C	p.Gly68Ala
chr1H	9160533	Rec: G	Dom: C	missense_variant	MODERATE	HORVU1Hr1G004430	HORVU1Hr1G004430.4	c.152G>C	p.Gly51Ala
chr1H	9160533	Rec: G	Dom: C	missense_variant	MODERATE	HORVU1Hr1G004430	HORVU1Hr1G004430.5	c.143G>C	p.Gly48Ala
chr1H	9160533	Rec: G	Dom: C	missense_variant	MODERATE	HORVU1Hr1G004430	HORVU1Hr1G004430.6	c.143G>C	p.Gly48Ala
chr1H	9164343	Rec: A	Dom: C	missense_variant	MODERATE	HORVU1Hr1G004440	HORVU1Hr1G004440.1	c.1722T>G	p.Ile574Met
chr1H	9165157	Rec: C	Dom: T	missense_variant	MODERATE	HORVU1Hr1G004440	HORVU1Hr1G004440.1	c.908G>A	p.Arg303Gln
chr1H	9166004	Rec: C	Dom: T	missense_variant	MODERATE	HORVU1Hr1G004440	HORVU1Hr1G004440.1	c.61G>A	p.Asp21Asn
chr1H	9228272	Rec: A	Dom: G	splice_acceptor_variant&intron_variant	HIGH	HORVU1Hr1G004480	HORVU1Hr1G004480.2	c.76-2A>G	-
chr1H	9228272	Rec: A	Dom: G	missense_variant	MODERATE	HORVU1Hr1G004480	HORVU1Hr1G004480.4	c.86A>G	p.Lys29Arg
chr1H	9229413	Dom: G	Rec: A	missense_variant	MODERATE	HORVU1Hr1G004480	HORVU1Hr1G004480.4	c.778G>A	p.Glu260Lys
chr1H	9229413	Dom: G	Rec: A	missense_variant	MODERATE	HORVU1Hr1G004480	HORVU1Hr1G004480.1	c.592G>A	p.Glu198Lys
chr1H	9229413	Dom: G	Rec: A	missense_variant	MODERATE	HORVU1Hr1G004480	HORVU1Hr1G004480.2	c.766G>A	p.Glu256Lys
chr1H	9229413	Dom: G	Rec: A	missense_variant	MODERATE	HORVU1Hr1G004480	HORVU1Hr1G004480.3	c.592G>A	p.Glu198Lys
chr1H	9229413	Dom: G	Rec: A	missense_variant	MODERATE	HORVU1Hr1G004480	HORVU1Hr1G004480.5	c.41G>A	p.Arg14Lys
chr1H	9229446	Dom: G	Rec: A	missense_variant	MODERATE	HORVU1Hr1G004480	HORVU1Hr1G004480.4	c.811G>A	p.Glu271Lys
chr1H	9229446	Dom: G	Rec: A	missense_variant	MODERATE	HORVU1Hr1G004480	HORVU1Hr1G004480.1	c.625G>A	p.Glu209Lys
chr1H	9229446	Dom: G	Rec: A	missense_variant	MODERATE	HORVU1Hr1G004480	HORVU1Hr1G004480.2	c.799G>A	p.Glu267Lys
chr1H	9229446	Dom: G	Rec: A	missense_variant	MODERATE	HORVU1Hr1G004480	HORVU1Hr1G004480.3	c.625G>A	p.Glu209Lys
chr1H	9229446	Dom: G	Rec: A	missense_variant	MODERATE	HORVU1Hr1G004480	HORVU1Hr1G004480.5	c.74G>A	p.Arg25Lys
chr1H	9242223	Dom: T	Rec: A	missense_variant	MODERATE	HORVU1Hr1G004510	HORVU1Hr1G004510.5	c.76A>T	p.Arg26Trp
chr1H	9242223	Dom: T	Rec: A	missense_variant	MODERATE	HORVU1Hr1G004510	HORVU1Hr1G004510.2	c.35A>T	p.Glu12Val
chr1H	9242223	Dom: T	Rec: A	missense_variant	MODERATE	HORVU1Hr1G004510	HORVU1Hr1G004510.3	c.64A>T	p.Arg22Trp
chr1H	9242223	Dom: T	Rec: A	missense_variant	MODERATE	HORVU1Hr1G004510	HORVU1Hr1G004510.6	c.34A>T	p.Arg12Trp
chr1H	9242223	Dom: T	Rec: A	missense_variant	MODERATE	HORVU1Hr1G004510	HORVU1Hr1G004510.13	c.44A>T	p.Glu15Val
chr1H	9394703	Rec: C	Dom: T	missense_variant	MODERATE	HORVU1Hr1G004580	HORVU1Hr1G004580.1	c.73C>T	p.Leu25Phe
chr1H	9394703	Rec: C	Dom: T	missense_variant	MODERATE	HORVU1Hr1G004580	HORVU1Hr1G004580.2	c.64C>T	p.Leu22Phe
chr1H	9395082	Rec: G	Dom: A	missense_variant	MODERATE	HORVU1Hr1G004580	HORVU1Hr1G004580.1	c.452G>A	p.Gly151Asp
chr1H	9395082	Rec: G	Dom: A	missense_variant	MODERATE	HORVU1Hr1G004580	HORVU1Hr1G004580.2	c.443G>A	p.Gly148Asp
chr1H	9571024	Dom: C	Rec: T	missense_variant	MODERATE	HORVU1Hr1G004610	HORVU1Hr1G004610.1	c.145G>A	p.Ala49Thr
chr1H	9596710	Rec: T	Dom: C	missense_variant	MODERATE	HORVU1Hr1G004650	HORVU1Hr1G004650.1	c.419A>G	p.Asp140Gly
chr1H	9596710	Rec: T	Dom: C	missense_variant	MODERATE	HORVU1Hr1G004650	HORVU1Hr1G004650.2	c.419A>G	p.Asp140Gly
chr1H	9596726	Rec: C	Dom: T	missense_variant	MODERATE	HORVU1Hr1G004650	HORVU1Hr1G004650.1	c.403G>A	p.Glu135Lys
chr1H	9596726	Rec: C	Dom: T	missense_variant	MODERATE	HORVU1Hr1G004650	HORVU1Hr1G004650.2	c.403G>A	p.Glu135Lys
chr1H	9596888	Dom: C	Rec: T	missense_variant	MODERATE	HORVU1Hr1G004650	HORVU1Hr1G004650.1	c.241G>A	p.Glu81Lys
chr1H	9596888	Dom: C	Rec: T	missense_variant	MODERATE	HORVU1Hr1G004650	HORVU1Hr1G004650.2	c.241G>A	p.Glu81Lys
chr1H	9652038	Dom: C	Rec: T	missense_variant	MODERATE	HORVU1Hr1G004670	HORVU1Hr1G004670.3	c.515C>T	p.Ala172Val
chr1H	9652038	Dom: C	Rec: T	missense_variant	MODERATE	HORVU1Hr1G004670	HORVU1Hr1G004670.1	c.536C>T	p.Ala179Val
chr1H	9652038	Dom: C	Rec: T	missense_variant	MODERATE	HORVU1Hr1G004670	HORVU1Hr1G004670.2	c.515C>T	p.Ala172Val
chr1H	9652038	Dom: C	Rec: T	missense_variant	MODERATE	HORVU1Hr1G004670	HORVU1Hr1G004670.4	c.509C>T	p.Ala170Val
chr1H	9672945	Dom: G	Rec: A	missense_variant	MODERATE	HORVU1Hr1G004700	HORVU1Hr1G004700.1	c.353C>T	p.Ser118Leu
chr1H	9672945	Dom: G	Rec: A	missense_variant	MODERATE	HORVU1Hr1G004700	HORVU1Hr1G004700.2	c.341C>T	p.Ser114Leu
chr1H	9672945	Dom: G	Rec: A	missense_variant	MODERATE	HORVU1Hr1G004700	HORVU1Hr1G004700.3	c.341C>T	p.Ser114Leu
chr1H	9672945	Dom: G	Rec: A	missense_variant	MODERATE	HORVU1Hr1G004700	HORVU1Hr1G004700.4	c.341C>T	p.Ser114Leu
chr1H	9672945	Dom: G	Rec: A	missense_variant	MODERATE	HORVU1Hr1G004700	HORVU1Hr1G004700.5	c.53C>T	p.Ser18Leu
chr1H	9795467	Dom: G	Rec: C	missense_variant	MODERATE	HORVU1Hr1G004720	HORVU1Hr1G004720.4	c.6G>C	p.Glu2Asp
chr1H	9795467	Dom: G	Rec: C	missense_variant	MODERATE	HORVU1Hr1G004720	HORVU1Hr1G004720.1	c.18G>C	p.Glu6Asp
chr1H	9795467	Dom: G	Rec: C	missense_variant	MODERATE	HORVU1Hr1G004720	HORVU1Hr1G004720.2	c.18G>C	p.Glu6Asp
chr1H	9795467	Dom: G	Rec: C	missense_variant	MODERATE	HORVU1Hr1G004720	HORVU1Hr1G004720.3	c.6G>C	p.Glu2Asp
chr1H	9795467	Dom: G	Rec: C	missense_variant	MODERATE	HORVU1Hr1G004720	HORVU1Hr1G004720.5	c.6G>C	p.Glu2Asp
chr1H	9796295	Dom: C	Rec: A	missense_variant	MODERATE	HORVU1Hr1G004720	HORVU1Hr1G004720.4	c.834C>A	p.His278Gln
chr1H	9796295	Dom: C	Rec: A	missense_variant	MODERATE	HORVU1Hr1G004720	HORVU1Hr1G004720.1	c.846C>A	p.His282Gln
chr1H	9796295	Dom: C	Rec: A	missense_variant	MODERATE	HORVU1Hr1G004720	HORVU1Hr1G004720.2	c.846C>A	p.His282Gln
chr1H	9796295	Dom: C	Rec: A	missense_variant	MODERATE	HORVU1Hr1G004720	HORVU1Hr1G004720.3	c.834C>A	p.His278Gln
chr1H	9796295	Dom: C	Rec: A	missense_variant	MODERATE	HORVU1Hr1G004720	HORVU1Hr1G004720.5	c.834C>A	p.His278Gln
chr1H	9796300	Dom: G	Rec: A	missense_variant	MODERATE	HORVU1Hr1G004720	HORVU1Hr1G004720.4	c.839G>A	p.Arg280Lys
chr1H	9796300	Dom: G	Rec: A	missense_variant	MODERATE	HORVU1Hr1G004720	HORVU1Hr1G004720.1	c.851G>A	p.Arg284Lys
chr1H	9796300	Dom: G	Rec: A	missense_variant	MODERATE	HORVU1Hr1G004720	HORVU1Hr1G004720.2	c.851G>A	p.Arg284Lys
chr1H	9796300	Dom: G	Rec: A	missense_variant	MODERATE	HORVU1Hr1G004720	HORVU1Hr1G004720.3	c.839G>A	p.Arg280Lys
chr1H	9796300	Dom: G	Rec: A	missense_variant	MODERATE	HORVU1Hr1G004720	HORVU1Hr1G004720.5	c.839G>A	p.Arg280Lys
chr1H	9796785	Rec: A	Dom: G	missense_variant	MODERATE	HORVU1Hr1G004720	HORVU1Hr1G004720.4	c.1324A>G	p.Thr442Ala
chr1H	9796785	Rec: A	Dom: G	missense_variant	MODERATE	HORVU1Hr1G004720	HORVU1Hr1G004720.1	c.1336A>G	p.Thr446Ala
chr1H	9796785	Rec: A	Dom: G	missense_variant	MODERATE	HORVU1Hr1G004720	HORVU1Hr1G004720.2	c.1336A>G	p.Thr446Ala
chr1H	9796785	Rec: A	Dom: G	missense_variant	MODERATE	HORVU1Hr1G004720	HORVU1Hr1G004720.3	c.1324A>G	p.Thr442Ala
chr1H	9796785	Rec: A	Dom: G	missense_variant	MODERATE	HORVU1Hr1G004720	HORVU1Hr1G004720.5	c.1324A>G	p.Thr442Ala
chr1H	10237800	Rec: C	Dom: T	missense_variant	MODERATE	HORVU1Hr1G004910	HORVU1Hr1G004910.1	c.2204G>A	p.Gly735Asp
chr1H	10237800	Rec: C	Dom: T	missense_variant	MODERATE	HORVU1Hr1G004910	HORVU1Hr1G004910.2	c.2081G>A	p.Gly694Asp
chr1H	10237800	Rec: C	Dom: T	missense_variant	MODERATE	HORVU1Hr1G004910	HORVU1Hr1G004910.3	c.1952G>A	p.Gly651Asp
chr1H	10237800	Rec: C	Dom: T	missense_variant	MODERATE	HORVU1Hr1G004910	HORVU1Hr1G004910.4	c.1502G>A	p.Gly501Asp
chr1H	10742799	Rec: C	Dom: A	missense_variant	MODERATE	HORVU1Hr1G004960	HORVU1Hr1G004960.1	c.640C>A	p.Gln214Lys
chr1H	10742799	Rec: C	Dom: A	missense_variant	MODERATE	HORVU1Hr1G004960	HORVU1Hr1G004960.3	c.619C>A	p.Gln207Lys
chr1H	10742799	Rec: C	Dom: A	missense_variant	MODERATE	HORVU1Hr1G004960	HORVU1Hr1G004960.4	c.469C>A	p.Gln157Lys
chr1H	10742799	Rec: C	Dom: A	missense_variant	MODERATE	HORVU1Hr1G004960	HORVU1Hr1G004960.5	c.442C>A	p.Gln148Lys
chr1H	10742799	Rec: C	Dom: A	missense_variant	MODERATE	HORVU1Hr1G004960	HORVU1Hr1G004960.6	c.451C>A	p.Gln151Lys
chr1H	10742799	Rec: C	Dom: A	missense_variant	MODERATE	HORVU1Hr1G004960	HORVU1Hr1G004960.7	c.442C>A	p.Gln148Lys
chr1H	10742800	Rec: A	Dom: T	missense_variant	MODERATE	HORVU1Hr1G004960	HORVU1Hr1G004960.1	c.641A>T	p.Gln214Leu
chr1H	10742800	Rec: A	Dom: T	missense_variant	MODERATE	HORVU1Hr1G004960	HORVU1Hr1G004960.3	c.620A>T	p.Gln207Leu
chr1H	10742800	Rec: A	Dom: T	missense_variant	MODERATE	HORVU1Hr1G004960	HORVU1Hr1G004960.4	c.470A>T	p.Gln157Leu
chr1H	10742800	Rec: A	Dom: T	missense_variant	MODERATE	HORVU1Hr1G004960	HORVU1Hr1G004960.5	c.443A>T	p.Gln148Leu
chr1H	10742800	Rec: A	Dom: T	missense_variant	MODERATE	HORVU1Hr1G004960	HORVU1Hr1G004960.6	c.452A>T	p.Gln151Leu
chr1H	10742800	Rec: A	Dom: T	missense_variant	MODERATE	HORVU1Hr1G004960	HORVU1Hr1G004960.7	c.443A>T	p.Gln148Leu
chr1H	10747849	Rec: C	Dom: A	missense_variant	MODERATE	HORVU1Hr1G004970	HORVU1Hr1G004970.3	c.587G>T	p.Ser196Ile
chr1H	10747849	Rec: C	Dom: A	missense_variant	MODERATE	HORVU1Hr1G004970	HORVU1Hr1G004970.1	c.68G>T	p.Ser23Ile
chr1H	10747849	Rec: C	Dom: A	missense_variant	MODERATE	HORVU1Hr1G004970	HORVU1Hr1G004970.2	c.68G>T	p.Ser23Ile
chr1H	10748104	Rec: A	Dom: G	missense_variant	MODERATE	HORVU1Hr1G004970	HORVU1Hr1G004970.3	c.332T>C	p.Leu111Ser
chr1H	11165309	Rec: A	Dom: G	missense_variant	MODERATE	HORVU1Hr1G005100	HORVU1Hr1G005100.1	c.128A>G	p.Asp43Gly
chr1H	11165309	Rec: A	Dom: G	missense_variant	MODERATE	HORVU1Hr1G005100	HORVU1Hr1G005100.2	c.128A>G	p.Asp43Gly
chr1H	11165409	Rec: C	Dom: G	missense_variant	MODERATE	HORVU1Hr1G005100	HORVU1Hr1G005100.1	c.228C>G	p.His76Gln
chr1H	11165409	Rec: C	Dom: G	missense_variant	MODERATE	HORVU1Hr1G005110	HORVU1Hr1G005110.3	c.297G>C	p.Lys99Asn
chr1H	11165409	Rec: C	Dom: G	missense_variant	MODERATE	HORVU1Hr1G005110	HORVU1Hr1G005110.1	c.243G>C	p.Lys81Asn
chr1H	11165409	Rec: C	Dom: G	missense_variant	MODERATE	HORVU1Hr1G005100	HORVU1Hr1G005100.2	c.228C>G	p.His76Gln
chr1H	11165436	Rec: C	Dom: G	missense_variant	MODERATE	HORVU1Hr1G005100	HORVU1Hr1G005100.1	c.255C>G	p.His85Gln
chr1H	11165436	Rec: C	Dom: G	missense_variant	MODERATE	HORVU1Hr1G005100	HORVU1Hr1G005100.2	c.255C>G	p.His85Gln
chr1H	11165459	Rec: C	Dom: T	missense_variant	MODERATE	HORVU1Hr1G005100	HORVU1Hr1G005100.1	c.278C>T	p.Ala93Val
chr1H	11165459	Rec: C	Dom: T	missense_variant	MODERATE	HORVU1Hr1G005110	HORVU1Hr1G005110.3	c.247G>A	p.Ala83Thr
chr1H	11165459	Rec: C	Dom: T	missense_variant	MODERATE	HORVU1Hr1G005110	HORVU1Hr1G005110.1	c.193G>A	p.Ala65Thr
chr1H	11165459	Rec: C	Dom: T	missense_variant	MODERATE	HORVU1Hr1G005100	HORVU1Hr1G005100.2	c.278C>T	p.Ala93Val
chr1H	11188501	Rec: C	Dom: T	missense_variant	MODERATE	HORVU1Hr1G005120	HORVU1Hr1G005120.6	c.35C>T	p.Pro12Leu
chr1H	11188501	Rec: C	Dom: T	missense_variant	MODERATE	HORVU1Hr1G005120	HORVU1Hr1G005120.5	c.47C>T	p.Pro16Leu
chr1H	11194303	Rec: A	Dom: G	missense_variant	MODERATE	HORVU1Hr1G005120	HORVU1Hr1G005120.6	c.349A>G	p.Met117Val
chr1H	11194303	Rec: A	Dom: G	missense_variant	MODERATE	HORVU1Hr1G005120	HORVU1Hr1G005120.7	c.253A>G	p.Met85Val
chr1H	11194303	Rec: A	Dom: G	missense_variant	MODERATE	HORVU1Hr1G005120	HORVU1Hr1G005120.9	c.359A>G	p.His120Arg
chr1H	11194303	Rec: A	Dom: G	missense_variant	MODERATE	HORVU1Hr1G005120	HORVU1Hr1G005120.12	c.94A>G	p.Met32Val
chr1H	11194324	Rec: G	Dom: A	missense_variant	MODERATE	HORVU1Hr1G005120	HORVU1Hr1G005120.6	c.370G>A	p.Val124Ile
chr1H	11194324	Rec: G	Dom: A	missense_variant	MODERATE	HORVU1Hr1G005120	HORVU1Hr1G005120.7	c.274G>A	p.Val92Ile
chr1H	11194324	Rec: G	Dom: A	missense_variant	MODERATE	HORVU1Hr1G005120	HORVU1Hr1G005120.9	c.380G>A	p.Gly127Asp
chr1H	11194324	Rec: G	Dom: A	missense_variant	MODERATE	HORVU1Hr1G005120	HORVU1Hr1G005120.12	c.115G>A	p.Val39Ile
chr1H	11194795	Dom: G	Rec: A	missense_variant	MODERATE	HORVU1Hr1G005120	HORVU1Hr1G005120.6	c.445G>A	p.Asp149Asn
chr1H	11194795	Dom: G	Rec: A	missense_variant	MODERATE	HORVU1Hr1G005120	HORVU1Hr1G005120.7	c.349G>A	p.Asp117Asn
chr1H	11194795	Dom: G	Rec: A	missense_variant	MODERATE	HORVU1Hr1G005120	HORVU1Hr1G005120.12	c.190G>A	p.Asp64Asn
chr1H	11210607	Dom: C	Rec: G	missense_variant	MODERATE	HORVU1Hr1G005140	HORVU1Hr1G005140.24	c.853G>C	p.Gly285Arg
chr1H	11212116	Rec: C	Dom: T	missense_variant	MODERATE	HORVU1Hr1G005140	HORVU1Hr1G005140.24	c.544G>A	p.Asp182Asn
chr1H	11213484	Rec: A	Dom: G	splice_donor_variant&intron_variant	HIGH	HORVU1Hr1G005140	HORVU1Hr1G005140.12	n.26+2T>C	-
chr1H	11213484	Rec: A	Dom: G	splice_donor_variant&intron_variant	HIGH	HORVU1Hr1G005140	HORVU1Hr1G005140.43	n.26+2T>C	-
chr1H	11364857	Rec: A	Dom: G	missense_variant	MODERATE	HORVU1Hr1G005180	HORVU1Hr1G005180.10	c.485T>C	p.Val162Ala
chr1H	11364857	Rec: A	Dom: G	missense_variant	MODERATE	HORVU1Hr1G005180	HORVU1Hr1G005180.1	c.485T>C	p.Val162Ala
chr1H	11364857	Rec: A	Dom: G	missense_variant	MODERATE	HORVU1Hr1G005180	HORVU1Hr1G005180.2	c.485T>C	p.Val162Ala
chr1H	11364857	Rec: A	Dom: G	missense_variant	MODERATE	HORVU1Hr1G005180	HORVU1Hr1G005180.3	c.485T>C	p.Val162Ala
chr1H	11364857	Rec: A	Dom: G	missense_variant	MODERATE	HORVU1Hr1G005180	HORVU1Hr1G005180.4	c.485T>C	p.Val162Ala
chr1H	11364857	Rec: A	Dom: G	missense_variant	MODERATE	HORVU1Hr1G005180	HORVU1Hr1G005180.5	c.485T>C	p.Val162Ala
chr1H	11364857	Rec: A	Dom: G	missense_variant	MODERATE	HORVU1Hr1G005180	HORVU1Hr1G005180.6	c.485T>C	p.Val162Ala
chr1H	11364857	Rec: A	Dom: G	missense_variant	MODERATE	HORVU1Hr1G005180	HORVU1Hr1G005180.7	c.485T>C	p.Val162Ala
chr1H	11364857	Rec: A	Dom: G	missense_variant	MODERATE	HORVU1Hr1G005180	HORVU1Hr1G005180.8	c.485T>C	p.Val162Ala
chr1H	11364857	Rec: A	Dom: G	missense_variant	MODERATE	HORVU1Hr1G005180	HORVU1Hr1G005180.9	c.485T>C	p.Val162Ala
chr1H	11364857	Rec: A	Dom: G	missense_variant	MODERATE	HORVU1Hr1G005180	HORVU1Hr1G005180.11	c.485T>C	p.Val162Ala
chr1H	11364857	Rec: A	Dom: G	missense_variant	MODERATE	HORVU1Hr1G005180	HORVU1Hr1G005180.12	c.485T>C	p.Val162Ala
chr1H	11364857	Rec: A	Dom: G	missense_variant	MODERATE	HORVU1Hr1G005180	HORVU1Hr1G005180.13	c.485T>C	p.Val162Ala
chr1H	11364857	Rec: A	Dom: G	missense_variant	MODERATE	HORVU1Hr1G005180	HORVU1Hr1G005180.15	c.485T>C	p.Val162Ala
chr1H	11364857	Rec: A	Dom: G	missense_variant	MODERATE	HORVU1Hr1G005180	HORVU1Hr1G005180.16	c.485T>C	p.Val162Ala
chr1H	11364857	Rec: A	Dom: G	missense_variant	MODERATE	HORVU1Hr1G005180	HORVU1Hr1G005180.17	c.485T>C	p.Val162Ala
chr1H	11364857	Rec: A	Dom: G	missense_variant	MODERATE	HORVU1Hr1G005180	HORVU1Hr1G005180.18	c.485T>C	p.Val162Ala
chr1H	11364857	Rec: A	Dom: G	missense_variant	MODERATE	HORVU1Hr1G005180	HORVU1Hr1G005180.19	c.485T>C	p.Val162Ala
chr1H	11364857	Rec: A	Dom: G	missense_variant	MODERATE	HORVU1Hr1G005180	HORVU1Hr1G005180.20	c.485T>C	p.Val162Ala
chr1H	11364857	Rec: A	Dom: G	missense_variant	MODERATE	HORVU1Hr1G005180	HORVU1Hr1G005180.21	c.485T>C	p.Val162Ala
chr1H	11364857	Rec: A	Dom: G	missense_variant	MODERATE	HORVU1Hr1G005180	HORVU1Hr1G005180.22	c.485T>C	p.Val162Ala
chr1H	11458128	Rec: G	Dom: A	missense_variant	MODERATE	HORVU1Hr1G005230	HORVU1Hr1G005230.2	c.257C>T	p.Ser86Leu
chr1H	11458128	Rec: G	Dom: A	missense_variant	MODERATE	HORVU1Hr1G005230	HORVU1Hr1G005230.1	c.71C>T	p.Ser24Leu
chr1H	11498983	Dom: C	Rec: T	missense_variant	MODERATE	HORVU1Hr1G005260	HORVU1Hr1G005260.14	c.844G>A	p.Gly282Ser
chr1H	11499291	Rec: T	Dom: C	missense_variant	MODERATE	HORVU1Hr1G005260	HORVU1Hr1G005260.1	c.1084A>G	p.Ile362Val
chr1H	11499291	Rec: T	Dom: C	missense_variant	MODERATE	HORVU1Hr1G005260	HORVU1Hr1G005260.2	c.796A>G	p.Ile266Val
chr1H	11499291	Rec: T	Dom: C	missense_variant	MODERATE	HORVU1Hr1G005260	HORVU1Hr1G005260.3	c.625A>G	p.Ile209Val
chr1H	11499291	Rec: T	Dom: C	missense_variant	MODERATE	HORVU1Hr1G005260	HORVU1Hr1G005260.4	c.793A>G	p.Ile265Val
chr1H	11499291	Rec: T	Dom: C	missense_variant	MODERATE	HORVU1Hr1G005260	HORVU1Hr1G005260.5	c.793A>G	p.Ile265Val
chr1H	11499291	Rec: T	Dom: C	missense_variant	MODERATE	HORVU1Hr1G005260	HORVU1Hr1G005260.6	c.733A>G	p.Ile245Val
chr1H	11499291	Rec: T	Dom: C	missense_variant	MODERATE	HORVU1Hr1G005260	HORVU1Hr1G005260.7	c.781A>G	p.Ile261Val
chr1H	11499291	Rec: T	Dom: C	missense_variant	MODERATE	HORVU1Hr1G005260	HORVU1Hr1G005260.8	c.793A>G	p.Ile265Val
chr1H	11499291	Rec: T	Dom: C	missense_variant	MODERATE	HORVU1Hr1G005260	HORVU1Hr1G005260.10	c.925A>G	p.Ile309Val
chr1H	11499291	Rec: T	Dom: C	missense_variant	MODERATE	HORVU1Hr1G005260	HORVU1Hr1G005260.13	c.625A>G	p.Ile209Val
chr1H	11499291	Rec: T	Dom: C	missense_variant	MODERATE	HORVU1Hr1G005260	HORVU1Hr1G005260.14	c.604A>G	p.Ile202Val
chr1H	11499291	Rec: T	Dom: C	missense_variant	MODERATE	HORVU1Hr1G005260	HORVU1Hr1G005260.15	c.604A>G	p.Ile202Val
chr1H	11499291	Rec: T	Dom: C	missense_variant	MODERATE	HORVU1Hr1G005260	HORVU1Hr1G005260.16	c.604A>G	p.Ile202Val
chr1H	11499291	Rec: T	Dom: C	missense_variant	MODERATE	HORVU1Hr1G005260	HORVU1Hr1G005260.17	c.604A>G	p.Ile202Val
chr1H	11499291	Rec: T	Dom: C	missense_variant	MODERATE	HORVU1Hr1G005260	HORVU1Hr1G005260.19	c.604A>G	p.Ile202Val
chr1H	11499370	Rec: T	Dom: C	missense_variant	MODERATE	HORVU1Hr1G005260	HORVU1Hr1G005260.11	c.1075A>G	p.Ser359Gly
chr1H	11499370	Rec: T	Dom: C	missense_variant	MODERATE	HORVU1Hr1G005260	HORVU1Hr1G005260.18	c.850A>G	p.Ser284Gly
chr1H	11499463	Rec: A	Dom: T	missense_variant	MODERATE	HORVU1Hr1G005260	HORVU1Hr1G005260.11	c.982T>A	p.Phe328Ile
chr1H	11499463	Rec: A	Dom: T	missense_variant	MODERATE	HORVU1Hr1G005260	HORVU1Hr1G005260.18	c.757T>A	p.Phe253Ile
chr1H	11500698	Dom: A	Rec: T	missense_variant	MODERATE	HORVU1Hr1G005260	HORVU1Hr1G005260.1	c.374T>A	p.Leu125Gln
chr1H	11500698	Dom: A	Rec: T	missense_variant	MODERATE	HORVU1Hr1G005260	HORVU1Hr1G005260.4	c.80T>A	p.Leu27Gln
chr1H	11500698	Dom: A	Rec: T	missense_variant	MODERATE	HORVU1Hr1G005260	HORVU1Hr1G005260.6	c.23T>A	p.Leu8Gln
chr1H	11500698	Dom: A	Rec: T	missense_variant	MODERATE	HORVU1Hr1G005260	HORVU1Hr1G005260.7	c.71T>A	p.Leu24Gln
chr1H	11500698	Dom: A	Rec: T	missense_variant	MODERATE	HORVU1Hr1G005260	HORVU1Hr1G005260.8	c.83T>A	p.Leu28Gln
chr1H	11500698	Dom: A	Rec: T	missense_variant	MODERATE	HORVU1Hr1G005260	HORVU1Hr1G005260.9	c.404T>A	p.Leu135Gln
chr1H	11500698	Dom: A	Rec: T	missense_variant	MODERATE	HORVU1Hr1G005260	HORVU1Hr1G005260.10	c.215T>A	p.Leu72Gln
chr1H	11500698	Dom: A	Rec: T	missense_variant	MODERATE	HORVU1Hr1G005260	HORVU1Hr1G005260.11	c.353T>A	p.Leu118Gln
chr1H	11500698	Dom: A	Rec: T	missense_variant	MODERATE	HORVU1Hr1G005260	HORVU1Hr1G005260.12	c.404T>A	p.Leu135Gln
chr1H	11500698	Dom: A	Rec: T	missense_variant	MODERATE	HORVU1Hr1G005260	HORVU1Hr1G005260.18	c.215T>A	p.Leu72Gln
chr1H	11500934	Dom: G	Rec: A	missense_variant	MODERATE	HORVU1Hr1G005260	HORVU1Hr1G005260.1	c.244C>T	p.Arg82Cys
chr1H	11520008	Rec: A	Dom: G	missense_variant	MODERATE	HORVU1Hr1G005280	HORVU1Hr1G005280.1	c.1469T>C	p.Val490Ala
chr1H	11520185	Dom: G	Rec: C	missense_variant	MODERATE	HORVU1Hr1G005280	HORVU1Hr1G005280.1	c.1292C>G	p.Pro431Arg
chr1H	11520455	Dom: C	Rec: T	missense_variant	MODERATE	HORVU1Hr1G005280	HORVU1Hr1G005280.1	c.1022G>A	p.Gly341Glu
chr1H	11520461	Rec: A	Dom: G	missense_variant	MODERATE	HORVU1Hr1G005280	HORVU1Hr1G005280.1	c.1016T>C	p.Leu339Pro
chr1H	11526695	Dom: C	Rec: G	missense_variant	MODERATE	HORVU1Hr1G005290	HORVU1Hr1G005290.2	c.308C>G	p.Ala103Gly
chr1H	11528229	Dom: G	Rec: A	missense_variant	MODERATE	HORVU1Hr1G005290	HORVU1Hr1G005290.1	c.1843G>A	p.Ala615Thr
chr1H	11528229	Dom: G	Rec: A	missense_variant	MODERATE	HORVU1Hr1G005290	HORVU1Hr1G005290.2	c.1792G>A	p.Ala598Thr
chr1H	11581467	Dom: C	Rec: A	missense_variant	MODERATE	HORVU1Hr1G005360	HORVU1Hr1G005360.1	c.452C>A	p.Ala151Asp
chr1H	11581467	Dom: C	Rec: A	missense_variant	MODERATE	HORVU1Hr1G005360	HORVU1Hr1G005360.2	c.248C>A	p.Ala83Asp
chr1H	11581469	Dom: C	Rec: A	missense_variant	MODERATE	HORVU1Hr1G005360	HORVU1Hr1G005360.1	c.454C>A	p.Arg152Ser
chr1H	11581469	Dom: C	Rec: A	missense_variant	MODERATE	HORVU1Hr1G005360	HORVU1Hr1G005360.2	c.250C>A	p.Arg84Ser
chr1H	11582146	Dom: G	Rec: C	missense_variant	MODERATE	HORVU1Hr1G005360	HORVU1Hr1G005360.1	c.1018G>C	p.Glu340Gln
chr1H	11582146	Dom: G	Rec: C	missense_variant	MODERATE	HORVU1Hr1G005360	HORVU1Hr1G005360.2	c.667G>C	p.Glu223Gln
chr1H	11582146	Dom: G	Rec: C	missense_variant	MODERATE	HORVU1Hr1G005360	HORVU1Hr1G005360.3	c.292G>C	p.Glu98Gln
chr1H	11582437	Dom: A	Rec: G	missense_variant	MODERATE	HORVU1Hr1G005360	HORVU1Hr1G005360.1	c.1309A>G	p.Thr437Ala
chr1H	11582437	Dom: A	Rec: G	missense_variant	MODERATE	HORVU1Hr1G005360	HORVU1Hr1G005360.2	c.958A>G	p.Thr320Ala
chr1H	11582437	Dom: A	Rec: G	missense_variant	MODERATE	HORVU1Hr1G005360	HORVU1Hr1G005360.3	c.583A>G	p.Thr195Ala
chr1H	11582614	Rec: G	Dom: C	missense_variant	MODERATE	HORVU1Hr1G005360	HORVU1Hr1G005360.1	c.1486G>C	p.Ala496Pro
chr1H	11582614	Rec: G	Dom: C	missense_variant	MODERATE	HORVU1Hr1G005360	HORVU1Hr1G005360.2	c.1135G>C	p.Ala379Pro
chr1H	11582614	Rec: G	Dom: C	missense_variant	MODERATE	HORVU1Hr1G005360	HORVU1Hr1G005360.3	c.760G>C	p.Ala254Pro
chr1H	11690512	Dom: C	Rec: A	missense_variant	MODERATE	HORVU1Hr1G005390	HORVU1Hr1G005390.2	c.1010C>A	p.Ala337Glu
chr1H	11690512	Dom: C	Rec: A	missense_variant	MODERATE	HORVU1Hr1G005390	HORVU1Hr1G005390.1	c.995C>A	p.Ala332Glu
chr1H	11690512	Dom: C	Rec: A	missense_variant	MODERATE	HORVU1Hr1G005390	HORVU1Hr1G005390.5	c.542C>A	p.Ala181Glu
chr1H	12036153	Rec: C	Dom: G	missense_variant	MODERATE	HORVU1Hr1G005500	HORVU1Hr1G005500.1	c.46G>C	p.Val16Leu
chr1H	12036156	Rec: C	Dom: T	missense_variant	MODERATE	HORVU1Hr1G005500	HORVU1Hr1G005500.1	c.43G>A	p.Ala15Thr
chr1H	12442603	Dom: C	Rec: G	missense_variant	MODERATE	HORVU1Hr1G005680	HORVU1Hr1G005680.2	c.971C>G	p.Ala324Gly
chr1H	12442603	Dom: C	Rec: G	missense_variant	MODERATE	HORVU1Hr1G005680	HORVU1Hr1G005680.1	c.1013C>G	p.Ala338Gly
chr1H	12442603	Dom: C	Rec: G	missense_variant	MODERATE	HORVU1Hr1G005680	HORVU1Hr1G005680.3	c.881C>G	p.Ala294Gly
chr1H	12442603	Dom: C	Rec: G	missense_variant	MODERATE	HORVU1Hr1G005680	HORVU1Hr1G005680.4	c.881C>G	p.Ala294Gly
chr1H	12442603	Dom: C	Rec: G	missense_variant	MODERATE	HORVU1Hr1G005680	HORVU1Hr1G005680.5	c.731C>G	p.Ala244Gly
chr1H	12442603	Dom: C	Rec: G	missense_variant	MODERATE	HORVU1Hr1G005680	HORVU1Hr1G005680.6	c.209C>G	p.Ala70Gly
chr1H	12442603	Dom: C	Rec: G	missense_variant	MODERATE	HORVU1Hr1G005680	HORVU1Hr1G005680.7	c.209C>G	p.Ala70Gly
chr1H	12442603	Dom: C	Rec: G	missense_variant	MODERATE	HORVU1Hr1G005680	HORVU1Hr1G005680.8	c.224C>G	p.Ala75Gly
chr1H	12442603	Dom: C	Rec: G	missense_variant	MODERATE	HORVU1Hr1G005680	HORVU1Hr1G005680.9	c.221C>G	p.Ala74Gly
chr1H	12442603	Dom: C	Rec: G	missense_variant	MODERATE	HORVU1Hr1G005680	HORVU1Hr1G005680.10	c.8C>G	p.Ala3Gly
chr1H	12442603	Dom: C	Rec: G	missense_variant	MODERATE	HORVU1Hr1G005680	HORVU1Hr1G005680.11	c.8C>G	p.Ala3Gly
chr1H	12481335	Rec: G	Dom: A	missense_variant	MODERATE	HORVU1Hr1G005710	HORVU1Hr1G005710.1	c.191G>A	p.Arg64Lys
chr1H	12481335	Rec: G	Dom: A	missense_variant	MODERATE	HORVU1Hr1G005710	HORVU1Hr1G005710.2	c.191G>A	p.Arg64Lys
chr1H	12481335	Rec: G	Dom: A	missense_variant	MODERATE	HORVU1Hr1G005710	HORVU1Hr1G005710.3	c.191G>A	p.Arg64Lys
chr1H	12481335	Rec: G	Dom: A	missense_variant	MODERATE	HORVU1Hr1G005710	HORVU1Hr1G005710.4	c.191G>A	p.Arg64Lys
chr1H	12481335	Rec: G	Dom: A	missense_variant	MODERATE	HORVU1Hr1G005710	HORVU1Hr1G005710.5	c.191G>A	p.Arg64Lys
chr1H	12481335	Rec: G	Dom: A	missense_variant	MODERATE	HORVU1Hr1G005710	HORVU1Hr1G005710.6	c.191G>A	p.Arg64Lys
chr1H	12481335	Rec: G	Dom: A	missense_variant	MODERATE	HORVU1Hr1G005710	HORVU1Hr1G005710.7	c.191G>A	p.Arg64Lys
chr1H	12481335	Rec: G	Dom: A	missense_variant	MODERATE	HORVU1Hr1G005710	HORVU1Hr1G005710.8	c.191G>A	p.Arg64Lys
chr1H	12481335	Rec: G	Dom: A	missense_variant	MODERATE	HORVU1Hr1G005710	HORVU1Hr1G005710.10	c.191G>A	p.Arg64Lys
chr1H	12481335	Rec: G	Dom: A	missense_variant	MODERATE	HORVU1Hr1G005710	HORVU1Hr1G005710.9	c.191G>A	p.Arg64Lys
chr1H	12481335	Rec: G	Dom: A	missense_variant	MODERATE	HORVU1Hr1G005710	HORVU1Hr1G005710.11	c.191G>A	p.Arg64Lys
chr1H	12481335	Rec: G	Dom: A	missense_variant	MODERATE	HORVU1Hr1G005710	HORVU1Hr1G005710.14	c.191G>A	p.Arg64Lys
chr1H	12481335	Rec: G	Dom: A	missense_variant	MODERATE	HORVU1Hr1G005710	HORVU1Hr1G005710.15	c.191G>A	p.Arg64Lys
chr1H	12481335	Rec: G	Dom: A	missense_variant	MODERATE	HORVU1Hr1G005710	HORVU1Hr1G005710.16	c.191G>A	p.Arg64Lys
chr1H	12481335	Rec: G	Dom: A	missense_variant	MODERATE	HORVU1Hr1G005710	HORVU1Hr1G005710.18	c.191G>A	p.Arg64Lys
chr1H	12481335	Rec: G	Dom: A	missense_variant	MODERATE	HORVU1Hr1G005710	HORVU1Hr1G005710.19	c.191G>A	p.Arg64Lys
chr1H	12481335	Rec: G	Dom: A	missense_variant	MODERATE	HORVU1Hr1G005710	HORVU1Hr1G005710.20	c.191G>A	p.Arg64Lys
chr1H	12481335	Rec: G	Dom: A	missense_variant	MODERATE	HORVU1Hr1G005710	HORVU1Hr1G005710.21	c.191G>A	p.Arg64Lys
chr1H	12481335	Rec: G	Dom: A	missense_variant	MODERATE	HORVU1Hr1G005710	HORVU1Hr1G005710.22	c.191G>A	p.Arg64Lys
chr1H	12481335	Rec: G	Dom: A	missense_variant	MODERATE	HORVU1Hr1G005710	HORVU1Hr1G005710.23	c.191G>A	p.Arg64Lys
chr1H	12481335	Rec: G	Dom: A	missense_variant	MODERATE	HORVU1Hr1G005710	HORVU1Hr1G005710.24	c.191G>A	p.Arg64Lys
chr1H	12481335	Rec: G	Dom: A	missense_variant	MODERATE	HORVU1Hr1G005710	HORVU1Hr1G005710.25	c.191G>A	p.Arg64Lys
chr1H	12481335	Rec: G	Dom: A	missense_variant	MODERATE	HORVU1Hr1G005710	HORVU1Hr1G005710.26	c.191G>A	p.Arg64Lys
chr1H	12481335	Rec: G	Dom: A	missense_variant	MODERATE	HORVU1Hr1G005710	HORVU1Hr1G005710.27	c.191G>A	p.Arg64Lys
chr1H	12481335	Rec: G	Dom: A	missense_variant	MODERATE	HORVU1Hr1G005710	HORVU1Hr1G005710.28	c.191G>A	p.Arg64Lys
chr1H	12481486	Rec: C	Dom: G	missense_variant	MODERATE	HORVU1Hr1G005710	HORVU1Hr1G005710.1	c.342C>G	p.Ile114Met
chr1H	12481486	Rec: C	Dom: G	missense_variant	MODERATE	HORVU1Hr1G005710	HORVU1Hr1G005710.2	c.342C>G	p.Ile114Met
chr1H	12481486	Rec: C	Dom: G	missense_variant	MODERATE	HORVU1Hr1G005710	HORVU1Hr1G005710.3	c.342C>G	p.Ile114Met
chr1H	12481486	Rec: C	Dom: G	missense_variant	MODERATE	HORVU1Hr1G005710	HORVU1Hr1G005710.4	c.342C>G	p.Ile114Met
chr1H	12481486	Rec: C	Dom: G	missense_variant	MODERATE	HORVU1Hr1G005710	HORVU1Hr1G005710.5	c.342C>G	p.Ile114Met
chr1H	12481486	Rec: C	Dom: G	missense_variant	MODERATE	HORVU1Hr1G005710	HORVU1Hr1G005710.6	c.342C>G	p.Ile114Met
chr1H	12481486	Rec: C	Dom: G	missense_variant	MODERATE	HORVU1Hr1G005710	HORVU1Hr1G005710.7	c.342C>G	p.Ile114Met
chr1H	12481486	Rec: C	Dom: G	missense_variant	MODERATE	HORVU1Hr1G005710	HORVU1Hr1G005710.8	c.342C>G	p.Ile114Met
chr1H	12481486	Rec: C	Dom: G	missense_variant	MODERATE	HORVU1Hr1G005710	HORVU1Hr1G005710.10	c.342C>G	p.Ile114Met
chr1H	12481486	Rec: C	Dom: G	missense_variant	MODERATE	HORVU1Hr1G005710	HORVU1Hr1G005710.9	c.342C>G	p.Ile114Met
chr1H	12481486	Rec: C	Dom: G	missense_variant	MODERATE	HORVU1Hr1G005710	HORVU1Hr1G005710.11	c.342C>G	p.Ile114Met
chr1H	12481486	Rec: C	Dom: G	missense_variant	MODERATE	HORVU1Hr1G005710	HORVU1Hr1G005710.14	c.342C>G	p.Ile114Met
chr1H	12481486	Rec: C	Dom: G	missense_variant	MODERATE	HORVU1Hr1G005710	HORVU1Hr1G005710.15	c.342C>G	p.Ile114Met
chr1H	12481486	Rec: C	Dom: G	missense_variant	MODERATE	HORVU1Hr1G005710	HORVU1Hr1G005710.16	c.342C>G	p.Ile114Met
chr1H	12481486	Rec: C	Dom: G	missense_variant	MODERATE	HORVU1Hr1G005710	HORVU1Hr1G005710.18	c.342C>G	p.Ile114Met
chr1H	12481486	Rec: C	Dom: G	missense_variant	MODERATE	HORVU1Hr1G005710	HORVU1Hr1G005710.19	c.342C>G	p.Ile114Met
chr1H	12481486	Rec: C	Dom: G	missense_variant	MODERATE	HORVU1Hr1G005710	HORVU1Hr1G005710.20	c.342C>G	p.Ile114Met
chr1H	12481486	Rec: C	Dom: G	missense_variant	MODERATE	HORVU1Hr1G005710	HORVU1Hr1G005710.21	c.342C>G	p.Ile114Met
chr1H	12481486	Rec: C	Dom: G	missense_variant	MODERATE	HORVU1Hr1G005710	HORVU1Hr1G005710.22	c.342C>G	p.Ile114Met
chr1H	12481486	Rec: C	Dom: G	missense_variant	MODERATE	HORVU1Hr1G005710	HORVU1Hr1G005710.23	c.342C>G	p.Ile114Met
chr1H	12481486	Rec: C	Dom: G	missense_variant	MODERATE	HORVU1Hr1G005710	HORVU1Hr1G005710.24	c.342C>G	p.Ile114Met
chr1H	12481486	Rec: C	Dom: G	missense_variant	MODERATE	HORVU1Hr1G005710	HORVU1Hr1G005710.25	c.342C>G	p.Ile114Met
chr1H	12481486	Rec: C	Dom: G	missense_variant	MODERATE	HORVU1Hr1G005710	HORVU1Hr1G005710.26	c.342C>G	p.Ile114Met
chr1H	12481486	Rec: C	Dom: G	missense_variant	MODERATE	HORVU1Hr1G005710	HORVU1Hr1G005710.27	c.342C>G	p.Ile114Met
chr1H	12481486	Rec: C	Dom: G	missense_variant	MODERATE	HORVU1Hr1G005710	HORVU1Hr1G005710.28	c.342C>G	p.Ile114Met
chr1H	12482187	Rec: A	Dom: C	missense_variant	MODERATE	HORVU1Hr1G005710	HORVU1Hr1G005710.1	c.1043A>C	p.Asp348Ala
chr1H	12482187	Rec: A	Dom: C	missense_variant	MODERATE	HORVU1Hr1G005710	HORVU1Hr1G005710.2	c.1043A>C	p.Asp348Ala
chr1H	12482187	Rec: A	Dom: C	missense_variant	MODERATE	HORVU1Hr1G005710	HORVU1Hr1G005710.3	c.1043A>C	p.Asp348Ala
chr1H	12482187	Rec: A	Dom: C	missense_variant	MODERATE	HORVU1Hr1G005710	HORVU1Hr1G005710.4	c.1043A>C	p.Asp348Ala
chr1H	12482187	Rec: A	Dom: C	missense_variant	MODERATE	HORVU1Hr1G005710	HORVU1Hr1G005710.5	c.1043A>C	p.Asp348Ala
chr1H	12482187	Rec: A	Dom: C	missense_variant	MODERATE	HORVU1Hr1G005710	HORVU1Hr1G005710.6	c.1043A>C	p.Asp348Ala
chr1H	12482187	Rec: A	Dom: C	missense_variant	MODERATE	HORVU1Hr1G005710	HORVU1Hr1G005710.7	c.1043A>C	p.Asp348Ala
chr1H	12482187	Rec: A	Dom: C	missense_variant	MODERATE	HORVU1Hr1G005710	HORVU1Hr1G005710.8	c.1043A>C	p.Asp348Ala
chr1H	12482187	Rec: A	Dom: C	missense_variant	MODERATE	HORVU1Hr1G005710	HORVU1Hr1G005710.10	c.1043A>C	p.Asp348Ala
chr1H	12482187	Rec: A	Dom: C	missense_variant	MODERATE	HORVU1Hr1G005710	HORVU1Hr1G005710.9	c.1043A>C	p.Asp348Ala
chr1H	12482187	Rec: A	Dom: C	missense_variant	MODERATE	HORVU1Hr1G005710	HORVU1Hr1G005710.11	c.1043A>C	p.Asp348Ala
chr1H	12482187	Rec: A	Dom: C	missense_variant	MODERATE	HORVU1Hr1G005710	HORVU1Hr1G005710.14	c.1043A>C	p.Asp348Ala
chr1H	12482187	Rec: A	Dom: C	missense_variant	MODERATE	HORVU1Hr1G005710	HORVU1Hr1G005710.15	c.1043A>C	p.Asp348Ala
chr1H	12482187	Rec: A	Dom: C	missense_variant	MODERATE	HORVU1Hr1G005710	HORVU1Hr1G005710.16	c.1043A>C	p.Asp348Ala
chr1H	12482187	Rec: A	Dom: C	missense_variant	MODERATE	HORVU1Hr1G005710	HORVU1Hr1G005710.18	c.1043A>C	p.Asp348Ala
chr1H	12482187	Rec: A	Dom: C	missense_variant	MODERATE	HORVU1Hr1G005710	HORVU1Hr1G005710.19	c.1043A>C	p.Asp348Ala
chr1H	12482187	Rec: A	Dom: C	missense_variant	MODERATE	HORVU1Hr1G005710	HORVU1Hr1G005710.20	c.1043A>C	p.Asp348Ala
chr1H	12482187	Rec: A	Dom: C	missense_variant	MODERATE	HORVU1Hr1G005710	HORVU1Hr1G005710.21	c.1043A>C	p.Asp348Ala
chr1H	12482187	Rec: A	Dom: C	missense_variant	MODERATE	HORVU1Hr1G005710	HORVU1Hr1G005710.22	c.1043A>C	p.Asp348Ala
chr1H	12482187	Rec: A	Dom: C	missense_variant	MODERATE	HORVU1Hr1G005710	HORVU1Hr1G005710.23	c.1043A>C	p.Asp348Ala
chr1H	12482187	Rec: A	Dom: C	missense_variant	MODERATE	HORVU1Hr1G005710	HORVU1Hr1G005710.24	c.1043A>C	p.Asp348Ala
chr1H	12482187	Rec: A	Dom: C	missense_variant	MODERATE	HORVU1Hr1G005710	HORVU1Hr1G005710.25	c.1043A>C	p.Asp348Ala
chr1H	12482187	Rec: A	Dom: C	missense_variant	MODERATE	HORVU1Hr1G005710	HORVU1Hr1G005710.26	c.1043A>C	p.Asp348Ala
chr1H	12482187	Rec: A	Dom: C	missense_variant	MODERATE	HORVU1Hr1G005710	HORVU1Hr1G005710.27	c.1043A>C	p.Asp348Ala
chr1H	12482187	Rec: A	Dom: C	missense_variant	MODERATE	HORVU1Hr1G005710	HORVU1Hr1G005710.28	c.908A>C	p.Asp303Ala
chr1H	12482351	Rec: A	Dom: G	missense_variant	MODERATE	HORVU1Hr1G005710	HORVU1Hr1G005710.1	c.1207A>G	p.Thr403Ala
chr1H	12482351	Rec: A	Dom: G	missense_variant	MODERATE	HORVU1Hr1G005710	HORVU1Hr1G005710.2	c.1207A>G	p.Thr403Ala
chr1H	12482351	Rec: A	Dom: G	missense_variant	MODERATE	HORVU1Hr1G005710	HORVU1Hr1G005710.3	c.1207A>G	p.Thr403Ala
chr1H	12482351	Rec: A	Dom: G	missense_variant	MODERATE	HORVU1Hr1G005710	HORVU1Hr1G005710.4	c.1207A>G	p.Thr403Ala
chr1H	12482351	Rec: A	Dom: G	missense_variant	MODERATE	HORVU1Hr1G005710	HORVU1Hr1G005710.5	c.1207A>G	p.Thr403Ala
chr1H	12482351	Rec: A	Dom: G	missense_variant	MODERATE	HORVU1Hr1G005710	HORVU1Hr1G005710.6	c.1207A>G	p.Thr403Ala
chr1H	12482351	Rec: A	Dom: G	missense_variant	MODERATE	HORVU1Hr1G005710	HORVU1Hr1G005710.7	c.1207A>G	p.Thr403Ala
chr1H	12482351	Rec: A	Dom: G	missense_variant	MODERATE	HORVU1Hr1G005710	HORVU1Hr1G005710.8	c.1207A>G	p.Thr403Ala
chr1H	12482351	Rec: A	Dom: G	missense_variant	MODERATE	HORVU1Hr1G005710	HORVU1Hr1G005710.10	c.1207A>G	p.Thr403Ala
chr1H	12482351	Rec: A	Dom: G	missense_variant	MODERATE	HORVU1Hr1G005710	HORVU1Hr1G005710.9	c.1207A>G	p.Thr403Ala
chr1H	12482351	Rec: A	Dom: G	missense_variant	MODERATE	HORVU1Hr1G005710	HORVU1Hr1G005710.11	c.1207A>G	p.Thr403Ala
chr1H	12482351	Rec: A	Dom: G	missense_variant	MODERATE	HORVU1Hr1G005710	HORVU1Hr1G005710.14	c.1207A>G	p.Thr403Ala
chr1H	12482351	Rec: A	Dom: G	missense_variant	MODERATE	HORVU1Hr1G005710	HORVU1Hr1G005710.15	c.1207A>G	p.Thr403Ala
chr1H	12482351	Rec: A	Dom: G	missense_variant	MODERATE	HORVU1Hr1G005710	HORVU1Hr1G005710.16	c.1207A>G	p.Thr403Ala
chr1H	12482351	Rec: A	Dom: G	missense_variant	MODERATE	HORVU1Hr1G005710	HORVU1Hr1G005710.18	c.1207A>G	p.Thr403Ala
chr1H	12482351	Rec: A	Dom: G	missense_variant	MODERATE	HORVU1Hr1G005710	HORVU1Hr1G005710.19	c.1207A>G	p.Thr403Ala
chr1H	12482351	Rec: A	Dom: G	missense_variant	MODERATE	HORVU1Hr1G005710	HORVU1Hr1G005710.20	c.1207A>G	p.Thr403Ala
chr1H	12482351	Rec: A	Dom: G	missense_variant	MODERATE	HORVU1Hr1G005710	HORVU1Hr1G005710.21	c.1207A>G	p.Thr403Ala
chr1H	12482351	Rec: A	Dom: G	missense_variant	MODERATE	HORVU1Hr1G005710	HORVU1Hr1G005710.22	c.1207A>G	p.Thr403Ala
chr1H	12482351	Rec: A	Dom: G	missense_variant	MODERATE	HORVU1Hr1G005710	HORVU1Hr1G005710.23	c.1207A>G	p.Thr403Ala
chr1H	12482351	Rec: A	Dom: G	missense_variant	MODERATE	HORVU1Hr1G005710	HORVU1Hr1G005710.24	c.1207A>G	p.Thr403Ala
chr1H	12482351	Rec: A	Dom: G	missense_variant	MODERATE	HORVU1Hr1G005710	HORVU1Hr1G005710.25	c.1207A>G	p.Thr403Ala
chr1H	12482351	Rec: A	Dom: G	missense_variant	MODERATE	HORVU1Hr1G005710	HORVU1Hr1G005710.26	c.1207A>G	p.Thr403Ala
chr1H	12482351	Rec: A	Dom: G	missense_variant	MODERATE	HORVU1Hr1G005710	HORVU1Hr1G005710.27	c.1207A>G	p.Thr403Ala
chr1H	12482351	Rec: A	Dom: G	missense_variant	MODERATE	HORVU1Hr1G005710	HORVU1Hr1G005710.28	c.1072A>G	p.Thr358Ala
chr1H	12482408	Rec: C	Dom: T	missense_variant	MODERATE	HORVU1Hr1G005710	HORVU1Hr1G005710.1	c.1264C>T	p.Pro422Ser
chr1H	12482408	Rec: C	Dom: T	missense_variant	MODERATE	HORVU1Hr1G005710	HORVU1Hr1G005710.2	c.1264C>T	p.Pro422Ser
chr1H	12482408	Rec: C	Dom: T	missense_variant	MODERATE	HORVU1Hr1G005710	HORVU1Hr1G005710.3	c.1264C>T	p.Pro422Ser
chr1H	12482408	Rec: C	Dom: T	missense_variant	MODERATE	HORVU1Hr1G005710	HORVU1Hr1G005710.4	c.1264C>T	p.Pro422Ser
chr1H	12482408	Rec: C	Dom: T	missense_variant	MODERATE	HORVU1Hr1G005710	HORVU1Hr1G005710.5	c.1264C>T	p.Pro422Ser
chr1H	12482408	Rec: C	Dom: T	missense_variant	MODERATE	HORVU1Hr1G005710	HORVU1Hr1G005710.6	c.1264C>T	p.Pro422Ser
chr1H	12482408	Rec: C	Dom: T	missense_variant	MODERATE	HORVU1Hr1G005710	HORVU1Hr1G005710.7	c.1264C>T	p.Pro422Ser
chr1H	12482408	Rec: C	Dom: T	missense_variant	MODERATE	HORVU1Hr1G005710	HORVU1Hr1G005710.8	c.1264C>T	p.Pro422Ser
chr1H	12482408	Rec: C	Dom: T	missense_variant	MODERATE	HORVU1Hr1G005710	HORVU1Hr1G005710.10	c.1264C>T	p.Pro422Ser
chr1H	12482408	Rec: C	Dom: T	missense_variant	MODERATE	HORVU1Hr1G005710	HORVU1Hr1G005710.9	c.1264C>T	p.Pro422Ser
chr1H	12482408	Rec: C	Dom: T	missense_variant	MODERATE	HORVU1Hr1G005710	HORVU1Hr1G005710.11	c.1264C>T	p.Pro422Ser
chr1H	12482408	Rec: C	Dom: T	missense_variant	MODERATE	HORVU1Hr1G005710	HORVU1Hr1G005710.12	c.31C>T	p.Pro11Ser
chr1H	12482408	Rec: C	Dom: T	missense_variant	MODERATE	HORVU1Hr1G005710	HORVU1Hr1G005710.13	c.31C>T	p.Pro11Ser
chr1H	12482408	Rec: C	Dom: T	missense_variant	MODERATE	HORVU1Hr1G005710	HORVU1Hr1G005710.14	c.1264C>T	p.Pro422Ser
chr1H	12482408	Rec: C	Dom: T	missense_variant	MODERATE	HORVU1Hr1G005710	HORVU1Hr1G005710.15	c.1264C>T	p.Pro422Ser
chr1H	12482408	Rec: C	Dom: T	missense_variant	MODERATE	HORVU1Hr1G005710	HORVU1Hr1G005710.16	c.1264C>T	p.Pro422Ser
chr1H	12482408	Rec: C	Dom: T	missense_variant	MODERATE	HORVU1Hr1G005710	HORVU1Hr1G005710.17	c.31C>T	p.Pro11Ser
chr1H	12482408	Rec: C	Dom: T	missense_variant	MODERATE	HORVU1Hr1G005710	HORVU1Hr1G005710.18	c.1264C>T	p.Pro422Ser
chr1H	12482408	Rec: C	Dom: T	missense_variant	MODERATE	HORVU1Hr1G005710	HORVU1Hr1G005710.19	c.1264C>T	p.Pro422Ser
chr1H	12482408	Rec: C	Dom: T	missense_variant	MODERATE	HORVU1Hr1G005710	HORVU1Hr1G005710.20	c.1264C>T	p.Pro422Ser
chr1H	12482408	Rec: C	Dom: T	missense_variant	MODERATE	HORVU1Hr1G005710	HORVU1Hr1G005710.21	c.1264C>T	p.Pro422Ser
chr1H	12482408	Rec: C	Dom: T	missense_variant	MODERATE	HORVU1Hr1G005710	HORVU1Hr1G005710.22	c.1264C>T	p.Pro422Ser
chr1H	12482408	Rec: C	Dom: T	missense_variant	MODERATE	HORVU1Hr1G005710	HORVU1Hr1G005710.23	c.1264C>T	p.Pro422Ser
chr1H	12482408	Rec: C	Dom: T	missense_variant	MODERATE	HORVU1Hr1G005710	HORVU1Hr1G005710.24	c.1264C>T	p.Pro422Ser
chr1H	12482408	Rec: C	Dom: T	missense_variant	MODERATE	HORVU1Hr1G005710	HORVU1Hr1G005710.25	c.1264C>T	p.Pro422Ser
chr1H	12482408	Rec: C	Dom: T	missense_variant	MODERATE	HORVU1Hr1G005710	HORVU1Hr1G005710.26	c.1264C>T	p.Pro422Ser
chr1H	12482408	Rec: C	Dom: T	missense_variant	MODERATE	HORVU1Hr1G005710	HORVU1Hr1G005710.27	c.1264C>T	p.Pro422Ser
chr1H	12482408	Rec: C	Dom: T	missense_variant	MODERATE	HORVU1Hr1G005710	HORVU1Hr1G005710.28	c.1129C>T	p.Pro377Ser
chr1H	12483425	Rec: A	Dom: G	missense_variant	MODERATE	HORVU1Hr1G005710	HORVU1Hr1G005710.1	c.2281A>G	p.Arg761Gly
chr1H	12483425	Rec: A	Dom: G	missense_variant	MODERATE	HORVU1Hr1G005710	HORVU1Hr1G005710.2	c.2281A>G	p.Arg761Gly
chr1H	12483425	Rec: A	Dom: G	missense_variant	MODERATE	HORVU1Hr1G005710	HORVU1Hr1G005710.3	c.2281A>G	p.Arg761Gly
chr1H	12483425	Rec: A	Dom: G	missense_variant	MODERATE	HORVU1Hr1G005710	HORVU1Hr1G005710.4	c.2281A>G	p.Arg761Gly
chr1H	12483425	Rec: A	Dom: G	missense_variant	MODERATE	HORVU1Hr1G005710	HORVU1Hr1G005710.5	c.2281A>G	p.Arg761Gly
chr1H	12483425	Rec: A	Dom: G	missense_variant	MODERATE	HORVU1Hr1G005710	HORVU1Hr1G005710.6	c.2281A>G	p.Arg761Gly
chr1H	12483425	Rec: A	Dom: G	missense_variant	MODERATE	HORVU1Hr1G005710	HORVU1Hr1G005710.7	c.2281A>G	p.Arg761Gly
chr1H	12483425	Rec: A	Dom: G	missense_variant	MODERATE	HORVU1Hr1G005710	HORVU1Hr1G005710.8	c.2281A>G	p.Arg761Gly
chr1H	12483425	Rec: A	Dom: G	missense_variant	MODERATE	HORVU1Hr1G005710	HORVU1Hr1G005710.10	c.2281A>G	p.Arg761Gly
chr1H	12483425	Rec: A	Dom: G	missense_variant	MODERATE	HORVU1Hr1G005710	HORVU1Hr1G005710.9	c.2281A>G	p.Arg761Gly
chr1H	12483425	Rec: A	Dom: G	missense_variant	MODERATE	HORVU1Hr1G005710	HORVU1Hr1G005710.11	c.2281A>G	p.Arg761Gly
chr1H	12483425	Rec: A	Dom: G	missense_variant	MODERATE	HORVU1Hr1G005710	HORVU1Hr1G005710.12	c.1048A>G	p.Arg350Gly
chr1H	12483425	Rec: A	Dom: G	missense_variant	MODERATE	HORVU1Hr1G005710	HORVU1Hr1G005710.13	c.1048A>G	p.Arg350Gly
chr1H	12483425	Rec: A	Dom: G	missense_variant	MODERATE	HORVU1Hr1G005710	HORVU1Hr1G005710.14	c.2281A>G	p.Arg761Gly
chr1H	12483425	Rec: A	Dom: G	missense_variant	MODERATE	HORVU1Hr1G005710	HORVU1Hr1G005710.15	c.2281A>G	p.Arg761Gly
chr1H	12483425	Rec: A	Dom: G	missense_variant	MODERATE	HORVU1Hr1G005710	HORVU1Hr1G005710.16	c.2281A>G	p.Arg761Gly
chr1H	12483425	Rec: A	Dom: G	missense_variant	MODERATE	HORVU1Hr1G005710	HORVU1Hr1G005710.17	c.1048A>G	p.Arg350Gly
chr1H	12483425	Rec: A	Dom: G	missense_variant	MODERATE	HORVU1Hr1G005710	HORVU1Hr1G005710.18	c.2281A>G	p.Arg761Gly
chr1H	12483425	Rec: A	Dom: G	missense_variant	MODERATE	HORVU1Hr1G005710	HORVU1Hr1G005710.19	c.2281A>G	p.Arg761Gly
chr1H	12483425	Rec: A	Dom: G	missense_variant	MODERATE	HORVU1Hr1G005710	HORVU1Hr1G005710.20	c.2281A>G	p.Arg761Gly
chr1H	12483425	Rec: A	Dom: G	missense_variant	MODERATE	HORVU1Hr1G005710	HORVU1Hr1G005710.21	c.2281A>G	p.Arg761Gly
chr1H	12483425	Rec: A	Dom: G	missense_variant	MODERATE	HORVU1Hr1G005710	HORVU1Hr1G005710.22	c.2281A>G	p.Arg761Gly
chr1H	12483425	Rec: A	Dom: G	missense_variant	MODERATE	HORVU1Hr1G005710	HORVU1Hr1G005710.23	c.2281A>G	p.Arg761Gly
chr1H	12483425	Rec: A	Dom: G	missense_variant	MODERATE	HORVU1Hr1G005710	HORVU1Hr1G005710.24	c.2281A>G	p.Arg761Gly
chr1H	12483425	Rec: A	Dom: G	missense_variant	MODERATE	HORVU1Hr1G005710	HORVU1Hr1G005710.25	c.2281A>G	p.Arg761Gly
chr1H	12483425	Rec: A	Dom: G	missense_variant	MODERATE	HORVU1Hr1G005710	HORVU1Hr1G005710.26	c.2281A>G	p.Arg761Gly
chr1H	12483425	Rec: A	Dom: G	missense_variant	MODERATE	HORVU1Hr1G005710	HORVU1Hr1G005710.27	c.2281A>G	p.Arg761Gly
chr1H	12483425	Rec: A	Dom: G	missense_variant	MODERATE	HORVU1Hr1G005710	HORVU1Hr1G005710.28	c.2146A>G	p.Arg716Gly
chr1H	12483587	Rec: G	Dom: C	missense_variant	MODERATE	HORVU1Hr1G005710	HORVU1Hr1G005710.1	c.2443G>C	p.Glu815Gln
chr1H	12483587	Rec: G	Dom: C	missense_variant	MODERATE	HORVU1Hr1G005710	HORVU1Hr1G005710.2	c.2443G>C	p.Glu815Gln
chr1H	12483587	Rec: G	Dom: C	missense_variant	MODERATE	HORVU1Hr1G005710	HORVU1Hr1G005710.3	c.2443G>C	p.Glu815Gln
chr1H	12483587	Rec: G	Dom: C	missense_variant	MODERATE	HORVU1Hr1G005710	HORVU1Hr1G005710.4	c.2443G>C	p.Glu815Gln
chr1H	12483587	Rec: G	Dom: C	missense_variant	MODERATE	HORVU1Hr1G005710	HORVU1Hr1G005710.5	c.2443G>C	p.Glu815Gln
chr1H	12483587	Rec: G	Dom: C	missense_variant	MODERATE	HORVU1Hr1G005710	HORVU1Hr1G005710.6	c.2443G>C	p.Glu815Gln
chr1H	12483587	Rec: G	Dom: C	missense_variant	MODERATE	HORVU1Hr1G005710	HORVU1Hr1G005710.7	c.2443G>C	p.Glu815Gln
chr1H	12483587	Rec: G	Dom: C	missense_variant	MODERATE	HORVU1Hr1G005710	HORVU1Hr1G005710.8	c.2443G>C	p.Glu815Gln
chr1H	12483587	Rec: G	Dom: C	missense_variant	MODERATE	HORVU1Hr1G005710	HORVU1Hr1G005710.10	c.2443G>C	p.Glu815Gln
chr1H	12483587	Rec: G	Dom: C	missense_variant	MODERATE	HORVU1Hr1G005710	HORVU1Hr1G005710.9	c.2443G>C	p.Glu815Gln
chr1H	12483587	Rec: G	Dom: C	missense_variant	MODERATE	HORVU1Hr1G005710	HORVU1Hr1G005710.11	c.2443G>C	p.Glu815Gln
chr1H	12483587	Rec: G	Dom: C	missense_variant	MODERATE	HORVU1Hr1G005710	HORVU1Hr1G005710.12	c.1210G>C	p.Glu404Gln
chr1H	12483587	Rec: G	Dom: C	missense_variant	MODERATE	HORVU1Hr1G005710	HORVU1Hr1G005710.13	c.1210G>C	p.Glu404Gln
chr1H	12483587	Rec: G	Dom: C	missense_variant	MODERATE	HORVU1Hr1G005710	HORVU1Hr1G005710.14	c.2443G>C	p.Glu815Gln
chr1H	12483587	Rec: G	Dom: C	missense_variant	MODERATE	HORVU1Hr1G005710	HORVU1Hr1G005710.15	c.2443G>C	p.Glu815Gln
chr1H	12483587	Rec: G	Dom: C	missense_variant	MODERATE	HORVU1Hr1G005710	HORVU1Hr1G005710.16	c.2443G>C	p.Glu815Gln
chr1H	12483587	Rec: G	Dom: C	missense_variant	MODERATE	HORVU1Hr1G005710	HORVU1Hr1G005710.17	c.1210G>C	p.Glu404Gln
chr1H	12483587	Rec: G	Dom: C	missense_variant	MODERATE	HORVU1Hr1G005710	HORVU1Hr1G005710.18	c.2443G>C	p.Glu815Gln
chr1H	12483587	Rec: G	Dom: C	missense_variant	MODERATE	HORVU1Hr1G005710	HORVU1Hr1G005710.19	c.2443G>C	p.Glu815Gln
chr1H	12483587	Rec: G	Dom: C	missense_variant	MODERATE	HORVU1Hr1G005710	HORVU1Hr1G005710.20	c.2443G>C	p.Glu815Gln
chr1H	12483587	Rec: G	Dom: C	missense_variant	MODERATE	HORVU1Hr1G005710	HORVU1Hr1G005710.21	c.2443G>C	p.Glu815Gln
chr1H	12483587	Rec: G	Dom: C	missense_variant	MODERATE	HORVU1Hr1G005710	HORVU1Hr1G005710.22	c.2443G>C	p.Glu815Gln
chr1H	12483587	Rec: G	Dom: C	missense_variant	MODERATE	HORVU1Hr1G005710	HORVU1Hr1G005710.23	c.2443G>C	p.Glu815Gln
chr1H	12483587	Rec: G	Dom: C	missense_variant	MODERATE	HORVU1Hr1G005710	HORVU1Hr1G005710.24	c.2443G>C	p.Glu815Gln
chr1H	12483587	Rec: G	Dom: C	missense_variant	MODERATE	HORVU1Hr1G005710	HORVU1Hr1G005710.25	c.2443G>C	p.Glu815Gln
chr1H	12483587	Rec: G	Dom: C	missense_variant	MODERATE	HORVU1Hr1G005710	HORVU1Hr1G005710.26	c.2443G>C	p.Glu815Gln
chr1H	12483587	Rec: G	Dom: C	missense_variant	MODERATE	HORVU1Hr1G005710	HORVU1Hr1G005710.27	c.2443G>C	p.Glu815Gln
chr1H	12483587	Rec: G	Dom: C	missense_variant	MODERATE	HORVU1Hr1G005710	HORVU1Hr1G005710.28	c.2308G>C	p.Glu770Gln
chr1H	12485959	Rec: A	Dom: G	missense_variant	MODERATE	HORVU1Hr1G005720	HORVU1Hr1G005720.2	c.892T>C	p.Cys298Arg
chr1H	12486668	Dom: C	Rec: T	missense_variant	MODERATE	HORVU1Hr1G005720	HORVU1Hr1G005720.5	c.2266G>A	p.Ala756Thr
chr1H	12486668	Dom: C	Rec: T	missense_variant	MODERATE	HORVU1Hr1G005720	HORVU1Hr1G005720.7	c.2242G>A	p.Ala748Thr
chr1H	12488320	Dom: G	Rec: A	missense_variant	MODERATE	HORVU1Hr1G005720	HORVU1Hr1G005720.5	c.614C>T	p.Thr205Met
chr1H	12488320	Dom: G	Rec: A	missense_variant	MODERATE	HORVU1Hr1G005720	HORVU1Hr1G005720.2	c.173C>T	p.Thr58Met
chr1H	12488320	Dom: G	Rec: A	missense_variant	MODERATE	HORVU1Hr1G005720	HORVU1Hr1G005720.3	c.608C>T	p.Thr203Met
chr1H	12488320	Dom: G	Rec: A	missense_variant	MODERATE	HORVU1Hr1G005720	HORVU1Hr1G005720.6	c.644C>T	p.Thr215Met
chr1H	12488320	Dom: G	Rec: A	missense_variant	MODERATE	HORVU1Hr1G005720	HORVU1Hr1G005720.7	c.644C>T	p.Thr215Met
chr1H	12488393	Rec: T	Dom: G	missense_variant	MODERATE	HORVU1Hr1G005720	HORVU1Hr1G005720.5	c.541A>C	p.Met181Leu
chr1H	12488393	Rec: T	Dom: G	missense_variant	MODERATE	HORVU1Hr1G005720	HORVU1Hr1G005720.2	c.100A>C	p.Met34Leu
chr1H	12488393	Rec: T	Dom: G	missense_variant	MODERATE	HORVU1Hr1G005720	HORVU1Hr1G005720.3	c.535A>C	p.Met179Leu
chr1H	12488393	Rec: T	Dom: G	missense_variant	MODERATE	HORVU1Hr1G005720	HORVU1Hr1G005720.6	c.571A>C	p.Met191Leu
chr1H	12488393	Rec: T	Dom: G	missense_variant	MODERATE	HORVU1Hr1G005720	HORVU1Hr1G005720.7	c.571A>C	p.Met191Leu
chr1H	12488501	Rec: G	Dom: C	missense_variant	MODERATE	HORVU1Hr1G005720	HORVU1Hr1G005720.5	c.433C>G	p.Arg145Gly
chr1H	12488501	Rec: G	Dom: C	missense_variant	MODERATE	HORVU1Hr1G005720	HORVU1Hr1G005720.3	c.427C>G	p.Arg143Gly
chr1H	12488501	Rec: G	Dom: C	missense_variant	MODERATE	HORVU1Hr1G005720	HORVU1Hr1G005720.6	c.463C>G	p.Arg155Gly
chr1H	12488501	Rec: G	Dom: C	missense_variant	MODERATE	HORVU1Hr1G005720	HORVU1Hr1G005720.7	c.463C>G	p.Arg155Gly
chr1H	12566117	Dom: G	Rec: A	stop_gained	HIGH	HORVU1Hr1G005800	HORVU1Hr1G005800.5	c.1657C>T	p.Arg553*
chr1H	12566204	Rec: C	Dom: T	missense_variant	MODERATE	HORVU1Hr1G005800	HORVU1Hr1G005800.5	c.1570G>A	p.Ala524Thr
chr1H	12566324	Dom: G	Rec: A	missense_variant	MODERATE	HORVU1Hr1G005800	HORVU1Hr1G005800.5	c.1450C>T	p.Arg484Cys
chr1H	12570575	Rec: A	Dom: T	missense_variant	MODERATE	HORVU1Hr1G005800	HORVU1Hr1G005800.3	c.13T>A	p.Ser5Thr
chr1H	12570575	Rec: A	Dom: T	missense_variant	MODERATE	HORVU1Hr1G005800	HORVU1Hr1G005800.10	c.13T>A	p.Ser5Thr
chr1H	13036362	Rec: C	Dom: T	missense_variant	MODERATE	HORVU1Hr1G006020	HORVU1Hr1G006020.1	c.346C>T	p.Pro116Ser
chr1H	13036362	Rec: C	Dom: T	missense_variant	MODERATE	HORVU1Hr1G006020	HORVU1Hr1G006020.9	c.53C>T	p.Ala18Val
chr1H	13036362	Rec: C	Dom: T	missense_variant	MODERATE	HORVU1Hr1G006020	HORVU1Hr1G006020.10	c.154C>T	p.Pro52Ser
chr1H	13036362	Rec: C	Dom: T	missense_variant	MODERATE	HORVU1Hr1G006020	HORVU1Hr1G006020.14	c.151C>T	p.Pro51Ser
chr1H	13206184	Rec: A	Dom: T	missense_variant	MODERATE	HORVU1Hr1G006020	HORVU1Hr1G006020.4	c.135A>T	p.Lys45Asn
chr1H	13206184	Rec: A	Dom: T	missense_variant	MODERATE	HORVU1Hr1G006020	HORVU1Hr1G006020.5	c.135A>T	p.Lys45Asn
chr1H	13206184	Rec: A	Dom: T	missense_variant	MODERATE	HORVU1Hr1G006020	HORVU1Hr1G006020.6	c.135A>T	p.Lys45Asn
chr1H	13206184	Rec: A	Dom: T	missense_variant	MODERATE	HORVU1Hr1G006020	HORVU1Hr1G006020.7	c.135A>T	p.Lys45Asn
chr1H	13206184	Rec: A	Dom: T	missense_variant	MODERATE	HORVU1Hr1G006020	HORVU1Hr1G006020.8	c.135A>T	p.Lys45Asn
chr1H	13206184	Rec: A	Dom: T	missense_variant	MODERATE	HORVU1Hr1G006020	HORVU1Hr1G006020.11	c.135A>T	p.Lys45Asn
chr1H	13206184	Rec: A	Dom: T	missense_variant	MODERATE	HORVU1Hr1G006020	HORVU1Hr1G006020.12	c.135A>T	p.Lys45Asn
chr1H	13206184	Rec: A	Dom: T	missense_variant	MODERATE	HORVU1Hr1G006020	HORVU1Hr1G006020.13	c.135A>T	p.Lys45Asn
chr1H	13206184	Rec: A	Dom: T	missense_variant	MODERATE	HORVU1Hr1G006020	HORVU1Hr1G006020.15	c.135A>T	p.Lys45Asn
chr1H	13206184	Rec: A	Dom: T	missense_variant	MODERATE	HORVU1Hr1G006020	HORVU1Hr1G006020.16	c.135A>T	p.Lys45Asn
chr1H	13206184	Rec: A	Dom: T	missense_variant	MODERATE	HORVU1Hr1G006020	HORVU1Hr1G006020.17	c.135A>T	p.Lys45Asn
chr1H	13206184	Rec: A	Dom: T	missense_variant	MODERATE	HORVU1Hr1G006020	HORVU1Hr1G006020.22	c.135A>T	p.Lys45Asn
chr1H	13206198	Rec: G	Dom: A	missense_variant	MODERATE	HORVU1Hr1G006020	HORVU1Hr1G006020.4	c.149G>A	p.Gly50Asp
chr1H	13206198	Rec: G	Dom: A	missense_variant	MODERATE	HORVU1Hr1G006020	HORVU1Hr1G006020.5	c.149G>A	p.Gly50Asp
chr1H	13206198	Rec: G	Dom: A	missense_variant	MODERATE	HORVU1Hr1G006020	HORVU1Hr1G006020.6	c.149G>A	p.Gly50Asp
chr1H	13206198	Rec: G	Dom: A	missense_variant	MODERATE	HORVU1Hr1G006020	HORVU1Hr1G006020.7	c.149G>A	p.Gly50Asp
chr1H	13206198	Rec: G	Dom: A	missense_variant	MODERATE	HORVU1Hr1G006020	HORVU1Hr1G006020.8	c.149G>A	p.Gly50Asp
chr1H	13206198	Rec: G	Dom: A	missense_variant	MODERATE	HORVU1Hr1G006020	HORVU1Hr1G006020.11	c.149G>A	p.Gly50Asp
chr1H	13206198	Rec: G	Dom: A	missense_variant	MODERATE	HORVU1Hr1G006020	HORVU1Hr1G006020.12	c.149G>A	p.Gly50Asp
chr1H	13206198	Rec: G	Dom: A	missense_variant	MODERATE	HORVU1Hr1G006020	HORVU1Hr1G006020.13	c.149G>A	p.Gly50Asp
chr1H	13206198	Rec: G	Dom: A	missense_variant	MODERATE	HORVU1Hr1G006020	HORVU1Hr1G006020.15	c.149G>A	p.Gly50Asp
chr1H	13206198	Rec: G	Dom: A	missense_variant	MODERATE	HORVU1Hr1G006020	HORVU1Hr1G006020.16	c.149G>A	p.Gly50Asp
chr1H	13206198	Rec: G	Dom: A	missense_variant	MODERATE	HORVU1Hr1G006020	HORVU1Hr1G006020.17	c.149G>A	p.Gly50Asp
chr1H	13206198	Rec: G	Dom: A	missense_variant	MODERATE	HORVU1Hr1G006020	HORVU1Hr1G006020.22	c.149G>A	p.Gly50Asp
chr1H	13501927	Rec: G	Dom: C	missense_variant&splice_region_variant	MODERATE	HORVU1Hr1G006770	HORVU1Hr1G006770.6	c.491G>C	p.Ser164Thr
chr1H	13501927	Rec: G	Dom: C	missense_variant&splice_region_variant	MODERATE	HORVU1Hr1G006770	HORVU1Hr1G006770.1	c.539G>C	p.Ser180Thr
chr1H	13501927	Rec: G	Dom: C	missense_variant&splice_region_variant	MODERATE	HORVU1Hr1G006770	HORVU1Hr1G006770.2	c.536G>C	p.Ser179Thr
chr1H	13501927	Rec: G	Dom: C	missense_variant&splice_region_variant	MODERATE	HORVU1Hr1G006770	HORVU1Hr1G006770.3	c.494G>C	p.Ser165Thr
chr1H	13501927	Rec: G	Dom: C	missense_variant&splice_region_variant	MODERATE	HORVU1Hr1G006770	HORVU1Hr1G006770.4	c.494G>C	p.Ser165Thr
chr1H	13501927	Rec: G	Dom: C	missense_variant&splice_region_variant	MODERATE	HORVU1Hr1G006770	HORVU1Hr1G006770.5	c.494G>C	p.Ser165Thr
chr1H	13501927	Rec: G	Dom: C	missense_variant&splice_region_variant	MODERATE	HORVU1Hr1G006770	HORVU1Hr1G006770.7	c.455G>C	p.Ser152Thr
chr1H	13501927	Rec: G	Dom: C	missense_variant&splice_region_variant	MODERATE	HORVU1Hr1G006770	HORVU1Hr1G006770.8	c.455G>C	p.Ser152Thr
chr1H	13502316	Dom: C	Rec: G	missense_variant&splice_region_variant	MODERATE	HORVU1Hr1G006770	HORVU1Hr1G006770.6	c.697C>G	p.Gln233Glu
chr1H	13502316	Dom: C	Rec: G	missense_variant&splice_region_variant	MODERATE	HORVU1Hr1G006770	HORVU1Hr1G006770.1	c.745C>G	p.Gln249Glu
chr1H	13502316	Dom: C	Rec: G	missense_variant&splice_region_variant	MODERATE	HORVU1Hr1G006770	HORVU1Hr1G006770.2	c.742C>G	p.Gln248Glu
chr1H	13502316	Dom: C	Rec: G	missense_variant&splice_region_variant	MODERATE	HORVU1Hr1G006770	HORVU1Hr1G006770.3	c.700C>G	p.Gln234Glu
chr1H	13502316	Dom: C	Rec: G	missense_variant&splice_region_variant	MODERATE	HORVU1Hr1G006770	HORVU1Hr1G006770.4	c.700C>G	p.Gln234Glu
chr1H	13502316	Dom: C	Rec: G	missense_variant&splice_region_variant	MODERATE	HORVU1Hr1G006770	HORVU1Hr1G006770.5	c.700C>G	p.Gln234Glu
chr1H	13502316	Dom: C	Rec: G	missense_variant&splice_region_variant	MODERATE	HORVU1Hr1G006770	HORVU1Hr1G006770.7	c.661C>G	p.Gln221Glu
chr1H	13502316	Dom: C	Rec: G	missense_variant&splice_region_variant	MODERATE	HORVU1Hr1G006770	HORVU1Hr1G006770.8	c.661C>G	p.Gln221Glu
chr1H	13502316	Dom: C	Rec: G	missense_variant&splice_region_variant	MODERATE	HORVU1Hr1G006770	HORVU1Hr1G006770.9	c.154C>G	p.Gln52Glu
chr1H	13515557	Rec: A	Dom: G	missense_variant	MODERATE	HORVU1Hr1G006770	HORVU1Hr1G006770.6	c.1679A>G	p.Gln560Arg
chr1H	13515557	Rec: A	Dom: G	missense_variant	MODERATE	HORVU1Hr1G006770	HORVU1Hr1G006770.1	c.1655A>G	p.Gln552Arg
chr1H	13515557	Rec: A	Dom: G	missense_variant	MODERATE	HORVU1Hr1G006770	HORVU1Hr1G006770.7	c.1571A>G	p.Gln524Arg
chr1H	13515557	Rec: A	Dom: G	missense_variant	MODERATE	HORVU1Hr1G006770	HORVU1Hr1G006770.9	c.1064A>G	p.Gln355Arg
chr1H	13515557	Rec: A	Dom: G	missense_variant	MODERATE	HORVU1Hr1G006770	HORVU1Hr1G006770.11	c.920A>G	p.Gln307Arg
chr1H	13515557	Rec: A	Dom: G	missense_variant	MODERATE	HORVU1Hr1G006770	HORVU1Hr1G006770.14	c.47A>G	p.Gln16Arg
chr1H	13575374	Rec: T	Dom: C	missense_variant	MODERATE	HORVU1Hr1G006860	HORVU1Hr1G006860.4	c.280T>C	p.Ser94Pro
chr1H	13575374	Rec: T	Dom: C	missense_variant	MODERATE	HORVU1Hr1G006860	HORVU1Hr1G006860.1	c.334T>C	p.Ser112Pro
chr1H	13575374	Rec: T	Dom: C	missense_variant	MODERATE	HORVU1Hr1G006860	HORVU1Hr1G006860.3	c.325T>C	p.Ser109Pro
chr1H	13575374	Rec: T	Dom: C	missense_variant	MODERATE	HORVU1Hr1G006860	HORVU1Hr1G006860.5	c.121T>C	p.Ser41Pro
chr1H	13575374	Rec: T	Dom: C	missense_variant	MODERATE	HORVU1Hr1G006860	HORVU1Hr1G006860.6	c.118T>C	p.Ser40Pro
chr1H	13575374	Rec: T	Dom: C	missense_variant	MODERATE	HORVU1Hr1G006860	HORVU1Hr1G006860.7	c.271T>C	p.Ser91Pro
chr1H	13575374	Rec: T	Dom: C	missense_variant	MODERATE	HORVU1Hr1G006860	HORVU1Hr1G006860.8	c.61T>C	p.Ser21Pro
chr1H	13575374	Rec: T	Dom: C	missense_variant	MODERATE	HORVU1Hr1G006860	HORVU1Hr1G006860.9	c.79T>C	p.Ser27Pro
chr1H	13580093	Rec: G	Dom: A	missense_variant	MODERATE	HORVU1Hr1G006860	HORVU1Hr1G006860.4	c.1654G>A	p.Glu552Lys
chr1H	13580093	Rec: G	Dom: A	missense_variant	MODERATE	HORVU1Hr1G006860	HORVU1Hr1G006860.2	c.961G>A	p.Glu321Lys
chr1H	13580093	Rec: G	Dom: A	missense_variant	MODERATE	HORVU1Hr1G006860	HORVU1Hr1G006860.5	c.1495G>A	p.Glu499Lys
chr1H	13580093	Rec: G	Dom: A	missense_variant	MODERATE	HORVU1Hr1G006860	HORVU1Hr1G006860.6	c.1492G>A	p.Glu498Lys
chr1H	13580093	Rec: G	Dom: A	missense_variant	MODERATE	HORVU1Hr1G006860	HORVU1Hr1G006860.7	c.1645G>A	p.Glu549Lys
chr1H	13580093	Rec: G	Dom: A	missense_variant	MODERATE	HORVU1Hr1G006860	HORVU1Hr1G006860.8	c.1438G>A	p.Glu480Lys
chr1H	13580093	Rec: G	Dom: A	missense_variant	MODERATE	HORVU1Hr1G006860	HORVU1Hr1G006860.10	c.1129G>A	p.Glu377Lys
chr1H	13587081	Dom: G	Rec: C	missense_variant	MODERATE	HORVU1Hr1G006890	HORVU1Hr1G006890.1	c.143G>C	p.Gly48Ala
chr1H	13587081	Dom: G	Rec: C	missense_variant	MODERATE	HORVU1Hr1G006890	HORVU1Hr1G006890.4	c.206G>C	p.Gly69Ala
chr1H	13587372	Dom: T	Rec: A	missense_variant	MODERATE	HORVU1Hr1G006890	HORVU1Hr1G006890.1	c.434T>A	p.Leu145Gln
chr1H	13587372	Dom: T	Rec: A	missense_variant	MODERATE	HORVU1Hr1G006890	HORVU1Hr1G006890.4	c.497T>A	p.Leu166Gln
chr1H	13587372	Dom: T	Rec: A	missense_variant	MODERATE	HORVU1Hr1G006890	HORVU1Hr1G006890.8	c.140T>A	p.Leu47Gln
chr1H	13587441	Rec: A	Dom: T	missense_variant	MODERATE	HORVU1Hr1G006890	HORVU1Hr1G006890.1	c.503A>T	p.Gln168Leu
chr1H	13587441	Rec: A	Dom: T	missense_variant	MODERATE	HORVU1Hr1G006890	HORVU1Hr1G006890.4	c.566A>T	p.Gln189Leu
chr1H	13587441	Rec: A	Dom: T	missense_variant	MODERATE	HORVU1Hr1G006890	HORVU1Hr1G006890.8	c.209A>T	p.Gln70Leu
chr1H	13587516	Dom: C	Rec: T	missense_variant	MODERATE	HORVU1Hr1G006890	HORVU1Hr1G006890.1	c.578C>T	p.Thr193Met
chr1H	13587516	Dom: C	Rec: T	missense_variant	MODERATE	HORVU1Hr1G006890	HORVU1Hr1G006890.4	c.641C>T	p.Thr214Met
chr1H	13587516	Dom: C	Rec: T	missense_variant	MODERATE	HORVU1Hr1G006890	HORVU1Hr1G006890.8	c.284C>T	p.Thr95Met
chr1H	13587528	Rec: C	Dom: A	missense_variant	MODERATE	HORVU1Hr1G006890	HORVU1Hr1G006890.1	c.590C>A	p.Ala197Glu
chr1H	13587528	Rec: C	Dom: A	missense_variant	MODERATE	HORVU1Hr1G006890	HORVU1Hr1G006890.4	c.653C>A	p.Ala218Glu
chr1H	13587528	Rec: C	Dom: A	missense_variant	MODERATE	HORVU1Hr1G006890	HORVU1Hr1G006890.8	c.296C>A	p.Ala99Glu
chr1H	13588848	Rec: G	Dom: C	missense_variant	MODERATE	HORVU1Hr1G006890	HORVU1Hr1G006890.1	c.896G>C	p.Ser299Thr
chr1H	13588848	Rec: G	Dom: C	missense_variant	MODERATE	HORVU1Hr1G006890	HORVU1Hr1G006890.3	c.80G>C	p.Ser27Thr
chr1H	13588848	Rec: G	Dom: C	missense_variant	MODERATE	HORVU1Hr1G006890	HORVU1Hr1G006890.4	c.959G>C	p.Ser320Thr
chr1H	13588848	Rec: G	Dom: C	missense_variant	MODERATE	HORVU1Hr1G006890	HORVU1Hr1G006890.6	c.80G>C	p.Ser27Thr
chr1H	13588848	Rec: G	Dom: C	missense_variant	MODERATE	HORVU1Hr1G006890	HORVU1Hr1G006890.7	c.80G>C	p.Ser27Thr
chr1H	13588848	Rec: G	Dom: C	missense_variant	MODERATE	HORVU1Hr1G006890	HORVU1Hr1G006890.8	c.602G>C	p.Ser201Thr
chr1H	13588848	Rec: G	Dom: C	missense_variant	MODERATE	HORVU1Hr1G006890	HORVU1Hr1G006890.10	c.116G>C	p.Ser39Thr
chr1H	13590219	Dom: C	Rec: A	missense_variant	MODERATE	HORVU1Hr1G006890	HORVU1Hr1G006890.1	c.1217C>A	p.Thr406Lys
chr1H	13590219	Dom: C	Rec: A	missense_variant	MODERATE	HORVU1Hr1G006890	HORVU1Hr1G006890.2	c.215C>A	p.Thr72Lys
chr1H	13590219	Dom: C	Rec: A	missense_variant	MODERATE	HORVU1Hr1G006890	HORVU1Hr1G006890.5	c.113C>A	p.Thr38Lys
chr1H	13590219	Dom: C	Rec: A	missense_variant	MODERATE	HORVU1Hr1G006890	HORVU1Hr1G006890.6	c.401C>A	p.Thr134Lys
chr1H	13590219	Dom: C	Rec: A	missense_variant	MODERATE	HORVU1Hr1G006890	HORVU1Hr1G006890.7	c.401C>A	p.Thr134Lys
chr1H	13590219	Dom: C	Rec: A	missense_variant	MODERATE	HORVU1Hr1G006890	HORVU1Hr1G006890.8	c.923C>A	p.Thr308Lys
chr1H	13590219	Dom: C	Rec: A	missense_variant	MODERATE	HORVU1Hr1G006890	HORVU1Hr1G006890.9	c.215C>A	p.Thr72Lys
chr1H	13590219	Dom: C	Rec: A	missense_variant	MODERATE	HORVU1Hr1G006890	HORVU1Hr1G006890.10	c.437C>A	p.Thr146Lys
chr1H	13590219	Dom: C	Rec: A	missense_variant	MODERATE	HORVU1Hr1G006890	HORVU1Hr1G006890.11	c.203C>A	p.Thr68Lys
chr1H	13590219	Dom: C	Rec: A	missense_variant	MODERATE	HORVU1Hr1G006890	HORVU1Hr1G006890.12	c.197C>A	p.Thr66Lys
chr1H	13590626	Dom: T	Rec: A	missense_variant	MODERATE	HORVU1Hr1G006890	HORVU1Hr1G006890.1	c.1624T>A	p.Tyr542Asn
chr1H	13590626	Dom: T	Rec: A	missense_variant	MODERATE	HORVU1Hr1G006890	HORVU1Hr1G006890.2	c.622T>A	p.Tyr208Asn
chr1H	13590626	Dom: T	Rec: A	missense_variant	MODERATE	HORVU1Hr1G006890	HORVU1Hr1G006890.5	c.520T>A	p.Tyr174Asn
chr1H	13590626	Dom: T	Rec: A	missense_variant	MODERATE	HORVU1Hr1G006890	HORVU1Hr1G006890.6	c.808T>A	p.Tyr270Asn
chr1H	13590626	Dom: T	Rec: A	missense_variant	MODERATE	HORVU1Hr1G006890	HORVU1Hr1G006890.7	c.808T>A	p.Tyr270Asn
chr1H	13590626	Dom: T	Rec: A	missense_variant	MODERATE	HORVU1Hr1G006890	HORVU1Hr1G006890.8	c.1330T>A	p.Tyr444Asn
chr1H	13590626	Dom: T	Rec: A	missense_variant	MODERATE	HORVU1Hr1G006890	HORVU1Hr1G006890.9	c.622T>A	p.Tyr208Asn
chr1H	13590626	Dom: T	Rec: A	missense_variant	MODERATE	HORVU1Hr1G006890	HORVU1Hr1G006890.10	c.844T>A	p.Tyr282Asn
chr1H	13590626	Dom: T	Rec: A	missense_variant	MODERATE	HORVU1Hr1G006890	HORVU1Hr1G006890.11	c.610T>A	p.Tyr204Asn
chr1H	13590747	Rec: T	Dom: C	missense_variant	MODERATE	HORVU1Hr1G006890	HORVU1Hr1G006890.1	c.1745T>C	p.Val582Ala
chr1H	13590747	Rec: T	Dom: C	missense_variant	MODERATE	HORVU1Hr1G006890	HORVU1Hr1G006890.2	c.743T>C	p.Val248Ala
chr1H	13590747	Rec: T	Dom: C	missense_variant	MODERATE	HORVU1Hr1G006890	HORVU1Hr1G006890.5	c.641T>C	p.Val214Ala
chr1H	13590747	Rec: T	Dom: C	missense_variant	MODERATE	HORVU1Hr1G006890	HORVU1Hr1G006890.6	c.929T>C	p.Val310Ala
chr1H	13590747	Rec: T	Dom: C	missense_variant	MODERATE	HORVU1Hr1G006890	HORVU1Hr1G006890.9	c.743T>C	p.Val248Ala
chr1H	13590747	Rec: T	Dom: C	missense_variant	MODERATE	HORVU1Hr1G006890	HORVU1Hr1G006890.10	c.965T>C	p.Val322Ala
chr1H	13590747	Rec: T	Dom: C	missense_variant	MODERATE	HORVU1Hr1G006890	HORVU1Hr1G006890.11	c.731T>C	p.Val244Ala
chr1H	13590755	Rec: A	Dom: T	missense_variant	MODERATE	HORVU1Hr1G006890	HORVU1Hr1G006890.1	c.1753A>T	p.Asn585Tyr
chr1H	13590755	Rec: A	Dom: T	missense_variant	MODERATE	HORVU1Hr1G006890	HORVU1Hr1G006890.2	c.751A>T	p.Asn251Tyr
chr1H	13590755	Rec: A	Dom: T	missense_variant	MODERATE	HORVU1Hr1G006890	HORVU1Hr1G006890.5	c.649A>T	p.Asn217Tyr
chr1H	13590755	Rec: A	Dom: T	missense_variant	MODERATE	HORVU1Hr1G006890	HORVU1Hr1G006890.6	c.937A>T	p.Asn313Tyr
chr1H	13590755	Rec: A	Dom: T	missense_variant	MODERATE	HORVU1Hr1G006890	HORVU1Hr1G006890.9	c.751A>T	p.Asn251Tyr
chr1H	13590755	Rec: A	Dom: T	missense_variant	MODERATE	HORVU1Hr1G006890	HORVU1Hr1G006890.10	c.973A>T	p.Asn325Tyr
chr1H	13590755	Rec: A	Dom: T	missense_variant	MODERATE	HORVU1Hr1G006890	HORVU1Hr1G006890.11	c.739A>T	p.Asn247Tyr
chr1H	13590772	Rec: G	Dom: C	missense_variant	MODERATE	HORVU1Hr1G006890	HORVU1Hr1G006890.1	c.1770G>C	p.Glu590Asp
chr1H	13590772	Rec: G	Dom: C	missense_variant	MODERATE	HORVU1Hr1G006890	HORVU1Hr1G006890.2	c.768G>C	p.Glu256Asp
chr1H	13590772	Rec: G	Dom: C	missense_variant	MODERATE	HORVU1Hr1G006890	HORVU1Hr1G006890.5	c.666G>C	p.Glu222Asp
chr1H	13590772	Rec: G	Dom: C	missense_variant	MODERATE	HORVU1Hr1G006890	HORVU1Hr1G006890.6	c.954G>C	p.Glu318Asp
chr1H	13590772	Rec: G	Dom: C	missense_variant	MODERATE	HORVU1Hr1G006890	HORVU1Hr1G006890.7	c.825G>C	p.Glu275Asp
chr1H	13590772	Rec: G	Dom: C	missense_variant	MODERATE	HORVU1Hr1G006890	HORVU1Hr1G006890.9	c.768G>C	p.Glu256Asp
chr1H	13590772	Rec: G	Dom: C	missense_variant	MODERATE	HORVU1Hr1G006890	HORVU1Hr1G006890.10	c.990G>C	p.Glu330Asp
chr1H	13590772	Rec: G	Dom: C	missense_variant	MODERATE	HORVU1Hr1G006890	HORVU1Hr1G006890.11	c.756G>C	p.Glu252Asp
chr1H	13590785	Rec: G	Dom: T	missense_variant	MODERATE	HORVU1Hr1G006890	HORVU1Hr1G006890.1	c.1783G>T	p.Ala595Ser
chr1H	13590785	Rec: G	Dom: T	missense_variant	MODERATE	HORVU1Hr1G006890	HORVU1Hr1G006890.2	c.781G>T	p.Ala261Ser
chr1H	13590785	Rec: G	Dom: T	missense_variant	MODERATE	HORVU1Hr1G006890	HORVU1Hr1G006890.5	c.679G>T	p.Ala227Ser
chr1H	13590785	Rec: G	Dom: T	missense_variant	MODERATE	HORVU1Hr1G006890	HORVU1Hr1G006890.6	c.967G>T	p.Ala323Ser
chr1H	13590785	Rec: G	Dom: T	missense_variant	MODERATE	HORVU1Hr1G006890	HORVU1Hr1G006890.7	c.838G>T	p.Ala280Ser
chr1H	13590785	Rec: G	Dom: T	missense_variant	MODERATE	HORVU1Hr1G006890	HORVU1Hr1G006890.9	c.781G>T	p.Ala261Ser
chr1H	13590785	Rec: G	Dom: T	missense_variant	MODERATE	HORVU1Hr1G006890	HORVU1Hr1G006890.10	c.1003G>T	p.Ala335Ser
chr1H	13590785	Rec: G	Dom: T	missense_variant	MODERATE	HORVU1Hr1G006890	HORVU1Hr1G006890.11	c.769G>T	p.Ala257Ser
chr1H	13591044	Dom: T	Rec: A	missense_variant	MODERATE	HORVU1Hr1G006890	HORVU1Hr1G006890.1	c.2042T>A	p.Val681Glu
chr1H	13591044	Dom: T	Rec: A	missense_variant	MODERATE	HORVU1Hr1G006890	HORVU1Hr1G006890.2	c.1040T>A	p.Val347Glu
chr1H	13591044	Dom: T	Rec: A	missense_variant	MODERATE	HORVU1Hr1G006890	HORVU1Hr1G006890.5	c.938T>A	p.Val313Glu
chr1H	13591044	Dom: T	Rec: A	missense_variant	MODERATE	HORVU1Hr1G006890	HORVU1Hr1G006890.6	c.1226T>A	p.Val409Glu
chr1H	13591044	Dom: T	Rec: A	missense_variant	MODERATE	HORVU1Hr1G006890	HORVU1Hr1G006890.7	c.1097T>A	p.Val366Glu
chr1H	13591044	Dom: T	Rec: A	missense_variant	MODERATE	HORVU1Hr1G006890	HORVU1Hr1G006890.8	c.1490T>A	p.Val497Glu
chr1H	13591044	Dom: T	Rec: A	missense_variant	MODERATE	HORVU1Hr1G006890	HORVU1Hr1G006890.9	c.1040T>A	p.Val347Glu
chr1H	13591044	Dom: T	Rec: A	missense_variant	MODERATE	HORVU1Hr1G006890	HORVU1Hr1G006890.10	c.1262T>A	p.Val421Glu
chr1H	13591044	Dom: T	Rec: A	missense_variant	MODERATE	HORVU1Hr1G006890	HORVU1Hr1G006890.11	c.1028T>A	p.Val343Glu
chr1H	13591044	Dom: T	Rec: A	missense_variant	MODERATE	HORVU1Hr1G006890	HORVU1Hr1G006890.12	c.764T>A	p.Val255Glu
chr1H	13591125	Dom: G	Rec: A	missense_variant	MODERATE	HORVU1Hr1G006890	HORVU1Hr1G006890.1	c.2123G>A	p.Gly708Asp
chr1H	13591125	Dom: G	Rec: A	missense_variant	MODERATE	HORVU1Hr1G006890	HORVU1Hr1G006890.2	c.1121G>A	p.Gly374Asp
chr1H	13591125	Dom: G	Rec: A	missense_variant	MODERATE	HORVU1Hr1G006890	HORVU1Hr1G006890.5	c.1019G>A	p.Gly340Asp
chr1H	13591125	Dom: G	Rec: A	missense_variant	MODERATE	HORVU1Hr1G006890	HORVU1Hr1G006890.6	c.1307G>A	p.Gly436Asp
chr1H	13591125	Dom: G	Rec: A	missense_variant	MODERATE	HORVU1Hr1G006890	HORVU1Hr1G006890.7	c.1178G>A	p.Gly393Asp
chr1H	13591125	Dom: G	Rec: A	missense_variant	MODERATE	HORVU1Hr1G006890	HORVU1Hr1G006890.8	c.1571G>A	p.Gly524Asp
chr1H	13591125	Dom: G	Rec: A	missense_variant	MODERATE	HORVU1Hr1G006890	HORVU1Hr1G006890.9	c.1121G>A	p.Gly374Asp
chr1H	13591125	Dom: G	Rec: A	missense_variant	MODERATE	HORVU1Hr1G006890	HORVU1Hr1G006890.10	c.1343G>A	p.Gly448Asp
chr1H	13591125	Dom: G	Rec: A	missense_variant	MODERATE	HORVU1Hr1G006890	HORVU1Hr1G006890.11	c.1109G>A	p.Gly370Asp
chr1H	13591125	Dom: G	Rec: A	missense_variant	MODERATE	HORVU1Hr1G006890	HORVU1Hr1G006890.12	c.845G>A	p.Gly282Asp
chr1H	13591140	Dom: C	Rec: T	missense_variant	MODERATE	HORVU1Hr1G006890	HORVU1Hr1G006890.1	c.2138C>T	p.Ala713Val
chr1H	13591140	Dom: C	Rec: T	missense_variant	MODERATE	HORVU1Hr1G006890	HORVU1Hr1G006890.2	c.1136C>T	p.Ala379Val
chr1H	13591140	Dom: C	Rec: T	missense_variant	MODERATE	HORVU1Hr1G006890	HORVU1Hr1G006890.5	c.1034C>T	p.Ala345Val
chr1H	13591140	Dom: C	Rec: T	missense_variant	MODERATE	HORVU1Hr1G006890	HORVU1Hr1G006890.6	c.1322C>T	p.Ala441Val
chr1H	13591140	Dom: C	Rec: T	missense_variant	MODERATE	HORVU1Hr1G006890	HORVU1Hr1G006890.7	c.1193C>T	p.Ala398Val
chr1H	13591140	Dom: C	Rec: T	missense_variant	MODERATE	HORVU1Hr1G006890	HORVU1Hr1G006890.8	c.1586C>T	p.Ala529Val
chr1H	13591140	Dom: C	Rec: T	missense_variant	MODERATE	HORVU1Hr1G006890	HORVU1Hr1G006890.9	c.1136C>T	p.Ala379Val
chr1H	13591140	Dom: C	Rec: T	missense_variant	MODERATE	HORVU1Hr1G006890	HORVU1Hr1G006890.10	c.1358C>T	p.Ala453Val
chr1H	13591140	Dom: C	Rec: T	missense_variant	MODERATE	HORVU1Hr1G006890	HORVU1Hr1G006890.11	c.1124C>T	p.Ala375Val
chr1H	13591140	Dom: C	Rec: T	missense_variant	MODERATE	HORVU1Hr1G006890	HORVU1Hr1G006890.12	c.860C>T	p.Ala287Val
chr1H	13693036	Rec: G	Dom: C	missense_variant	MODERATE	HORVU1Hr1G006940	HORVU1Hr1G006940.15	c.301G>C	p.Val101Leu
chr1H	13693036	Rec: G	Dom: C	missense_variant	MODERATE	HORVU1Hr1G006940	HORVU1Hr1G006940.2	c.142G>C	p.Val48Leu
chr1H	13693036	Rec: G	Dom: C	missense_variant	MODERATE	HORVU1Hr1G006940	HORVU1Hr1G006940.3	c.142G>C	p.Val48Leu
chr1H	13693036	Rec: G	Dom: C	missense_variant	MODERATE	HORVU1Hr1G006940	HORVU1Hr1G006940.5	c.142G>C	p.Val48Leu
chr1H	13693036	Rec: G	Dom: C	missense_variant	MODERATE	HORVU1Hr1G006940	HORVU1Hr1G006940.6	c.142G>C	p.Val48Leu
chr1H	13693036	Rec: G	Dom: C	missense_variant	MODERATE	HORVU1Hr1G006940	HORVU1Hr1G006940.7	c.142G>C	p.Val48Leu
chr1H	13693036	Rec: G	Dom: C	missense_variant	MODERATE	HORVU1Hr1G006940	HORVU1Hr1G006940.8	c.142G>C	p.Val48Leu
chr1H	13693036	Rec: G	Dom: C	missense_variant	MODERATE	HORVU1Hr1G006940	HORVU1Hr1G006940.9	c.142G>C	p.Val48Leu
chr1H	13693036	Rec: G	Dom: C	missense_variant	MODERATE	HORVU1Hr1G006940	HORVU1Hr1G006940.10	c.142G>C	p.Val48Leu
chr1H	13693036	Rec: G	Dom: C	missense_variant	MODERATE	HORVU1Hr1G006940	HORVU1Hr1G006940.11	c.142G>C	p.Val48Leu
chr1H	13693036	Rec: G	Dom: C	missense_variant	MODERATE	HORVU1Hr1G006940	HORVU1Hr1G006940.12	c.142G>C	p.Val48Leu
chr1H	13693036	Rec: G	Dom: C	missense_variant	MODERATE	HORVU1Hr1G006940	HORVU1Hr1G006940.13	c.142G>C	p.Val48Leu
chr1H	13693036	Rec: G	Dom: C	missense_variant	MODERATE	HORVU1Hr1G006940	HORVU1Hr1G006940.14	c.142G>C	p.Val48Leu
chr1H	13693036	Rec: G	Dom: C	missense_variant	MODERATE	HORVU1Hr1G006940	HORVU1Hr1G006940.16	c.142G>C	p.Val48Leu
chr1H	13693036	Rec: G	Dom: C	missense_variant	MODERATE	HORVU1Hr1G006940	HORVU1Hr1G006940.17	c.142G>C	p.Val48Leu
chr1H	13693036	Rec: G	Dom: C	missense_variant	MODERATE	HORVU1Hr1G006940	HORVU1Hr1G006940.18	c.142G>C	p.Val48Leu
chr1H	13693036	Rec: G	Dom: C	missense_variant	MODERATE	HORVU1Hr1G006940	HORVU1Hr1G006940.19	c.142G>C	p.Val48Leu
chr1H	13693036	Rec: G	Dom: C	missense_variant	MODERATE	HORVU1Hr1G006940	HORVU1Hr1G006940.20	c.142G>C	p.Val48Leu
chr1H	13693036	Rec: G	Dom: C	missense_variant	MODERATE	HORVU1Hr1G006940	HORVU1Hr1G006940.21	c.142G>C	p.Val48Leu
chr1H	13693036	Rec: G	Dom: C	missense_variant	MODERATE	HORVU1Hr1G006940	HORVU1Hr1G006940.22	c.142G>C	p.Val48Leu
chr1H	13693036	Rec: G	Dom: C	missense_variant	MODERATE	HORVU1Hr1G006940	HORVU1Hr1G006940.23	c.142G>C	p.Val48Leu
chr1H	13693036	Rec: G	Dom: C	missense_variant	MODERATE	HORVU1Hr1G006940	HORVU1Hr1G006940.24	c.142G>C	p.Val48Leu
chr1H	13693036	Rec: G	Dom: C	missense_variant	MODERATE	HORVU1Hr1G006940	HORVU1Hr1G006940.25	c.142G>C	p.Val48Leu
chr1H	13693036	Rec: G	Dom: C	missense_variant	MODERATE	HORVU1Hr1G006940	HORVU1Hr1G006940.26	c.235G>C	p.Val79Leu
chr1H	13991226	Rec: G	Dom: A	missense_variant	MODERATE	HORVU1Hr1G007010	HORVU1Hr1G007010.2	c.1147G>A	p.Val383Ile
chr1H	13991226	Rec: G	Dom: A	missense_variant	MODERATE	HORVU1Hr1G007010	HORVU1Hr1G007010.1	c.1147G>A	p.Val383Ile
chr1H	13991226	Rec: G	Dom: A	missense_variant	MODERATE	HORVU1Hr1G007010	HORVU1Hr1G007010.3	c.1147G>A	p.Val383Ile
chr1H	13991226	Rec: G	Dom: A	missense_variant	MODERATE	HORVU1Hr1G007010	HORVU1Hr1G007010.5	c.784G>A	p.Val262Ile
chr1H	13991226	Rec: G	Dom: A	missense_variant	MODERATE	HORVU1Hr1G007010	HORVU1Hr1G007010.6	c.1252G>A	p.Val418Ile
chr1H	13991226	Rec: G	Dom: A	missense_variant	MODERATE	HORVU1Hr1G007010	HORVU1Hr1G007010.7	c.1213G>A	p.Val405Ile
chr1H	13991226	Rec: G	Dom: A	missense_variant	MODERATE	HORVU1Hr1G007010	HORVU1Hr1G007010.8	c.784G>A	p.Val262Ile
chr1H	13991226	Rec: G	Dom: A	missense_variant	MODERATE	HORVU1Hr1G007010	HORVU1Hr1G007010.9	c.1174G>A	p.Val392Ile
chr1H	13991226	Rec: G	Dom: A	missense_variant	MODERATE	HORVU1Hr1G007010	HORVU1Hr1G007010.10	c.784G>A	p.Val262Ile
chr1H	13991226	Rec: G	Dom: A	missense_variant	MODERATE	HORVU1Hr1G007010	HORVU1Hr1G007010.12	c.784G>A	p.Val262Ile
chr1H	13991226	Rec: G	Dom: A	missense_variant	MODERATE	HORVU1Hr1G007010	HORVU1Hr1G007010.14	c.853G>A	p.Val285Ile
chr1H	13991226	Rec: G	Dom: A	missense_variant	MODERATE	HORVU1Hr1G007010	HORVU1Hr1G007010.15	c.193G>A	p.Val65Ile
chr1H	13991226	Rec: G	Dom: A	missense_variant	MODERATE	HORVU1Hr1G007010	HORVU1Hr1G007010.16	c.193G>A	p.Val65Ile
chr1H	13991226	Rec: G	Dom: A	missense_variant	MODERATE	HORVU1Hr1G007010	HORVU1Hr1G007010.17	c.193G>A	p.Val65Ile
chr1H	13991691	Rec: A	Dom: G	missense_variant	MODERATE	HORVU1Hr1G007010	HORVU1Hr1G007010.2	c.1451A>G	p.Asp484Gly
chr1H	13991691	Rec: A	Dom: G	missense_variant	MODERATE	HORVU1Hr1G007010	HORVU1Hr1G007010.1	c.1417A>G	p.Thr473Ala
chr1H	13991691	Rec: A	Dom: G	missense_variant	MODERATE	HORVU1Hr1G007010	HORVU1Hr1G007010.5	c.1054A>G	p.Thr352Ala
chr1H	13991691	Rec: A	Dom: G	missense_variant	MODERATE	HORVU1Hr1G007010	HORVU1Hr1G007010.8	c.1088A>G	p.Asp363Gly
chr1H	13991691	Rec: A	Dom: G	missense_variant	MODERATE	HORVU1Hr1G007010	HORVU1Hr1G007010.9	c.1553A>G	p.Asp518Gly
chr1H	13991691	Rec: A	Dom: G	missense_variant	MODERATE	HORVU1Hr1G007010	HORVU1Hr1G007010.10	c.1088A>G	p.Asp363Gly
chr1H	13991691	Rec: A	Dom: G	missense_variant	MODERATE	HORVU1Hr1G007010	HORVU1Hr1G007010.12	c.1088A>G	p.Asp363Gly
chr1H	13991691	Rec: A	Dom: G	missense_variant	MODERATE	HORVU1Hr1G007010	HORVU1Hr1G007010.15	c.497A>G	p.Asp166Gly
chr1H	13991691	Rec: A	Dom: G	missense_variant	MODERATE	HORVU1Hr1G007010	HORVU1Hr1G007010.17	c.494A>G	p.Asp165Gly
chr1H	13992096	Rec: A	Dom: C	missense_variant	MODERATE	HORVU1Hr1G007010	HORVU1Hr1G007010.2	c.1739A>C	p.Asp580Ala
chr1H	13992096	Rec: A	Dom: C	missense_variant	MODERATE	HORVU1Hr1G007010	HORVU1Hr1G007010.10	c.1376A>C	p.Asp459Ala
chr1H	13992096	Rec: A	Dom: C	missense_variant	MODERATE	HORVU1Hr1G007010	HORVU1Hr1G007010.12	c.1376A>C	p.Asp459Ala
chr1H	13992096	Rec: A	Dom: C	missense_variant	MODERATE	HORVU1Hr1G007010	HORVU1Hr1G007010.18	c.188A>C	p.Asp63Ala
chr1H	13992220	Dom: G	Rec: C	missense_variant	MODERATE	HORVU1Hr1G007010	HORVU1Hr1G007010.2	c.1863G>C	p.Lys621Asn
chr1H	13992220	Dom: G	Rec: C	missense_variant	MODERATE	HORVU1Hr1G007010	HORVU1Hr1G007010.10	c.1500G>C	p.Lys500Asn
chr1H	13992220	Dom: G	Rec: C	missense_variant	MODERATE	HORVU1Hr1G007010	HORVU1Hr1G007010.12	c.1500G>C	p.Lys500Asn
chr1H	13992220	Dom: G	Rec: C	missense_variant	MODERATE	HORVU1Hr1G007010	HORVU1Hr1G007010.18	c.312G>C	p.Lys104Asn
chr1H	13992285	Rec: T	Dom: C	missense_variant	MODERATE	HORVU1Hr1G007010	HORVU1Hr1G007010.2	c.1928T>C	p.Val643Ala
chr1H	13992285	Rec: T	Dom: C	missense_variant	MODERATE	HORVU1Hr1G007010	HORVU1Hr1G007010.10	c.1565T>C	p.Val522Ala
chr1H	13992285	Rec: T	Dom: C	missense_variant	MODERATE	HORVU1Hr1G007010	HORVU1Hr1G007010.12	c.1565T>C	p.Val522Ala
chr1H	13992285	Rec: T	Dom: C	missense_variant	MODERATE	HORVU1Hr1G007010	HORVU1Hr1G007010.18	c.377T>C	p.Val126Ala
chr1H	14371949	Dom: G	Rec: A	missense_variant	MODERATE	HORVU1Hr1G007310	HORVU1Hr1G007310.1	c.1537G>A	p.Ala513Thr
chr1H	14371949	Dom: G	Rec: A	missense_variant	MODERATE	HORVU1Hr1G007310	HORVU1Hr1G007310.2	c.877G>A	p.Ala293Thr
chr1H	15600976	Dom: A	Rec: G	missense_variant	MODERATE	HORVU1Hr1G007580	HORVU1Hr1G007580.3	c.92A>G	p.Asn31Ser
chr1H	15602509	Rec: G	Dom: T	missense_variant	MODERATE	HORVU1Hr1G007580	HORVU1Hr1G007580.2	c.1615G>T	p.Gly539Trp
chr1H	15602509	Rec: G	Dom: T	missense_variant	MODERATE	HORVU1Hr1G007580	HORVU1Hr1G007580.1	c.1540G>T	p.Gly514Trp
chr1H	15602509	Rec: G	Dom: T	missense_variant	MODERATE	HORVU1Hr1G007580	HORVU1Hr1G007580.3	c.571G>T	p.Gly191Trp
chr1H	15602509	Rec: G	Dom: T	missense_variant	MODERATE	HORVU1Hr1G007580	HORVU1Hr1G007580.4	c.1525G>T	p.Gly509Trp
chr1H	15602509	Rec: G	Dom: T	missense_variant	MODERATE	HORVU1Hr1G007580	HORVU1Hr1G007580.5	c.1519G>T	p.Gly507Trp
chr1H	15602509	Rec: G	Dom: T	missense_variant	MODERATE	HORVU1Hr1G007580	HORVU1Hr1G007580.6	c.1492G>T	p.Gly498Trp
chr1H	15602509	Rec: G	Dom: T	missense_variant	MODERATE	HORVU1Hr1G007580	HORVU1Hr1G007580.8	c.406G>T	p.Gly136Trp
chr1H	15602509	Rec: G	Dom: T	missense_variant	MODERATE	HORVU1Hr1G007580	HORVU1Hr1G007580.9	c.406G>T	p.Gly136Trp
chr1H	15611683	Rec: T	Dom: G	missense_variant	MODERATE	HORVU1Hr1G007600	HORVU1Hr1G007600.14	c.235T>G	p.Phe79Val
chr1H	15611683	Rec: T	Dom: G	missense_variant	MODERATE	HORVU1Hr1G007600	HORVU1Hr1G007600.3	c.283T>G	p.Phe95Val
chr1H	15611683	Rec: T	Dom: G	missense_variant	MODERATE	HORVU1Hr1G007600	HORVU1Hr1G007600.4	c.283T>G	p.Phe95Val
chr1H	15611683	Rec: T	Dom: G	missense_variant	MODERATE	HORVU1Hr1G007600	HORVU1Hr1G007600.6	c.277T>G	p.Phe93Val
chr1H	15611683	Rec: T	Dom: G	missense_variant	MODERATE	HORVU1Hr1G007600	HORVU1Hr1G007600.7	c.277T>G	p.Phe93Val
chr1H	15611683	Rec: T	Dom: G	missense_variant	MODERATE	HORVU1Hr1G007600	HORVU1Hr1G007600.8	c.277T>G	p.Phe93Val
chr1H	15611683	Rec: T	Dom: G	missense_variant	MODERATE	HORVU1Hr1G007600	HORVU1Hr1G007600.9	c.247T>G	p.Phe83Val
chr1H	15611683	Rec: T	Dom: G	missense_variant	MODERATE	HORVU1Hr1G007600	HORVU1Hr1G007600.10	c.244T>G	p.Phe82Val
chr1H	15611683	Rec: T	Dom: G	missense_variant	MODERATE	HORVU1Hr1G007600	HORVU1Hr1G007600.11	c.244T>G	p.Phe82Val
chr1H	15611683	Rec: T	Dom: G	missense_variant	MODERATE	HORVU1Hr1G007600	HORVU1Hr1G007600.13	c.241T>G	p.Phe81Val
chr1H	15611683	Rec: T	Dom: G	missense_variant	MODERATE	HORVU1Hr1G007600	HORVU1Hr1G007600.15	c.226T>G	p.Phe76Val
chr1H	15611836	Rec: T	Dom: C	missense_variant	MODERATE	HORVU1Hr1G007600	HORVU1Hr1G007600.14	c.275T>C	p.Met92Thr
chr1H	15611836	Rec: T	Dom: C	missense_variant	MODERATE	HORVU1Hr1G007600	HORVU1Hr1G007600.3	c.323T>C	p.Met108Thr
chr1H	15611836	Rec: T	Dom: C	missense_variant	MODERATE	HORVU1Hr1G007600	HORVU1Hr1G007600.4	c.323T>C	p.Met108Thr
chr1H	15611836	Rec: T	Dom: C	missense_variant	MODERATE	HORVU1Hr1G007600	HORVU1Hr1G007600.6	c.317T>C	p.Met106Thr
chr1H	15611836	Rec: T	Dom: C	missense_variant	MODERATE	HORVU1Hr1G007600	HORVU1Hr1G007600.7	c.317T>C	p.Met106Thr
chr1H	15611836	Rec: T	Dom: C	missense_variant	MODERATE	HORVU1Hr1G007600	HORVU1Hr1G007600.8	c.317T>C	p.Met106Thr
chr1H	15611836	Rec: T	Dom: C	missense_variant	MODERATE	HORVU1Hr1G007600	HORVU1Hr1G007600.9	c.287T>C	p.Met96Thr
chr1H	15611836	Rec: T	Dom: C	missense_variant	MODERATE	HORVU1Hr1G007600	HORVU1Hr1G007600.10	c.284T>C	p.Met95Thr
chr1H	15611836	Rec: T	Dom: C	missense_variant	MODERATE	HORVU1Hr1G007600	HORVU1Hr1G007600.11	c.287T>C	p.Met96Thr
chr1H	15611836	Rec: T	Dom: C	missense_variant	MODERATE	HORVU1Hr1G007600	HORVU1Hr1G007600.13	c.281T>C	p.Met94Thr
chr1H	15611836	Rec: T	Dom: C	missense_variant	MODERATE	HORVU1Hr1G007600	HORVU1Hr1G007600.15	c.266T>C	p.Met89Thr
chr1H	15611847	Rec: A	Dom: G	missense_variant	MODERATE	HORVU1Hr1G007600	HORVU1Hr1G007600.14	c.286A>G	p.Asn96Asp
chr1H	15611847	Rec: A	Dom: G	missense_variant	MODERATE	HORVU1Hr1G007600	HORVU1Hr1G007600.3	c.334A>G	p.Asn112Asp
chr1H	15611847	Rec: A	Dom: G	missense_variant	MODERATE	HORVU1Hr1G007600	HORVU1Hr1G007600.4	c.334A>G	p.Asn112Asp
chr1H	15611847	Rec: A	Dom: G	missense_variant	MODERATE	HORVU1Hr1G007600	HORVU1Hr1G007600.6	c.328A>G	p.Asn110Asp
chr1H	15611847	Rec: A	Dom: G	missense_variant	MODERATE	HORVU1Hr1G007600	HORVU1Hr1G007600.7	c.328A>G	p.Asn110Asp
chr1H	15611847	Rec: A	Dom: G	missense_variant	MODERATE	HORVU1Hr1G007600	HORVU1Hr1G007600.8	c.328A>G	p.Asn110Asp
chr1H	15611847	Rec: A	Dom: G	missense_variant	MODERATE	HORVU1Hr1G007600	HORVU1Hr1G007600.9	c.298A>G	p.Asn100Asp
chr1H	15611847	Rec: A	Dom: G	missense_variant	MODERATE	HORVU1Hr1G007600	HORVU1Hr1G007600.10	c.295A>G	p.Asn99Asp
chr1H	15611847	Rec: A	Dom: G	missense_variant	MODERATE	HORVU1Hr1G007600	HORVU1Hr1G007600.11	c.298A>G	p.Asn100Asp
chr1H	15611847	Rec: A	Dom: G	missense_variant	MODERATE	HORVU1Hr1G007600	HORVU1Hr1G007600.13	c.292A>G	p.Asn98Asp
chr1H	15611847	Rec: A	Dom: G	missense_variant	MODERATE	HORVU1Hr1G007600	HORVU1Hr1G007600.15	c.277A>G	p.Asn93Asp
chr1H	15615015	Dom: C	Rec: A	missense_variant	MODERATE	HORVU1Hr1G007600	HORVU1Hr1G007600.14	c.950C>A	p.Ala317Glu
chr1H	15615015	Dom: C	Rec: A	missense_variant	MODERATE	HORVU1Hr1G007600	HORVU1Hr1G007600.1	c.305C>A	p.Ala102Glu
chr1H	15615015	Dom: C	Rec: A	missense_variant	MODERATE	HORVU1Hr1G007600	HORVU1Hr1G007600.2	c.305C>A	p.Ala102Glu
chr1H	15615015	Dom: C	Rec: A	missense_variant	MODERATE	HORVU1Hr1G007600	HORVU1Hr1G007600.5	c.617C>A	p.Ala206Glu
chr1H	15615015	Dom: C	Rec: A	missense_variant	MODERATE	HORVU1Hr1G007600	HORVU1Hr1G007600.10	c.959C>A	p.Ala320Glu
chr1H	15615015	Dom: C	Rec: A	missense_variant	MODERATE	HORVU1Hr1G007600	HORVU1Hr1G007600.11	c.962C>A	p.Ala321Glu
chr1H	15615015	Dom: C	Rec: A	missense_variant	MODERATE	HORVU1Hr1G007600	HORVU1Hr1G007600.12	c.599C>A	p.Ala200Glu
chr1H	15615015	Dom: C	Rec: A	missense_variant	MODERATE	HORVU1Hr1G007600	HORVU1Hr1G007600.16	c.617C>A	p.Ala206Glu
chr1H	15687542	Dom: A	Rec: G	start_lost	HIGH	HORVU1Hr1G007630	HORVU1Hr1G007630.1	c.1A>G	p.Met1?
chr1H	15687542	Dom: A	Rec: G	start_lost	HIGH	HORVU1Hr1G007630	HORVU1Hr1G007630.2	c.1A>G	p.Met1?
chr1H	15687542	Dom: A	Rec: G	missense_variant	MODERATE	HORVU1Hr1G007630	HORVU1Hr1G007630.3	c.28A>G	p.Met10Val
chr1H	15687833	Dom: C	Rec: G	missense_variant	MODERATE	HORVU1Hr1G007630	HORVU1Hr1G007630.1	c.292C>G	p.Leu98Val
chr1H	15687833	Dom: C	Rec: G	missense_variant	MODERATE	HORVU1Hr1G007630	HORVU1Hr1G007630.2	c.292C>G	p.Leu98Val
chr1H	15687833	Dom: C	Rec: G	missense_variant	MODERATE	HORVU1Hr1G007630	HORVU1Hr1G007630.3	c.319C>G	p.Leu107Val
chr1H	15687833	Dom: C	Rec: G	missense_variant	MODERATE	HORVU1Hr1G007630	HORVU1Hr1G007630.4	c.103C>G	p.Leu35Val
chr1H	15687833	Dom: C	Rec: G	missense_variant	MODERATE	HORVU1Hr1G007630	HORVU1Hr1G007630.5	c.76C>G	p.Leu26Val
chr1H	15687864	Rec: A	Dom: G	missense_variant	MODERATE	HORVU1Hr1G007630	HORVU1Hr1G007630.1	c.323A>G	p.His108Arg
chr1H	15687864	Rec: A	Dom: G	missense_variant	MODERATE	HORVU1Hr1G007630	HORVU1Hr1G007630.2	c.323A>G	p.His108Arg
chr1H	15687864	Rec: A	Dom: G	missense_variant	MODERATE	HORVU1Hr1G007630	HORVU1Hr1G007630.3	c.350A>G	p.His117Arg
chr1H	15687864	Rec: A	Dom: G	missense_variant	MODERATE	HORVU1Hr1G007630	HORVU1Hr1G007630.4	c.134A>G	p.His45Arg
chr1H	15687864	Rec: A	Dom: G	missense_variant	MODERATE	HORVU1Hr1G007630	HORVU1Hr1G007630.5	c.107A>G	p.His36Arg
chr1H	15688072	Dom: C	Rec: G	missense_variant	MODERATE	HORVU1Hr1G007630	HORVU1Hr1G007630.1	c.531C>G	p.Phe177Leu
chr1H	15688072	Dom: C	Rec: G	missense_variant	MODERATE	HORVU1Hr1G007630	HORVU1Hr1G007630.2	c.531C>G	p.Phe177Leu
chr1H	15688072	Dom: C	Rec: G	missense_variant	MODERATE	HORVU1Hr1G007630	HORVU1Hr1G007630.3	c.558C>G	p.Phe186Leu
chr1H	15688072	Dom: C	Rec: G	missense_variant	MODERATE	HORVU1Hr1G007630	HORVU1Hr1G007630.4	c.342C>G	p.Phe114Leu
chr1H	15688072	Dom: C	Rec: G	missense_variant	MODERATE	HORVU1Hr1G007630	HORVU1Hr1G007630.5	c.243C>G	p.Phe81Leu
chr1H	15689814	Rec: C	Dom: T	missense_variant	MODERATE	HORVU1Hr1G007630	HORVU1Hr1G007630.1	c.1010C>T	p.Thr337Ile
chr1H	15689814	Rec: C	Dom: T	missense_variant	MODERATE	HORVU1Hr1G007630	HORVU1Hr1G007630.2	c.1010C>T	p.Thr337Ile
chr1H	15689814	Rec: C	Dom: T	missense_variant	MODERATE	HORVU1Hr1G007630	HORVU1Hr1G007630.4	c.821C>T	p.Thr274Ile
chr1H	15689814	Rec: C	Dom: T	missense_variant	MODERATE	HORVU1Hr1G007630	HORVU1Hr1G007630.5	c.722C>T	p.Thr241Ile
chr1H	15691082	Rec: A	Dom: G	missense_variant	MODERATE	HORVU1Hr1G007630	HORVU1Hr1G007630.1	c.1234A>G	p.Thr412Ala
chr1H	15691082	Rec: A	Dom: G	missense_variant	MODERATE	HORVU1Hr1G007630	HORVU1Hr1G007630.2	c.1234A>G	p.Thr412Ala
chr1H	15691082	Rec: A	Dom: G	missense_variant	MODERATE	HORVU1Hr1G007630	HORVU1Hr1G007630.5	c.946A>G	p.Thr316Ala
chr1H	15691082	Rec: A	Dom: G	missense_variant	MODERATE	HORVU1Hr1G007630	HORVU1Hr1G007630.6	c.73A>G	p.Thr25Ala
chr1H	15692515	Rec: A	Dom: G	missense_variant	MODERATE	HORVU1Hr1G007640	HORVU1Hr1G007640.1	c.923T>C	p.Met308Thr
chr1H	15692515	Rec: A	Dom: G	missense_variant	MODERATE	HORVU1Hr1G007640	HORVU1Hr1G007640.2	c.698T>C	p.Met233Thr
chr1H	15692515	Rec: A	Dom: G	missense_variant	MODERATE	HORVU1Hr1G007640	HORVU1Hr1G007640.3	c.557T>C	p.Met186Thr
chr1H	15692515	Rec: A	Dom: G	missense_variant	MODERATE	HORVU1Hr1G007640	HORVU1Hr1G007640.4	c.557T>C	p.Met186Thr
chr1H	15692515	Rec: A	Dom: G	missense_variant	MODERATE	HORVU1Hr1G007640	HORVU1Hr1G007640.5	c.557T>C	p.Met186Thr
chr1H	15692515	Rec: A	Dom: G	missense_variant	MODERATE	HORVU1Hr1G007640	HORVU1Hr1G007640.6	c.920T>C	p.Met307Thr
chr1H	15692515	Rec: A	Dom: G	missense_variant	MODERATE	HORVU1Hr1G007640	HORVU1Hr1G007640.7	c.557T>C	p.Met186Thr
chr1H	15692515	Rec: A	Dom: G	missense_variant	MODERATE	HORVU1Hr1G007640	HORVU1Hr1G007640.8	c.878T>C	p.Met293Thr
chr1H	15692515	Rec: A	Dom: G	missense_variant	MODERATE	HORVU1Hr1G007640	HORVU1Hr1G007640.9	c.878T>C	p.Met293Thr
chr1H	15692515	Rec: A	Dom: G	missense_variant	MODERATE	HORVU1Hr1G007640	HORVU1Hr1G007640.11	c.890T>C	p.Met297Thr
chr1H	15692515	Rec: A	Dom: G	missense_variant	MODERATE	HORVU1Hr1G007640	HORVU1Hr1G007640.12	c.668T>C	p.Met223Thr
chr1H	15692515	Rec: A	Dom: G	missense_variant	MODERATE	HORVU1Hr1G007640	HORVU1Hr1G007640.13	c.827T>C	p.Met276Thr
chr1H	15692515	Rec: A	Dom: G	missense_variant	MODERATE	HORVU1Hr1G007640	HORVU1Hr1G007640.14	c.809T>C	p.Met270Thr
chr1H	15692515	Rec: A	Dom: G	missense_variant	MODERATE	HORVU1Hr1G007640	HORVU1Hr1G007640.15	c.737T>C	p.Met246Thr
chr1H	15692515	Rec: A	Dom: G	missense_variant	MODERATE	HORVU1Hr1G007640	HORVU1Hr1G007640.16	c.407T>C	p.Met136Thr
chr1H	15692515	Rec: A	Dom: G	missense_variant	MODERATE	HORVU1Hr1G007640	HORVU1Hr1G007640.19	c.755T>C	p.Met252Thr
chr1H	15692679	Rec: G	Dom: A	missense_variant&splice_region_variant	MODERATE	HORVU1Hr1G007640	HORVU1Hr1G007640.1	c.851C>T	p.Pro284Leu
chr1H	15692679	Rec: G	Dom: A	missense_variant&splice_region_variant	MODERATE	HORVU1Hr1G007640	HORVU1Hr1G007640.2	c.626C>T	p.Pro209Leu
chr1H	15692679	Rec: G	Dom: A	missense_variant&splice_region_variant	MODERATE	HORVU1Hr1G007640	HORVU1Hr1G007640.3	c.485C>T	p.Pro162Leu
chr1H	15692679	Rec: G	Dom: A	missense_variant&splice_region_variant	MODERATE	HORVU1Hr1G007640	HORVU1Hr1G007640.4	c.485C>T	p.Pro162Leu
chr1H	15692679	Rec: G	Dom: A	missense_variant&splice_region_variant	MODERATE	HORVU1Hr1G007640	HORVU1Hr1G007640.5	c.485C>T	p.Pro162Leu
chr1H	15692679	Rec: G	Dom: A	missense_variant&splice_region_variant	MODERATE	HORVU1Hr1G007640	HORVU1Hr1G007640.6	c.848C>T	p.Pro283Leu
chr1H	15692679	Rec: G	Dom: A	missense_variant&splice_region_variant	MODERATE	HORVU1Hr1G007640	HORVU1Hr1G007640.7	c.485C>T	p.Pro162Leu
chr1H	15692679	Rec: G	Dom: A	missense_variant&splice_region_variant	MODERATE	HORVU1Hr1G007640	HORVU1Hr1G007640.8	c.806C>T	p.Pro269Leu
chr1H	15692679	Rec: G	Dom: A	missense_variant&splice_region_variant	MODERATE	HORVU1Hr1G007640	HORVU1Hr1G007640.9	c.806C>T	p.Pro269Leu
chr1H	15692679	Rec: G	Dom: A	missense_variant&splice_region_variant	MODERATE	HORVU1Hr1G007640	HORVU1Hr1G007640.11	c.818C>T	p.Pro273Leu
chr1H	15692679	Rec: G	Dom: A	missense_variant&splice_region_variant	MODERATE	HORVU1Hr1G007640	HORVU1Hr1G007640.12	c.596C>T	p.Pro199Leu
chr1H	15692679	Rec: G	Dom: A	missense_variant&splice_region_variant	MODERATE	HORVU1Hr1G007640	HORVU1Hr1G007640.13	c.755C>T	p.Pro252Leu
chr1H	15692679	Rec: G	Dom: A	missense_variant&splice_region_variant	MODERATE	HORVU1Hr1G007640	HORVU1Hr1G007640.14	c.737C>T	p.Pro246Leu
chr1H	15692679	Rec: G	Dom: A	missense_variant&splice_region_variant	MODERATE	HORVU1Hr1G007640	HORVU1Hr1G007640.15	c.665C>T	p.Pro222Leu
chr1H	15692679	Rec: G	Dom: A	missense_variant&splice_region_variant	MODERATE	HORVU1Hr1G007640	HORVU1Hr1G007640.16	c.335C>T	p.Pro112Leu
chr1H	15692679	Rec: G	Dom: A	missense_variant	MODERATE	HORVU1Hr1G007640	HORVU1Hr1G007640.18	c.485C>T	p.Pro162Leu
chr1H	15692679	Rec: G	Dom: A	missense_variant&splice_region_variant	MODERATE	HORVU1Hr1G007640	HORVU1Hr1G007640.19	c.683C>T	p.Pro228Leu
chr1H	16060464	Dom: G	Rec: C	missense_variant	MODERATE	HORVU1Hr1G007730	HORVU1Hr1G007730.19	c.82C>G	p.Arg28Gly
chr1H	16060464	Dom: G	Rec: C	missense_variant	MODERATE	HORVU1Hr1G007730	HORVU1Hr1G007730.27	c.124C>G	p.Arg42Gly
chr1H	16060505	Dom: T	Rec: A	missense_variant	MODERATE	HORVU1Hr1G007730	HORVU1Hr1G007730.19	c.41A>T	p.Lys14Met
chr1H	16060505	Dom: T	Rec: A	missense_variant	MODERATE	HORVU1Hr1G007730	HORVU1Hr1G007730.27	c.83A>T	p.Lys28Met
chr1H	16061202	Rec: G	Dom: A	splice_donor_variant&intron_variant	HIGH	HORVU1Hr1G007730	HORVU1Hr1G007730.19	c.7+2C>T	-
chr1H	17566542	Dom: C	Rec: T	missense_variant	MODERATE	HORVU1Hr1G008120	HORVU1Hr1G008120.1	c.130C>T	p.Pro44Ser
chr1H	17570168	Dom: A	Rec: G	missense_variant	MODERATE	HORVU1Hr1G008120	HORVU1Hr1G008120.1	c.476A>G	p.Asn159Ser
chr1H	17570168	Dom: A	Rec: G	missense_variant	MODERATE	HORVU1Hr1G008120	HORVU1Hr1G008120.2	c.161A>G	p.Asn54Ser
chr1H	17570170	Rec: G	Dom: A	missense_variant	MODERATE	HORVU1Hr1G008120	HORVU1Hr1G008120.1	c.478G>A	p.Gly160Ser
chr1H	17570170	Rec: G	Dom: A	missense_variant	MODERATE	HORVU1Hr1G008120	HORVU1Hr1G008120.2	c.163G>A	p.Gly55Ser
chr1H	17571052	Dom: A	Rec: G	missense_variant	MODERATE	HORVU1Hr1G008120	HORVU1Hr1G008120.1	c.683A>G	p.Glu228Gly
chr1H	17571052	Dom: A	Rec: G	missense_variant	MODERATE	HORVU1Hr1G008120	HORVU1Hr1G008120.2	c.368A>G	p.Glu123Gly
chr1H	17907998	Dom: G	Rec: C	missense_variant	MODERATE	HORVU1Hr1G008250	HORVU1Hr1G008250.12	c.1675C>G	p.Leu559Val
chr1H	17907998	Dom: G	Rec: C	missense_variant	MODERATE	HORVU1Hr1G008250	HORVU1Hr1G008250.1	c.859C>G	p.Leu287Val
chr1H	17907998	Dom: G	Rec: C	missense_variant	MODERATE	HORVU1Hr1G008250	HORVU1Hr1G008250.2	c.1672C>G	p.Leu558Val
chr1H	17907998	Dom: G	Rec: C	missense_variant	MODERATE	HORVU1Hr1G008250	HORVU1Hr1G008250.4	c.811C>G	p.Leu271Val
chr1H	17907998	Dom: G	Rec: C	missense_variant	MODERATE	HORVU1Hr1G008250	HORVU1Hr1G008250.5	c.811C>G	p.Leu271Val
chr1H	17907998	Dom: G	Rec: C	missense_variant	MODERATE	HORVU1Hr1G008250	HORVU1Hr1G008250.7	c.1651C>G	p.Leu551Val
chr1H	17907998	Dom: G	Rec: C	missense_variant	MODERATE	HORVU1Hr1G008250	HORVU1Hr1G008250.8	c.1351C>G	p.Leu451Val
chr1H	17907998	Dom: G	Rec: C	missense_variant	MODERATE	HORVU1Hr1G008250	HORVU1Hr1G008250.9	c.670C>G	p.Leu224Val
chr1H	17907998	Dom: G	Rec: C	missense_variant	MODERATE	HORVU1Hr1G008250	HORVU1Hr1G008250.10	c.1666C>G	p.Leu556Val
chr1H	17907998	Dom: G	Rec: C	missense_variant	MODERATE	HORVU1Hr1G008250	HORVU1Hr1G008250.11	c.670C>G	p.Leu224Val
chr1H	17907998	Dom: G	Rec: C	missense_variant	MODERATE	HORVU1Hr1G008250	HORVU1Hr1G008250.14	c.1672C>G	p.Leu558Val
chr1H	17907998	Dom: G	Rec: C	missense_variant	MODERATE	HORVU1Hr1G008250	HORVU1Hr1G008250.15	c.1339C>G	p.Leu447Val
chr1H	17907998	Dom: G	Rec: C	missense_variant	MODERATE	HORVU1Hr1G008250	HORVU1Hr1G008250.16	c.1288C>G	p.Leu430Val
chr1H	17907998	Dom: G	Rec: C	missense_variant	MODERATE	HORVU1Hr1G008250	HORVU1Hr1G008250.17	c.1327C>G	p.Leu443Val
chr1H	17907998	Dom: G	Rec: C	missense_variant	MODERATE	HORVU1Hr1G008250	HORVU1Hr1G008250.18	c.1591C>G	p.Leu531Val
chr1H	17907998	Dom: G	Rec: C	missense_variant	MODERATE	HORVU1Hr1G008250	HORVU1Hr1G008250.19	c.811C>G	p.Leu271Val
chr1H	17907998	Dom: G	Rec: C	missense_variant	MODERATE	HORVU1Hr1G008250	HORVU1Hr1G008250.20	c.1609C>G	p.Leu537Val
chr1H	17907998	Dom: G	Rec: C	missense_variant	MODERATE	HORVU1Hr1G008250	HORVU1Hr1G008250.21	c.811C>G	p.Leu271Val
chr1H	17907998	Dom: G	Rec: C	missense_variant	MODERATE	HORVU1Hr1G008250	HORVU1Hr1G008250.22	c.811C>G	p.Leu271Val
chr1H	17907998	Dom: G	Rec: C	missense_variant	MODERATE	HORVU1Hr1G008250	HORVU1Hr1G008250.23	c.1336C>G	p.Leu446Val
chr1H	17907998	Dom: G	Rec: C	missense_variant	MODERATE	HORVU1Hr1G008250	HORVU1Hr1G008250.24	c.1048C>G	p.Leu350Val
chr1H	17912837	Dom: A	Rec: G	missense_variant	MODERATE	HORVU1Hr1G008250	HORVU1Hr1G008250.12	c.443T>C	p.Val148Ala
chr1H	17912837	Dom: A	Rec: G	missense_variant	MODERATE	HORVU1Hr1G008250	HORVU1Hr1G008250.2	c.440T>C	p.Val147Ala
chr1H	17912837	Dom: A	Rec: G	missense_variant	MODERATE	HORVU1Hr1G008250	HORVU1Hr1G008250.3	c.446T>C	p.Val149Ala
chr1H	17912837	Dom: A	Rec: G	missense_variant	MODERATE	HORVU1Hr1G008250	HORVU1Hr1G008250.6	c.119T>C	p.Val40Ala
chr1H	17912837	Dom: A	Rec: G	missense_variant	MODERATE	HORVU1Hr1G008250	HORVU1Hr1G008250.7	c.419T>C	p.Val140Ala
chr1H	17912837	Dom: A	Rec: G	missense_variant	MODERATE	HORVU1Hr1G008250	HORVU1Hr1G008250.8	c.119T>C	p.Val40Ala
chr1H	17912837	Dom: A	Rec: G	missense_variant	MODERATE	HORVU1Hr1G008250	HORVU1Hr1G008250.10	c.434T>C	p.Val145Ala
chr1H	17912837	Dom: A	Rec: G	missense_variant	MODERATE	HORVU1Hr1G008250	HORVU1Hr1G008250.13	c.434T>C	p.Val145Ala
chr1H	17912837	Dom: A	Rec: G	missense_variant	MODERATE	HORVU1Hr1G008250	HORVU1Hr1G008250.14	c.440T>C	p.Val147Ala
chr1H	17912837	Dom: A	Rec: G	missense_variant	MODERATE	HORVU1Hr1G008250	HORVU1Hr1G008250.15	c.107T>C	p.Val36Ala
chr1H	17912837	Dom: A	Rec: G	missense_variant	MODERATE	HORVU1Hr1G008250	HORVU1Hr1G008250.16	c.56T>C	p.Val19Ala
chr1H	17912837	Dom: A	Rec: G	missense_variant	MODERATE	HORVU1Hr1G008250	HORVU1Hr1G008250.17	c.92T>C	p.Val31Ala
chr1H	17912837	Dom: A	Rec: G	missense_variant	MODERATE	HORVU1Hr1G008250	HORVU1Hr1G008250.18	c.359T>C	p.Val120Ala
chr1H	17912837	Dom: A	Rec: G	missense_variant	MODERATE	HORVU1Hr1G008250	HORVU1Hr1G008250.20	c.440T>C	p.Val147Ala
chr1H	17912837	Dom: A	Rec: G	missense_variant	MODERATE	HORVU1Hr1G008250	HORVU1Hr1G008250.23	c.104T>C	p.Val35Ala
chr1H	17912837	Dom: A	Rec: G	missense_variant	MODERATE	HORVU1Hr1G008250	HORVU1Hr1G008250.26	c.395T>C	p.Val132Ala
chr1H	17913051	Dom: C	Rec: A	splice_acceptor_variant&intron_variant	HIGH	HORVU1Hr1G008250	HORVU1Hr1G008250.18	c.262-1G>T	-
chr1H	17913051	Dom: C	Rec: A	missense_variant	MODERATE	HORVU1Hr1G008250	HORVU1Hr1G008250.15	c.8G>T	p.Arg3Leu
chr1H	17913054	Dom: G	Rec: C	missense_variant	MODERATE	HORVU1Hr1G008250	HORVU1Hr1G008250.15	c.5C>G	p.Pro2Arg
chr1H	17913128	Dom: A	Rec: C	missense_variant	MODERATE	HORVU1Hr1G008250	HORVU1Hr1G008250.12	c.268T>G	p.Ser90Ala
chr1H	17913128	Dom: A	Rec: C	missense_variant	MODERATE	HORVU1Hr1G008250	HORVU1Hr1G008250.2	c.265T>G	p.Ser89Ala
chr1H	17913128	Dom: A	Rec: C	missense_variant	MODERATE	HORVU1Hr1G008250	HORVU1Hr1G008250.3	c.271T>G	p.Ser91Ala
chr1H	17913128	Dom: A	Rec: C	missense_variant	MODERATE	HORVU1Hr1G008250	HORVU1Hr1G008250.7	c.244T>G	p.Ser82Ala
chr1H	17913128	Dom: A	Rec: C	missense_variant	MODERATE	HORVU1Hr1G008250	HORVU1Hr1G008250.10	c.259T>G	p.Ser87Ala
chr1H	17913128	Dom: A	Rec: C	missense_variant	MODERATE	HORVU1Hr1G008250	HORVU1Hr1G008250.13	c.259T>G	p.Ser87Ala
chr1H	17913128	Dom: A	Rec: C	missense_variant	MODERATE	HORVU1Hr1G008250	HORVU1Hr1G008250.14	c.265T>G	p.Ser89Ala
chr1H	17913128	Dom: A	Rec: C	missense_variant&splice_region_variant	MODERATE	HORVU1Hr1G008250	HORVU1Hr1G008250.18	c.259T>G	p.Ser87Ala
chr1H	17913128	Dom: A	Rec: C	missense_variant	MODERATE	HORVU1Hr1G008250	HORVU1Hr1G008250.20	c.265T>G	p.Ser89Ala
chr1H	17913128	Dom: A	Rec: C	missense_variant	MODERATE	HORVU1Hr1G008250	HORVU1Hr1G008250.26	c.220T>G	p.Ser74Ala
chr1H	17913383	Dom: T	Rec: A	stop_gained	HIGH	HORVU1Hr1G008250	HORVU1Hr1G008250.12	c.13A>T	p.Lys5*
chr1H	17913383	Dom: T	Rec: A	stop_gained	HIGH	HORVU1Hr1G008250	HORVU1Hr1G008250.2	c.10A>T	p.Lys4*
chr1H	17913383	Dom: T	Rec: A	stop_gained	HIGH	HORVU1Hr1G008250	HORVU1Hr1G008250.3	c.16A>T	p.Lys6*
chr1H	17913383	Dom: T	Rec: A	stop_gained	HIGH	HORVU1Hr1G008250	HORVU1Hr1G008250.10	c.4A>T	p.Lys2*
chr1H	17913383	Dom: T	Rec: A	stop_gained	HIGH	HORVU1Hr1G008250	HORVU1Hr1G008250.13	c.4A>T	p.Lys2*
chr1H	17913383	Dom: T	Rec: A	stop_gained	HIGH	HORVU1Hr1G008250	HORVU1Hr1G008250.14	c.10A>T	p.Lys4*
chr1H	17913383	Dom: T	Rec: A	stop_gained	HIGH	HORVU1Hr1G008250	HORVU1Hr1G008250.18	c.4A>T	p.Lys2*
chr1H	17913383	Dom: T	Rec: A	stop_gained	HIGH	HORVU1Hr1G008250	HORVU1Hr1G008250.20	c.10A>T	p.Lys4*
chr1H	18353442	Dom: G	Rec: T	missense_variant	MODERATE	HORVU1Hr1G008330	HORVU1Hr1G008330.2	c.27G>T	p.Glu9Asp
chr1H	18353442	Dom: G	Rec: T	missense_variant	MODERATE	HORVU1Hr1G008330	HORVU1Hr1G008330.3	c.27G>T	p.Glu9Asp
chr1H	18353442	Dom: G	Rec: T	missense_variant	MODERATE	HORVU1Hr1G008330	HORVU1Hr1G008330.5	c.27G>T	p.Glu9Asp
chr1H	18358241	Dom: T	Rec: C	stop_lost	HIGH	HORVU1Hr1G008330	HORVU1Hr1G008330.8	c.1648T>C	p.Ter550Argext*?
chr1H	18358241	Dom: T	Rec: C	stop_lost	HIGH	HORVU1Hr1G008330	HORVU1Hr1G008330.10	c.1411T>C	p.Ter471Argext*?
chr1H	18359295	Rec: T	Dom: A	missense_variant	MODERATE	HORVU1Hr1G008330	HORVU1Hr1G008330.12	c.86T>A	p.Phe29Tyr
chr1H	18359295	Rec: T	Dom: A	missense_variant	MODERATE	HORVU1Hr1G008330	HORVU1Hr1G008330.13	c.86T>A	p.Phe29Tyr
chr1H	18359295	Rec: T	Dom: A	missense_variant	MODERATE	HORVU1Hr1G008330	HORVU1Hr1G008330.14	c.86T>A	p.Phe29Tyr
chr1H	18359463	Dom: G	Rec: C	stop_lost	HIGH	HORVU1Hr1G008330	HORVU1Hr1G008330.13	c.254G>C	p.Ter85Serext*?
chr1H	18413723	Rec: C	Dom: A	missense_variant	MODERATE	HORVU1Hr1G008350	HORVU1Hr1G008350.2	c.989C>A	p.Pro330Gln
chr1H	18413723	Rec: C	Dom: A	missense_variant	MODERATE	HORVU1Hr1G008350	HORVU1Hr1G008350.3	c.356C>A	p.Pro119Gln
chr1H	18413723	Rec: C	Dom: A	missense_variant	MODERATE	HORVU1Hr1G008350	HORVU1Hr1G008350.6	c.866C>A	p.Pro289Gln
chr1H	18413723	Rec: C	Dom: A	missense_variant	MODERATE	HORVU1Hr1G008350	HORVU1Hr1G008350.8	c.866C>A	p.Pro289Gln
chr1H	18413723	Rec: C	Dom: A	missense_variant	MODERATE	HORVU1Hr1G008350	HORVU1Hr1G008350.9	c.884C>A	p.Pro295Gln
chr1H	18413723	Rec: C	Dom: A	missense_variant	MODERATE	HORVU1Hr1G008350	HORVU1Hr1G008350.14	c.569C>A	p.Pro190Gln
chr1H	18413723	Rec: C	Dom: A	missense_variant	MODERATE	HORVU1Hr1G008350	HORVU1Hr1G008350.15	c.443C>A	p.Pro148Gln
chr1H	19120851	Dom: C	Rec: T	missense_variant	MODERATE	HORVU1Hr1G008690	HORVU1Hr1G008690.1	c.169C>T	p.Pro57Ser
chr1H	19121878	Dom: G	Rec: C	missense_variant	MODERATE	HORVU1Hr1G008690	HORVU1Hr1G008690.1	c.1196G>C	p.Arg399Pro
chr1H	19121988	Dom: A	Rec: G	missense_variant	MODERATE	HORVU1Hr1G008690	HORVU1Hr1G008690.1	c.1306A>G	p.Thr436Ala
chr1H	19122000	Dom: G	Rec: A	missense_variant	MODERATE	HORVU1Hr1G008690	HORVU1Hr1G008690.1	c.1318G>A	p.Val440Met
chr1H	19122270	Dom: C	Rec: G	missense_variant	MODERATE	HORVU1Hr1G008690	HORVU1Hr1G008690.1	c.1588C>G	p.Arg530Gly
chr1H	19370393	Dom: A	Rec: C	missense_variant	MODERATE	HORVU1Hr1G008810	HORVU1Hr1G008810.3	c.401A>C	p.Asn134Thr
chr1H	19370393	Dom: A	Rec: C	missense_variant	MODERATE	HORVU1Hr1G008810	HORVU1Hr1G008810.1	c.71A>C	p.Asn24Thr
chr1H	19370393	Dom: A	Rec: C	missense_variant	MODERATE	HORVU1Hr1G008810	HORVU1Hr1G008810.4	c.71A>C	p.Asn24Thr
chr1H	19370549	Dom: A	Rec: C	missense_variant	MODERATE	HORVU1Hr1G008810	HORVU1Hr1G008810.3	c.557A>C	p.Tyr186Ser
chr1H	19370549	Dom: A	Rec: C	missense_variant	MODERATE	HORVU1Hr1G008810	HORVU1Hr1G008810.1	c.227A>C	p.Tyr76Ser
chr1H	19370549	Dom: A	Rec: C	missense_variant	MODERATE	HORVU1Hr1G008810	HORVU1Hr1G008810.4	c.227A>C	p.Tyr76Ser
chr1H	19666718	Dom: A	Rec: C	missense_variant	MODERATE	HORVU1Hr1G008900	HORVU1Hr1G008900.1	c.350A>C	p.Asp117Ala
chr1H	19666718	Dom: A	Rec: C	missense_variant	MODERATE	HORVU1Hr1G008900	HORVU1Hr1G008900.2	c.350A>C	p.Asp117Ala
chr1H	19666718	Dom: A	Rec: C	missense_variant	MODERATE	HORVU1Hr1G008900	HORVU1Hr1G008900.3	c.347A>C	p.Asp116Ala
chr1H	19666718	Dom: A	Rec: C	missense_variant	MODERATE	HORVU1Hr1G008900	HORVU1Hr1G008900.4	c.335A>C	p.Asp112Ala
chr1H	19666718	Dom: A	Rec: C	missense_variant	MODERATE	HORVU1Hr1G008900	HORVU1Hr1G008900.10	c.106A>C	p.Thr36Pro
chr1H	19666718	Dom: A	Rec: C	missense_variant	MODERATE	HORVU1Hr1G008900	HORVU1Hr1G008900.11	c.73A>C	p.Thr25Pro
chr1H	20168522	Dom: C	Rec: G	missense_variant	MODERATE	HORVU1Hr1G009030	HORVU1Hr1G009030.2	c.1473G>C	p.Lys491Asn
chr1H	20168522	Dom: C	Rec: G	missense_variant	MODERATE	HORVU1Hr1G009030	HORVU1Hr1G009030.1	c.1389G>C	p.Lys463Asn
chr1H	20168596	Dom: C	Rec: T	missense_variant	MODERATE	HORVU1Hr1G009030	HORVU1Hr1G009030.2	c.1399G>A	p.Gly467Arg
chr1H	20168596	Dom: C	Rec: T	missense_variant	MODERATE	HORVU1Hr1G009030	HORVU1Hr1G009030.1	c.1315G>A	p.Gly439Arg
chr1H	20171078	Dom: C	Rec: A	missense_variant	MODERATE	HORVU1Hr1G009030	HORVU1Hr1G009030.2	c.309G>T	p.Gln103His
chr1H	20171078	Dom: C	Rec: A	missense_variant&splice_region_variant	MODERATE	HORVU1Hr1G009030	HORVU1Hr1G009030.1	c.306G>T	p.Gln102His
chr1H	20171078	Dom: C	Rec: A	missense_variant&splice_region_variant	MODERATE	HORVU1Hr1G009030	HORVU1Hr1G009030.3	c.318G>T	p.Gln106His
chr1H	20184341	Dom: C	Rec: T	missense_variant	MODERATE	HORVU1Hr1G009050	HORVU1Hr1G009050.1	c.227C>T	p.Ala76Val
chr1H	20184341	Dom: C	Rec: T	missense_variant	MODERATE	HORVU1Hr1G009050	HORVU1Hr1G009050.2	c.227C>T	p.Ala76Val
chr1H	20184341	Dom: C	Rec: T	missense_variant	MODERATE	HORVU1Hr1G009050	HORVU1Hr1G009050.3	c.284C>T	p.Ala95Val
chr1H	20184341	Dom: C	Rec: T	missense_variant	MODERATE	HORVU1Hr1G009050	HORVU1Hr1G009050.4	c.278C>T	p.Ala93Val
chr1H	20184341	Dom: C	Rec: T	missense_variant	MODERATE	HORVU1Hr1G009050	HORVU1Hr1G009050.5	c.275C>T	p.Ala92Val
chr1H	20235959	Rec: T	Dom: C	missense_variant	MODERATE	HORVU1Hr1G009100	HORVU1Hr1G009100.7	c.200T>C	p.Leu67Ser
chr1H	20235959	Rec: T	Dom: C	missense_variant	MODERATE	HORVU1Hr1G009100	HORVU1Hr1G009100.6	c.200T>C	p.Leu67Ser
chr1H	20235959	Rec: T	Dom: C	missense_variant	MODERATE	HORVU1Hr1G009100	HORVU1Hr1G009100.11	c.200T>C	p.Leu67Ser
chr1H	20235959	Rec: T	Dom: C	missense_variant	MODERATE	HORVU1Hr1G009100	HORVU1Hr1G009100.15	c.200T>C	p.Leu67Ser
chr1H	20235959	Rec: T	Dom: C	missense_variant	MODERATE	HORVU1Hr1G009100	HORVU1Hr1G009100.17	c.200T>C	p.Leu67Ser
chr1H	20235959	Rec: T	Dom: C	missense_variant	MODERATE	HORVU1Hr1G009100	HORVU1Hr1G009100.20	c.83T>C	p.Leu28Ser
chr1H	20236517	Rec: T	Dom: C	missense_variant	MODERATE	HORVU1Hr1G009100	HORVU1Hr1G009100.10	c.38T>C	p.Leu13Ser
chr1H	20238879	Dom: A	Rec: G	missense_variant	MODERATE	HORVU1Hr1G009100	HORVU1Hr1G009100.7	c.1627A>G	p.Thr543Ala
chr1H	20238879	Dom: A	Rec: G	missense_variant	MODERATE	HORVU1Hr1G009100	HORVU1Hr1G009100.1	c.994A>G	p.Thr332Ala
chr1H	20238879	Dom: A	Rec: G	missense_variant	MODERATE	HORVU1Hr1G009100	HORVU1Hr1G009100.4	c.922A>G	p.Thr308Ala
chr1H	20238879	Dom: A	Rec: G	missense_variant	MODERATE	HORVU1Hr1G009100	HORVU1Hr1G009100.5	c.292A>G	p.Thr98Ala
chr1H	20238879	Dom: A	Rec: G	missense_variant	MODERATE	HORVU1Hr1G009100	HORVU1Hr1G009100.6	c.1555A>G	p.Thr519Ala
chr1H	20238879	Dom: A	Rec: G	missense_variant	MODERATE	HORVU1Hr1G009100	HORVU1Hr1G009100.8	c.922A>G	p.Thr308Ala
chr1H	20238879	Dom: A	Rec: G	missense_variant	MODERATE	HORVU1Hr1G009100	HORVU1Hr1G009100.9	c.208A>G	p.Thr70Ala
chr1H	20238879	Dom: A	Rec: G	missense_variant	MODERATE	HORVU1Hr1G009100	HORVU1Hr1G009100.10	c.1060A>G	p.Thr354Ala
chr1H	20238879	Dom: A	Rec: G	missense_variant	MODERATE	HORVU1Hr1G009100	HORVU1Hr1G009100.11	c.1612A>G	p.Thr538Ala
chr1H	20238879	Dom: A	Rec: G	missense_variant	MODERATE	HORVU1Hr1G009100	HORVU1Hr1G009100.12	c.292A>G	p.Thr98Ala
chr1H	20238879	Dom: A	Rec: G	missense_variant	MODERATE	HORVU1Hr1G009100	HORVU1Hr1G009100.13	c.994A>G	p.Thr332Ala
chr1H	20238879	Dom: A	Rec: G	missense_variant	MODERATE	HORVU1Hr1G009100	HORVU1Hr1G009100.16	c.208A>G	p.Thr70Ala
chr1H	20238879	Dom: A	Rec: G	missense_variant	MODERATE	HORVU1Hr1G009100	HORVU1Hr1G009100.17	c.1555A>G	p.Thr519Ala
chr1H	20238879	Dom: A	Rec: G	missense_variant	MODERATE	HORVU1Hr1G009100	HORVU1Hr1G009100.18	c.292A>G	p.Thr98Ala
chr1H	20238879	Dom: A	Rec: G	missense_variant	MODERATE	HORVU1Hr1G009100	HORVU1Hr1G009100.19	c.208A>G	p.Thr70Ala
chr1H	20238879	Dom: A	Rec: G	missense_variant	MODERATE	HORVU1Hr1G009100	HORVU1Hr1G009100.20	c.1438A>G	p.Thr480Ala
chr1H	20238879	Dom: A	Rec: G	missense_variant	MODERATE	HORVU1Hr1G009100	HORVU1Hr1G009100.21	c.1348A>G	p.Thr450Ala
chr1H	20238879	Dom: A	Rec: G	missense_variant	MODERATE	HORVU1Hr1G009100	HORVU1Hr1G009100.23	c.208A>G	p.Thr70Ala
chr1H	20238879	Dom: A	Rec: G	missense_variant	MODERATE	HORVU1Hr1G009100	HORVU1Hr1G009100.24	c.292A>G	p.Thr98Ala
chr1H	20239032	Rec: A	Dom: G	missense_variant	MODERATE	HORVU1Hr1G009100	HORVU1Hr1G009100.7	c.1780A>G	p.Ile594Val
chr1H	20239032	Rec: A	Dom: G	missense_variant	MODERATE	HORVU1Hr1G009100	HORVU1Hr1G009100.1	c.1147A>G	p.Ile383Val
chr1H	20239032	Rec: A	Dom: G	missense_variant	MODERATE	HORVU1Hr1G009100	HORVU1Hr1G009100.4	c.1075A>G	p.Ile359Val
chr1H	20239032	Rec: A	Dom: G	missense_variant	MODERATE	HORVU1Hr1G009100	HORVU1Hr1G009100.5	c.445A>G	p.Ile149Val
chr1H	20239032	Rec: A	Dom: G	missense_variant	MODERATE	HORVU1Hr1G009100	HORVU1Hr1G009100.6	c.1708A>G	p.Ile570Val
chr1H	20239032	Rec: A	Dom: G	missense_variant	MODERATE	HORVU1Hr1G009100	HORVU1Hr1G009100.8	c.1075A>G	p.Ile359Val
chr1H	20239032	Rec: A	Dom: G	missense_variant	MODERATE	HORVU1Hr1G009100	HORVU1Hr1G009100.9	c.361A>G	p.Ile121Val
[truncated: 155,186 more rows]
