# Supplementary material for: Combined QTL mapping and RNA-Seq profiling reveals candidate genes associated with cadmium tolerance in barley
Source: PLoS One. 2020 Apr 16;15(4):e0230820. doi: 10.1371/journal.pone.0230820 (PMC7182363; doi:10.1371/journal.pone.0230820)
Supplement: S11 Table — (XLSX) [file pone.0230820.s011.xlsx]

## Sheet: S11 Table
S11 Table. Complete list of DEGs and genes containing variants in QTL regions of chromosomes 2H and 6H.
Gene ID	Locus	Description (nr database)	Pfam IDs	Pfam descriptions	Log2FC		SnpEff Ann											Arabidopsis Gene ID	Description (TAIR database)	Pfam IDs	Pfam descriptions
					Rec.Cd vs Dom.Cd	Rec.CK vs Dom.CK	Missense_variant	Missense_variant&splice_region_variant	Frameshift_variant	Frameshift_variant&splice_region_variant	Frameshift_variant&stop_lost	Splice_donor_variant&intron_variant	Splice_acceptor_variant&intron_variant	Stop_gained	Stop_lost	Stop_lost&splice_region_variant	Start_lost
HORVU2Hr1G073840	chr2H:533468845-533471979	ALMT1	PF11744.7	ALMT	No change	No change	5	-	-	-	-	-	-	-	-	-	-	AT2G27240	aluminum activated malate transporter family protein	PF11744.7	ALMT
HORVU2Hr1G074130	chr2H:535102978-535105576	U-box domain-containing protein 27	PF04564.14	U-box	No change	No change	5	-	-	-	-	-	-	-	-	-	-	AT5G64660	CYS%2C MET%2C PRO%2C and GLY protein 2	PF04564.14	U-box
HORVU2Hr1G074220	chr2H:536039157-536041862	serine decarboxylase 1	PF00282.18	Pyridoxal_deC	No change	No change	4	-	-	-	-	-	-	-	-	-	-	AT1G43710	Pyridoxal phosphate (PLP)-dependent transferases superfamily protein	PF00282.18	Pyridoxal_deC
HORVU2Hr1G074320	chr2H:536844903-536858742	exocyst complex component SEC5A	PF15469.5	Sec5	No change	No change	6	-	-	-	-	-	-	-	-	-	-	AT1G76850	exocyst complex component sec5	PF15469.5	Sec5
HORVU2Hr1G074360	chr2H:536884452-536892632	ubiquitin carboxyl-terminal hydrolase MINDY-3	PF13898.5	DUF4205	No change	No change	1	-	-	-	-	-	-	-	-	-	-	AT1G43690	ubiquitin interaction motif-containing protein	PF13898.5	DUF4205
HORVU2Hr1G074430	chr2H:537379811-537401427	G-type lectin S-receptor-like serine/threonine-protein kinase At2g19130	PF01453.23;PF00954.19;PF08276.10;PF00069.24	B_lectin;S_locus_glycop;PAN_2;Pkinase	No change	No change	61	-	-	-	-	-	-	-	-	-	-	AT2G19130	S-locus lectin protein kinase family protein	PF01453.23;PF00954.19;PF08276.10;PF00069.24	B_lectin;S_locus_glycop;PAN_2;Pkinase
HORVU2Hr1G074590	chr2H:538113951-538114369	cytochrome P450 reductase	PF00258.24	Flavodoxin_1	No change	No change	1	-	-	-	-	-	-	-	-	-	-	AT4G30210	P450 reductase 2	PF00258.24;PF00667.19;PF00175.20	Flavodoxin_1;FAD_binding_1;NAD_binding_1
HORVU2Hr1G074720	chr2H:538965923-538969882	protein SET DOMAIN GROUP 41 isoform X1	PF00856.27	SET	No change	No change	12	-	-	-	-	-	-	1	-	-	-	AT1G43245	SET domain-containing protein	PF00856.27	SET
HORVU2Hr1G074770	chr2H:539306590-539307964	-	-	-	-1.69476	-2.72573	-	-	-	-	-	-	-	-	-	-	-	-	-	-	-
HORVU2Hr1G074850	chr2H:539497427-539500460	ribonuclease P protein subunit p25-like protein	PF01918.20	Alba	No change	No change	7	-	-	-	-	-	-	-	-	-	-	AT1G20220	Alba DNA/RNA-binding protein	PF01918.20	Alba
HORVU2Hr1G075110	chr2H:541757630-541760158	Phospholipase C	-	-	No change	No change	22	-	-	-	-	-	-	-	-	-	-	AT1G49740	PLC-like phosphodiesterases superfamily protein	-	-
HORVU2Hr1G075190	chr2H:542039207-542046521	probable receptor-like protein kinase At1g49730 isoform X1	PF00069.24	Pkinase	-1.07396	No change	156	-	-	-	-	-	-	-	-	-	-	AT1G49730	Protein kinase superfamily protein	PF00069.24	Pkinase
HORVU2Hr1G075230	chr2H:542372600-542379315	subtilisin-like protease SBT1.7	PF05922.15;PF00082.21	Inhibitor_I9;Peptidase_S8	No change	No change	4	-	-	-	-	-	-	-	-	-	-	AT5G67360	Subtilase family protein	PF05922.15;PF00082.21;PF02225.21	Inhibitor_I9;Peptidase_S8;PA
HORVU2Hr1G075280	chr2H:542670212-542673023	Protein grpE	PF01025.18	GrpE	No change	No change	4	-	-	-	-	-	-	-	-	-	-	AT1G36390	Co-chaperone GrpE family protein	PF01025.18	GrpE
HORVU2Hr1G075330	chr2H:542989951-543046153	acetyltransferase At1g77540	PF14542.5	Acetyltransf_CG	No change	1.45923	-	-	-	-	-	-	-	-	-	-	-	AT1G21770	Acyl-CoA N-acyltransferases (NAT) superfamily protein	PF14542.5	Acetyltransf_CG
HORVU2Hr1G075400	chr2H:543436159-543438430	centrosomal protein of 152 kDa isoform X1	-	-	No change	No change	8	-	-	-	-	-	-	-	-	-	-	AT2G33793	DNA ligase-like protein	-	-
HORVU2Hr1G075410	chr2H:543441864-543442121	ABC transporter C family member 10-like	PF00005.26	ABC_tran	No change	-6.97932	-	-	-	-	-	-	-	-	-	-	-	AT3G59140	multidrug resistance-associated protein 14	PF00664.22;PF00005.26	ABC_membrane;ABC_tran
HORVU2Hr1G075420	chr2H:543447086-543452541	RNA-binding (RRM/RBD/RNP motifs) family protein	-	-	No change	No change	138	-	-	-	-	-	-	-	-	-	-	AT1G05970	RNA-binding (RRM/RBD/RNP motifs) family protein	-	-
HORVU2Hr1G075470	chr2H:543955706-543960490	serine/threonine-protein kinase SAPK7	PF00069.24	Pkinase	No change	No change	1	-	-	-	-	-	-	-	-	-	-	AT5G63650	SNF1-related protein kinase 2.5	PF00069.24	Pkinase
HORVU2Hr1G075520	chr2H:544042387-544042572	retrotransposon protein, putative, LINE subclass	-	-	No change	No change	1	-	-	-	-	-	-	-	-	-	-	-	-	-	-
HORVU2Hr1G075670	chr2H:544613271-544618771	pentatricopeptide repeat-containing protein At4g02750	PF01535.19;PF13041.5	PPR;PPR_2	No change	-1.54487	3	-	-	-	-	-	-	-	-	-	-	AT4G02750	Tetratricopeptide repeat (TPR)-like superfamily protein	PF01535.19;PF12854.6;PF13041.5;PF14432.5	PPR;PPR_1;PPR_2;DYW_deaminase
HORVU2Hr1G075710	chr2H:545139806-545146135	protein EI24 homolog	PF07264.10	EI24	No change	No change	28	-	-	-	-	-	-	-	-	-	-	AT4G06676	etoposide-induced protein	PF07264.10	EI24
HORVU2Hr1G075790	chr2H:545237734-545241274	SLL1 protein	-	-	No change	No change	1	-	-	-	-	-	-	-	-	-	-	AT1G72020	TonB-dependent heme receptor A	-	-
HORVU2Hr1G075810	chr2H:545241304-545244816	protein disulfide isomerase-like 5-2	PF00085.19;PF13848.5	Thioredoxin;Thioredoxin_6	No change	No change	6	-	-	-	-	-	-	-	-	-	-	AT1G35620	PDI-like 5-2	PF00085.19;PF13848.5	Thioredoxin;Thioredoxin_6
HORVU2Hr1G075850	chr2H:546366625-546378031	Increased DNA methylation 1	PF16135.4	Jas	No change	No change	18	-	-	-	-	-	-	-	-	-	-	AT3G14980	Acyl-CoA N-acyltransferase with RING/FYVE/PHD-type zinc finger protein	PF16135.4;PF00628.28	Jas;PHD
HORVU2Hr1G075910	chr2H:546725641-546729358	threonylcarbamoyladenosine tRNA methylthiotransferase	PF00919.19;PF04055.20	UPF0004;Radical_SAM	No change	No change	33	-	-	-	-	-	-	-	-	1	-	AT1G72090	Methylthiotransferase	PF00919.19;PF04055.20	UPF0004;Radical_SAM
HORVU2Hr1G075970	chr2H:547564037-547569898	probable L-ascorbate peroxidase 7, chloroplastic	PF00141.22	peroxidase	No change	No change	11	-	-	-	-	-	-	-	-	-	-	AT4G08390	stromal ascorbate peroxidase	PF00141.22	peroxidase
HORVU2Hr1G076000	chr2H:547660908-547677007	kinesin-like protein KIN-7E, chloroplastic isoform X1	PF00225.22	Kinesin	No change	No change	-	1	-	-	-	-	-	-	1	1	-	AT1G21730	P-loop containing nucleoside triphosphate hydrolases superfamily protein	PF00225.22	Kinesin
HORVU2Hr1G076060	chr2H:548131774-548134823	amino-acid permease BAT1 homolog	PF13520.5	AA_permease_2	No change	No change	8	-	-	-	-	-	-	-	-	-	-	AT2G01170	bidirectional amino acid transporter 1	PF13520.5	AA_permease_2
HORVU2Hr1G076180	chr2H:549093353-549099558	ultraviolet-B receptor UVR8	PF00415.17	RCC1	No change	No change	4	-	-	-	-	-	-	-	-	-	-	AT5G63860	Regulator of chromosome condensation (RCC1) family protein	PF00415.17	RCC1
HORVU2Hr1G076320	chr2H:549651994-549653135	predicted protein	-	-	No change	No change	1	-	-	-	-	-	-	-	-	-	-	-	-	-	-
HORVU2Hr1G076520	chr2H:550832263-550840111	probable pectinesterase/pectinesterase inhibitor 51	PF01095.18	Pectinesterase	No change	No change	27	-	-	-	-	-	-	-	-	-	-	AT5G09760	Plant invertase/pectin methylesterase inhibitor superfamily	PF04043.14;PF01095.18	PMEI;Pectinesterase
HORVU2Hr1G076530	chr2H:550840363-550844022	predicted protein	-	-	No change	No change	21	-	-	-	-	1	-	-	-	-	-	AT1G77122	Uncharacterized protein family UPF0090	PF02576.16	DUF150
HORVU2Hr1G076550	chr2H:551208090-551217364	zinc finger CCCH domain-containing protein 28	PF14608.5;PF00642.23	zf-CCCH_2;zf-CCCH	No change	No change	4	-	-	-	-	-	-	-	-	-	-	-	-	-	-
HORVU2Hr1G076590	chr2H:551454323-551457293	predicted protein	PF05794.12	Tcp11	No change	No change	14	-	-	-	-	3	-	-	-	-	-	AT1G22930	T-complex protein 11	PF05794.12	Tcp11
HORVU2Hr1G076620	chr2H:551642617-551648281	T-complex protein 11	PF05794.12	Tcp11	No change	No change	40	-	-	-	-	-	-	-	-	-	-	AT1G22930	T-complex protein 11	PF05794.12	Tcp11
HORVU2Hr1G076790	chr2H:554011247-554021557	protein TIC 40, chloroplastic	-	-	No change	No change	4	-	-	-	-	-	-	-	-	-	2	AT5G16620	hydroxyproline-rich glycoprotein family protein	-	-
HORVU2Hr1G076870	chr2H:555431579-555438026	immune-associated nucleotide-binding protein 9	PF04548.15	AIG1	No change	No change	14	-	-	-	-	-	-	-	-	-	-	AT1G33970	P-loop containing nucleoside triphosphate hydrolases superfamily protein	PF04548.15	AIG1
HORVU2Hr1G076880	chr2H:555433363-555438067	protein NRT1/ PTR FAMILY 4.3	PF00854.20	PTR2	No change	No change	5	-	-	-	-	-	-	-	-	-	-	AT1G59740	Major facilitator superfamily protein	PF00854.20	PTR2
HORVU2Hr1G076920	chr2H:556101907-556107213	auxin response factor 9	PF02362.20;PF06507.12;PF02309.15	B3;Auxin_resp;AUX_IAA	No change	No change	-	-	-	-	-	-	1	-	-	-	-	AT1G59750	auxin response factor 1	PF02362.20;PF06507.12;PF02309.15	B3;Auxin_resp;AUX_IAA
HORVU2Hr1G076960	chr2H:556442074-556442346	-	-	-	No change	6.36174	-	-	-	-	-	-	-	-	-	-	-	-	-	-	-
HORVU2Hr1G077010	chr2H:556670767-556680457	predicted protein	PF04339.11	FemAB_like	No change	No change	1	-	-	-	-	-	-	-	-	-	-	AT2G23390	acyl-CoA	PF04339.11	FemAB_like
HORVU2Hr1G077100	chr2H:557747859-557751107	protein FAR1-RELATED SEQUENCE 11	PF03101.14;PF10551.8;PF04434.16	FAR1;MULE;SWIM	No change	No change	8	-	-	-	-	-	-	-	-	-	-	AT1G10240	FAR1-related sequence 11	PF03101.14;PF10551.8;PF04434.16	FAR1;MULE;SWIM
HORVU2Hr1G077220	chr2H:559103752-559113693	putative 12-oxophytodienoate reductase 11	PF00724.19	Oxidored_FMN	No change	No change	28	-	-	-	-	-	-	-	-	-	-	AT1G76690	12-oxophytodienoate reductase 2	PF00724.19	Oxidored_FMN
HORVU2Hr1G077230	chr2H:559104012-559119305	ypt homolog1	PF13417.5	GST_N_3	No change	No change	18	-	-	-	-	-	-	-	-	-	-	AT4G10000	Thioredoxin family protein	PF13417.5	GST_N_3
HORVU2Hr1G077340	chr2H:559568817-559570666	protein FAR1-RELATED SEQUENCE 5-like	PF03101.14	FAR1	2.59116	2.97251	-	-	-	-	-	-	-	-	-	-	-	-	-	-	-
HORVU2Hr1G077350	chr2H:559571157-559571432	protein FAR1-RELATED SEQUENCE 5-like	-	-	5.12571	5.24257	1	-	-	-	-	-	-	-	-	-	-	AT1G76320	FAR1-related sequence 4	PF03101.14;PF10551.8;PF04434.16	FAR1;MULE;SWIM
HORVU2Hr1G077360	chr2H:559572253-559572760	protein FAR1-RELATED SEQUENCE 5-like	-	-	3.64171	5.39616	5	-	-	-	-	-	-	-	-	-	-	-	-	-	-
HORVU2Hr1G077370	chr2H:559573325-559573906	GRF zinc finger family protein	-	-	6.71885	No change	1	-	-	-	-	-	-	-	-	-	-	-	-	-	-
HORVU2Hr1G077410	chr2H:559652910-559662415	RuBisCO large subunit-binding protein subunit beta, chloroplastic	PF00118.23	Cpn60_TCP1	No change	1.10582	-	-	-	-	-	-	-	-	-	-	-	AT1G26230	TCP-1/cpn60 chaperonin family protein	PF00118.23	Cpn60_TCP1
HORVU2Hr1G077460	chr2H:559662680-559664432	cytochrome P450 89A2	PF00067.21	p450	No change	No change	2	-	-	-	-	-	-	-	-	-	-	AT1G64940	cytochrome P450%2C family 87%2C subfamily A%2C polypeptide 6	PF00067.21	p450
HORVU2Hr1G077940	chr2H:564454408-564456191	trihelix transcription factor ASIL2	-	-	No change	No change	3	-	-	-	-	-	-	-	-	-	-	AT3G14180	sequence-specific DNA binding transcription factor	PF13837.5	Myb_DNA-bind_4
HORVU2Hr1G077970	chr2H:564786215-564790003	3-oxoacyl-[acyl-carrier-protein] synthase I, chloroplastic	PF00109.25;PF02801.21	ketoacyl-synt;Ketoacyl-synt_C	No change	No change	8	-	-	-	-	-	-	-	-	-	-	AT5G46290	3-ketoacyl-acyl carrier protein synthase I	PF00109.25;PF02801.21	ketoacyl-synt;Ketoacyl-synt_C
HORVU2Hr1G077990	chr2H:564790273-564791715	putative F-box/LRR-repeat protein 23	PF12937.6	F-box-like	No change	2.21543	3	-	-	-	-	-	-	-	-	-	-	AT4G05460	RNI-like superfamily protein	PF12937.6;PF00560.32	F-box-like;LRR_1
HORVU2Hr1G078070	chr2H:565193275-565195546	hypothetical protein TRIUR3_23121	-	-	9.2696	9.11171	-	-	-	-	-	-	-	-	-	-	-	-	-	-	-
HORVU2Hr1G078090	chr2H:565458000-565460399	hypothetical protein TRIUR3_23121	-	-	8.85342	9.15127	-	-	-	-	-	-	-	-	-	-	-	-	-	-	-
HORVU2Hr1G078280	chr2H:567246828-567253250	OBP3-responsive gene 4	-	-	No change	No change	2	-	-	-	-	-	-	-	-	-	-	AT2G06010	OBP3-responsive protein 4 (ORG4)	-	-
HORVU2Hr1G078330	chr2H:567324722-567330626	predicted protein	PF07690.15	MFS_1	No change	No change	15	-	-	-	-	-	-	-	-	-	-	AT4G36790	Major facilitator superfamily protein	PF07690.15	MFS_1
HORVU2Hr1G078400	chr2H:567760745-567762652	Pentatricopeptide repeat-containing protein	PF13041.5	PPR_2	No change	No change	1	-	-	-	-	-	-	-	-	-	-	AT1G09900	Pentatricopeptide repeat (PPR-like) superfamily protein	PF12854.6;PF13041.5	PPR_1;PPR_2
ENSRNA049482043	chr2H:568793262-568793382	-	-	-	No change	-3.31497	-	-	-	-	-	-	-	-	-	-	-	-	-	-	-
HORVU2Hr1G078570	chr2H:569387372-569392945	NAD(P)-linked oxidoreductase superfamily protein	PF00248.20	Aldo_ket_red	No change	No change	10	6	-	-	-	-	-	-	-	-	-	AT1G59960	NAD(P)-linked oxidoreductase superfamily protein	PF00248.20	Aldo_ket_red
HORVU2Hr1G078580	chr2H:569408482-569410795	glutamate decarboxylase 2	PF00282.18	Pyridoxal_deC	1.48359	1.2587	1	-	-	-	-	-	-	-	-	-	-	AT1G65960	glutamate decarboxylase 2	PF00282.18	Pyridoxal_deC
HORVU2Hr1G078640	chr2H:569505516-569509216	predicted protein	PF12056.7	DUF3537	No change	No change	3	-	-	-	-	-	-	-	-	-	-	AT3G20300	extracellular ligand-gated ion channel protein (DUF3537)	PF12056.7	DUF3537
HORVU2Hr1G078700	chr2H:570134877-570140306	predicted protein	-	-	No change	No change	4	-	-	-	-	-	-	-	-	-	-	-	-	-	-
HORVU2Hr1G078710	chr2H:570287752-570295910	predicted protein	-	-	No change	No change	9	-	-	-	-	-	-	-	-	-	-	AT1G36990	C-jun-amino-terminal kinase-interacting protein	-	-
HORVU2Hr1G078730	chr2H:570376986-570378924	aspartic proteinase nepenthesin-1	PF14543.5;PF14541.5	TAXi_N;TAXi_C	No change	-1.19082	13	-	-	-	-	-	-	-	-	-	-	AT2G03200	Eukaryotic aspartyl protease family protein	PF14543.5;PF14541.5	TAXi_N;TAXi_C
HORVU2Hr1G078790	chr2H:570604349-570606633	aspartic proteinase nepenthesin-1	PF14543.5;PF14541.5	TAXi_N;TAXi_C	-1.02511	-1.1794	-	-	-	-	-	-	-	-	-	-	-	AT2G03200	Eukaryotic aspartyl protease family protein	PF14543.5;PF14541.5	TAXi_N;TAXi_C
HORVU2Hr1G078800	chr2H:570835682-570840490	mitochondrial phosphate carrier protein 3, mitochondrial	PF00153.26	Mito_carr	No change	No change	24	1	-	-	-	-	-	-	-	-	-	AT5G14040	phosphate transporter 3%3B1	PF00153.26	Mito_carr
HORVU2Hr1G078840	chr2H:570909436-570925115	Zeaxanthin epoxidase, chloroplastic	PF01494.18;PF00498.25	FAD_binding_3;FHA	No change	No change	25	-	-	-	-	-	-	-	-	-	-	AT5G67030	zeaxanthin epoxidase (ZEP) (ABA1)	PF01494.18;PF00498.25	FAD_binding_3;FHA
HORVU2Hr1G078860	chr2H:570925792-570930962	phosphatase 2C 12	PF00481.20	PP2C	No change	No change	9	-	-	-	-	-	-	-	-	-	-	AT1G47380	Protein phosphatase 2C family protein	PF00481.20	PP2C
HORVU2Hr1G078890	chr2H:571211766-571216138	uncharacterized membrane protein At3g27390	-	-	No change	No change	32	-	-	-	-	-	-	1	-	-	-	AT4G37030	membrane protein	-	-
HORVU2Hr1G078910	chr2H:571446051-571477041	polyadenylate-binding protein RBP47	PF00076.21	RRM_1	No change	No change	4	-	-	-	-	-	-	-	-	-	-	AT1G47500	RNA-binding protein 47C'	PF00076.21	RRM_1
HORVU2Hr1G078960	chr2H:571834439-571836345	predicted protein	-	-	No change	No change	6	-	-	-	-	-	-	-	-	-	-	-	-	-	-
HORVU2Hr1G079080	chr2H:572337045-572338044	pentatricopeptide repeat-containing protein At5g09450, mitochondrial	PF13812.5;PF01535.19	PPR_3;PPR	No change	No change	3	-	-	-	-	-	-	-	-	-	-	AT5G09450	Tetratricopeptide repeat (TPR)-like superfamily protein	PF01535.19;PF13041.5	PPR;PPR_2
HORVU2Hr1G079130	chr2H:572866852-572868586	probable glucuronosyltransferase Os03g0107900	PF03016.14	Exostosin	No change	No change	1	-	-	-	-	-	-	1	-	-	-	AT2G28110	Exostosin family protein	PF03016.14	Exostosin
HORVU2Hr1G079160	chr2H:573154488-573157378	predicted protein	-	-	No change	No change	13	-	-	-	-	-	-	-	-	-	-	-	-	-	-
HORVU2Hr1G079200	chr2H:573578815-573582822	probable protein phosphatase 2C 41	PF00481.20	PP2C	No change	No change	7	-	-	-	-	-	-	-	-	-	-	AT1G34750	Protein phosphatase 2C family protein	PF00481.20	PP2C
HORVU2Hr1G079240	chr2H:573626499-573629830	probable protein phosphatase 2C 41	PF00481.20	PP2C	No change	No change	3	-	-	-	-	-	-	-	-	-	-	AT1G34750	Protein phosphatase 2C family protein	PF00481.20	PP2C
HORVU2Hr1G079420	chr2H:574578248-574580352	-	-	-	No change	-6.11378	-	-	-	-	-	-	-	-	-	-	-	-	-	-	-
HORVU2Hr1G079440	chr2H:574745127-574746013	7-deoxyloganetin glucosyltransferase	-	-	No change	-6.72789	-	-	-	-	-	-	-	-	-	-	-	AT1G22360	UDP-glucosyl transferase 85A2	PF00201.17	UDPGT
HORVU2Hr1G079790	chr2H:576950309-576959632	sugar transport protein 5	PF00083.23	Sugar_tr	No change	-1.09139	-	-	-	-	-	-	-	-	-	-	-	AT1G34580	Major facilitator superfamily protein	PF00083.23	Sugar_tr
HORVU2Hr1G079960	chr2H:578958301-578962410	Gamma-glutamyltranspeptidase 1	PF01019.20	G_glu_transpept	No change	No change	3	-	-	-	-	-	-	-	-	-	-	AT4G39640	gamma-glutamyl transpeptidase 1	PF01019.20	G_glu_transpept
HORVU2Hr1G080350	chr2H:582407525-582409723	black hull 4	PF01490.17	Aa_trans	No change	1.39778	-	-	-	-	-	-	-	-	-	-	-	AT5G15240	Transmembrane amino acid transporter family protein	PF01490.17	Aa_trans
HORVU2Hr1G080580	chr2H:584122548-584124287	predicted protein	-	-	No change	No change	2	-	-	-	-	-	-	-	-	-	-	AT3G25805	transmembrane protein	-	-
HORVU2Hr1G080770	chr2H:585448428-585451411	probable inactive receptor kinase RLK902	PF08263.11;PF00069.24	LRRNT_2;Pkinase	No change	No change	1	-	-	-	-	-	-	-	-	-	-	AT1G48480	receptor-like kinase 1	PF08263.11;PF13855.5;PF07714.16	LRRNT_2;LRR_8;Pkinase_Tyr
HORVU2Hr1G080890	chr2H:586103484-586107042	anthranilate synthase beta subunit 1, chloroplastic	PF00117.27	GATase	No change	No change	2	-	-	-	-	-	-	-	-	-	-	AT1G25220	anthranilate synthase beta subunit 1	PF00117.27	GATase
HORVU2Hr1G080910	chr2H:586405498-586409153	RING/U-box superfamily protein	PF14570.5	zf-RING_4	No change	No change	18	-	-	-	-	-	-	-	-	-	-	AT5G62910	RING/U-box superfamily protein	PF14570.5	zf-RING_4
HORVU2Hr1G080970	chr2H:586814049-586826356	betaine aldehyde dehydrogenase	PF00171.21	Aldedh	No change	No change	12	12	-	-	-	-	-	-	-	-	-	AT3G48170	aldehyde dehydrogenase 10A9	PF00171.21	Aldedh
HORVU2Hr1G081020	chr2H:587320845-587321454	60S ribosomal protein L10a	PF00687.20	Ribosomal_L1	9.06992	9.23386	-	-	-	-	-	-	-	-	-	-	-	AT2G27530	Ribosomal protein L1p/L10e family	PF00687.20	Ribosomal_L1
HORVU2Hr1G081080	chr2H:587894299-587898426	plant UBX domain-containing protein 4	PF08059.12;PF00789.19	SEP;UBX	No change	No change	3	1	-	-	-	-	-	-	-	-	-	AT4G04210	plant UBX domain containing protein 4	PF08059.12;PF00789.19	SEP;UBX
HORVU2Hr1G081140	chr2H:588239202-588248586	CRM-domain containing factor CFM2, chloroplastic	PF01985.20	CRS1_YhbY	No change	No change	228	7	-	-	-	1	-	-	-	-	-	AT3G01370	CRM family member 2	PF01985.20	CRS1_YhbY
HORVU2Hr1G081180	chr2H:588654329-588659987	Sterile alpha motif (SAM) domain-containing protein	PF00536.29	SAM_1	No change	No change	14	-	-	-	-	-	-	-	-	-	-	AT1G70180	Sterile alpha motif (SAM) domain-containing protein	PF00536.29	SAM_1
HORVU2Hr1G081230	chr2H:589263834-589265068	MLP-like protein 423	PF00407.18	Bet_v_1	No change	No change	6	-	-	-	-	-	-	-	-	-	-	AT1G24020	MLP-like protein 423	PF00407.18	Bet_v_1
HORVU2Hr1G081370	chr2H:589925469-589930320	agmatine deiminase	PF04371.14	PAD_porph	No change	No change	2	-	-	-	-	-	-	-	-	-	-	AT5G08170	porphyromonas-type peptidyl-arginine deiminase family protein	PF04371.14	PAD_porph
HORVU2Hr1G081400	chr2H:590440017-590445534	18S pre-ribosomal assembly protein gar2-related	-	-	No change	No change	30	-	-	-	-	-	-	-	-	-	-	AT2G03810	18S pre-ribosomal assembly protein gar2-like protein	-	-
HORVU2Hr1G081750	chr2H:592937009-592940087	-	-	-	-1.37799	-1.54651	-	-	-	-	-	-	-	-	-	-	-	-	-	-	-
HORVU2Hr1G082520	chr2H:598641088-598642919	Cell wall-associated hydrolase	-	-	No change	5.92315	-	-	-	-	-	-	-	-	-	-	-	-	-	-	-
HORVU2Hr1G082530	chr2H:598705890-598710758	phosphatidylinositol/phosphatidylcholine transfer protein SFH3-like isoform X2	PF03765.14;PF00650.19	CRAL_TRIO_N;CRAL_TRIO	No change	-2.86258	-	-	-	-	-	-	-	-	-	-	-	AT2G21540	SEC14-like 3	PF03765.14;PF00650.19	CRAL_TRIO_N;CRAL_TRIO
HORVU2Hr1G082950	chr2H:603162096-603246992	predicted protein	-	-	No change	-5.97413	-	-	-	-	-	-	-	-	-	-	-	-	-	-	-
HORVU2Hr1G083450	chr2H:605489345-605515390	uncharacterized protein LOC109748518	-	-	-2.04681	-3.01734	30	7	-	-	-	-	-	-	-	-	-	AT5G55820	inner centromere protein%2C ARK-binding region protein	PF03941.14	INCENP_ARK-bind
HORVU2Hr1G083560	chr2H:606226049-606232143	protein STICHEL-like 2	PF13177.5	DNA_pol3_delta2	No change	No change	19	-	-	-	-	-	-	-	-	-	-	AT4G24790	AAA-type ATPase family protein	PF13177.5	DNA_pol3_delta2
HORVU2Hr1G083870	chr2H:608070575-608080273	elongator complex protein 3	PF04055.20;PF16199.4;PF00583.24	Radical_SAM;Radical_SAM_C;Acetyltransf_1	No change	No change	2	-	-	-	-	-	-	-	-	-	-	AT5G50320	radical SAM domain-containing protein / GCN5-related N-acetyltransferase (GNAT) family protein	PF04055.20;PF16199.4;PF00583.24	Radical_SAM;Radical_SAM_C;Acetyltransf_1
HORVU2Hr1G083960	chr2H:609144533-609149042	cytosolic Fe-S cluster assembly factor NBP35	PF10609.8	ParA	No change	No change	33	-	-	-	-	-	-	-	-	-	-	AT5G50960	nucleotide binding protein 35	PF10609.8	ParA
HORVU2Hr1G083980	chr2H:609149691-609153835	F-box protein SKIP14	-	-	No change	No change	9	-	-	-	-	-	-	-	-	-	-	AT3G26000	Ribonuclease inhibitor	-	-
HORVU2Hr1G084050	chr2H:609630320-609632837	mitotic spindle checkpoint protein MAD2	PF02301.17	HORMA	No change	No change	1	-	-	-	-	-	-	-	-	-	-	AT3G25980	DNA-binding HORMA family protein	PF02301.17	HORMA
HORVU2Hr1G084080	chr2H:609727783-609728253	probable protein phosphatase 2C 64	-	-	No change	No change	1	-	-	-	-	-	-	-	-	-	-	AT4G03415	Protein phosphatase 2C family protein	PF00481.20	PP2C
HORVU2Hr1G084150	chr2H:610239309-610240225	predicted protein	-	-	-8.7351	-8.35503	-	-	-	-	-	-	-	-	-	-	-	-	-	-	-
HORVU2Hr1G084190	chr2H:610406687-610410941	kelch repeat-containing protein At3g27220	PF13418.5	Kelch_4	No change	No change	2	-	-	-	-	-	-	-	-	-	-	AT1G51540	Galactose oxidase/kelch repeat superfamily protein	PF13418.5;PF01344.24	Kelch_4;Kelch_1
HORVU2Hr1G084210	chr2H:610444948-610446161	inactive LRR receptor-like serine/threonine-protein kinase BIR2	PF08263.11;PF13516.5;PF00560.32	LRRNT_2;LRR_6;LRR_1	No change	No change	2	-	-	-	-	-	-	-	-	-	-	AT3G28450	Leucine-rich repeat protein kinase family protein	PF08263.11;PF07714.16	LRRNT_2;Pkinase_Tyr
HORVU2Hr1G084300	chr2H:610753951-610815184	DNA-directed RNA polymerases II and IV subunit 5A	PF03871.13;PF01191.18	RNA_pol_Rpb5_N;RNA_pol_Rpb5_C	1.2311	No change	-	-	-	-	-	-	-	-	-	-	-	AT3G22320	Eukaryotic rpb5 RNA polymerase subunit family protein	PF03871.13;PF01191.18	RNA_pol_Rpb5_N;RNA_pol_Rpb5_C
HORVU2Hr1G084420	chr2H:611252252-611253828	predicted protein	-	-	No change	No change	2	-	-	-	-	-	-	-	-	-	-	AT1G27300	transmembrane protein	-	-
HORVU2Hr1G084440	chr2H:611274197-611293163	sister chromatid cohesion 1 protein 2	PF04825.12;PF04824.15	Rad21_Rec8_N;Rad21_Rec8	No change	No change	33	-	-	-	-	-	-	-	-	-	-	AT5G40840	Rad21/Rec8-like family protein	PF04825.12	Rad21_Rec8_N
HORVU2Hr1G084500	chr2H:611544415-611549670	protein FAR1-RELATED SEQUENCE 5-like	PF03101.14;PF10551.8;PF04434.16	FAR1;MULE;SWIM	No change	No change	306	1	-	-	-	1	-	10	-	-	-	AT4G38180	FAR1-related sequence 5	PF03101.14;PF10551.8;PF04434.16	FAR1;MULE;SWIM
HORVU2Hr1G084600	chr2H:612010839-612019575	pentatricopeptide repeat-containing protein At1g06710, mitochondrial	PF13041.5;PF13812.5;PF01535.19;PF12854.6	PPR_2;PPR_3;PPR;PPR_1	No change	-1.35258	77	-	-	-	-	-	-	-	-	-	-	AT1G06710	Tetratricopeptide repeat (TPR)-like superfamily protein	PF01535.19;PF13041.5;PF12854.6	PPR;PPR_2;PPR_1
HORVU2Hr1G084640	chr2H:612252690-612264012	sn1-specific diacylglycerol lipase beta-like isoform X1	PF01764.24	Lipase_3	No change	No change	1	-	-	-	-	-	-	-	-	-	-	AT1G05790	lipase class 3 family protein	PF01764.24	Lipase_3
HORVU2Hr1G084680	chr2H:612725502-612729187	Ribosome-recycling factor	PF01765.18	RRF	No change	No change	6	-	-	-	-	-	-	-	-	-	-	AT3G01800	Ribosome recycling factor	PF01765.18	RRF
HORVU2Hr1G084750	chr2H:613632021-613634928	phosphoglycolate phosphatase 1B, chloroplastic	PF13344.5;PF13242.5	Hydrolase_6;Hydrolase_like	No change	No change	8	1	-	-	-	-	-	-	-	-	-	AT5G36790	Haloacid dehalogenase-like hydrolase (HAD) superfamily protein	PF13344.5;PF13242.5	Hydrolase_6;Hydrolase_like
HORVU2Hr1G084780	chr2H:613785172-613786223	amino acid permease 3	PF01490.17	Aa_trans	No change	-2.83868	-	-	-	-	-	-	-	-	-	-	-	AT5G09220	amino acid permease 2	PF01490.17	Aa_trans
HORVU2Hr1G084790	chr2H:613853781-613859358	predicted protein	-	-	No change	No change	2	-	-	-	-	-	-	-	-	-	-	AT2G43630	nucleusenvelope protein	-	-
HORVU2Hr1G084980	chr2H:614414631-614417819	uncharacterized CRM domain-containing protein At3g25440, chloroplastic isoform X1	PF01985.20	CRS1_YhbY	No change	No change	9	-	-	-	-	-	-	-	-	-	-	AT3G25440	RNA-binding CRS1 / YhbY (CRM) domain protein	PF01985.20	CRS1_YhbY
HORVU2Hr1G085000	chr2H:614417847-614419389	B-box zinc finger protein 24	-	-	No change	No change	5	-	-	-	-	-	-	-	-	-	-	-	-	-	-
HORVU2Hr1G085280	chr2H:617146750-617148154	endochitinase A	PF00187.18;PF00182.18	Chitin_bind_1;Glyco_hydro_19	No change	No change	3	-	-	-	-	-	-	-	-	-	-	AT3G54420	homolog of carrot EP3-3 chitinase	PF00187.18;PF00182.18	Chitin_bind_1;Glyco_hydro_19
HORVU2Hr1G085300	chr2H:617255668-617259402	haloacid dehalogenase-like hydrolase domain-containing protein At4g39970 isoform X1	PF13419.5	HAD_2	No change	No change	14	-	-	-	-	-	-	-	-	-	-	AT4G39970	Haloacid dehalogenase-like hydrolase (HAD) superfamily protein	PF13419.5	HAD_2
HORVU2Hr1G085570	chr2H:618670300-618675382	cytochrome b561 and DOMON domain-containing protein At3g07570	PF03351.16;PF03188.15	DOMON;Cytochrom_B561	No change	No change	4	-	-	-	-	-	-	-	-	-	-	AT3G07570	Cytochrome b561/ferric reductase transmembrane with DOMON related domain-containing protein	PF03351.16;PF03188.15	DOMON;Cytochrom_B561
HORVU2Hr1G085590	chr2H:618953198-618958861	Protein NLP2	PF02042.14;PF00564.23	RWP-RK;PB1	No change	No change	5	-	-	-	-	-	-	-	-	-	-	AT2G43500	Plant regulator RWP-RK family protein	PF02042.14;PF00564.23	RWP-RK;PB1
HORVU2Hr1G085720	chr2H:619882975-619885409	protein FAM133-like	-	-	No change	No change	6	-	-	-	-	-	-	-	-	-	-	AT3G59800	stress response protein	-	-
HORVU2Hr1G085740	chr2H:619988214-619997908	fasciclin-like arabinogalactan protein 1	PF02469.21	Fasciclin	-1.7161	No change	-	-	-	-	-	-	-	-	-	-	-	AT5G55730	FASCICLIN-like arabinogalactan 1	PF02469.21	Fasciclin
HORVU2Hr1G085780	chr2H:620110534-620117076	LETM1-like protein	PF07766.12	LETM1	No change	No change	28	-	-	-	-	-	-	-	-	-	-	AT1G65540	LETM1-like protein	PF07766.12	LETM1
HORVU2Hr1G085800	chr2H:620201037-620234503	endoglucanase 12	PF00759.18	Glyco_hydro_9	No change	No change	3	-	-	-	-	-	-	-	-	-	-	AT1G65610	Six-hairpin glycosidases superfamily protein	PF00759.18	Glyco_hydro_9
HORVU2Hr1G085870	chr2H:620401652-620404709	6,7-dimethyl-8-ribityllumazine synthase, chloroplastic	PF00885.18	DMRL_synthase	No change	No change	1	-	-	-	-	-	-	-	-	-	-	AT2G44050	6%2C7-dimethyl-8-ribityllumazine synthase / DMRL synthase / lumazine synthase / riboflavin synthase	PF00885.18	DMRL_synthase
HORVU2Hr1G085880	chr2H:620408029-620412655	la protein 1	PF05383.16;PF00076.21;PF08777.10	La;RRM_1;RRM_3	No change	No change	8	-	-	-	-	-	-	-	-	-	-	AT4G32720	La protein 1	PF05383.16;PF00076.21;PF08777.10	La;RRM_1;RRM_3
HORVU2Hr1G085990	chr2H:620889212-620889684	Peroxidase 43	-	-	No change	No change	2	-	-	-	-	-	-	-	-	-	-	-	-	-	-
HORVU2Hr1G086020	chr2H:620943776-620953274	O-fucosyltransferase 38	PF10250.8	O-FucT	No change	No change	22	12	-	-	-	-	-	-	-	-	-	AT5G64600	O-fucosyltransferase family protein	PF10250.8	O-FucT
HORVU2Hr1G086040	chr2H:620950422-620953366	PsbP domain-containing protein 4, chloroplastic	PF01789.15	PsbP	No change	No change	3	-	-	-	-	-	-	-	-	-	-	AT1G77090	thylakoid lumenal protein (Mog1/PsbP/DUF1795-like photosystem II reaction center PsbP family protein)	PF01789.15	PsbP
HORVU2Hr1G086220	chr2H:621780030-621783089	probable folate-biopterin transporter 2	PF03092.15	BT1	No change	No change	7	-	-	-	-	-	-	-	-	-	-	AT5G25050	Major facilitator superfamily protein	PF03092.15	BT1
HORVU2Hr1G086290	chr2H:622398929-622399239	pyruvate dehydrogenase E1 component subunit alpha-3, chloroplastic	PF00676.19	E1_dh	-2.41815	-1.52861	-	-	-	-	-	-	-	-	-	-	-	AT1G01090	pyruvate dehydrogenase E1 alpha	PF00676.19	E1_dh
HORVU2Hr1G086730	chr2H:624425079-624429557	delta-aminolevulinic acid dehydratase, chloroplastic	PF00490.20	ALAD	No change	No change	7	-	-	-	-	-	-	-	-	-	2	AT1G69740	Aldolase superfamily protein	PF00490.20	ALAD
HORVU2Hr1G086820	chr2H:624655848-624662418	gamma-tubulin complex component 2	PF04130.12	Spc97_Spc98	No change	No change	10	-	-	-	-	-	-	-	-	-	-	AT5G17410	Spc97 / Spc98 family of spindle pole body (SBP) component	PF04130.12	Spc97_Spc98
HORVU2Hr1G086980	chr2H:625651630-625670386	F-box/LRR-repeat protein 14	PF13516.5;PF13855.5	LRR_6;LRR_8	No change	No change	40	-	-	-	-	-	-	-	-	-	-	AT1G15740	Leucine-rich repeat family protein	PF13516.5;PF13855.5	LRR_6;LRR_8
HORVU2Hr1G087030	chr2H:626110929-626116489	calmodulin-binding receptor-like cytoplasmic kinase 3	PF07714.16	Pkinase_Tyr	No change	No change	11	-	-	-	-	-	-	-	-	-	-	AT2G11520	calmodulin-binding receptor-like cytoplasmic kinase 3	PF07714.16	Pkinase_Tyr
HORVU2Hr1G087040	chr2H:626116861-626121215	dol-P-Glc:Glc(2)Man(9)GlcNAc(2)-PP-Dol alpha-1,2-glucosyltransferase isoform X1	PF04922.11	DIE2_ALG10	No change	No change	22	-	-	-	-	-	-	-	-	-	-	AT5G02410	DIE2/ALG10 family	PF04922.11	DIE2_ALG10
HORVU2Hr1G087050	chr2H:626119915-626125711	trafficking protein particle complex subunit 2	PF04628.12	Sedlin_N	No change	No change	2	-	-	-	-	-	-	-	-	-	-	AT1G80500	SNARE-like superfamily protein	PF04628.12	Sedlin_N
HORVU2Hr1G087090	chr2H:626233591-626237975	adenine phosphoribosyltransferase 2	PF00156.26	Pribosyltran	No change	No change	2	-	-	-	-	-	-	-	-	-	-	AT1G80050	adenine phosphoribosyl transferase 2	PF00156.26	Pribosyltran
HORVU2Hr1G087340	chr2H:627172608-627174106	-	-	-	5.89604	7.69588	-	-	-	-	-	-	-	-	-	-	-	-	-	-	-
HORVU2Hr1G087370	chr2H:627204797-627207193	predicted protein	-	-	-2.36687	No change	26	-	-	-	-	-	-	-	-	-	-	AT4G06744	Leucine-rich repeat (LRR) family protein	-	-
HORVU2Hr1G087460	chr2H:628025596-628026788	Heading date 5	PF00808.22	CBFD_NFYB_HMF	No change	No change	1	-	-	-	-	-	-	-	-	-	-	AT4G14540	nuclear factor Y%2C subunit B3	PF00808.22	CBFD_NFYB_HMF
HORVU2Hr1G087490	chr2H:628420647-628423153	protein trichome birefringence-like 11	PF13839.5	PC-Esterase	No change	No change	5	-	-	-	-	-	-	-	-	-	-	AT3G06080	trichome birefringence-like protein (DUF828)	PF14416.5;PF13839.5	PMR5N;PC-Esterase
HORVU2Hr1G087510	chr2H:628563474-628565714	UPF0481 protein At3g47200	PF03140.14	DUF247	No change	No change	2	-	-	-	-	-	-	-	-	-	-	AT3G50120	transmembrane protein%2C putative (DUF247)	PF03140.14	DUF247
HORVU2Hr1G087540	chr2H:628566386-628571224	receptor kinase-like protein Xa21	PF08263.11;PF13855.5;PF13516.5;PF00069.24	LRRNT_2;LRR_8;LRR_6;Pkinase	2.62571	2.54752	156	-	-	-	-	-	-	-	-	-	-	AT3G47570	Leucine-rich repeat protein kinase family protein	PF08263.11;PF00560.32;PF00069.24	LRRNT_2;LRR_1;Pkinase
HORVU2Hr1G087580	chr2H:628891955-628974621	-	-	-	-1.03528	-1.02373	-	-	-	-	-	-	-	-	-	-	-	-	-	-	-
HORVU2Hr1G087630	chr2H:629367810-629373984	predicted protein	PF14383.5;PF12552.7;PF14309.5	VARLMGL;DUF3741;DUF4378	No change	No change	61	-	-	-	-	-	-	-	-	-	-	AT4G28760	methyl-coenzyme M reductase II subunit gamma%2C putative (DUF3741)	PF14383.5;PF12552.7;PF14309.5	VARLMGL;DUF3741;DUF4378
HORVU2Hr1G087660	chr2H:629528463-629556050	DNA mismatch repair protein	PF01624.19;PF00488.20;PF01541.23	MutS_I;MutS_V;GIY-YIG	No change	No change	163	-	-	-	-	-	-	-	-	-	2	AT3G24320	MUTL protein homolog 1	PF01624.19;PF00488.20;PF01541.23	MutS_I;MutS_V;GIY-YIG
HORVU2Hr1G087720	chr2H:629886784-629887330	-	-	-	No change	No change	3	-	-	-	-	-	-	-	-	-	-	-	-	-	-
HORVU2Hr1G087730	chr2H:629896988-629903015	disease resistance protein RGA2-like	PF00931.21	NB-ARC	No change	No change	35	-	-	-	-	-	-	-	-	-	-	AT3G14470	NB-ARC domain-containing disease resistance protein	PF00931.21;PF13855.5	NB-ARC;LRR_8
HORVU2Hr1G087810	chr2H:630451817-630462389	CLIP-associated protein	PF02985.21;PF12348.7	HEAT;CLASP_N	No change	No change	15	-	-	-	-	-	-	-	-	-	-	AT2G20190	CLIP-associated protein	PF02985.21;PF12348.7	HEAT;CLASP_N
HORVU2Hr1G087860	chr2H:630914790-630921449	diphthine methyltransferase homolog	PF12894.6;PF00400.31	ANAPC4_WD40;WD40	No change	No change	26	-	-	-	-	-	-	-	-	-	-	AT5G63010	Transducin/WD40 repeat-like superfamily protein	PF00400.31	WD40
HORVU2Hr1G087950	chr2H:631136006-631139653	OSJNBa0043L24.15-like protein	-	-	No change	No change	1	-	-	-	-	-	-	-	-	-	-	AT5G01350	UvrABC system C protein	-	-
HORVU2Hr1G087970	chr2H:631183641-631195313	isocitrate dehydrogenase [NADP]	PF00180.19	Iso_dh	No change	No change	-	-	-	-	-	-	1	-	-	-	-	AT5G14590	Isocitrate/isopropylmalate dehydrogenase family protein	PF00180.19	Iso_dh
HORVU2Hr1G088660	chr2H:634635323-634638717	TPA_inf: caleosin	PF05042.12	Caleosin	-2.66167	No change	-	-	-	-	-	-	-	-	-	-	-	AT2G33380	Caleosin-related family protein	PF05042.12	Caleosin
HORVU2Hr1G088980	chr2H:635886751-635923202	Beta-glucosidase 16	PF00232.17	Glyco_hydro_1	1.28349	No change	-	-	-	-	-	-	-	-	-	-	-	AT4G21760	beta-glucosidase 47	PF00232.17	Glyco_hydro_1
HORVU2Hr1G089130	chr2H:636970150-636972841	dCTP pyrophosphatase 1	PF12643.6	MazG-like	No change	2.57682	-	-	-	-	-	-	-	-	-	-	-	AT3G25400	dCTP pyrophosphatase-like protein	PF12643.6	MazG-like
HORVU2Hr1G089270	chr2H:638193399-638194781	-	-	-	No change	No change	-	-	-	-	-	-	1	-	-	-	-	-	-	-	-
HORVU2Hr1G089310	chr2H:638240842-638242321	myb-related protein Myb4	PF00249.30	Myb_DNA-binding	No change	No change	1	-	-	-	-	-	-	-	-	-	-	AT3G23250	myb domain protein 15	PF00249.30	Myb_DNA-binding
HORVU2Hr1G089330	chr2H:638366518-638376014	protein root UVB sensitive 2, chloroplastic	PF04884.13	DUF647	No change	No change	18	-	-	-	-	-	-	-	-	-	-	AT2G31190	root UVB sensitive protein (Protein of unknown function%2C DUF647)	PF04884.13	DUF647
HORVU2Hr1G089440	chr2H:638986925-639231515	phenylalanine ammonia-lyase-like	PF00221.18	Lyase_aromatic	No change	No change	5	-	-	-	-	1	-	-	-	-	-	AT2G37040	PHE ammonia lyase 1	PF00221.18	Lyase_aromatic
HORVU2Hr1G089540	chr2H:639339735-639342347	phenylalanine ammonia-lyase-like	PF00221.18	Lyase_aromatic	No change	-1.46401	1	-	-	-	-	-	-	-	-	-	-	AT2G37040	PHE ammonia lyase 1	PF00221.18	Lyase_aromatic
HORVU2Hr1G089620	chr2H:639996892-640001852	probable cytokinin riboside 5'-monophosphate phosphoribohydrolase LOGL6	PF03641.13	Lysine_decarbox	No change	No change	6	-	-	-	-	-	-	-	-	-	-	AT2G37210	lysine decarboxylase family protein	PF03641.13	Lysine_decarbox
HORVU2Hr1G089650	chr2H:640230022-640232781	endoplasmic reticulum metallopeptidase 1	-	-	No change	No change	2	-	-	-	-	-	-	-	-	-	-	AT5G20660	Zn-dependent exopeptidases superfamily protein	PF04389.16	Peptidase_M28
HORVU2Hr1G089710	chr2H:640279471-640300176	endoplasmic reticulum metallopeptidase 1	PF04389.16	Peptidase_M28	No change	No change	21	-	-	-	-	-	-	-	-	-	-	AT5G20660	Zn-dependent exopeptidases superfamily protein	PF04389.16	Peptidase_M28
HORVU2Hr1G090070	chr2H:641737134-641741899	photosynthetic NDH subunit of lumenal location 3, chloroplastic-like	PF05757.10	PsbQ	No change	No change	9	-	-	-	-	-	-	-	-	-	-	AT3G01440	PsbQ-like 1	PF05757.10	PsbQ
HORVU2Hr1G090090	chr2H:641836664-641844924	DUF3755 family protein	PF12579.7	DUF3755	No change	No change	6	-	-	-	-	-	-	-	-	-	-	AT3G07565	histone H2A deubiquitinase (DUF3755)	PF12579.7	DUF3755
HORVU2Hr1G090110	chr2H:641992608-642007255	regulator of nonsense transcripts UPF2	PF02854.18;PF04050.13	MIF4G;Upf2	2.6722	2.96866	26	-	-	-	-	-	-	-	-	-	-	AT2G39260	regulator of nonsense transcripts UPF2	PF02854.18;PF04050.13	MIF4G;Upf2
HORVU2Hr1G090120	chr2H:642176242-642181508	caffeoylshikimate esterase	PF12146.7	Hydrolase_4	2.54701	2.85292	16	-	-	-	-	-	-	-	-	-	-	AT3G62860	alpha/beta-Hydrolases superfamily protein	PF12146.7	Hydrolase_4
HORVU2Hr1G090150	chr2H:642314820-642320730	cytokinin dehydrogenase 8 isoform X1	PF09265.9	Cytokin-bind	No change	No change	3	-	-	-	-	-	-	-	-	-	-	AT2G41510	cytokinin oxidase/dehydrogenase 1	PF01565.22;PF09265.9	FAD_binding_4;Cytokin-bind
HORVU2Hr1G090160	chr2H:642377783-642382390	cytokinin dehydrogenase 8 isoform X1	PF09265.9	Cytokin-bind	No change	No change	3	-	-	-	-	-	-	-	-	-	-	AT2G41510	cytokinin oxidase/dehydrogenase 1	PF01565.22;PF09265.9	FAD_binding_4;Cytokin-bind
HORVU2Hr1G090200	chr2H:642738628-642740727	UDP-glycosyltransferase 73D1	PF00201.17	UDPGT	No change	No change	9	-	-	-	-	-	-	-	-	-	-	AT3G53150	UDP-glucosyl transferase 73D1	PF00201.17	UDPGT
HORVU2Hr1G090260	chr2H:643153205-643156205	protein RETICULATA-RELATED 1, chloroplastic	PF11891.7	RETICULATA-like	No change	No change	13	-	-	-	-	-	-	-	-	-	-	AT2G37860	reticulata-like protein%2C putative (DUF3411)	PF11891.7	RETICULATA-like
HORVU2Hr1G090280	chr2H:643253523-643259424	probable metal-nicotianamine transporter YSL13	PF03169.14	OPT	2.25394	No change	12	-	-	-	-	-	-	-	-	-	-	AT1G65730	YELLOW STRIPE like 7	PF03169.14	OPT
HORVU2Hr1G090410	chr2H:644151889-644158947	UDP-glycosyltransferase 82A1	PF00201.17	UDPGT	No change	6.27824	-	-	-	-	-	-	-	-	-	-	-	AT3G22250	UDP-Glycosyltransferase superfamily protein	PF00201.17	UDPGT
HORVU2Hr1G090610	chr2H:645111107-645128245	probable sphingolipid transporter spinster homolog 2	PF07690.15	MFS_1	No change	No change	19	-	-	-	-	-	-	-	-	-	-	AT2G22730	Major facilitator superfamily protein	PF07690.15	MFS_1
HORVU2Hr1G090640	chr2H:645146133-645147494	transcription factor TCP7	PF03634.12	TCP	No change	No change	1	-	-	-	-	-	-	-	-	-	-	AT5G08330	TCP family transcription factor	PF03634.12	TCP
HORVU2Hr1G091010	chr2H:646872648-646879635	WD repeat-containing protein 44	PF00400.31	WD40	No change	No change	10	-	-	-	-	-	-	-	-	-	-	AT5G54200	Transducin/WD40 repeat-like superfamily protein	PF00400.31	WD40
HORVU2Hr1G091030	chr2H:646930069-646939693	RNA polymerase II C-terminal domain phosphatase-like 1 isoform X1	PF03031.17	NIF	No change	No change	15	-	-	-	-	-	-	-	-	-	-	AT4G21670	C-terminal domain phosphatase-like 1	PF03031.17;PF00035.25	NIF;dsrm
HORVU2Hr1G091130	chr2H:647133101-647136107	thioredoxin M2, chloroplastic	PF00085.19	Thioredoxin	No change	No change	3	-	-	-	-	-	-	-	-	-	-	AT3G15360	thioredoxin M-type 4	PF00085.19	Thioredoxin
HORVU2Hr1G091200	chr2H:647300676-647304039	thioredoxin M2, chloroplastic	PF00085.19	Thioredoxin	No change	No change	3	-	-	-	-	-	-	-	-	-	-	AT3G15360	thioredoxin M-type 4	PF00085.19	Thioredoxin
HORVU2Hr1G091220	chr2H:647312810-647317007	E3 ubiquitin-protein ligase RMA1H1	PF00097.24	zf-C3HC4	No change	No change	3	-	-	-	-	-	-	-	-	-	-	AT4G03510	RING membrane-anchor 1	PF13923.5	zf-C3HC4_2
HORVU2Hr1G091230	chr2H:647313038-647322216	syntaxin-81	PF10496.8	Syntaxin-18_N	No change	No change	10	-	-	-	-	-	-	-	-	-	-	AT1G51740	syntaxin of plants 81	PF10496.8	Syntaxin-18_N
HORVU2Hr1G091270	chr2H:647454060-647457503	probable beta-D-xylosidase 6	PF00933.20;PF01915.21;PF14310.5	Glyco_hydro_3;Glyco_hydro_3_C;Fn3-like	No change	No change	5	-	-	-	-	-	-	-	-	-	-	AT5G10560	Glycosyl hydrolase family protein	PF00933.20;PF01915.21;PF14310.5	Glyco_hydro_3;Glyco_hydro_3_C;Fn3-like
HORVU2Hr1G091290	chr2H:647546927-647556341	predicted protein	PF06423.11	GWT1	No change	-2.05624	64	-	-	-	-	-	-	-	-	-	-	AT4G17910	transferases%2C transferring acyl groups	PF06423.11	GWT1
HORVU2Hr1G091320	chr2H:647661433-647668395	Elicitor-responsive protein 3	PF00168.29	C2	No change	No change	2	-	-	-	-	-	-	-	-	-	-	AT1G63220	Calcium-dependent lipid-binding (CaLB domain) family protein	PF00168.29	C2
HORVU2Hr1G091360	chr2H:647828573-647831604	L-type lectin-domain containing receptor kinase IV.1	PF00139.18;PF00069.24	Lectin_legB;Pkinase	No change	No change	12	-	-	-	-	-	-	-	-	-	-	AT2G37710	receptor lectin kinase	PF00139.18;PF00069.24	Lectin_legB;Pkinase
HORVU2Hr1G091410	chr2H:648021704-648023559	disease resistance protein RGA2-like	-	-	No change	No change	2	-	-	-	-	-	-	-	-	-	-	AT3G14460	LRR and NB-ARC domains-containing disease resistance protein	PF00931.21	NB-ARC
HORVU2Hr1G091430	chr2H:648052058-648053989	salutaridine reductase-like	PF00106.24	adh_short	-1.36551	-1.521	4	-	-	-	-	-	-	-	-	-	-	AT1G01800	NAD(P)-binding Rossmann-fold superfamily protein	PF00106.24	adh_short
HORVU2Hr1G091440	chr2H:648064375-648066772	(+)-neomenthol dehydrogenase isoform X1	PF00106.24	adh_short	-8.57223	-8.60697	-	-	-	-	-	-	-	-	-	-	-	AT1G01800	NAD(P)-binding Rossmann-fold superfamily protein	PF00106.24	adh_short
HORVU2Hr1G091460	chr2H:648082052-648083820	(+)-neomenthol dehydrogenase	PF00106.24	adh_short	6.16513	No change	9	-	-	-	-	-	-	-	-	-	-	AT2G24190	NAD(P)-binding Rossmann-fold superfamily protein	PF00106.24;PF13561.5	adh_short;adh_short_C2
HORVU2Hr1G091500	chr2H:648127647-648129194	disease resistance protein RGA2-like	-	-	No change	No change	3	-	-	-	-	-	-	-	-	-	-	AT3G14460	LRR and NB-ARC domains-containing disease resistance protein	PF00931.21	NB-ARC
HORVU2Hr1G091590	chr2H:648553135-648557883	Transcription factor LAF1	PF00249.30	Myb_DNA-binding	No change	No change	5	-	-	-	-	-	-	-	-	-	-	AT4G25560	myb domain protein 18	PF00249.30	Myb_DNA-binding
HORVU2Hr1G091680	chr2H:649203485-649232890	remorin	PF03766.12;PF03763.12	Remorin_N;Remorin_C	No change	No change	3	-	-	-	-	-	-	-	-	-	-	AT5G23750	Remorin family protein	PF03766.12;PF03763.12	Remorin_N;Remorin_C
HORVU2Hr1G091720	chr2H:649447327-649449948	probable ascorbate-specific transmembrane electron transporter 2	PF03188.15	Cytochrom_B561	No change	No change	2	-	-	-	-	-	-	-	-	-	-	AT4G25570	Cytochrome b561/ferric reductase transmembrane protein family	PF03188.15	Cytochrom_B561
HORVU2Hr1G091800	chr2H:649532894-649537574	O-glucosyltransferase rumi homolog isoform X3	PF05686.11	Glyco_transf_90	No change	No change	68	-	-	-	-	-	-	-	-	-	-	AT5G23850	O-glucosyltransferase rumi-like protein (DUF821)	PF05686.11	Glyco_transf_90
HORVU2Hr1G091910	chr2H:650018408-650024053	beta-fructofuranosidase 1	PF00251.19;PF08244.11	Glyco_hydro_32N;Glyco_hydro_32C	No change	No change	6	-	-	-	-	-	-	-	-	-	-	AT1G62660	Glycosyl hydrolases family 32 protein	PF00251.19;PF08244.11	Glyco_hydro_32N;Glyco_hydro_32C
HORVU2Hr1G091990	chr2H:650203228-650205120	beta-fructofuranosidase 1	PF00251.19	Glyco_hydro_32N	No change	-1.22831	-	-	-	-	-	-	-	-	-	-	-	AT1G62660	Glycosyl hydrolases family 32 protein	PF00251.19;PF08244.11	Glyco_hydro_32N;Glyco_hydro_32C
HORVU2Hr1G092070	chr2H:650773966-650775199	auxin-responsive protein SAUR36	PF02519.13	Auxin_inducible	No change	No change	7	-	-	-	-	-	-	-	-	-	-	AT3G60690	SAUR-like auxin-responsive protein family	PF02519.13	Auxin_inducible
HORVU2Hr1G092250	chr2H:651528086-651534019	kinesin-related protein15	PF00225.22;PF11995.7	Kinesin;DUF3490	No change	No change	235	3	-	-	-	-	-	-	-	-	-	AT4G38950	ATP binding microtubule motor family protein	PF00225.22;PF11995.7	Kinesin;DUF3490
HORVU2Hr1G092260	chr2H:651534346-651540462	BRCT domain-containing protein At4g02110	PF12738.6	PTCB-BRCT	No change	No change	81	-	-	-	-	-	-	-	-	-	-	AT4G02110	transcription coactivator	PF12738.6;PF00533.25	PTCB-BRCT;BRCT
HORVU2Hr1G092380	chr2H:652744663-652751299	lysine-specific demethylase JMJ25 isoform X2	PF02373.21	JmjC	No change	No change	8	-	-	-	-	-	-	-	-	-	-	AT1G11950	Transcription factor jumonji (jmjC) domain-containing protein	PF02373.21	JmjC
HORVU2Hr1G092400	chr2H:652765009-652765532	Lysine-specific demethylase 3B	-	-	No change	No change	3	-	-	-	-	-	-	-	-	-	-	-	-	-	-
HORVU2Hr1G092420	chr2H:653323469-653360286	GATA transcription factor 5	-	-	No change	No change	8	-	-	-	-	-	-	-	-	-	-	-	-	-	-
HORVU2Hr1G092460	chr2H:653533189-653535350	B-box zinc finger protein 20 isoform X1	PF00643.23	zf-B_box	No change	No change	35	-	-	-	-	-	-	-	-	-	-	AT1G75540	salt tolerance homolog2	PF00643.23	zf-B_box
HORVU2Hr1G092520	chr2H:653927156-653940237	formin-like protein 3 isoform X1	PF10409.8;PF02181.22	PTEN_C2;FH2	No change	No change	13	-	-	-	-	-	-	-	-	-	-	AT1G31810	Formin Homology 14	PF10409.8;PF02181.22	PTEN_C2;FH2
HORVU2Hr1G092530	chr2H:653946383-653985593	aldehyde dehydrogenase family 3 member F1	PF00171.21	Aldedh	-6.06864	No change	25	-	-	-	-	-	-	-	-	-	-	AT4G36250	aldehyde dehydrogenase 3F1	PF00171.21	Aldedh
HORVU2Hr1G092570	chr2H:654047316-654048041	uncharacterized protein LOC109945248	-	-	-6.777	No change	-	-	-	-	-	-	-	-	-	-	-	-	-	-	-
HORVU2Hr1G092650	chr2H:654598506-654602374	trihelix transcription factor GTL1-like isoform X1	PF13837.5	Myb_DNA-bind_4	No change	No change	14	-	-	-	-	-	-	-	-	-	-	AT1G76890	Duplicated homeodomain-like superfamily protein	PF13837.5	Myb_DNA-bind_4
HORVU2Hr1G092690	chr2H:654954548-654961115	sphingoid long-chain bases kinase 1-like	PF00781.23	DAGK_cat	No change	No change	13	-	-	-	-	-	-	-	-	-	-	AT5G23450	long-chain base (LCB) kinase 1	PF00781.23	DAGK_cat
HORVU2Hr1G092710	chr2H:654963159-654965963	homeobox-leucine zipper protein HOX22	PF00046.28;PF02183.17	Homeobox;HALZ	No change	No change	2	-	-	-	-	2	-	-	-	-	-	AT2G46680	homeobox 7	PF00046.28;PF02183.17	Homeobox;HALZ
HORVU2Hr1G092810	chr2H:655347877-655401933	probable metal-nicotianamine transporter YSL9	PF03169.14	OPT	No change	No change	10	-	-	-	-	-	-	-	-	-	-	AT5G53550	YELLOW STRIPE like 3	PF03169.14	OPT
HORVU2Hr1G093180	chr2H:657190748-657192369	membrane protein	PF06966.11	DUF1295	No change	No change	2	-	-	-	-	1	-	-	-	-	-	AT2G46890	3-oxo-5-alpha-steroid 4-dehydrogenase (DUF1295)	PF06966.11	DUF1295
HORVU2Hr1G093250	chr2H:657635499-657636139	zinc finger CCCH domain-containing protein 24	PF00642.23	zf-CCCH	No change	No change	1	-	-	-	-	-	-	-	-	-	-	AT2G28450	zinc finger (CCCH-type) family protein	PF00642.23;PF13847.5;PF05958.10	zf-CCCH;Methyltransf_31;tRNA_U5-meth_tr
HORVU2Hr1G093350	chr2H:657822736-657827109	probable WRKY transcription factor 12	PF03106.14	WRKY	No change	No change	6	-	-	-	-	-	-	-	-	-	-	AT2G44745	WRKY family transcription factor	PF03106.14	WRKY
HORVU2Hr1G093530	chr2H:658694732-658696335	cysteine-rich repeat secretory protein 2-like	PF01657.16	Stress-antifung	6.95995	3.59877	-	-	-	-	-	-	-	-	-	-	-	-	-	-	-
HORVU2Hr1G093670	chr2H:659157910-659408434	uncharacterized protein LOC109748010	-	-	No change	1.81007	2	-	-	-	-	-	-	-	-	-	-	-	-	-	-
HORVU2Hr1G093700	chr2H:659246447-659247182	OSJNBa0088A01.13-like protein	-	-	No change	1.53499	-	-	-	-	-	-	-	-	-	-	-	-	-	-	-
HORVU2Hr1G093930	chr2H:660976259-660983580	B3 domain-containing protein Os02g0683500	-	-	No change	No change	12	-	-	-	-	-	-	-	-	-	-	-	-	-	-
HORVU2Hr1G093950	chr2H:661233128-661244493	protein DMR6-LIKE OXYGENASE 1	PF14226.5;PF03171.19	DIOX_N;2OG-FeII_Oxy	No change	No change	3	-	-	-	-	-	-	-	-	-	-	AT4G10500	2-oxoglutarate (2OG) and Fe(II)-dependent oxygenase superfamily protein	PF14226.5;PF03171.19	DIOX_N;2OG-FeII_Oxy
HORVU2Hr1G093960	chr2H:661572673-661574469	RING-H2 finger protein ATL2L	PF13639.5	zf-RING_2	No change	No change	3	-	-	-	-	-	-	-	-	-	-	AT1G63840	RING/U-box superfamily protein	PF13639.5	zf-RING_2
HORVU2Hr1G094040	chr2H:662052948-662056833	scarecrow-like protein 8	PF03514.13	GRAS	No change	No change	3	-	-	-	-	-	-	-	-	-	-	AT1G21450	SCARECROW-like 1	PF03514.13	GRAS
HORVU2Hr1G094080	chr2H:662298334-662300891	BTB/POZ domain-containing protein At1g63850	-	-	No change	No change	3	-	-	-	-	-	-	-	-	-	-	AT1G63850	BTB/POZ domain-containing protein	-	-
HORVU2Hr1G094110	chr2H:663232468-663242554	mechanosensitive ion channel protein 1, mitochondrial isoform X1	PF00924.17	MS_channel	No change	No change	3	-	-	-	-	-	-	-	-	-	-	AT4G00290	Mechanosensitive ion channel protein	PF00924.17	MS_channel
HORVU2Hr1G094160	chr2H:663531083-663533549	carotenoid hydroxylase	PF04116.12	FA_hydroxylase	No change	No change	1	-	-	-	-	-	-	-	-	-	-	AT4G25700	beta-hydroxylase 1	PF04116.12	FA_hydroxylase
HORVU2Hr1G094180	chr2H:663603338-663604908	predicted protein	PF10184.8	DUF2358	No change	No change	1	-	-	-	-	-	-	-	-	-	-	AT2G46100	Nuclear transport factor 2 (NTF2) family protein	PF10184.8	DUF2358
HORVU2Hr1G094190	chr2H:663643530-663645270	predicted protein	PF10184.8	DUF2358	No change	No change	3	-	-	-	-	-	-	-	-	-	-	AT2G46100	Nuclear transport factor 2 (NTF2) family protein	PF10184.8	DUF2358
HORVU2Hr1G094200	chr2H:663677520-663681286	-	-	-	No change	No change	2	-	-	-	-	-	-	-	-	-	-	-	-	-	-
HORVU2Hr1G094240	chr2H:663983126-663984285	plant-specific domain TIGR01568 family protein	PF04844.12	Ovate	No change	No change	1	-	-	-	-	-	-	-	-	-	-	AT3G52525	ovate family protein 6	PF04844.12	Ovate
HORVU2Hr1G094290	chr2H:664078264-664082132	ubiquitin fusion degradation protein 1 homolog	PF03152.13	UFD1	No change	No change	10	-	-	-	-	-	-	-	-	-	-	AT2G21270	ubiquitin fusion degradation 1	PF03152.13	UFD1
HORVU2Hr1G094320	chr2H:664183153-664187306	Rho GTPase-activating protein 3	PF00786.27;PF00620.26	PBD;RhoGAP	No change	No change	7	-	-	-	-	-	-	-	-	-	-	AT2G46710	Rho GTPase activating protein with PAK-box/P21-Rho-binding domain-containing protein	PF00786.27;PF00620.26	PBD;RhoGAP
HORVU2Hr1G094340	chr2H:664191333-664192843	deoxyribonuclease ycfH isoform X1	PF01026.20	TatD_DNase	No change	No change	4	-	-	-	-	-	-	-	-	-	-	AT5G17570	TatD related DNase	PF01026.20	TatD_DNase
HORVU2Hr1G094380	chr2H:664570494-664576298	polyprenol reductase 1	PF02544.15	Steroid_dh	No change	No change	10	-	-	-	-	-	-	-	-	-	-	AT2G16530	3-oxo-5-alpha-steroid 4-dehydrogenase family protein	PF02544.15	Steroid_dh
HORVU2Hr1G094390	chr2H:664802578-664808650	Histone H1	PF00538.18	Linker_histone	1.82254	1.32547	-	-	-	-	-	-	-	-	-	-	-	AT2G18050	histone H1-3	PF00538.18	Linker_histone
HORVU2Hr1G094400	chr2H:664812563-664813724	histone H1	PF00538.18	Linker_histone	No change	No change	4	-	-	-	-	-	-	-	-	-	-	AT2G18050	histone H1-3	PF00538.18	Linker_histone
HORVU2Hr1G094410	chr2H:664832276-664842145	ankyrin-like protein-like protein	PF12796.6;PF07719.16	Ank_2;TPR_2	-2.66985	-3.40135	39	9	-	-	-	-	-	-	-	-	-	AT3G04710	ankyrin repeat family protein	PF12796.6	Ank_2
HORVU2Hr1G094420	chr2H:664843252-664851239	4-hydroxy-tetrahydrodipicolinate synthase 2, chloroplastic	PF00701.21	DHDPS	No change	No change	8	-	-	-	-	-	-	-	-	-	-	AT2G45440	dihydrodipicolinate synthase	PF00701.21	DHDPS
HORVU2Hr1G094450	chr2H:664848344-664856819	ankyrin repeat and zinc finger domain-containing protein 1	-	-	No change	No change	9	-	-	-	-	-	-	-	-	-	-	AT1G01930	zinc finger protein-like protein	-	-
HORVU2Hr1G094730	chr2H:666206010-666207149	predicted protein	-	-	-1.23774	No change	-	-	-	-	-	-	-	-	-	-	-	AT5G62150	peptidoglycan-binding LysM domain-containing protein	-	-
HORVU2Hr1G094740	chr2H:666254418-666257419	predicted protein	PF00069.24	Pkinase	5.73825	5.58043	-	-	-	-	-	-	-	-	-	-	-	AT4G35310	calmodulin-domain protein kinase 5	PF00069.24;PF13499.5	Pkinase;EF-hand_7
HORVU2Hr1G094960	chr2H:667499807-667502450	F-box protein PP2-A13	PF14299.5	PP2	-2.51939	No change	2	-	-	-	-	-	-	-	-	-	-	AT3G61060	phloem protein 2-A13	PF14299.5	PP2
HORVU2Hr1G094980	chr2H:667552761-667557686	E3 ubiquitin ligase BIG BROTHER-related	PF13639.5	zf-RING_2	No change	No change	25	-	-	-	-	-	-	-	-	-	-	AT3G63530	RING/U-box superfamily protein	PF13639.5	zf-RING_2
HORVU2Hr1G095010	chr2H:667806910-667808798	predicted protein	-	-	8.22185	9.45978	-	-	-	-	-	-	-	-	-	-	-	AT4G13970	zinc ion binding protein	-	-
HORVU2Hr1G095070	chr2H:667894326-667897598	probable methyltransferase PMT15	PF03141.15	Methyltransf_29	No change	No change	2	-	-	-	-	-	-	-	-	-	-	AT4G00750	S-adenosyl-L-methionine-dependent methyltransferases superfamily protein	PF03141.15	Methyltransf_29
HORVU2Hr1G095080	chr2H:667903135-667906135	cytochrome P450 87A3-like	PF00067.21	p450	-1.12206	-1.26812	42	-	-	-	-	-	-	-	-	-	-	AT1G12740	cytochrome P450%2C family 87%2C subfamily A%2C polypeptide 2	PF00067.21	p450
HORVU2Hr1G095090	chr2H:667938402-667940012	predicted protein	-	-	7.24445	6.99688	-	-	-	-	-	-	-	-	-	-	-	AT4G13970	zinc ion binding protein	-	-
HORVU2Hr1G095150	chr2H:668601888-668605306	Transmembrane emp24 domain-containing protein p24beta3	PF01105.23;PF08246.11	EMP24_GP25L;Inhibitor_I29	-11.3075	-10.8115	-	-	-	-	-	-	-	-	-	-	-	AT3G22845	emp24/gp25L/p24 family/GOLD family protein	PF01105.23	EMP24_GP25L
HORVU2Hr1G095160	chr2H:668833510-668840320	probable methyltransferase PMT13	PF03141.15	Methyltransf_29	No change	No change	4	-	-	-	-	-	-	-	-	-	-	AT4G00740	S-adenosyl-L-methionine-dependent methyltransferases superfamily protein	PF03141.15	Methyltransf_29
HORVU2Hr1G095170	chr2H:668833610-668840275	RHOMBOID-like protein 2	PF01694.21	Rhomboid	No change	No change	15	-	-	-	-	-	-	-	-	-	-	AT1G12750	RHOMBOID-like protein 6	PF01694.21	Rhomboid
HORVU2Hr1G095310	chr2H:669130745-669137879	-	-	-	No change	No change	-	-	-	-	-	8	-	-	-	-	-	-	-	-	-
HORVU2Hr1G095390	chr2H:669560144-669562123	dof zinc finger protein	-	-	No change	No change	2	-	-	-	-	-	-	-	-	-	-	-	-	-	-
HORVU2Hr1G095400	chr2H:669732778-669733458	3-hexulose-6-phosphate isomerase	-	-	No change	No change	1	-	-	-	-	-	-	-	-	-	-	AT5G52190	Sugar isomerase (SIS) family protein	PF01380.21	SIS
HORVU2Hr1G095410	chr2H:669741373-669745253	WD repeat-containing protein 44	PF00400.31	WD40	No change	No change	21	-	-	-	-	-	-	-	-	-	-	AT5G24320	Transducin/WD40 repeat-like superfamily protein	PF00400.31	WD40
HORVU2Hr1G095600	chr2H:670595685-670598481	Long chain acyl-CoA synthetase 9, chloroplastic	-	-	No change	No change	1	-	-	-	-	-	-	-	-	-	-	-	-	-	-
HORVU2Hr1G095690	chr2H:670766334-670767694	protein AAR2 homolog	PF05282.10	AAR2	No change	No change	1	-	-	-	-	-	-	-	-	-	-	AT1G66510	AAR2 protein family	PF05282.10	AAR2
HORVU2Hr1G095840	chr2H:671774443-671776153	predicted protein	-	-	No change	No change	4	-	-	-	-	-	-	-	-	-	-	AT2G25720	hypothetical protein	-	-
HORVU2Hr1G095870	chr2H:671800081-671824181	predicted protein	-	-	No change	No change	29	23	-	-	-	-	-	-	-	-	-	AT1G31050	basic helix-loop-helix (bHLH) DNA-binding superfamily protein	-	-
HORVU2Hr1G095880	chr2H:671998367-672009876	Transducin/WD40 repeat-like superfamily protein	PF08596.9	Lgl_C	1.59564	1.91223	65	-	-	-	-	-	-	-	-	-	-	AT4G35560	Transducin/WD40 repeat-like superfamily protein	PF08596.9	Lgl_C
HORVU2Hr1G095890	chr2H:672009432-672011461	HMG1/2-like protein	PF00505.18	HMG_box	No change	No change	1	-	-	-	-	-	-	-	-	-	-	AT2G17560	high mobility group B4	PF00505.18	HMG_box
HORVU2Hr1G095910	chr2H:672027260-672030220	transport and Golgi organization 2 homolog	PF05742.11	TANGO2	No change	No change	15	-	-	-	-	-	-	1	-	-	-	AT4G38260	transport/golgi organization-like protein (DUF833)	PF05742.11	TANGO2
HORVU2Hr1G096100	chr2H:673051672-673057867	root hair specific 17	PF10250.8	O-FucT	-1.48044	No change	147	-	-	-	-	-	-	-	-	-	-	AT1G20550	O-fucosyltransferase family protein	PF10250.8	O-FucT
HORVU2Hr1G096140	chr2H:673180637-673183293	nitrate regulatory gene2 protein	PF04782.11	DUF632	No change	No change	2	-	-	-	-	-	-	-	-	-	-	AT4G35240	DNA-directed RNA polymerase subunit beta%2C putative (DUF630 and DUF632)	PF04783.11;PF04782.11	DUF630;DUF632
HORVU2Hr1G096180	chr2H:673207551-673210809	BZIP transcription factor	PF04782.11	DUF632	No change	No change	1	-	-	-	-	-	-	-	-	-	-	AT4G35240	DNA-directed RNA polymerase subunit beta%2C putative (DUF630 and DUF632)	PF04783.11;PF04782.11	DUF630;DUF632
HORVU2Hr1G096230	chr2H:673520292-673522801	lysine histidine transporter-like 8	PF01490.17	Aa_trans	No change	No change	10	-	-	-	-	-	-	-	-	-	-	AT1G47670	Transmembrane amino acid transporter family protein	PF01490.17	Aa_trans
HORVU2Hr1G096350	chr2H:674144117-674153272	mitogen-activated protein kinase kinase kinase YODA	PF00069.24	Pkinase	No change	No change	32	-	-	-	-	-	1	-	-	-	-	AT1G63700	Protein kinase superfamily protein	PF00069.24	Pkinase
HORVU2Hr1G096360	chr2H:674156049-674158319	plasma membrane intrinsic protein	PF00230.19	MIP	No change	No change	3	-	-	-	-	-	-	-	-	-	-	AT4G00430	plasma membrane intrinsic protein 1%3B4	PF00230.19	MIP
HORVU2Hr1G096370	chr2H:674231865-674237440	Phosphatidylinositol N-acetyglucosaminlytransferase subunit P-related	PF12552.7;PF14309.5	DUF3741;DUF4378	No change	No change	105	-	-	-	-	-	-	-	-	-	-	AT4G00440	GPI-anchored adhesin-like protein%2C putative (DUF3741)	PF12552.7;PF14309.5	DUF3741;DUF4378
HORVU2Hr1G096380	chr2H:674253920-674257860	Branched-chain-amino-acid aminotransferase 5, chloroplastic	PF01063.18	Aminotran_4	No change	No change	21	-	-	-	-	-	-	-	-	-	-	AT5G65780	branched-chain amino acid aminotransferase 5 / branched-chain amino acid transaminase 5 (BCAT5)	PF01063.18	Aminotran_4
HORVU2Hr1G096400	chr2H:674306268-674308535	predicted protein	-	-	-6.01047	-6.75448	22	-	-	-	-	-	-	-	-	-	-	-	-	-	-
HORVU2Hr1G096410	chr2H:674312427-674315427	predicted protein	-	-	-1.14582	-1.4112	1	-	-	-	-	-	-	-	-	-	-	-	-	-	-
HORVU2Hr1G096540	chr2H:675264224-675265224	hypothetical protein TRIUR3_27672	-	-	No change	No change	4	-	-	-	-	-	-	1	-	-	-	-	-	-	-
HORVU2Hr1G096550	chr2H:675267223-675281684	glutathione S-transferase T3-like isoform X1	PF14303.5	NAM-associated	-8.74521	-8.62012	-	-	-	-	-	-	-	-	-	-	-	-	-	-	-
HORVU2Hr1G096570	chr2H:675334883-675337019	predicted protein	-	-	No change	No change	1	-	-	-	-	-	-	-	-	-	-	-	-	-	-
HORVU2Hr1G096640	chr2H:675753614-675755955	predicted protein	-	-	-9.93381	-5.15118	-	-	-	-	-	-	-	-	-	-	-	-	-	-	-
HORVU2Hr1G096670	chr2H:676192351-676197904	predicted protein	-	-	9.16812	9.74293	-	-	-	-	-	-	-	-	-	-	-	-	-	-	-
HORVU2Hr1G096680	chr2H:676198003-676202399	F-box protein FBW2	-	-	1.24504	1.30711	2	-	-	-	-	-	-	-	-	-	-	AT3G48880	RNI-like superfamily protein	PF12937.6	F-box-like
HORVU2Hr1G096700	chr2H:676535041-676536009	predicted protein	-	-	No change	1.55203	-	-	-	-	-	-	-	-	-	-	-	-	-	-	-
HORVU2Hr1G096760	chr2H:676762273-676776061	acyl-coenzyme A thioesterase 8 isoform X1	PF00027.28;PF13622.5	cNMP_binding;4HBT_3	1.70804	1.43439	26	1	-	-	-	-	-	-	-	-	-	AT1G01710	acyl-CoA thioesterase II	PF00027.28;PF13622.5	cNMP_binding;4HBT_3
HORVU2Hr1G096810	chr2H:676847744-676852873	putative bHLH domain protein	PF14215.5;PF00010.25	bHLH-MYC_N;HLH	No change	No change	35	-	-	-	-	-	-	-	-	-	-	AT4G09820	basic helix-loop-helix (bHLH) DNA-binding superfamily protein	PF14215.5;PF00010.25	bHLH-MYC_N;HLH
HORVU2Hr1G096890	chr2H:677079212-677096368	cis-zeatin O-glucosyltransferase 1	PF00201.17	UDPGT	No change	No change	13	-	-	-	-	-	-	-	-	-	-	AT2G15490	UDP-glycosyltransferase 73B4	PF00201.17	UDPGT
HORVU2Hr1G096910	chr2H:677132345-677134864	putative cis-zeatin O-glucosyltransferase	PF00201.17	UDPGT	-2.71334	No change	2	-	-	-	-	-	-	-	-	-	-	AT2G29730	UDP-glucosyl transferase 71D1	PF00201.17	UDPGT
HORVU2Hr1G096930	chr2H:677160929-677161659	putative ATP dependent copper transporter	PF00403.25	HMA	No change	No change	3	-	-	-	-	-	-	-	-	-	-	AT1G63440	heavy metal atpase 5	PF00403.25;PF00122.19;PF00702.25	HMA;E1-E2_ATPase;Hydrolase
HORVU2Hr1G097010	chr2H:677254596-677259545	probable copper-transporting ATPase HMA5 isoform X1	PF00122.19;PF00702.25	E1-E2_ATPase;Hydrolase	No change	No change	7	-	-	-	-	-	-	1	1	-	-	AT1G63440	heavy metal atpase 5	PF00403.25;PF00122.19;PF00702.25	HMA;E1-E2_ATPase;Hydrolase
HORVU2Hr1G097220	chr2H:678145736-678151250	Vesicle-associated protein 1-3	PF00635.25	Motile_Sperm	No change	No change	8	-	-	-	-	-	-	-	-	-	-	AT4G00170	Plant VAMP (vesicle-associated membrane protein) family protein	PF00635.25	Motile_Sperm
HORVU2Hr1G097760	chr2H:680332013-680337386	predicted protein	-	-	No change	-1.10754	-	-	-	-	-	-	-	-	-	-	-	AT4G25170	Uncharacterized conserved protein (UCP012943)	-	-
HORVU2Hr1G098010	chr2H:681647064-681648828	nudix hydrolase 8	PF00293.27	NUDIX	1.54432	1.27375	2	-	-	-	-	-	-	-	-	-	-	AT5G47240	nudix hydrolase homolog 8	PF00293.27	NUDIX
HORVU2Hr1G098020	chr2H:681757212-681787878	uncharacterized LOC100193917	PF12397.7;PF08146.11	U3snoRNP10;BP28CT	No change	No change	71	-	-	-	-	-	-	-	-	-	-	AT3G06530	ARM repeat superfamily protein	PF12397.7;PF08146.11	U3snoRNP10;BP28CT
HORVU2Hr1G098040	chr2H:681788662-681791850	putative kinase-like protein TMKL1	PF00069.24	Pkinase	No change	No change	8	-	-	-	-	-	-	-	-	-	-	AT5G07620	Protein kinase superfamily protein	PF00069.24	Pkinase
HORVU2Hr1G098100	chr2H:681924154-681927069	Disease resistance protein RPM1	PF00931.21	NB-ARC	No change	No change	6	-	-	-	-	-	-	-	-	-	-	AT3G07040	NB-ARC domain-containing disease resistance protein	PF00931.21	NB-ARC
HORVU2Hr1G098110	chr2H:682043270-682050434	nudix hydrolase 8	PF00293.27	NUDIX	1.71982	1.52953	6	-	-	-	-	-	-	-	-	-	-	AT5G47240	nudix hydrolase homolog 8	PF00293.27	NUDIX
HORVU2Hr1G098290	chr2H:682402110-682469350	putative nuclear RNA export factor SDE5	-	-	No change	No change	16	7	-	-	-	-	-	-	-	-	-	AT3G15390	silencing defective 5	PF08590.9	DUF1771
HORVU2Hr1G098330	chr2H:682511166-682512092	ethylene-responsive transcription factor 2	-	-	1.57102	1.71047	2	-	-	-	-	-	-	-	-	-	-	-	-	-	-
HORVU2Hr1G098340	chr2H:682514161-682517381	histone H4-like	PF15511.5	CENP-T_C	No change	No change	1	-	-	-	-	-	-	-	-	-	-	AT5G59970	Histone superfamily protein	PF15511.5	CENP-T_C
HORVU2Hr1G098380	chr2H:682607064-682610532	putative nuclear RNA export factor SDE5	PF08590.9	DUF1771	No change	No change	12	-	-	-	-	-	-	-	-	-	-	AT3G15390	silencing defective 5	PF08590.9	DUF1771
HORVU2Hr1G098390	chr2H:682650748-682660288	probable LRR receptor-like serine/threonine-protein kinase At1g56130	PF11721.7;PF00069.24	Malectin;Pkinase	1.30012	1.60676	20	-	-	-	-	-	-	-	-	-	-	AT1G56120	Leucine-rich repeat transmembrane protein kinase	PF13855.5;PF11721.7;PF07714.16	LRR_8;Malectin;Pkinase_Tyr
HORVU2Hr1G098400	chr2H:682661392-682672121	probable LRR receptor-like serine/threonine-protein kinase At1g56130	PF11721.7;PF00069.24	Malectin;Pkinase	No change	No change	130	-	-	-	-	-	-	-	-	-	-	AT1G56130	Leucine-rich repeat transmembrane protein kinase	PF13855.5;PF11721.7;PF07714.16	LRR_8;Malectin;Pkinase_Tyr
HORVU2Hr1G098430	chr2H:682749983-682761176	Putative leucine-rich repeat receptor-like protein kinase family protein	PF11721.7	Malectin	-7.696	-7.60941	-	-	-	-	-	-	-	-	-	-	-	AT1G56120	Leucine-rich repeat transmembrane protein kinase	PF13855.5;PF11721.7;PF07714.16	LRR_8;Malectin;Pkinase_Tyr
HORVU2Hr1G098450	chr2H:682765377-682773194	probable LRR receptor-like serine/threonine-protein kinase At1g56130	PF11721.7;PF00069.24	Malectin;Pkinase	No change	No change	100	-	-	-	-	-	-	-	-	-	-	AT1G56130	Leucine-rich repeat transmembrane protein kinase	PF13855.5;PF11721.7;PF07714.16	LRR_8;Malectin;Pkinase_Tyr
HORVU2Hr1G098550	chr2H:683620241-683623035	protein unc-45 homolog A	-	-	-2.01139	-1.65013	25	-	-	-	-	-	-	-	-	-	-	AT1G56090	Tetratricopeptide repeat (TPR)-like superfamily protein	-	-
HORVU2Hr1G098580	chr2H:683770660-683774280	OSJNBa0008M17.14-like protein	-	-	No change	No change	27	-	-	-	-	-	-	-	-	-	-	AT1G56080	interactor of constitutive active ROPs protein	-	-
HORVU2Hr1G098600	chr2H:684033000-684037149	Protein FAR1-RELATED SEQUENCE 5	PF03101.14;PF10551.8;PF04434.16	FAR1;MULE;SWIM	No change	No change	12	-	-	-	-	-	-	-	-	-	-	AT4G38180	FAR1-related sequence 5	PF03101.14;PF10551.8;PF04434.16	FAR1;MULE;SWIM
HORVU2Hr1G098650	chr2H:684121508-684127760	Protein argonaute 2	PF16486.4;PF08699.9;PF02170.21;PF16488.4;PF16487.4;PF02171.16	ArgoN;ArgoL1;PAZ;ArgoL2;ArgoMid;Piwi	No change	-1.23541	2	-	-	-	-	-	-	-	-	-	-	AT1G31280	Argonaute family protein	PF16486.4;PF08699.9;PF02170.21;PF16488.4;PF02171.16	ArgoN;ArgoL1;PAZ;ArgoL2;Piwi
HORVU2Hr1G098690	chr2H:684509791-684511705	-	-	-	No change	-4.8111	-	-	-	-	-	-	-	-	-	-	-	-	-	-	-
HORVU2Hr1G098800	chr2H:684694245-684699157	lecithin-cholesterol acyltransferase-like 4	PF02450.14	LCAT	No change	No change	4	-	-	-	-	-	-	-	-	-	-	AT4G19860	alpha/beta-Hydrolases superfamily protein	PF02450.14	LCAT
HORVU2Hr1G098820	chr2H:684727625-684733463	narrow leaf 1	-	-	No change	No change	-	5	-	-	-	-	-	-	-	-	-	AT5G45030	Trypsin family protein	-	-
HORVU2Hr1G098860	chr2H:685376486-685385984	myosin-10 isoform X1	-	-	No change	No change	141	-	-	-	-	-	-	-	-	-	-	AT2G32240	early endosome antigen	-	-
HORVU2Hr1G098880	chr2H:685489980-685496562	gamma-aminobutyrate transaminase 1, mitochondrial	PF00202.20	Aminotran_3	No change	No change	8	-	-	-	-	-	-	-	-	-	-	AT3G22200	Pyridoxal phosphate (PLP)-dependent transferases superfamily protein	PF00202.20	Aminotran_3
HORVU2Hr1G098920	chr2H:685781005-685784484	NAD(P)-binding Rossmann-fold superfamily protein	PF13561.5	adh_short_C2	No change	No change	1	-	-	-	-	-	-	-	-	-	-	AT3G12800	short-chain dehydrogenase-reductase B	PF13561.5	adh_short_C2
HORVU2Hr1G098940	chr2H:685900696-685910850	probable potassium transporter 11 isoform X1	PF02705.15	K_trans	No change	-1.42445	2	-	-	-	-	-	-	-	-	-	-	AT2G35060	K+ uptake permease 11	PF02705.15	K_trans
HORVU2Hr1G098990	chr2H:685999190-686001077	F-box protein At5g07610-like	PF00646.32	F-box	No change	No change	12	-	-	-	-	-	-	-	-	-	-	-	-	-	-
HORVU2Hr1G099020	chr2H:686061006-686065327	---NA---	-	-	No change	6.33894	-	-	-	-	-	-	-	-	-	-	-	-	-	-	-
HORVU2Hr1G099030	chr2H:686071576-686073385	F-box protein At5g07610-like	PF00646.32	F-box	No change	No change	16	-	-	-	-	-	-	-	-	-	-	-	-	-	-
HORVU2Hr1G099100	chr2H:686348496-686351453	predicted protein	-	-	No change	No change	6	-	-	-	-	-	-	-	-	-	-	AT5G50900	ARM repeat superfamily protein	-	-
HORVU2Hr1G099110	chr2H:686487271-686490178	predicted protein	PF12937.6	F-box-like	No change	No change	3	-	-	-	-	-	-	-	-	-	-	-	-	-	-
HORVU2Hr1G099160	chr2H:686806880-686811251	predicted protein	-	-	-5.09403	No change	2	-	-	-	-	-	-	-	-	-	-	-	-	-	-
HORVU2Hr1G099200	chr2H:687067282-687073406	methyl-CpG-binding domain-containing protein 13 isoform X1	PF01429.18	MBD	No change	No change	4	-	-	-	-	-	-	-	-	-	-	-	-	-	-
HORVU2Hr1G099210	chr2H:687095604-687101622	cell differentiation protein RCD1 homolog	PF04078.12	Rcd1	No change	No change	4	-	-	-	-	-	-	-	-	-	-	AT3G20800	Cell differentiation%2C Rcd1-like protein	PF04078.12	Rcd1
HORVU2Hr1G099230	chr2H:687149738-687152527	40S ribosomal protein S11	PF16205.4;PF00366.19	Ribosomal_S17_N;Ribosomal_S17	No change	No change	2	-	-	-	-	-	-	-	-	-	-	AT5G23740	ribosomal protein S11-beta	PF16205.4;PF00366.19	Ribosomal_S17_N;Ribosomal_S17
HORVU2Hr1G099240	chr2H:687153080-687156122	cell differentiation protein RCD1 homolog	PF04078.12	Rcd1	No change	No change	1	-	-	-	-	-	-	-	-	-	-	AT3G20800	Cell differentiation%2C Rcd1-like protein	PF04078.12	Rcd1
HORVU2Hr1G099260	chr2H:687190401-687192543	LRR receptor-like serine/threonine-protein kinase FLS2	PF13855.5;PF00560.32	LRR_8;LRR_1	No change	No change	1	-	-	-	-	-	-	-	-	-	-	AT2G34930	disease resistance family protein / LRR family protein	PF08263.11;PF00560.32;PF13855.5	LRRNT_2;LRR_1;LRR_8
HORVU2Hr1G099290	chr2H:687253427-687257627	polygalacturonase QRT3	PF12708.6	Pectate_lyase_3	No change	No change	16	-	-	-	-	-	-	-	-	-	-	AT4G20050	Pectin lyase-like superfamily protein	PF12708.6	Pectate_lyase_3
HORVU2Hr1G099320	chr2H:687300307-687305212	predicted protein	-	-	No change	No change	1	-	-	-	-	-	-	-	-	-	-	AT3G16200	DNA-directed RNA polymerase subunit beta	-	-
HORVU2Hr1G099330	chr2H:687340115-687355330	pentatricopeptide repeat-containing protein At1g79490, mitochondrial	PF01535.19;PF17177.3	PPR;PPR_long	No change	No change	8	-	-	-	-	-	-	-	-	-	-	AT1G79490	Pentatricopeptide repeat (PPR) superfamily protein	PF17177.3;PF13812.5	PPR_long;PPR_3
HORVU2Hr1G099350	chr2H:687350193-687372031	Vacuolar ATPase assembly integral membrane protein VMA21-like domain	PF09446.9	VMA21	No change	No change	2	-	-	-	-	-	-	-	-	-	-	AT1G05780	Vacuolar ATPase assembly integral membrane protein VMA21-like domain-containing protein	PF09446.9	VMA21
HORVU2Hr1G099380	chr2H:687479393-687480594	Coatomer subunit epsilon-1	PF04733.13	Coatomer_E	No change	No change	1	-	-	-	-	-	-	-	-	-	-	AT2G34840	Coatomer epsilon subunit	PF04733.13	Coatomer_E
HORVU2Hr1G099440	chr2H:687583982-687588952	ent-kaur-16-ene synthase, chloroplastic-like	PF01397.20;PF03936.15	Terpene_synth;Terpene_synth_C	No change	No change	305	-	-	-	-	-	-	-	-	-	-	AT1G79460	Terpenoid cyclases/Protein prenyltransferases superfamily protein	PF01397.20;PF03936.15	Terpene_synth;Terpene_synth_C
HORVU2Hr1G099450	chr2H:687681687-687682790	36.4 kDa proline-rich protein-like	PF14547.5	Hydrophob_seed	No change	No change	2	-	-	-	-	-	-	-	-	-	-	AT3G22142	Bifunctional inhibitor/lipid-transfer protein/seed storage 2S albumin superfamily protein	PF14547.5	Hydrophob_seed
HORVU2Hr1G099460	chr2H:687685060-687689351	coatomer subunit epsilon-1	PF04733.13	Coatomer_E	No change	No change	2	-	-	-	-	-	-	-	-	-	-	AT1G30630	Coatomer epsilon subunit	PF04733.13	Coatomer_E
HORVU2Hr1G099470	chr2H:687724614-687726791	36.4 kDa proline-rich protein-like	PF14547.5	Hydrophob_seed	-2.27516	No change	2	-	-	-	-	-	1	-	-	-	-	AT3G22142	Bifunctional inhibitor/lipid-transfer protein/seed storage 2S albumin superfamily protein	PF14547.5	Hydrophob_seed
HORVU2Hr1G099480	chr2H:687825581-687834079	Ent-kaur-16-ene synthase, chloroplastic	PF01397.20;PF03936.15	Terpene_synth;Terpene_synth_C	No change	No change	77	-	-	-	-	-	-	-	-	-	-	AT1G79460	Terpenoid cyclases/Protein prenyltransferases superfamily protein	PF01397.20;PF03936.15	Terpene_synth;Terpene_synth_C
HORVU2Hr1G099510	chr2H:687867935-687873305	acyclic sesquiterpene synthase	PF01397.20;PF03936.15	Terpene_synth;Terpene_synth_C	-1.96277	-2.40757	63	-	-	-	-	-	-	-	-	-	-	AT1G79460	Terpenoid cyclases/Protein prenyltransferases superfamily protein	PF01397.20;PF03936.15	Terpene_synth;Terpene_synth_C
HORVU2Hr1G099520	chr2H:687944434-687946373	Acyclic sesquiterpene synthase	PF03936.15	Terpene_synth_C	-2.17176	-2.69184	5	-	-	-	-	-	-	-	-	-	-	AT1G79460	Terpenoid cyclases/Protein prenyltransferases superfamily protein	PF01397.20;PF03936.15	Terpene_synth;Terpene_synth_C
HORVU2Hr1G099550	chr2H:687973736-687977410	protein ECERIFERUM 26-like	PF02458.14	Transferase	No change	-1.00856	-	-	-	-	-	-	-	-	-	-	-	AT4G13840	HXXXD-type acyl-transferase family protein	PF02458.14	Transferase
HORVU2Hr1G099570	chr2H:687993896-688000226	serine/threonine-protein kinase CTR1 isoform X1	PF14381.5;PF07714.16	EDR1;Pkinase_Tyr	No change	No change	86	-	-	-	-	-	-	-	-	-	-	AT4G24480	Protein kinase superfamily protein	PF14381.5;PF07714.16	EDR1;Pkinase_Tyr
HORVU2Hr1G099590	chr2H:688016188-688016737	protein ECERIFERUM 26-like	-	-	No change	-2.03879	-	-	-	-	-	-	-	-	-	-	-	-	-	-	-
HORVU2Hr1G099630	chr2H:688028566-688035105	Multiple RNA-binding domain-containing protein 1	PF00076.21	RRM_1	No change	No change	37	-	-	-	-	-	-	-	-	-	-	AT4G19610	nucleotide/nucleic acid binding protein	PF00076.21	RRM_1
HORVU2Hr1G099640	chr2H:688033945-688041787	Vacuolar-sorting receptor 7	-	-	No change	No change	1	5	-	-	-	-	-	-	-	-	-	AT2G34940	VACUOLAR SORTING RECEPTOR 5	PF02225.21	PA
HORVU2Hr1G099710	chr2H:688161059-688162181	protein ECERIFERUM 26-like	-	-	No change	-1.02182	-	-	-	-	-	-	-	-	-	-	-	AT3G23840	HXXXD-type acyl-transferase family protein	PF02458.14	Transferase
HORVU2Hr1G099770	chr2H:688478675-688483791	oxygen-dependent coproporphyrinogen-III oxidase, chloroplastic	PF01218.17	Coprogen_oxidas	No change	No change	1	-	-	-	-	-	-	-	-	-	-	AT1G03475	Coproporphyrinogen III oxidase	PF01218.17	Coprogen_oxidas
HORVU2Hr1G099820	chr2H:688529948-688530850	cold-responsive protein WCOR15-2A	PF06911.11	Senescence	-3.50958	-3.30806	6	-	-	-	-	-	-	-	-	-	-	-	-	-	-
HORVU2Hr1G099830	chr2H:688553396-688554222	cold-responsive protein WCOR15-2A	-	-	-4.82035	No change	3	-	-	-	-	-	-	-	-	-	-	-	-	-	-
HORVU2Hr1G099850	chr2H:688587755-688593631	methionine aminopeptidase 1B, chloroplastic	PF00557.23	Peptidase_M24	No change	No change	26	-	-	-	-	-	-	-	-	-	-	AT1G13270	methionine aminopeptidase 1B	PF00557.23	Peptidase_M24
HORVU2Hr1G099890	chr2H:688685346-688686772	ethylene-responsive transcription factor 4	PF00847.19	AP2	No change	No change	2	-	-	-	-	-	-	-	-	-	-	AT3G15210	ethylene responsive element binding factor 4	PF00847.19	AP2
HORVU2Hr1G100080	chr2H:689246529-689273025	RING/FYVE/PHD zinc finger superfamily protein	PF13872.5;PF00628.28;PF13871.5	AAA_34;PHD;Helicase_C_4	No change	No change	23	-	-	-	-	-	-	-	-	-	-	AT1G79350	RING/FYVE/PHD zinc finger superfamily protein	PF13872.5;PF00628.28;PF13871.5	AAA_34;PHD;Helicase_C_4
HORVU2Hr1G100110	chr2H:689468710-689488081	shikimate O-hydroxycinnamoyltransferase	PF02458.14	Transferase	-8.15937	-8.93657	-	-	-	-	-	-	-	-	-	-	-	AT1G32910	HXXXD-type acyl-transferase family protein	PF02458.14	Transferase
HORVU2Hr1G100150	chr2H:689755500-689757340	Shikimate O-hydroxycinnamoyltransferase	PF02458.14	Transferase	No change	No change	8	-	-	-	-	-	-	-	-	-	-	AT1G78990	HXXXD-type acyl-transferase family protein	PF02458.14	Transferase
HORVU2Hr1G100290	chr2H:690491704-690495135	protein starmaker	PF08312.11	cwf21	No change	No change	6	-	-	-	-	-	-	-	1	-	-	AT3G49601	pre-mRNA-splicing factor	PF08312.11	cwf21
HORVU2Hr1G100330	chr2H:690694005-690700981	nuclear pore complex protein NUP88	PF10168.8	Nup88	No change	No change	101	-	-	-	-	-	-	-	-	-	-	AT5G05680	nuclear pore complex protein-like protein	PF10168.8	Nup88
HORVU2Hr1G100380	chr2H:690965239-690974004	galacturonokinase isoform X1	PF10509.8;PF00288.25;PF08544.12	GalKase_gal_bdg;GHMP_kinases_N;GHMP_kinases_C	No change	-2.76691	3	-	-	-	-	-	-	-	-	-	-	AT3G10700	galacturonic acid kinase	PF10509.8;PF00288.25;PF08544.12	GalKase_gal_bdg;GHMP_kinases_N;GHMP_kinases_C
HORVU2Hr1G100420	chr2H:691276977-691312744	probable cation transporter HKT7	PF02386.15	TrkH	No change	No change	2	-	-	-	-	-	-	-	-	-	-	AT4G10310	high-affinity K+ transporter 1	PF02386.15	TrkH
HORVU2Hr1G100450	chr2H:691362314-691366839	probable cation transporter HKT7	PF02386.15	TrkH	No change	No change	2	-	-	-	-	-	-	-	-	-	-	AT4G10310	high-affinity K+ transporter 1	PF02386.15	TrkH
HORVU2Hr1G100470	chr2H:691396188-691397874	probable plastid-lipid-associated protein 8, chloroplastic	PF04755.11	PAP_fibrillin	No change	No change	6	-	-	-	-	-	-	-	-	-	-	AT5G19940	Plastid-lipid associated protein PAP / fibrillin family protein	PF04755.11	PAP_fibrillin
HORVU2Hr1G100480	chr2H:691469147-691472865	Core-2/I-branching beta-16-N-acetylglucosaminyltransferase family protein	PF02485.20	Branch	-1.28453	No change	1	-	-	-	-	-	-	-	-	-	-	AT4G31350	Core-2/I-branching beta-1%2C6-N-acetylglucosaminyltransferase family protein	PF02485.20	Branch
HORVU2Hr1G100500	chr2H:691494126-691501539	citron Rho-interacting kinase-like	-	-	No change	No change	2	-	-	-	-	-	-	-	-	-	-	AT2G24420	DNA repair ATPase-like protein	-	-
HORVU2Hr1G100620	chr2H:691720918-691724335	probable leucine-rich repeat receptor-like protein kinase At5g49770	PF00069.24	Pkinase	No change	No change	10	-	-	-	-	-	-	-	-	-	-	AT1G79620	Leucine-rich repeat protein kinase family protein	PF08263.11;PF07714.16	LRRNT_2;Pkinase_Tyr
HORVU2Hr1G100640	chr2H:691797503-691801259	predicted protein	-	-	No change	No change	2	-	-	-	-	-	-	-	-	-	-	AT1G16840	hypothetical protein	-	-
HORVU2Hr1G100700	chr2H:691985446-691997995	Ubiquitin-specific protease family C19-related protein	-	-	-5.78002	-5.51771	-	-	-	-	-	-	-	-	-	-	-	AT1G78880	Ubiquitin-specific protease family C19-related protein	-	-
HORVU2Hr1G100720	chr2H:692056195-692061900	predicted protein	-	-	No change	No change	1	1	-	-	-	-	-	-	-	-	-	AT1G03290	ELKS/Rab6-interacting/CAST family protein	-	-
HORVU2Hr1G100740	chr2H:692063686-692072163	putative DNA ligase 4	PF04675.13;PF01068.20;PF04679.14;PF16589.4;PF11411.7	DNA_ligase_A_N;DNA_ligase_A_M;DNA_ligase_A_C;BRCT_2;DNA_ligase_IV	No change	No change	135	-	-	-	-	-	-	-	-	-	-	AT5G57160	DNA ligase IV	PF04675.13;PF01068.20;PF04679.14;PF16589.4	DNA_ligase_A_N;DNA_ligase_A_M;DNA_ligase_A_C;BRCT_2
HORVU2Hr1G100980	chr2H:692448819-692452638	predicted protein	-	-	-4.55701	-3.89188	-	-	-	-	-	-	-	-	-	-	-	AT1G69380	sporulation protein (DUF155)	PF02582.13	DUF155
HORVU2Hr1G101040	chr2H:692524987-692541500	Calcium-transporting ATPase 9 plasma membrane-type	PF12515.7;PF00690.25;PF00122.19;PF00702.25;PF00689.20	CaATP_NAI;Cation_ATPase_N;E1-E2_ATPase;Hydrolase;Cation_ATPase_C	No change	No change	4	-	-	-	-	-	-	-	-	-	-	AT5G57110	autoinhibited Ca2+ -ATPase%2C isoform 8	PF12515.7;PF00690.25;PF00122.19;PF00702.25;PF00689.20	CaATP_NAI;Cation_ATPase_N;E1-E2_ATPase;Hydrolase;Cation_ATPase_C
HORVU2Hr1G101090	chr2H:692672688-692676227	plant intracellular Ras-group-related LRR protein 1	PF13855.5;PF00560.32	LRR_8;LRR_1	No change	-1.45701	-	-	-	-	-	-	-	-	-	-	-	AT2G19330	plant intracellular ras group-related LRR 6	PF13855.5	LRR_8
HORVU2Hr1G101190	chr2H:693337534-693345846	Villin-4	PF00626.21;PF02209.18	Gelsolin;VHP	No change	No change	23	-	-	-	-	-	-	-	-	-	-	AT4G30160	villin 4	PF00626.21;PF02209.18	Gelsolin;VHP
HORVU2Hr1G101340	chr2H:693643033-693643644	-	-	-	No change	No change	2	-	-	-	-	-	-	-	-	-	-	-	-	-	-
HORVU2Hr1G101360	chr2H:693677399-693683585	putative glucose-6-phosphate 1-epimerase	PF01263.19	Aldose_epim	No change	No change	2	-	-	-	-	-	-	1	-	-	-	AT5G57330	Galactose mutarotase-like superfamily protein	PF01263.19	Aldose_epim
HORVU2Hr1G101370	chr2H:693679077-693687478	E3 ubiquitin-protein ligase MBR2	PF13639.5	zf-RING_2	No change	No change	9	-	-	-	-	-	-	-	-	-	-	AT5G10650	RING/U-box superfamily protein	PF13639.5	zf-RING_2
HORVU2Hr1G101470	chr2H:693813946-693921677	pentatricopeptide repeat-containing protein At3g22150, chloroplastic	PF13041.5;PF01535.19	PPR_2;PPR	No change	No change	4	-	-	-	-	-	-	-	-	-	-	AT3G22150	Tetratricopeptide repeat (TPR)-like superfamily protein	PF01535.19;PF13041.5	PPR;PPR_2
HORVU2Hr1G101510	chr2H:693847978-693855762	GDSL esterase/lipase At1g09390-like	PF00657.21	Lipase_GDSL	No change	No change	13	-	-	-	-	-	-	-	-	-	-	AT1G09390	GDSL-like Lipase/Acylhydrolase superfamily protein	PF00657.21	Lipase_GDSL
HORVU2Hr1G101610	chr2H:694081808-694089943	predicted protein	PF13343.5	SBP_bac_6	No change	No change	4	-	-	-	-	-	-	-	-	-	-	AT1G31410	putrescine-binding periplasmic protein-like protein	PF13343.5	SBP_bac_6
HORVU2Hr1G101650	chr2H:694124871-694136911	serine/threonine-protein kinase RUNKEL	PF00069.24	Pkinase	No change	No change	9	18	-	-	-	-	-	-	-	-	-	AT5G18700	kinase family with ARM repeat domain-containing protein	PF00069.24	Pkinase
HORVU2Hr1G101690	chr2H:694246307-694258910	P-loop containing nucleoside triphosphate hydrolase superfamily protein	PF00580.20	UvrD-helicase	-8.80871	-9.08488	-	-	-	-	-	-	-	-	-	-	-	-	-	-	-
HORVU2Hr1G101700	chr2H:694290916-694298791	putative disease resistance RPP13-like protein 1	PF00931.21	NB-ARC	No change	No change	34	-	-	-	-	-	-	-	-	-	-	AT3G14470	NB-ARC domain-containing disease resistance protein	PF00931.21;PF13855.5	NB-ARC;LRR_8
HORVU2Hr1G101720	chr2H:694511310-694513644	multiple organellar RNA editing factor 2, chloroplastic-like	-	-	No change	No change	2	-	-	-	-	-	-	-	-	-	-	AT1G32580	plastid developmental protein DAG	-	-
HORVU2Hr1G101730	chr2H:694514722-694517578	thylakoid lumenal 29 kDa protein, chloroplastic	PF00141.22	peroxidase	No change	No change	5	-	-	-	-	-	-	-	-	-	-	AT4G09010	ascorbate peroxidase 4	PF00141.22	peroxidase
HORVU2Hr1G101770	chr2H:694688469-694694255	growth-regulating factor 3	PF08880.10;PF08879.9	QLQ;WRC	No change	No change	8	1	-	-	-	-	-	-	-	-	-	AT3G13960	growth-regulating factor 5	PF08880.10;PF08879.9	QLQ;WRC
HORVU2Hr1G101800	chr2H:694792615-694794866	EF hand family protein	-	-	No change	No change	8	-	-	-	-	-	-	-	-	-	-	AT1G64850	Calcium-binding EF hand family protein	-	-
HORVU2Hr1G101900	chr2H:695090053-695204876	F-box protein SKIP28	-	-	No change	No change	7	-	-	-	-	-	-	-	-	-	-	AT2G01620	RNI-like superfamily protein	-	-
HORVU2Hr1G101920	chr2H:695297992-695299295	ubiquinol oxidase 1b, mitochondrial	PF01786.16	AOX	No change	No change	2	-	-	-	-	-	-	-	-	-	-	AT3G22370	alternative oxidase 1A	PF01786.16	AOX
HORVU2Hr1G101950	chr2H:695311494-695317016	putative GPI-anchored protein PB15E9.01c isoform X3	-	-	No change	1.54188	1	-	-	-	-	-	-	-	-	-	-	-	-	-	-
HORVU2Hr1G101990	chr2H:695390581-695392263	ubiquinol oxidase 1b, mitochondrial	PF01786.16	AOX	No change	No change	2	-	-	-	-	-	-	-	-	-	-	AT3G22360	alternative oxidase 1B	PF01786.16	AOX
HORVU2Hr1G102040	chr2H:695637684-695640254	myb family transcription factor PHL11	PF00249.30;PF14379.5	Myb_DNA-binding;Myb_CC_LHEQLE	No change	No change	56	-	-	-	-	-	-	-	-	-	-	AT5G45580	Homeodomain-like superfamily protein	PF00249.30;PF14379.5	Myb_DNA-binding;Myb_CC_LHEQLE
HORVU2Hr1G102050	chr2H:695778456-695779392	Putative lipid-transfer protein DIR1	PF14368.5	LTP_2	-3.09241	-7.45822	-	-	-	-	-	-	-	-	-	-	-	AT5G48485	Bifunctional inhibitor/lipid-transfer protein/seed storage 2S albumin superfamily protein	PF14368.5	LTP_2
HORVU2Hr1G102100	chr2H:695819468-695820258	Putative lipid-transfer protein DIR1	PF14368.5	LTP_2	No change	-1.74735	2	-	-	-	-	-	-	-	-	-	-	AT5G48485	Bifunctional inhibitor/lipid-transfer protein/seed storage 2S albumin superfamily protein	PF14368.5	LTP_2
HORVU2Hr1G102110	chr2H:695864953-695865908	putative lipid-transfer protein DIR1	PF14368.5	LTP_2	-1.92698	-1.8208	-	-	-	-	-	-	-	-	-	-	-	AT5G48485	Bifunctional inhibitor/lipid-transfer protein/seed storage 2S albumin superfamily protein	PF14368.5	LTP_2
HORVU2Hr1G102130	chr2H:695896080-695898984	hypoxia induced protein conserved region containing protein	PF04588.12	HIG_1_N	3.58141	3.17348	4	-	-	-	-	-	-	-	-	-	-	AT3G05550	Hypoxia-responsive family protein	PF04588.12	HIG_1_N
HORVU2Hr1G102140	chr2H:695905291-695918467	putative cinnamyl alcohol dehydrogenase 1	PF11707.7;PF16201.4	Npa1;NopRA1	No change	-1.29999	121	-	-	-	-	-	-	-	-	-	-	AT4G27010	ribosome 60S biogenesis amino-terminal protein	PF11707.7;PF16201.4	Npa1;NopRA1
HORVU2Hr1G102170	chr2H:695957305-695957622	Putative lipid-transfer protein DIR1	PF14368.5	LTP_2	No change	No change	2	-	-	-	-	-	-	-	-	-	-	AT5G48485	Bifunctional inhibitor/lipid-transfer protein/seed storage 2S albumin superfamily protein	PF14368.5	LTP_2
HORVU2Hr1G102240	chr2H:696230793-696231969	hypothetical protein BRADI_5g20422v3	-	-	No change	No change	3	-	-	-	-	-	-	-	-	-	-	-	-	-	-
HORVU2Hr1G102260	chr2H:696239380-696241577	cytochrome P450 716B1-like	PF00067.21	p450	No change	No change	6	-	-	-	-	-	-	-	-	-	-	AT5G36110	cytochrome P450%2C family 716%2C subfamily A%2C polypeptide 1	PF00067.21	p450
HORVU2Hr1G102500	chr2H:696874850-696880723	Tudor/PWWP/MBT superfamily protein	-	-	No change	No change	5	-	-	-	-	-	-	-	-	-	-	AT3G03140	Tudor/PWWP/MBT superfamily protein	PF00855.16	PWWP
HORVU2Hr1G102510	chr2H:696897078-696901577	predicted protein	PF13947.5;PF08488.10;PF07645.14;PF00069.24	GUB_WAK_bind;WAK;EGF_CA;Pkinase	No change	No change	25	-	-	-	-	-	-	-	-	-	-	AT1G21270	wall-associated kinase 2	PF13947.5;PF07645.14;PF07714.16	GUB_WAK_bind;EGF_CA;Pkinase_Tyr
HORVU2Hr1G102530	chr2H:696904645-696920292	putative wall-associated receptor kinase-like protein	PF13947.5;PF07645.14;PF00069.24	GUB_WAK_bind;EGF_CA;Pkinase	3.14845	3.43711	-	-	-	-	-	-	-	-	-	-	-	AT1G21250	cell wall-associated kinase	PF13947.5;PF07645.14;PF07714.16	GUB_WAK_bind;EGF_CA;Pkinase_Tyr
HORVU2Hr1G102580	chr2H:696998782-697004600	putative wall-associated receptor kinase-like protein	PF13947.5;PF00069.24	GUB_WAK_bind;Pkinase	1.04205	1.16508	58	-	-	-	-	2	-	-	-	-	-	AT1G21250	cell wall-associated kinase	PF13947.5;PF07645.14;PF07714.16	GUB_WAK_bind;EGF_CA;Pkinase_Tyr
HORVU2Hr1G102610	chr2H:697191404-697193301	60S ribosomal protein L12	PF03946.13;PF00298.18	Ribosomal_L11_N;Ribosomal_L11	-1.07078	No change	-	-	-	-	-	-	-	-	-	-	-	AT2G37190	Ribosomal protein L11 family protein	PF03946.13;PF00298.18	Ribosomal_L11_N;Ribosomal_L11
HORVU2Hr1G102620	chr2H:697328577-697332674	seed specific protein Bn15D1B	-	-	1.11029	No change	-	-	-	-	-	-	-	-	-	-	-	AT5G17165	hypothetical protein	-	-
HORVU2Hr1G102730	chr2H:697736651-697738842	protein NRT1/ PTR FAMILY 8.5 isoform X2	PF00854.20	PTR2	No change	1.01412	13	-	-	-	-	-	-	-	-	-	-	AT2G02040	peptide transporter 2	PF00854.20	PTR2
HORVU2Hr1G102780	chr2H:698144710-698149086	secretory carrier-associated membrane protein 6	PF04144.12	SCAMP	No change	No change	1	-	-	-	-	-	-	-	-	-	-	AT1G32050	SCAMP family protein	PF04144.12	SCAMP
HORVU2Hr1G102790	chr2H:698160555-698166678	receptor protein kinase-like protein ZAR1	PF08263.11;PF13855.5;PF00069.24	LRRNT_2;LRR_8;Pkinase	No change	No change	1	-	-	-	-	-	-	-	-	-	-	AT1G67510	Leucine-rich repeat protein kinase family protein	PF08263.11;PF00069.24	LRRNT_2;Pkinase
HORVU2Hr1G102800	chr2H:698219940-698225810	HBS1-like protein isoform X1	PF00009.26;PF03143.16	GTP_EFTU;GTP_EFTU_D3	No change	No change	10	-	-	-	-	-	-	-	-	-	-	AT5G10630	Translation elongation factor EF1A/initiation factor IF2gamma family protein	PF00009.26;PF03144.24;PF03143.16	GTP_EFTU;GTP_EFTU_D2;GTP_EFTU_D3
HORVU2Hr1G102810	chr2H:698231185-698234766	26S proteasome non-ATPase regulatory subunit 13 homolog A	PF01399.26	PCI	No change	No change	1	-	-	-	-	-	-	-	-	-	-	AT4G19006	Proteasome component (PCI) domain protein	PF01399.26	PCI
HORVU2Hr1G102860	chr2H:698441459-698444405	protein AE7	PF01883.18	FeS_assembly_P	No change	No change	2	-	-	-	-	-	-	-	-	-	-	AT1G68310	MIP18 family protein (DUF59)	PF01883.18	FeS_assembly_P
HORVU2Hr1G102880	chr2H:698444733-698447751	UV-B-induced protein At3g17800, chloroplastic	PF05542.10	DUF760	No change	No change	6	-	-	-	-	-	-	-	-	-	-	AT1G32160	beta-casein (DUF760)	PF05542.10	DUF760
HORVU2Hr1G102960	chr2H:698784613-698785579	uncharacterized protein LOC109762314	PF04578.12	DUF594	No change	No change	1	-	-	-	-	-	-	-	-	-	-	-	-	-	-
HORVU2Hr1G103130	chr2H:699224747-699228031	aminomethyltransferase, mitochondrial	PF01571.20;PF08669.10	GCV_T;GCV_T_C	No change	No change	-	-	2	-	2	-	-	-	-	-	-	AT1G11860	Glycine cleavage T-protein family	PF01571.20;PF08669.10	GCV_T;GCV_T_C
HORVU2Hr1G103150	chr2H:699286827-699287546	pectinesterase inhibitor 8	PF04043.14	PMEI	No change	2.76867	-	-	-	-	-	-	-	-	-	-	-	-	-	-	-
HORVU2Hr1G103170	chr2H:699312440-699315791	-	-	-	-1.31464	No change	-	-	-	-	-	-	-	-	-	-	-	-	-	-	-
HORVU2Hr1G103180	chr2H:699321924-699325619	-	-	-	-2.66311	-3.28517	-	-	-	-	-	-	-	-	-	-	-	-	-	-	-
HORVU2Hr1G103310	chr2H:699752648-699757948	probable nucleoredoxin 1-2	PF13905.5;PF03107.15	Thioredoxin_8;C1_2	No change	No change	11	6	-	-	-	-	-	-	-	-	-	AT1G60420	DC1 domain-containing protein	PF13905.5;PF03107.15	Thioredoxin_8;C1_2
HORVU2Hr1G103350	chr2H:699822234-699830578	-	-	-	8.55018	6.9387	-	-	-	-	-	-	-	-	-	-	-	-	-	-	-
HORVU2Hr1G103490	chr2H:700173292-700181605	-	-	-	2.42014	2.5384	-	-	-	-	-	9	-	-	-	-	-	-	-	-	-
HORVU2Hr1G103560	chr2H:700256273-700258974	tRNA (guanine-N(7)-)-methyltransferase	PF02390.16	Methyltransf_4	-1.83479	No change	4	-	-	-	-	-	-	1	-	-	-	AT5G17660	tRNA (guanine-N-7) methyltransferase	PF02390.16	Methyltransf_4
HORVU2Hr1G103620	chr2H:700556517-700568844	ABC transporter C family member 2	PF00664.22;PF00005.26	ABC_membrane;ABC_tran	No change	No change	10	-	-	-	-	-	-	2	-	-	-	AT2G34660	multidrug resistance-associated protein 2	PF00664.22;PF00005.26	ABC_membrane;ABC_tran
HORVU2Hr1G103760	chr2H:700778017-700780634	P450	PF00067.21	p450	No change	No change	35	-	-	-	-	-	-	-	-	-	-	AT3G48310	cytochrome P450%2C family 71%2C subfamily A%2C polypeptide 22	PF00067.21	p450
HORVU2Hr1G103880	chr2H:701030397-701037120	F-box/kelch-repeat protein At5g60570	PF01344.24	Kelch_1	No change	No change	20	-	-	-	-	-	-	-	-	-	-	AT5G60570	Galactose oxidase/kelch repeat superfamily protein	PF01344.24	Kelch_1
HORVU2Hr1G103890	chr2H:701034657-701038621	putative serine/threonine-protein kinase	PF07714.16	Pkinase_Tyr	No change	No change	5	-	-	-	-	-	-	-	-	-	-	AT1G16670	Protein kinase superfamily protein	PF00069.24	Pkinase
HORVU2Hr1G103930	chr2H:701315962-701318688	NAC domain-containing protein 21/22	PF02365.14	NAM	No change	1.13841	18	-	-	-	-	-	-	-	-	-	-	AT3G12977	NAC (No Apical Meristem) domain transcriptional regulator superfamily protein	PF02365.14	NAM
HORVU2Hr1G104030	chr2H:701642507-701647785	LRR receptor-like serine/threonine-protein kinase FLS2	PF13855.5;PF13516.5;PF00069.24	LRR_8;LRR_6;Pkinase	No change	No change	10	-	-	-	-	-	-	-	-	-	-	AT5G46330	Leucine-rich receptor-like protein kinase family protein	PF08263.11;PF00560.32;PF13855.5;PF00069.24	LRRNT_2;LRR_1;LRR_8;Pkinase
HORVU2Hr1G104110	chr2H:702089080-702093137	probable UDP-arabinose 4-epimerase 2	PF16363.4	GDP_Man_Dehyd	No change	No change	3	-	-	-	-	-	-	-	-	-	-	AT1G30620	NAD(P)-binding Rossmann-fold superfamily protein	PF16363.4	GDP_Man_Dehyd
HORVU2Hr1G104190	chr2H:702228737-702233897	GPI mannosyltransferase 2	PF04188.12	Mannosyl_trans2	No change	No change	213	-	-	-	-	-	-	-	-	-	-	AT1G11880	transferases%2C transferring hexosyl groups	PF04188.12	Mannosyl_trans2
HORVU2Hr1G104270	chr2H:702514696-702515586	trinucleotide repeat-containing gene 18 protein	-	-	No change	No change	4	-	-	-	-	-	-	-	-	-	-	AT1G79160	filamentous hemagglutinin transporter	-	-
HORVU2Hr1G104410	chr2H:703632474-703637381	ubiquitin	PF00240.22;PF01020.16	ubiquitin;Ribosomal_L40e	No change	No change	26	-	-	-	-	-	-	-	-	-	-	AT3G52590	ubiquitin extension protein 1	PF00240.22;PF01020.16	ubiquitin;Ribosomal_L40e
HORVU2Hr1G104450	chr2H:703704955-703712447	probable D-2-hydroxyglutarate dehydrogenase, mitochondrial	PF01565.22;PF02913.18	FAD_binding_4;FAD-oxidase_C	No change	No change	25	-	-	-	-	-	-	-	-	-	-	AT4G36400	FAD-linked oxidases family protein	PF01565.22;PF02913.18	FAD_binding_4;FAD-oxidase_C
HORVU2Hr1G104470	chr2H:703739315-703741192	leucine-rich repeat extensin-like protein 5	-	-	No change	No change	2	-	-	-	-	-	-	-	-	-	-	AT1G09070	soybean gene regulated by cold-2	PF00168.29	C2
HORVU2Hr1G104500	chr2H:703924767-703927102	predicted protein	PF00646.32;PF14299.5	F-box;PP2	No change	No change	15	-	-	-	-	-	-	-	-	-	-	AT2G02360	phloem protein 2-B10	PF00646.32;PF14299.5	F-box;PP2
HORVU2Hr1G104530	chr2H:703950033-703955372	Peroxisome biogenesis protein 6	PF00004.28	AAA	No change	No change	13	-	-	-	-	-	-	-	-	-	-	AT1G03000	peroxin 6	PF00004.28	AAA
HORVU2Hr1G104550	chr2H:703974171-703982035	Regulator of chromosome condensation (RCC1) family with FYVE zinc finger domain	PF16457.4;PF00415.17;PF01363.20;PF08381.10	PH_12;RCC1;FYVE;BRX	No change	No change	59	-	-	-	-	-	-	-	-	-	-	AT1G65920	Regulator of chromosome condensation (RCC1) family with FYVE zinc finger domain-containing protein	PF16457.4;PF00415.17;PF01363.20;PF13713.5;PF08381.10	PH_12;RCC1;FYVE;BRX_N;BRX
HORVU2Hr1G104570	chr2H:704058571-704062008	protein SET DOMAIN GROUP 40	PF00856.27	SET	No change	No change	33	-	-	-	-	-	-	-	-	-	-	AT5G17240	SET domain group 40	PF00856.27	SET
HORVU2Hr1G104630	chr2H:704204949-704207601	probable protein phosphatase 2C 43	PF00481.20	PP2C	No change	No change	6	-	-	-	-	-	-	-	-	-	-	AT5G06750	Protein phosphatase 2C family protein	PF00481.20	PP2C
HORVU2Hr1G104640	chr2H:704314927-704319431	predicted protein	PF04564.14	U-box	No change	No change	44	10	-	-	-	-	-	-	-	-	-	AT1G23030	ARM repeat superfamily protein	PF04564.14;PF00514.22	U-box;Arm
HORVU2Hr1G104660	chr2H:704362281-704375788	Pentatricopeptide repeat-containing protein	PF12854.6;PF13041.5;PF01535.19;PF14432.5	PPR_1;PPR_2;PPR;DYW_deaminase	No change	No change	16	-	-	-	-	-	-	-	-	-	-	AT3G49170	Tetratricopeptide repeat (TPR)-like superfamily protein	PF01535.19;PF13041.5;PF14432.5	PPR;PPR_2;DYW_deaminase
HORVU2Hr1G104690	chr2H:704389810-704392568	probable L-type lectin-domain containing receptor kinase S.5	PF00139.18;PF00069.24	Lectin_legB;Pkinase	No change	No change	2	-	-	-	-	-	-	-	-	-	-	AT5G06740	Concanavalin A-like lectin protein kinase family protein	PF00139.18;PF00069.24	Lectin_legB;Pkinase
HORVU2Hr1G104740	chr2H:704437027-704438328	Guanosine nucleotide diphosphate dissociation inhibitor 2	PF00996.17	GDI	-11.79	-12.0884	-	-	-	-	-	-	-	-	-	-	-	AT2G44100	guanosine nucleotide diphosphate dissociation inhibitor 1	PF00996.17	GDI
HORVU2Hr1G104780	chr2H:704552669-704553286	-	-	-	-10.1984	-11.7912	-	-	-	-	-	-	-	-	-	-	-	-	-	-	-
HORVU2Hr1G104790	chr2H:704554239-704554990	-	-	-	-11.6323	-11.7625	-	-	-	-	-	-	-	-	-	-	-	-	-	-	-
HORVU2Hr1G104800	chr2H:704555289-704555532	-	-	-	-11.1212	-11.2385	-	-	-	-	-	-	-	-	-	-	-	-	-	-	-
HORVU2Hr1G104880	chr2H:704827156-704833932	protein S-acyltransferase 21	PF01529.19	DHHC	No change	No change	73	-	-	-	-	-	-	-	-	-	-	AT4G15080	DHHC-type zinc finger family protein	PF01529.19	DHHC
HORVU2Hr1G104900	chr2H:704875529-704885840	glutamate receptor 3.1	PF03914.16	CBF	No change	No change	47	-	-	-	-	-	-	-	-	-	-	AT2G17250	CCAAT-binding factor	PF03914.16	CBF
HORVU2Hr1G104920	chr2H:704886345-704891615	glutamate receptor 3.1-like isoform X1	PF01094.27;PF00497.19;PF00060.25	ANF_receptor;SBP_bac_3;Lig_chan	No change	No change	16	-	-	-	-	-	-	-	-	-	-	AT1G42540	glutamate receptor 3.3	PF01094.27;PF00497.19;PF00060.25	ANF_receptor;SBP_bac_3;Lig_chan
HORVU2Hr1G104940	chr2H:705043873-705046269	predicted protein	-	-	No change	No change	1	-	-	-	-	-	-	-	-	-	-	AT5G41960	zinc finger matrin-type protein	-	-
HORVU2Hr1G105140	chr2H:705704352-705705884	protein MARD1-like	PF04570.13	zf-FLZ	No change	No change	2	-	-	-	-	-	-	-	-	-	-	AT4G17670	senescence-associated family protein (DUF581)	PF04570.13	zf-FLZ
HORVU2Hr1G105640	chr2H:707192803-707196525	probable serine/threonine-protein kinase At1g54610	-	-	-2.47987	-2.91132	21	-	-	-	-	-	-	-	-	-	-	-	-	-	-
HORVU2Hr1G106110	chr2H:708637015-708689912	transducin beta-like protein 3	PF00400.31;PF08625.10	WD40;Utp13	No change	-1.61109	-	-	-	-	-	-	-	-	-	-	-	AT5G16750	Transducin family protein / WD-40 repeat family protein	PF00400.31;PF08625.10	WD40;Utp13
HORVU2Hr1G106240	chr2H:708848310-708849191	S-norcoclaurine synthase	PF00407.18	Bet_v_1	-2.62766	-1.65598	-	-	-	-	-	-	-	-	-	-	-	-	-	-	-
HORVU2Hr1G106300	chr2H:709110130-709112683	G-type lectin S-receptor-like serine/threonine-protein kinase At1g34300	PF01453.23;PF00954.19	B_lectin;S_locus_glycop	No change	No change	1	-	-	-	-	-	-	-	-	-	-	AT1G34300	lectin protein kinase family protein	PF01453.23;PF00954.19;PF00069.24	B_lectin;S_locus_glycop;Pkinase
HORVU2Hr1G106310	chr2H:709118841-709122691	E3 ubiquitin-protein ligase RNF14	PF05773.21;PF00097.24;PF01485.20	RWD;zf-C3HC4;IBR	-4.05979	No change	5	-	-	-	-	-	-	-	-	-	-	AT1G32340	NDR1/HIN1-like 8	PF05773.21;PF01485.20	RWD;IBR
HORVU2Hr1G106360	chr2H:709194270-709196472	E3 ubiquitin-protein ligase RNF14	PF05773.21;PF01485.20	RWD;IBR	-9.23356	-11.1612	-	-	-	-	-	-	-	-	-	-	-	AT1G32340	NDR1/HIN1-like 8	PF05773.21;PF01485.20	RWD;IBR
HORVU6Hr1G012540	chr6H:24643421-24656354	glutathione S-transferase T3 isoform X1	PF14303.5	NAM-associated	No change	No change	163	-	-	-	-	-	-	-	-	-	-	AT3G47680	DNA binding protein	PF14303.5	NAM-associated
HORVU6Hr1G012570	chr6H:24667229-24684418	peptidyl-prolyl cis-trans isomerase	PF00160.20	Pro_isomerase	No change	No change	6	-	-	-	-	-	-	-	-	-	-	AT2G21130	Cyclophilin-like peptidyl-prolyl cis-trans isomerase family protein	PF00160.20	Pro_isomerase
HORVU6Hr1G012590	chr6H:24754583-24757624	F-box/FBD/LRR-repeat protein At5g22660-like	-	-	7.29598	No change	-	-	-	-	-	-	-	-	-	-	-	AT5G56420	F-box/RNI-like/FBD-like domains-containing protein	PF00646.32;PF07723.12;PF08387.9	F-box;LRR_2;FBD
HORVU6Hr1G012690	chr6H:24995145-25100208	rac-like GTP-binding protein ARAC1	PF00071.21	Ras	No change	No change	2	-	1	-	-	-	-	-	-	-	-	AT4G35020	RAC-like 3	PF00071.21	Ras
HORVU6Hr1G012700	chr6H:25047023-25049726	bifunctional protein FolD 4, chloroplastic	PF00763.22; PF02882.18	THF_DHG_CYH; THF_DHG_CYH_C	No change	No change	1	-	-	-	-	-	-	-	-	-	-	AT4G00620	Amino acid dehydrogenase family protein	PF00763.22;PF02882.18	THF_DHG_CYH;THF_DHG_CYH_C
HORVU6Hr1G012710	chr6H:25052387-25056624	glutamate--tRNA ligase, chloroplastic/mitochondrial	PF00749.20	tRNA-synt_1c	No change	No change	9	-	-	-	-	-	-	-	-	-	-	AT5G64050	glutamate tRNA synthetase	PF00749.20	tRNA-synt_1c
HORVU6Hr1G012740	chr6H:25144161-25146124	putrescine hydroxycinnamoyltransferase 1	PF02458.14	Transferase	-3.01831	-3.69085	9	-	-	-	-	-	-	-	-	-	-	AT5G48930	hydroxycinnamoyl-CoA shikimate/quinate hydroxycinnamoyl transferase	PF02458.14	Transferase
HORVU6Hr1G012800	chr6H:25297583-25302029	serine/threonine-protein kinase STY46	PF07714.16	Pkinase_Tyr	No change	No change	99	-	-	-	-	-	-	-	-	-	-	AT4G38470	ACT-like protein tyrosine kinase family protein	PF01842.24;PF07714.16	ACT;Pkinase_Tyr
HORVU6Hr1G012810	chr6H:25303673-25307675	glucuronokinase 1	PF00288.25; PF08544.12	GHMP_kinases_N; GHMP_kinases_C	No change	No change	12	-	-	-	-	-	-	-	-	-	-	AT5G14470	GHMP kinase family protein	PF00288.25;PF08544.12	GHMP_kinases_N;GHMP_kinases_C
HORVU6Hr1G012820	chr6H:25307983-25311264	protein Simiate	-	-	No change	No change	1	-	-	-	-	-	-	-	-	-	-	AT1G75980	Single hybrid motif superfamily protein	PF01597.18	GCV_H
HORVU6Hr1G013020	chr6H:25869026-25874898	choline/ethanolaminephosphotransferase 1	PF01066.20	CDP-OH_P_transf	No change	No change	12	-	-	-	-	-	-	-	-	-	-	AT3G25585	aminoalcoholphosphotransferase	PF01066.20	CDP-OH_P_transf
HORVU6Hr1G013180	chr6H:26471591-26475472	nitroreductase family protein, putative	PF00881.23	Nitroreductase	No change	No change	9	-	-	-	-	-	-	-	-	-	-	AT1G02020	nitroreductase family protein	PF00881.23	Nitroreductase
HORVU6Hr1G013230	chr6H:26766722-26771972	50S ribosomal protein L4	PF00573.21	Ribosomal_L4	No change	No change	1	-	-	-	-	-	-	-	-	-	-	AT2G20060	Ribosomal protein L4/L1 family	PF00573.21	Ribosomal_L4
HORVU6Hr1G013240	chr6H:26802224-26804290	ATP-dependent protease La domain containing protein, expressed	PF02190.15	LON_substr_bdg	No change	No change	1	-	-	-	-	-	-	-	-	-	-	AT1G75460	ATP-dependent protease La (LON) domain protein	PF02190.15	LON_substr_bdg
HORVU6Hr1G013370	chr6H:27428553-27432226	F-box protein At5g03970-like	PF12937.6	F-box-like	-2.9226	-3.21165	2	-	-	-	-	-	-	-	-	-	-	-	-	-	-
HORVU6Hr1G013450	chr6H:27651059-27657144	predicted protein	PF10275.8	Peptidase_C65	No change	No change	107	-	-	-	-	1	-	8	-	-	-	AT1G28120	ubiquitin thioesterase otubain-like protein	PF10275.8	Peptidase_C65
HORVU6Hr1G013620	chr6H:28174561-28175963	predicted protein	-	-	No change	No change	6	-	-	-	-	-	-	-	-	-	-	AT4G14100	transferases%2C transferring glycosyl groups	-	-
HORVU6Hr1G013630	chr6H:28204142-28206497	putative F-box/LRR-repeat protein At5g02700	PF00646.32; PF08387.9	F-box; FBD	No change	No change	2	-	-	-	-	-	-	-	-	-	-	AT3G59200	F-box/RNI-like superfamily protein	PF00646.32;PF07723.12	F-box;LRR_2
HORVU6Hr1G013660	chr6H:28256632-28259137	putative F-box/LRR-repeat protein At5g02700	PF08387.9	FBD	No change	No change	2	-	-	-	-	-	-	-	-	-	-	-	-	-	-
HORVU6Hr1G013680	chr6H:28362765-28366441	cyclin-dependent kinase A-2	PF00069.24	Pkinase	No change	No change	4	-	-	-	-	-	-	-	-	-	-	AT3G48750	cell division control 2	PF00069.24	Pkinase
HORVU6Hr1G013710	chr6H:28573262-28574258	PR17c precursor	PF04450.11	BSP	No change	2.13199	2	-	-	-	-	-	-	-	-	-	-	AT2G15220	Plant basic secretory protein (BSP) family protein	PF04450.11	BSP
HORVU6Hr1G013720	chr6H:28643500-28649092	pumilio homolog 23	-	-	No change	No change	11	-	-	-	-	-	-	-	-	-	-	AT1G72320	pumilio 23	-	-
HORVU6Hr1G013770	chr6H:28875095-28881396	predicted protein	-	-	No change	No change	16	-	-	-	-	-	-	-	-	-	-	AT1G73970	obscurin-like protein	-	-
HORVU6Hr1G013800	chr6H:28881564-28885717	NADP-dependent D-sorbitol-6-phosphate dehydrogenase	PF00248.20	Aldo_ket_red	No change	No change	5	-	-	-	-	-	-	-	-	-	-	AT2G21250	NAD(P)-linked oxidoreductase superfamily protein	PF00248.20	Aldo_ket_red
HORVU6Hr1G013950	chr6H:29453673-29459393	3-isopropylmalate dehydratase large subunit	PF00330.19	Aconitase	No change	No change	5	-	-	-	-	-	-	5	-	-	-	AT4G13430	isopropyl malate isomerase large subunit 1	PF00330.19	Aconitase
HORVU6Hr1G013990	chr6H:29624224-29626692	predicted protein	PF12937.6; PF03478.17	F-box-like; DUF295	No change	No change	5	-	-	-	-	-	-	-	-	-	-	AT2G03560	F-box only protein (DUF295)	PF00646.32	F-box
HORVU6Hr1G014060	chr6H:29999030-30005271	putative pentatricopeptide repeat-containing protein At1g19290	PF01535.19; PF13041.5; PF12854.6	PPR; PPR_2; PPR_1	No change	No change	4	-	-	-	-	-	-	-	-	-	-	AT1G19290	Pentatricopeptide repeat (PPR) superfamily protein	PF12854.6;PF13041.5;PF01535.19;PF13812.5	PPR_1;PPR_2;PPR;PPR_3
HORVU6Hr1G014170	chr6H:30195598-30217115	transducin family protein / WD-40 repeat family protein	PF12894.6; PF12816.6	ANAPC4_WD40; Vps8	No change	No change	21	-	-	-	-	-	-	-	-	-	-	AT4G00800	transducin family protein / WD-40 repeat family protein	PF12816.6;PF00637.19	Vps8;Clathrin
HORVU6Hr1G014270	chr6H:30227092-30236440	L-gulonolactone oxidase 2	PF01565.22; PF04030.13	FAD_binding_4; ALO	-2.43203	-1.8002	5	-	-	-	-	-	-	-	-	-	-	AT2G46760	D-arabinono-1%2C4-lactone oxidase family protein	PF01565.22;PF04030.13	FAD_binding_4;ALO
HORVU6Hr1G014310	chr6H:30412758-30423798	protein Rf1, mitochondrial-like	PF01535.19; PF13041.5; PF12854.6	PPR; PPR_2; PPR_1	No change	No change	21	-	-	-	-	-	-	-	-	-	-	AT1G62670	rna processing factor 2	PF13041.5;PF12854.6	PPR_2;PPR_1
HORVU6Hr1G014420	chr6H:30642485-30645305	predicted protein	PF08613.10	Cyclin	No change	No change	6	-	-	-	-	-	-	-	-	-	-	AT2G44740	cyclin p4%3B1	PF08613.10	Cyclin
HORVU6Hr1G014450	chr6H:30651156-30657609	bax inhibitor 1	PF01027.19	Bax1-I	No change	No change	8	-	-	-	-	-	-	-	-	-	-	AT5G47120	BAX inhibitor 1	PF01027.19	Bax1-I
HORVU6Hr1G014480	chr6H:30778047-30786913	probable adenylate kinase 5, chloroplastic isoform X1	PF00406.21; PF09353.9	ADK; DUF1995	No change	No change	123	-	-	-	-	-	2	-	1	-	-	AT5G35170	adenylate kinase family protein	PF00406.21;PF09353.9	ADK;DUF1995
HORVU6Hr1G014510	chr6H:30843312-30848204	RNA-binding KH domain-containing protein PEPPER	PF00013.28	KH_1	No change	No change	9	-	-	-	-	-	-	-	-	-	-	AT4G26000	RNA-binding KH domain-containing protein	PF00013.28	KH_1
HORVU6Hr1G014600	chr6H:31016690-31017479	Bowman-Birk type trypsin inhibitor	PF00228.19	Bowman-Birk_leg	-4.75624	-3.69592	4	-	-	-	-	-	-	-	-	-	-	-	-	-	-
HORVU6Hr1G014610	chr6H:31123674-31201393	eukaryotic translation initiation factor 3 subunit F	PF01398.20; PF13012.5	JAB; MitMem_reg	No change	No change	3	-	-	-	-	-	-	-	-	-	-	AT2G39990	eukaryotic translation initiation factor 2	PF01398.20;PF13012.5	JAB;MitMem_reg
HORVU6Hr1G014620	chr6H:31139456-31142845	hypothetical protein TRIUR3_04923	-	-	-1.73333	-2.22992	6	-	1	-	-	-	-	-	-	-	-	AT1G28250	transmembrane protein	-	-
HORVU6Hr1G014650	chr6H:31209949-31217307	mechanosensitive ion channel protein 6	PF00924.17	MS_channel	No change	-1.06811	28	-	-	-	-	-	-	-	-	-	-	AT3G14810	mechanosensitive channel of small conductance-like 5	PF00924.17	MS_channel
HORVU6Hr1G014680	chr6H:31358464-31361269	Homeobox protein ATH1	PF05920.10	Homeobox_KN	No change	No change	5	-	-	-	-	-	-	-	-	-	-	AT4G32980	homeobox protein ATH1	PF07526.10;PF05920.10	POX;Homeobox_KN
HORVU6Hr1G014750	chr6H:31959379-31962436	Ribosome biogenesis regulatory protein-like protein	PF04939.11	RRS1	No change	No change	2	-	-	-	-	-	-	-	-	-	-	AT2G37990	ribosome biogenesis regulatory protein (RRS1) family protein	PF04939.11	RRS1
HORVU6Hr1G014780	chr6H:31985039-31988525	putative pentatricopeptide repeat-containing protein At1g56570	PF01535.19	PPR	No change	No change	7	-	-	-	-	-	-	-	-	-	-	AT1G18485	Pentatricopeptide repeat (PPR) superfamily protein	PF13041.5;PF01535.19;PF14432.5	PPR_2;PPR;DYW_deaminase
HORVU6Hr1G014790	chr6H:32048922-32054396	phosphatidate cytidylyltransferase 4, chloroplastic	PF01148.19	CTP_transf_1	No change	No change	4	-	-	-	-	-	-	-	-	-	-	AT2G45150	cytidinediphosphate diacylglycerol synthase 4	PF01148.19	CTP_transf_1
HORVU6Hr1G014860	chr6H:32260487-32264470	ER membrane protein complex subunit 2-A	-	-	No change	No change	3	-	-	-	-	-	-	-	-	-	-	AT3G04830	Protein prenylyltransferase superfamily protein	-	-
HORVU6Hr1G014880	chr6H:32416934-32420580	probable leucine-rich repeat receptor-like protein kinase At1g35710	PF08263.11; PF13855.5; PF12799.6; PF00069.24	LRRNT_2; LRR_8; LRR_4; Pkinase	No change	No change	1	-	-	-	-	-	-	-	-	-	-	AT4G08850	Leucine-rich repeat receptor-like protein kinase family protein	PF08263.11;PF00560.32;PF13855.5;PF00069.24	LRRNT_2;LRR_1;LRR_8;Pkinase
HORVU6Hr1G014970	chr6H:32594094-32597659	ubiquitin-like protein	PF00240.22	ubiquitin	No change	No change	2	-	-	-	-	-	-	-	-	-	-	AT4G05050	ubiquitin 11	PF00240.22	ubiquitin
HORVU6Hr1G014980	chr6H:32594838-32597430	TPA: Os05g0242100-like	-	-	No change	No change	2	-	-	-	-	-	-	-	-	-	-	AT1G65349	hypothetical protein	-	-
HORVU6Hr1G015080	chr6H:32778775-32785762	ribose-phosphate pyrophosphokinase 1, chloroplastic	PF13793.5; PF14572.5	Pribosyltran_N; Pribosyl_synth	No change	No change	10	-	-	-	-	-	-	-	-	-	-	AT2G44530	Phosphoribosyltransferase family protein	PF13793.5;PF14572.5	Pribosyltran_N;Pribosyl_synth
HORVU6Hr1G015100	chr6H:32785927-32790380	pentatricopeptide repeat-containing protein At1g71210	PF01535.19; PF13041.5	PPR; PPR_2	No change	No change	17	-	-	-	-	-	-	-	-	-	-	AT1G71210	Pentatricopeptide repeat (PPR) superfamily protein	PF01535.19;PF13041.5	PPR;PPR_2
HORVU6Hr1G015130	chr6H:32878937-32879945	18.9 kDa heat shock protein	PF00011.20	HSP20	No change	No change	2	-	-	-	-	-	-	-	-	-	-	AT1G53540	HSP20-like chaperones superfamily protein	PF00011.20	HSP20
HORVU6Hr1G015410	chr6H:33726376-33730519	BOI-related E3 ubiquitin-protein ligase 1	PF13920.5	zf-C3HC4_3	No change	No change	17	-	-	-	-	-	-	-	-	-	-	AT1G60610	SBP (S-ribonuclease binding protein) family protein	PF13920.5	zf-C3HC4_3
HORVU6Hr1G015430	chr6H:34018883-34021898	predicted protein	PF07819.12	PGAP1	-1.38413	No change	10	-	-	-	-	1	-	-	-	-	-	AT5G17670	alpha/beta-Hydrolases superfamily protein	PF07819.12	PGAP1
HORVU6Hr1G015440	chr6H:34019386-34024407	upstream activation factor subunit spp27-like	PF02201.17	SWIB	No change	No change	1	-	-	-	-	-	-	-	-	-	-	AT1G31760	SWIB/MDM2 domain superfamily protein	PF02201.17	SWIB
HORVU6Hr1G015450	chr6H:34026543-34029172	probable pyridoxal 5'-phosphate synthase subunit PDX2	PF01174.18	SNO	No change	No change	2	-	-	-	-	-	-	-	-	-	-	AT5G60540	pyridoxine biosynthesis 2	PF01174.18	SNO
HORVU6Hr1G015480	chr6H:34141233-34145217	coleoptile phototropism protein 1	PF03000.13	NPH3	-1.80304	-1.63509	4	-	-	-	-	-	-	-	-	-	-	AT5G64330	Phototropic-responsive NPH3 family protein	PF03000.13	NPH3
HORVU6Hr1G015670	chr6H:34891175-34897378	beta-amylase 8 isoform X1	PF05687.12; PF01373.16	BES1_N; Glyco_hydro_14	No change	No change	24	-	-	-	-	-	-	-	-	-	-	AT5G45300	beta-amylase 2	PF05687.12;PF01373.16	BES1_N;Glyco_hydro_14
HORVU6Hr1G015690	chr6H:34946443-34953587	pentatricopeptide repeat-containing protein At4g02750-like	PF01535.19; PF13041.5	PPR; PPR_2	No change	No change	3	-	-	-	-	-	-	-	-	-	-	AT4G02750	Tetratricopeptide repeat (TPR)-like superfamily protein	PF01535.19;PF12854.6;PF13041.5;PF14432.5	PPR;PPR_1;PPR_2;DYW_deaminase
HORVU6Hr1G015900	chr6H:35445880-35446859	NADH dehydrogenase [ubiquinone] 1 beta subcomplex subunit 3-B-like	-	-	No change	No change	2	-	-	-	-	-	-	-	-	-	-	AT1G14450	NADH dehydrogenase (ubiquinone)s	PF08122.11	NDUF_B12
HORVU6Hr1G016150	chr6H:36102394-36103494	polyubiquitin 11	PF00240.22	ubiquitin	No change	No change	1	-	-	-	-	-	-	-	1	-	-	AT4G05050	ubiquitin 11	PF00240.22	ubiquitin
HORVU6Hr1G016160	chr6H:36102400-36103493	TPA: Os05g0242100-like	-	-	No change	No change	8	-	-	-	-	-	-	-	-	-	-	AT1G65349	hypothetical protein	-	-
HORVU6Hr1G016200	chr6H:36153322-36154862	putative polyubiquitin	PF00240.22	ubiquitin	No change	No change	2	-	-	-	-	-	-	1	-	-	-	AT4G05320	polyubiquitin 10	PF00240.22	ubiquitin
HORVU6Hr1G016230	chr6H:36185374-36195306	protein dimerizations	-	-	No change	No change	43	-	-	-	-	-	-	1	-	-	-	AT5G45610	protein dimerization	-	-
HORVU6Hr1G016240	chr6H:36195453-36200764	Transcription factor HBP-1a	PF07777.10; PF16596.4; PF00170.20	MFMR; MFMR_assoc; bZIP_1	No change	No change	2	-	-	-	-	-	-	-	-	-	-	AT2G35530	basic region/leucine zipper transcription factor 16	PF07777.10;PF16596.4;PF00170.20	MFMR;MFMR_assoc;bZIP_1
HORVU6Hr1G016360	chr6H:36808382-36812236	pentatricopeptide repeat-containing protein At4g01990, mitochondrial-like	PF01535.19	PPR	No change	No change	7	-	-	-	-	-	-	-	-	-	-	AT4G01990	Tetratricopeptide repeat (TPR)-like superfamily protein	PF01535.19	PPR
HORVU6Hr1G016390	chr6H:36896659-36918087	pentatricopeptide repeat-containing protein At4g01990, mitochondrial-like	PF13041.5; PF01535.19	PPR_2; PPR	No change	No change	65	-	-	-	-	-	-	-	-	-	-	AT4G01990	Tetratricopeptide repeat (TPR)-like superfamily protein	PF01535.19	PPR
HORVU6Hr1G016400	chr6H:36914620-36915697	putative zinc protease pqqL	-	-	No change	No change	1	-	-	-	-	-	-	-	-	-	-	-	-	-	-
HORVU6Hr1G016420	chr6H:37016629-37021309	predicted protein	-	-	No change	No change	-	2	-	-	-	-	-	-	-	-	-	AT5G62960	UDP-N-acetylglucosamine-N-acetylmuramyl-pyrophosphoryl-undecaprenol N-acetylglucosamine protein	-	-
HORVU6Hr1G016460	chr6H:37274278-37279887	ubiquitin-associated (UBA)/TS-N domain-containing protein	PF00627.30; PF09409.9	UBA; PUB	No change	No change	33	-	-	-	-	-	-	-	-	-	-	AT1G04850	ubiquitin-associated (UBA)/TS-N domain-containing protein	PF00627.30;PF09409.9	UBA;PUB
HORVU6Hr1G016610	chr6H:37673566-37712468	PWWP domain protein	PF00855.16	PWWP	No change	No change	5	-	-	-	-	-	-	-	-	-	-	-	-	-	-
HORVU6Hr1G016700	chr6H:37776360-37780060	predicted protein	-	-	No change	No change	12	-	-	-	-	-	-	-	-	-	-	-	-	-	-
HORVU6Hr1G016710	chr6H:37818242-37819918	leucine-rich repeat extensin-like protein 6	PF13855.5	LRR_8	-1.2852	No change	-	-	1	-	-	-	-	-	-	-	-	AT3G24480	Leucine-rich repeat (LRR) family protein	PF08263.11;PF13855.5	LRRNT_2;LRR_8
HORVU6Hr1G016750	chr6H:38138862-38155102	titin homolog	-	-	No change	No change	111	-	-	-	-	-	-	-	-	-	-	-	-	-	-
HORVU6Hr1G016810	chr6H:38242530-38247432	anthranilate phosphoribosyltransferase	-	-	No change	No change	14	-	-	-	-	-	-	-	-	-	-	AT1G70570	anthranilate phosphoribosyltransferase	-	-
HORVU6Hr1G016850	chr6H:38404516-38405685	predicted protein	PF00504.20	Chloroa_b-bind	1.28549	1.04207	6	-	-	-	-	-	-	-	-	-	-	AT2G34420	photosystem II light harvesting complex protein B1B2	PF00504.20	Chloroa_b-bind
HORVU6Hr1G016880	chr6H:38471974-38473133	chlorophyll a-b binding protein of LHCII type 1-like	PF00504.20	Chloroa_b-bind	1.88265	1.78897	5	-	-	-	-	-	-	-	-	-	-	AT2G34420	photosystem II light harvesting complex protein B1B2	PF00504.20	Chloroa_b-bind
HORVU6Hr1G016890	chr6H:38483801-38487637	predicted protein	PF00504.20	Chloroa_b-bind	1.85833	1.78332	7	-	-	-	-	-	-	-	-	-	-	AT2G34420	photosystem II light harvesting complex protein B1B2	PF00504.20	Chloroa_b-bind
HORVU6Hr1G017080	chr6H:39690170-39696697	pentatricopeptide repeat-containing protein At2g17140	PF01535.19; PF13041.5; PF12854.6; PF13812.5	PPR; PPR_2; PPR_1; PPR_3	No change	No change	2	-	-	-	-	-	-	-	-	-	-	AT2G17140	Pentatricopeptide repeat (PPR) superfamily protein	PF13041.5;PF12854.6;PF01535.19	PPR_2;PPR_1;PPR
HORVU6Hr1G017100	chr6H:39761654-39767122	Uncharacterized conserved protein (UCP030365)	-	-	No change	No change	10	-	-	-	-	-	-	-	-	-	-	AT5G05240	cation-transporting ATPase	-	-
HORVU6Hr1G017220	chr6H:40408681-40420893	probable helicase MAGATAMA 3	PF13086.5; PF13087.5	AAA_11; AAA_12	No change	No change	1	-	-	-	-	-	-	-	-	-	-	AT4G15570	P-loop containing nucleoside triphosphate hydrolases superfamily protein	PF13086.5;PF13087.5	AAA_11;AAA_12
HORVU6Hr1G017370	chr6H:41033121-41036229	hypothetical protein TRIUR3_29465	-	-	No change	No change	8	-	-	-	-	-	-	-	-	-	-	-	-	-	-
HORVU6Hr1G017480	chr6H:41293323-41298409	transmembrane protein 53-like isoform X1	PF05705.13	DUF829	No change	No change	6	-	-	-	-	-	-	-	-	-	-	AT3G19970	alpha/beta-Hydrolases superfamily protein	PF05705.13	DUF829
HORVU6Hr1G017570	chr6H:41706341-41712129	Putative CRAL/TRIO domain containing, Sec14p-like phosphatidylinositol transfer family protein	PF03765.14; PF00650.19	CRAL_TRIO_N; CRAL_TRIO	No change	No change	14	-	-	-	-	-	-	-	-	-	-	AT2G21520	Sec14p-like phosphatidylinositol transfer family protein	PF03765.14;PF00650.19	CRAL_TRIO_N;CRAL_TRIO
HORVU6Hr1G017590	chr6H:41763797-41768997	protoheme IX farnesyltransferase, mitochondrial	PF01040.17	UbiA	No change	No change	2	-	-	-	-	-	-	-	-	-	-	AT2G44520	cytochrome c oxidase 10	PF01040.17	UbiA
HORVU6Hr1G017720	chr6H:42541276-42573258	pentatricopeptide repeat-containing protein At4g04790, mitochondrial-like	PF01535.19; PF13041.5	PPR; PPR_2	No change	No change	37	5	-	-	-	-	-	-	-	-	-	AT4G04790	Tetratricopeptide repeat (TPR)-like superfamily protein	PF01535.19;PF17177.3	PPR;PPR_long
HORVU6Hr1G017740	chr6H:42583851-42588593	titin homolog isoform X2	PF00134.22	Cyclin_N	No change	No change	10	-	-	-	-	-	-	-	-	-	-	AT4G19600	Cyclin family protein	PF00134.22	Cyclin_N
HORVU6Hr1G017760	chr6H:42660012-42661537	F-box domain containing protein, expressed	PF00646.32; PF03478.17	F-box; DUF295	No change	No change	2	-	-	-	-	-	-	-	-	-	-	-	-	-	-
HORVU6Hr1G017850	chr6H:43318375-43321786	CASP-like protein 4A2	PF04535.11	DUF588	No change	No change	2	-	-	-	-	-	-	-	-	-	-	AT2G36330	Uncharacterized protein family (UPF0497)	PF04535.11	DUF588
HORVU6Hr1G017860	chr6H:43352934-43363219	L-aspartate oxidase, chloroplastic	PF00890.23; PF02910.19	FAD_binding_2; Succ_DH_flav_C	No change	No change	24	-	-	-	-	-	-	-	-	-	-	AT5G14760	L-aspartate oxidase	PF00890.23;PF02910.19	FAD_binding_2;Succ_DH_flav_C
HORVU6Hr1G017870	chr6H:43355845-43365934	Protein Rf1, mitochondrial	PF01535.19; PF13041.5; PF12854.6	PPR; PPR_2; PPR_1	No change	No change	44	-	-	-	-	-	-	-	-	-	-	AT1G64583	Tetratricopeptide repeat (TPR)-like superfamily protein	PF13041.5;PF12854.6	PPR_2;PPR_1
HORVU6Hr1G017910	chr6H:43641782-43644716	heat stress transcription factor A-5	PF00447.16	HSF_DNA-bind	No change	No change	2	-	-	-	-	-	-	-	-	-	-	AT4G13980	winged-helix DNA-binding transcription factor family protein	PF00447.16	HSF_DNA-bind
HORVU6Hr1G017920	chr6H:43736669-44019971	chloride channel protein CLC-a	PF00654.19	Voltage_CLC	No change	No change	3	-	-	-	-	-	-	1	-	-	-	AT3G27170	chloride channel B	PF00654.19;PF00571.27	Voltage_CLC;CBS
HORVU6Hr1G017950	chr6H:43882381-43896058	predicted protein	-	-	No change	No change	4	-	-	-	-	-	-	-	-	-	-	AT5G48340	hypothetical protein	-	-
HORVU6Hr1G017960	chr6H:43926918-43928295	ribonuclease 2	PF00445.17	Ribonuclease_T2	No change	No change	2	-	-	-	-	-	-	-	-	-	-	AT2G39780	ribonuclease 2	PF00445.17	Ribonuclease_T2
HORVU6Hr1G017980	chr6H:44023472-44030138	protein ACCELERATED CELL DEATH 6	PF12796.6; PF13857.5; PF13962.5	Ank_2; Ank_5; PGG	No change	No change	2	-	-	-	-	-	-	-	-	-	-	AT4G03500	Ankyrin repeat family protein	PF12796.6;PF13962.5	Ank_2;PGG
HORVU6Hr1G018050	chr6H:44243132-44248596	acyltransferase-like protein At1g54570, chloroplastic isoform X2	PF03982.12	DAGAT	No change	No change	66	-	-	-	-	-	-	-	-	-	-	AT1G54570	Esterase/lipase/thioesterase family protein	PF12146.7;PF03982.12	Hydrolase_4;DAGAT
HORVU6Hr1G018070	chr6H:44280074-44296135	zinc transporter 2	PF02535.21	Zip	No change	No change	9	-	-	-	-	-	-	-	-	-	-	AT1G55910	zinc transporter 11 precursor	PF02535.21	Zip
HORVU6Hr1G018280	chr6H:45740054-45742230	Signal recognition particle receptor subunit alpha	PF04086.12; PF02881.18; PF00448.21	SRP-alpha_N; SRP54_N; SRP54	No change	No change	3	-	-	-	-	-	-	-	-	-	-	AT4G30600	signal recognition particle receptor alpha subunit family protein	PF04086.12;PF02881.18;PF00448.21	SRP-alpha_N;SRP54_N;SRP54
HORVU6Hr1G018330	chr6H:46298799-46306137	DNA polymerase V family	PF04931.12	DNA_pol_phi	No change	No change	16	-	-	-	-	-	-	-	-	-	-	AT5G64420	DNA polymerase V family	PF04931.12	DNA_pol_phi
HORVU6Hr1G018350	chr6H:46316274-46318310	Transposable element protein, putative, MuDR	-	-	No change	No change	2	-	-	-	-	-	-	-	-	-	-	-	-	-	-
HORVU6Hr1G018370	chr6H:46437812-46441437	calnexin homolog	PF00262.17	Calreticulin	No change	No change	14	-	1	-	-	-	-	-	-	-	-	AT5G61790	calnexin 1	PF00262.17	Calreticulin
HORVU6Hr1G018420	chr6H:46538711-46542489	calnexin homolog	PF00262.17	Calreticulin	No change	No change	1	-	-	-	-	-	-	-	-	-	-	AT5G61790	calnexin 1	PF00262.17	Calreticulin
HORVU6Hr1G018480	chr6H:47259651-47263375	DNA polymerase V family	-	-	No change	No change	3	-	-	-	-	-	-	-	-	-	-	-	-	-	-
HORVU6Hr1G018500	chr6H:47266223-47273978	protein PTST, chloroplastic-like	PF16561.4	AMPK1_CBM	No change	No change	22	-	-	-	-	-	-	-	-	-	-	AT5G39790	PROTEIN TARGETING TO STARCH (PTST)	PF16561.4	AMPK1_CBM
HORVU6Hr1G018520	chr6H:47359727-47366647	prolyl endopeptidase	PF02897.14; PF00326.20	Peptidase_S9_N; Peptidase_S9	No change	No change	13	-	-	-	-	-	-	-	-	-	-	AT1G76140	Prolyl oligopeptidase family protein	PF02897.14;PF00326.20	Peptidase_S9_N;Peptidase_S9
HORVU6Hr1G018530	chr6H:47369617-47373389	predicted protein	-	-	No change	No change	2	-	-	-	-	-	-	-	-	-	-	AT5G15880	golgin family A protein	-	-
HORVU6Hr1G018540	chr6H:47374898-47387427	glutamyl-tRNA(Gln) amidotransferase subunit B, chloroplastic/mitochondrial	PF02934.14; PF02637.17	GatB_N; GatB_Yqey	No change	No change	23	-	-	-	-	-	-	-	-	-	-	AT1G48520	GLU-ADT subunit B	PF02934.14;PF02637.17	GatB_N;GatB_Yqey
HORVU6Hr1G018610	chr6H:47627027-47629896	protein FLUORESCENT IN BLUE LIGHT, chloroplastic	PF13424.5	TPR_12	1.01059	1.13124	27	2	-	-	-	-	-	-	-	-	-	AT3G14110	Tetratricopeptide repeat (TPR)-like superfamily protein	PF13424.5	TPR_12
HORVU6Hr1G018710	chr6H:48053907-48059055	protein SPT2 homolog	PF08243.10	SPT2	No change	No change	53	-	-	-	-	-	-	-	-	-	-	AT2G22720	SPT2 chromatin protein	PF08243.10	SPT2
HORVU6Hr1G018790	chr6H:48641559-48654549	Transducin family protein / WD-40 repeat family protein	-	-	No change	No change	8	-	-	-	-	-	-	-	-	-	-	AT3G33530	Transducin family protein / WD-40 repeat family protein	-	-
HORVU6Hr1G018840	chr6H:49303679-49308329	probable mannan synthase 4	PF13641.5	Glyco_tranf_2_3	No change	No change	12	-	-	-	-	-	-	-	-	-	-	AT5G03760	Nucleotide-diphospho-sugar transferases superfamily protein	PF13641.5	Glyco_tranf_2_3
HORVU6Hr1G018960	chr6H:49777455-49792561	putative disease resistance protein RGA1	PF00931.21	NB-ARC	No change	No change	14	-	-	-	-	-	-	-	-	-	-	AT3G14470	NB-ARC domain-containing disease resistance protein	PF00931.21;PF13855.5	NB-ARC;LRR_8
HORVU6Hr1G019080	chr6H:50166476-50175300	ABC transporter G family member 36	PF01061.23; PF08370.10; PF00005.26	ABC2_membrane; PDR_assoc; ABC_tran	No change	No change	56	-	3	3	-	-	-	-	-	-	-	AT1G15520	pleiotropic drug resistance 12	PF14510.5;PF00005.26;PF01061.23;PF08370.10	ABC_trans_N;ABC_tran;ABC2_membrane;PDR_assoc
HORVU6Hr1G019280	chr6H:51403982-51411556	probable UDP-N-acetylglucosamine--peptide N-acetylglucosaminyltransferase SPINDLY	PF13432.5; PF13181.5; PF00515.27; PF13374.5; PF13844.5	TPR_16; TPR_8; TPR_1; TPR_10; Glyco_transf_41	No change	No change	-	-	-	-	-	-	-	-	1	-	-	AT3G11540	Tetratricopeptide repeat (TPR)-like superfamily protein	PF13432.5;PF00515.27;PF13374.5;PF13844.5	TPR_16;TPR_1;TPR_10;Glyco_transf_41
HORVU6Hr1G019300	chr6H:51816998-51827137	delta-aminolevulinic acid dehydratase, chloroplastic	PF00490.20	ALAD	No change	No change	7	-	-	-	-	-	-	-	-	-	-	AT1G69740	Aldolase superfamily protein	PF00490.20	ALAD
HORVU6Hr1G019320	chr6H:52051618-52053510	pentatricopeptide repeat-containing protein At1g55890, mitochondrial	PF01535.19; PF13041.5	PPR; PPR_2	No change	No change	6	-	-	-	-	-	-	-	-	-	-	AT3G13160	Tetratricopeptide repeat (TPR)-like superfamily protein	PF13041.5;PF01535.19	PPR_2;PPR
HORVU6Hr1G019350	chr6H:52431462-52432926	predicted protein	-	-	No change	No change	1	-	-	-	-	-	-	-	-	-	-	AT1G78995	hypothetical protein	-	-
HORVU6Hr1G019450	chr6H:52759020-52769405	LRR receptor-like serine/threonine-protein kinase GSO2	PF08263.11; PF13516.5; PF13855.5	LRRNT_2; LRR_6; LRR_8	No change	No change	2	-	-	-	-	-	-	-	-	-	-	AT2G34930	disease resistance family protein / LRR family protein	PF08263.11;PF00560.32;PF13855.5	LRRNT_2;LRR_1;LRR_8
HORVU6Hr1G019510	chr6H:53102840-53106956	IQ domain-containing protein IQM3	-	-	No change	No change	16	-	-	-	-	-	-	-	-	-	-	AT3G52870	IQ calmodulin-binding motif family protein	-	-
HORVU6Hr1G019650	chr6H:53647954-53650766	myb family transcription factor-like	PF00249.30	Myb_DNA-binding	No change	No change	7	-	-	-	-	-	-	-	-	-	-	AT2G38300	myb-like HTH transcriptional regulator family protein	PF00249.30	Myb_DNA-binding
HORVU6Hr1G019700	chr6H:53909817-53916886	squamosa promoter-binding-like protein 3	PF03110.13	SBP	No change	No change	1	-	-	-	-	-	-	-	-	-	-	AT5G43270	squamosa promoter binding protein-like 2	PF03110.13	SBP
HORVU6Hr1G019840	chr6H:54574437-54678497	cycloartenol synthase	PF13249.5; PF13243.5	SQHop_cyclase_N; SQHop_cyclase_C	No change	No change	16	3	1	-	-	-	-	-	-	-	-	AT2G07050	cycloartenol synthase 1	PF13249.5;PF13243.5	SQHop_cyclase_N;SQHop_cyclase_C
HORVU6Hr1G019870	chr6H:54653128-54654740	probable F-box protein At4g22030	PF14476.5	Chloroplast_duf	No change	No change	2	-	-	-	-	-	-	-	-	-	-	AT4G04480	F-box protein with a domain protein	PF14476.5	Chloroplast_duf
HORVU6Hr1G019900	chr6H:54801305-54811859	probable protein phosphatase 2C 55	PF07228.11	SpoIIE	No change	No change	7	-	-	-	-	-	-	-	-	-	-	AT4G16580	Protein phosphatase 2C family protein	PF07228.11	SpoIIE
HORVU6Hr1G019930	chr6H:55137978-55142780	protein ABC transporter 1, mitochondrial	PF03109.15	ABC1	No change	No change	14	-	-	-	-	-	-	-	-	-	-	AT4G01660	ABC transporter 1	PF03109.15	ABC1
HORVU6Hr1G020050	chr6H:55595109-55600574	CRS2-associated factor 2, mitochondrial	PF01985.20	CRS1_YhbY	No change	No change	48	-	-	-	-	-	-	2	-	-	-	AT5G54890	RNA-binding CRS1 / YhbY (CRM) domain-containing protein	PF01985.20	CRS1_YhbY
HORVU6Hr1G020060	chr6H:55595155-55600555	fatty acid desaturase 4, chloroplastic	PF10520.8	TMEM189_B_dmain	No change	No change	6	-	-	-	-	-	-	-	-	-	-	AT4G27030	fatty acid desaturase A	PF10520.8	TMEM189_B_dmain
HORVU6Hr1G020090	chr6H:55717583-55720848	gamma-tubulin complex component 3	PF04130.12	Spc97_Spc98	No change	No change	9	-	-	-	-	-	-	1	-	-	-	AT5G06680	spindle pole body component 98	PF04130.12	Spc97_Spc98
HORVU6Hr1G020140	chr6H:55807794-55811551	polyubiquitin	PF00240.22	ubiquitin	1.85692	2.00836	6	1	-	-	-	-	-	-	-	-	-	AT4G05320	polyubiquitin 10	PF00240.22	ubiquitin
HORVU6Hr1G020220	chr6H:56115879-56118047	F-box/FBD/LRR-repeat protein At1g13570-like	PF08387.9	FBD	No change	No change	4	-	-	-	-	-	-	-	-	-	-	-	-	-	-
HORVU6Hr1G020380	chr6H:57291641-57300927	L-arabinokinase	PF13528.5; PF10509.8; PF00288.25; PF08544.12	Glyco_trans_1_3; GalKase_gal_bdg; GHMP_kinases_N; GHMP_kinases_C	1.08585	No change	-	-	-	-	-	-	-	-	-	-	-	AT4G16130	arabinose kinase	PF13528.5;PF10509.8;PF00288.25	Glyco_trans_1_3;GalKase_gal_bdg;GHMP_kinases_N
HORVU6Hr1G020420	chr6H:57820194-57839311	SUPPRESSOR OF AUXIN RESISTANCE1	PF11715.7; PF17238.1	Nup160; DUF5311	No change	-1.06774	22	-	-	-	-	-	-	-	-	-	-	AT1G33410	SUPPRESSOR OF AUXIN RESISTANCE1	PF11715.7;PF17238.1	Nup160;DUF5311
HORVU6Hr1G020570	chr6H:58731625-58738221	DEAD-box ATP-dependent RNA helicase 10	PF00270.28; PF00271.30	DEAD; Helicase_C	No change	No change	1	-	-	-	-	-	-	-	-	-	-	AT5G60990	DEA(D/H)-box RNA helicase family protein	PF00270.28;PF00271.30	DEAD;Helicase_C
HORVU6Hr1G020600	chr6H:58810893-58814136	Acyl-coenzyme A oxidase	-	-	-1.3884	-2.34551	6	3	-	-	-	-	-	-	-	-	-	AT4G16760	acyl-CoA oxidase 1	PF14749.5;PF02770.18;PF01756.18	Acyl-CoA_ox_N;Acyl-CoA_dh_M;ACOX
HORVU6Hr1G020670	chr6H:59054771-59061693	Putative disease resistance protein RGA1	PF00931.21; PF13855.5; PF00560.32	NB-ARC; LRR_8; LRR_1	No change	No change	7	-	-	-	-	-	-	-	-	-	-	AT3G14470	NB-ARC domain-containing disease resistance protein	PF00931.21;PF13855.5	NB-ARC;LRR_8
HORVU6Hr1G020730	chr6H:59559052-59560252	DTW domain containing protein, expressed	PF03942.14	DTW	No change	No change	1	-	-	-	-	-	-	-	-	-	-	AT5G54880	DTW domain-containing protein	PF03942.14	DTW
HORVU6Hr1G020750	chr6H:59748397-59871667	protein SRC2 homolog	PF00168.29	C2	-1.42635	No change	3	-	-	-	-	-	-	-	-	-	-	AT5G23950	Calcium-dependent lipid-binding (CaLB domain) family protein	PF00168.29	C2
HORVU6Hr1G020820	chr6H:60465739-60472251	KIN17-like protein	PF10357.8	Kin17_mid	No change	No change	1	-	-	-	-	-	-	-	-	-	-	AT1G55460	DNA/RNA-binding protein Kin17%2C conserved region	PF10357.8	Kin17_mid
HORVU6Hr1G020850	chr6H:60815668-60821608	splicing factor 3B subunit 1	PF08920.9	SF3b1	No change	No change	1	-	-	-	-	-	-	-	-	-	-	AT5G64270	splicing factor	PF08920.9	SF3b1
HORVU6Hr1G020960	chr6H:61216573-61218634	UDP-glycosyltransferase 72B1	PF00201.17	UDPGT	No change	No change	8	-	-	-	-	-	-	-	-	-	-	AT4G01070	UDP-Glycosyltransferase superfamily protein	PF00201.17	UDPGT
HORVU6Hr1G021150	chr6H:61736740-61742738	kinetochore protein Nuf2	PF03800.13	Nuf2	1.13174	No change	21	-	-	-	-	-	-	-	-	-	-	AT1G61000	kinetochore protein	PF03800.13	Nuf2
HORVU6Hr1G021170	chr6H:61758669-61764048	DNA-binding protein BIN4	-	-	No change	No change	5	-	-	-	-	-	-	-	-	-	-	AT5G24630	double-stranded DNA binding protein	-	-
HORVU6Hr1G021320	chr6H:64007359-64016549	ABC transporter B family member 4-like	PF00664.22; PF00005.26	ABC_membrane; ABC_tran	No change	No change	82	17	-	-	-	-	-	-	-	-	-	AT2G47000	ATP binding cassette subfamily B4	PF00664.22;PF00005.26	ABC_membrane;ABC_tran
HORVU6Hr1G021340	chr6H:64214424-64223510	Pathogenesis-related homeodomain protein	PF00628.28; PF00046.28	PHD; Homeobox	No change	No change	8	-	-	-	-	-	-	-	-	-	-	AT4G29940	pathogenesis related homeodomain protein A	PF00628.28;PF00046.28	PHD;Homeobox
HORVU6Hr1G021520	chr6H:65256521-65259501	peroxidase P7-like	PF00141.22	peroxidase	1.00655	No change	-	-	-	-	-	-	-	-	-	-	-	AT5G05340	Peroxidase superfamily protein	PF00141.22	peroxidase
HORVU6Hr1G021540	chr6H:65262964-65266602	predicted protein	PF03893.15; PF01764.24	Lipase3_N; Lipase_3	No change	No change	16	-	-	-	-	-	-	-	-	-	-	AT3G49050	alpha/beta-Hydrolases superfamily protein	PF03893.15;PF01764.24	Lipase3_N;Lipase_3
HORVU6Hr1G021550	chr6H:65592126-65602913	golgin subfamily A member 4	-	-	No change	No change	14	-	-	-	-	-	-	-	-	-	-	AT4G31570	nucleoporin	-	-
HORVU6Hr1G021630	chr6H:66484961-66488498	Eukaryotic translation initiation factor 5	PF01873.16; PF02020.17	eIF-5_eIF-2B; W2	No change	No change	1	-	-	-	-	-	-	-	-	-	-	AT1G36730	Translation initiation factor IF2/IF5	PF01873.16;PF02020.17	eIF-5_eIF-2B;W2
HORVU6Hr1G021670	chr6H:67131227-67138591	uncharacterized protein LOC109774994	-	-	No change	No change	139	-	-	-	-	-	-	-	-	-	-	AT1G05950	hypothetical protein	-	-
HORVU6Hr1G021690	chr6H:67344422-67346958	exocyst complex component EXO70A1	PF03081.14	Exo70	No change	No change	1	-	-	-	-	-	-	-	-	-	-	AT4G31540	exocyst subunit exo70 family protein G1	PF03081.14	Exo70
HORVU6Hr1G021700	chr6H:67351419-67353451	polyubiquitin 10	PF00240.22	ubiquitin	No change	No change	3	-	-	-	-	-	-	-	-	-	-	AT5G20620	ubiquitin 4	PF00240.22	ubiquitin
HORVU6Hr1G021710	chr6H:67351817-67352402	polytene protein	-	-	No change	No change	1	-	-	-	-	-	-	-	-	-	-	AT1G65349	hypothetical protein	-	-
HORVU6Hr1G021780	chr6H:67713930-67718653	PM21	PF00931.21	NB-ARC	1.68592	No change	6	-	-	-	-	-	-	-	-	-	-	AT3G07040	NB-ARC domain-containing disease resistance protein	PF00931.21	NB-ARC
HORVU6Hr1G021800	chr6H:67723333-67729506	PM21	-	-	No change	No change	-	-	1	-	-	-	-	-	-	-	-	-	-	-	-
HORVU6Hr1G021980	chr6H:68523621-68534702	TLC ATP/ADP transporter	-	-	No change	No change	4	-	-	-	-	-	-	-	-	-	-	AT5G05310	TLC ATP/ADP transporter	-	-
HORVU6Hr1G022270	chr6H:70238436-70243944	endoglucanase 5	PF00759.18	Glyco_hydro_9	No change	No change	7	-	-	-	-	-	-	-	-	-	-	AT2G32990	glycosyl hydrolase 9B8	PF00759.18	Glyco_hydro_9
HORVU6Hr1G022280	chr6H:70244124-70251042	probable LRR receptor-like serine/threonine-protein kinase At1g05700	PF12819.6; PF07714.16	Malectin_like; Pkinase_Tyr	No change	No change	19	-	-	-	-	-	-	-	-	-	-	AT4G29990	Leucine-rich repeat transmembrane protein kinase protein	PF12819.6;PF13855.5;PF07714.16	Malectin_like;LRR_8;Pkinase_Tyr
HORVU6Hr1G022340	chr6H:70582694-70586344	predicted protein	PF07800.11	DUF1644	No change	No change	1	-	-	-	-	-	-	-	-	-	-	AT4G31410	E3 ubiquitin-protein ligase%2C putative (DUF1644)	PF07800.11	DUF1644
HORVU6Hr1G022360	chr6H:70645069-70652474	probable LRR receptor-like serine/threonine-protein kinase At1g05700	PF12819.6; PF07714.16	Malectin_like; Pkinase_Tyr	No change	No change	23	-	-	-	-	-	-	-	-	-	-	AT4G29990	Leucine-rich repeat transmembrane protein kinase protein	PF12819.6;PF13855.5;PF07714.16	Malectin_like;LRR_8;Pkinase_Tyr
HORVU6Hr1G022370	chr6H:70907608-70913391	RING/U-box superfamily protein	PF13639.5	zf-RING_2	No change	No change	25	-	-	-	-	-	-	-	-	-	-	AT5G24870	RING/U-box superfamily protein	PF13639.5	zf-RING_2
HORVU6Hr1G022660	chr6H:72596067-72601650	aspartate--tRNA ligase 2, cytoplasmic	PF00152.19	tRNA-synt_2	No change	No change	55	-	-	-	-	-	-	-	-	-	-	AT4G31180	Class II aminoacyl-tRNA and biotin synthetases superfamily protein	PF01336.24;PF00152.19	tRNA_anti-codon;tRNA-synt_2
HORVU6Hr1G022770	chr6H:72968401-72973495	VIN3-like protein 2	PF07227.10	PHD_Oberon	No change	No change	6	-	-	-	-	-	-	-	-	-	-	AT4G30200	vernalization5/VIN3-like protein	PF07227.10	PHD_Oberon
HORVU6Hr1G023040	chr6H:74343823-74348510	Ternary complex factor MIP1-like	PF14389.5; PF04784.13	Lzipper-MIP1; DUF547	No change	No change	69	-	-	-	-	-	-	-	-	-	-	AT3G13000	ubiquinone biosynthesis protein (Protein of unknown function%2C DUF547)	PF14389.5;PF04784.13	Lzipper-MIP1;DUF547
HORVU6Hr1G023070	chr6H:74382826-74385170	predicted protein	-	-	No change	1.00839	5	-	-	-	-	-	-	-	-	-	-	-	-	-	-
HORVU6Hr1G023090	chr6H:74421988-74425471	putative leucine-rich repeat receptor-like kinase	PF08263.11; PF13855.5; PF00069.24	LRRNT_2; LRR_8; Pkinase	No change	No change	5	-	-	-	-	-	-	-	-	-	-	AT1G72300	Leucine-rich receptor-like protein kinase family protein	PF08263.11;PF00560.32;PF07714.16	LRRNT_2;LRR_1;Pkinase_Tyr
HORVU6Hr1G023210	chr6H:76098205-76101007	Tyrosine-sulfated glycopeptide receptor 1	PF08263.11; PF13855.5; PF00560.32	LRRNT_2; LRR_8; LRR_1	No change	No change	4	-	-	-	-	-	-	-	-	-	-	AT1G17240	receptor like protein 2	PF08263.11;PF00560.32	LRRNT_2;LRR_1
HORVU6Hr1G023340	chr6H:77210091-77213736	tyrosine-sulfated glycopeptide receptor 1-like	PF08263.11; PF00560.32; PF13855.5; PF00069.24	LRRNT_2; LRR_1; LRR_8; Pkinase	No change	No change	3	-	-	-	-	-	-	-	-	-	-	AT1G72300	Leucine-rich receptor-like protein kinase family protein	PF08263.11;PF00560.32;PF07714.16	LRRNT_2;LRR_1;Pkinase_Tyr
HORVU6Hr1G023740	chr6H:81559287-81560145	predicted protein	-	-	No change	No change	1	-	-	-	-	-	-	-	-	-	1	-	-	-	-
HORVU6Hr1G023820	chr6H:82035339-82041128	Methyl-CpG-binding domain protein 4-like protein	PF00730.24	HhH-GPD	No change	No change	6	-	-	-	-	-	-	-	-	-	-	AT3G07930	DNA glycosylase superfamily protein	-	-
HORVU6Hr1G024100	chr6H:83656232-83666923	peroxisomal fatty acid beta-oxidation multifunctional protein	PF00378.19; PF02737.17; PF00725.21	ECH_1; 3HCDH_N; 3HCDH	No change	No change	6	-	-	-	-	-	-	-	-	-	-	AT4G29010	Enoyl-CoA hydratase/isomerase family	PF00378.19;PF02737.17;PF00725.21	ECH_1;3HCDH_N;3HCDH
HORVU6Hr1G024390	chr6H:85350185-85355345	probable serine/threonine-protein kinase abkC	-	-	-4.59116	-4.45103	17	-	-	-	-	-	-	-	-	-	-	AT1G61640	Protein kinase superfamily protein	PF03109.15	ABC1
HORVU6Hr1G024660	chr6H:87186901-87190012	receptor-like protein 2	PF08263.11; PF13855.5	LRRNT_2; LRR_8	No change	No change	14	-	-	-	-	-	-	-	-	-	-	AT1G17240	receptor like protein 2	PF08263.11;PF00560.32	LRRNT_2;LRR_1
HORVU6Hr1G024710	chr6H:87657299-87663016	F-box/kelch-repeat protein OR23	PF01344.24	Kelch_1	No change	No change	2	-	-	-	-	-	-	-	-	-	-	AT4G03030	Galactose oxidase/kelch repeat superfamily protein	PF01344.24	Kelch_1
HORVU6Hr1G024800	chr6H:87871474-87897493	receptor-like protein 2	PF08263.11; PF13855.5; PF00560.32	LRRNT_2; LRR_8; LRR_1	No change	No change	8	-	-	-	-	-	-	-	-	-	-	AT1G17240	receptor like protein 2	PF08263.11;PF00560.32	LRRNT_2;LRR_1
HORVU6Hr1G024860	chr6H:88053685-88058888	receptor-like protein 2	PF08263.11; PF13855.5; PF00560.32	LRRNT_2; LRR_8; LRR_1	No change	No change	86	-	-	-	-	-	-	-	-	-	-	AT1G17240	receptor like protein 2	PF08263.11;PF00560.32	LRRNT_2;LRR_1
HORVU6Hr1G025350	chr6H:91936048-91938968	L-type lectin-domain containing receptor kinase IV.1	PF00139.18; PF00069.24	Lectin_legB; Pkinase	No change	No change	1	-	-	-	-	-	-	-	-	-	-	AT2G37710	receptor lectin kinase	PF00139.18;PF00069.24	Lectin_legB;Pkinase
HORVU6Hr1G025460	chr6H:92404918-92409734	Regulator of Vps4 activity in the MVB pathway protein	PF03398.13	Ist1	No change	No change	24	-	-	-	-	-	-	-	-	-	-	AT1G79910	Regulator of Vps4 activity in the MVB pathway protein	PF03398.13	Ist1
HORVU6Hr1G025730	chr6H:94715437-94717365	2-methylene-furan-3-one reductase	PF08240.11; PF13602.5	ADH_N; ADH_zinc_N_2	No change	No change	-	-	1	-	-	-	-	-	-	-	-	AT1G23740	Oxidoreductase%2C zinc-binding dehydrogenase family protein	PF08240.11;PF13602.5	ADH_N;ADH_zinc_N_2
HORVU6Hr1G025870	chr6H:95806777-95807779	Zinc finger CCCH domain-containing protein 44	PF00013.28	KH_1	No change	No change	2	-	-	-	-	-	-	-	-	-	-	AT5G06770	KH domain-containing protein / zinc finger (CCCH type) family protein	PF00013.28;PF00642.23	KH_1;zf-CCCH
HORVU6Hr1G026030	chr6H:96349290-96352460	probable leucine-rich repeat receptor-like protein kinase At1g35710	PF08263.11; PF13855.5; PF00560.32	LRRNT_2; LRR_8; LRR_1	-1.18381	-1.19696	10	-	-	-	-	-	-	3	-	-	-	AT1G35710	kinase family with leucine-rich repeat domain-containing protein	PF08263.11;PF13855.5;PF00560.32;PF00069.24	LRRNT_2;LRR_8;LRR_1;Pkinase
HORVU6Hr1G026060	chr6H:96883556-96992067	unknow protein	-	-	No change	No change	69	-	-	-	-	-	-	-	-	-	-	-	-	-	-
HORVU6Hr1G026120	chr6H:97429934-97457068	predicted protein	PF10497.8; PF15612.5	zf-4CXXC_R1; WHIM1	No change	No change	32	-	-	-	-	-	-	-	-	-	-	AT5G38690	Zinc-finger domain of monoamine-oxidase A repressor R1 protein	PF10497.8	zf-4CXXC_R1
HORVU6Hr1G026200	chr6H:97838218-97841858	polyubiquitin 11	PF00240.22	ubiquitin	No change	No change	5	1	-	-	-	-	-	-	-	-	-	AT4G05050	ubiquitin 11	PF00240.22	ubiquitin
HORVU6Hr1G026210	chr6H:97839870-97841309	hypothetical protein N311_02483, partial	-	-	No change	No change	2	-	-	-	-	-	-	-	-	-	-	AT1G65349	hypothetical protein	-	-
HORVU6Hr1G026230	chr6H:98093152-98095636	peroxidase 39	PF00141.22	peroxidase	No change	No change	6	-	-	-	-	-	-	-	-	-	-	AT4G11290	Peroxidase superfamily protein	PF00141.22	peroxidase
HORVU6Hr1G026330	chr6H:98849040-98851327	CRIB domain-containing protein RIC10	PF00786.27	PBD	No change	No change	5	-	-	-	-	-	-	-	-	-	-	AT2G33460	ROP-interactive CRIB motif-containing protein 1	PF00786.27	PBD
HORVU6Hr1G026400	chr6H:100087040-100120069	BEACH domain-containing protein B isoform X1	PF13385.5; PF15787.4; PF14844.5; PF02138.17; PF00400.31	Laminin_G_3; DUF4704; PH_BEACH; Beach; WD40	No change	No change	98	-	-	-	-	-	-	-	-	-	-	AT1G58230	binding protein	PF13385.5;PF15787.4;PF16057.4;PF14844.5;PF02138.17;PF00400.31	Laminin_G_3;DUF4704;DUF4800;PH_BEACH;Beach;WD40
HORVU6Hr1G026730	chr6H:103063439-103069387	Auxin response factor 6	PF02362.20; PF06507.12; PF02309.15	B3; Auxin_resp; AUX_IAA	No change	No change	14	-	-	-	-	-	-	-	-	-	-	AT1G30330	auxin response factor 6	PF02362.20;PF06507.12;PF02309.15	B3;Auxin_resp;AUX_IAA
HORVU6Hr1G027190	chr6H:105017667-105019676	zinc finger CCCH domain-containing protein 18	-	-	No change	No change	1	-	-	-	-	-	-	-	-	-	-	AT1G56020	serine/arginine repetitive matrix-like protein	-	-
HORVU6Hr1G027220	chr6H:105307550-105316494	ATP-dependent DNA helicase PIF1	PF14214.5	Helitron_like_N	No change	No change	6	-	-	-	-	-	-	-	-	-	-	-	-	-	-
HORVU6Hr1G027340	chr6H:106311269-106316492	predicted protein	-	-	No change	2.22211	3	-	-	-	-	-	-	-	-	-	-	AT3G05020	acyl carrier protein 1	PF00550.24	PP-binding
HORVU6Hr1G027440	chr6H:107461496-107470642	ABC transporter G family member 11	PF00005.26; PF01061.23	ABC_tran; ABC2_membrane	No change	-1.19389	15	-	-	-	-	-	-	-	-	-	-	AT1G17840	white-brown complex-like protein	PF00005.26;PF01061.23	ABC_tran;ABC2_membrane
HORVU6Hr1G027500	chr6H:108209554-108214168	COP9 signalosome complex subunit 1	PF10602.8; PF01399.26	RPN7; PCI	1.03614	No change	-	-	-	-	-	-	-	-	-	-	-	AT3G61140	COP9 signalosome complex subunit 1	PF10602.8;PF01399.26	RPN7;PCI
HORVU6Hr1G027570	chr6H:108856843-108861308	exosome complex component RRP45A-like isoform X1	PF01138.20; PF03725.14	RNase_PH; RNase_PH_C	No change	No change	4	-	-	-	-	-	-	-	-	-	-	AT3G60500	3'-5'-exoribonuclease family protein	PF01138.20;PF03725.14	RNase_PH;RNase_PH_C
HORVU6Hr1G027910	chr6H:110344012-110349094	predicted protein	-	-	No change	No change	62	-	-	-	-	-	-	-	-	-	-	AT1G17820	testis-expressed sequence 2-like protein (DUF2404)	-	-
HORVU6Hr1G028200	chr6H:112006630-112008638	Premnaspirodiene oxygenase	PF00067.21	p450	No change	No change	2	-	-	-	-	-	-	-	-	-	-	AT3G48280	cytochrome P450%2C family 71%2C subfamily A%2C polypeptide 25	PF00067.21	p450
HORVU6Hr1G028220	chr6H:112032812-112040641	putative disease resistance RPP13-like protein 3	PF00931.21	NB-ARC	No change	No change	10	-	-	-	-	-	-	-	-	-	-	AT3G07040	NB-ARC domain-containing disease resistance protein	PF00931.21	NB-ARC
HORVU6Hr1G028250	chr6H:112146089-112148893	Premnaspirodiene oxygenase	PF00067.21	p450	No change	No change	7	-	-	-	-	-	-	-	-	-	-	AT3G48280	cytochrome P450%2C family 71%2C subfamily A%2C polypeptide 25	PF00067.21	p450
HORVU6Hr1G028330	chr6H:112360001-112367974	probable sucrose-phosphate synthase 2	PF00862.18; PF00534.19; PF05116.12	Sucrose_synth; Glycos_transf_1; S6PP	No change	No change	3	-	-	-	-	-	-	-	-	-	-	AT5G20280	sucrose phosphate synthase 1F	PF00862.18;PF00534.19;PF05116.12	Sucrose_synth;Glycos_transf_1;S6PP
HORVU6Hr1G028610	chr6H:113277844-113283546	homeobox protein knotted-1-like 2 isoform X1	PF03790.12; PF03791.12; PF03789.12; PF05920.10	KNOX1; KNOX2; ELK; Homeobox_KN	No change	No change	4	-	-	-	-	-	-	-	-	-	-	AT5G25220	homeobox protein knotted-1-like 3	PF03790.12;PF03791.12;PF03789.12;PF05920.10	KNOX1;KNOX2;ELK;Homeobox_KN
HORVU6Hr1G028660	chr6H:113723337-113729206	predicted protein	-	-	No change	No change	10	-	2	-	-	-	-	-	-	-	-	-	-	-	-
HORVU6Hr1G028690	chr6H:114383996-114391210	chaperone protein ClpB3, mitochondrial	PF02861.19; PF00004.28; PF07724.13; PF10431.8	Clp_N; AAA; AAA_2; ClpB_D2-small	No change	No change	3	-	-	-	-	-	-	-	-	-	-	AT2G25140	casein lytic proteinase B4	PF02861.19;PF00004.28;PF07724.13;PF10431.8	Clp_N;AAA;AAA_2;ClpB_D2-small
HORVU6Hr1G028740	chr6H:115234445-115236400	protein POLAR LOCALIZATION DURING ASYMMETRIC DIVISION AND REDISTRIBUTION	-	-	No change	No change	1	-	-	-	-	-	-	-	-	-	-	-	-	-	-
HORVU6Hr1G028820	chr6H:115807552-115815399	probable thiamine biosynthetic bifunctional enzyme, chloroplastic	PF08543.11; PF02581.16	Phos_pyr_kin; TMP-TENI	No change	No change	3	-	-	-	-	-	-	-	-	-	-	AT1G22940	thiamin biosynthesis protein	PF08543.11;PF02581.16	Phos_pyr_kin;TMP-TENI
HORVU6Hr1G028850	chr6H:115838049-115839803	syntaxin-related protein KNOLLE-like	PF00804.24	Syntaxin	No change	No change	1	-	-	-	-	-	-	-	-	-	-	AT1G08560	syntaxin of plants 111	PF00804.24;PF05739.18	Syntaxin;SNARE
HORVU6Hr1G028980	chr6H:116978406-116996983	cinnamoyl-CoA reductase 2-like	PF01370.20	Epimerase	No change	No change	4	-	-	-	-	-	-	-	-	-	-	AT1G15950	cinnamoyl coa reductase 1	PF01370.20	Epimerase
HORVU6Hr1G029080	chr6H:117538971-117541256	chorismate mutase 2	-	-	No change	No change	10	-	-	-	-	-	-	-	-	-	-	AT5G10870	chorismate mutase 2	-	-
HORVU6Hr1G029110	chr6H:117893562-117898770	uncharacterized aarF domain-containing protein kinase At5g05200, chloroplastic	PF03109.15	ABC1	No change	No change	57	-	-	-	-	-	-	-	-	-	-	AT5G05200	Protein kinase superfamily protein	PF03109.15	ABC1
HORVU6Hr1G029150	chr6H:117904346-117908145	ubiquitin carboxyl-terminal hydrolase 2	PF01088.20	Peptidase_C12	No change	No change	7	-	-	-	-	-	-	-	-	-	-	AT5G16310	Peptidase C12%2C ubiquitin carboxyl-terminal hydrolase 1	PF01088.20	Peptidase_C12
HORVU6Hr1G029290	chr6H:118995646-119004407	protein RRC1-like isoform X1	PF00076.21; PF01805.19; PF08312.11	RRM_1; Surp; cwf21	No change	No change	1	-	-	-	-	-	-	-	-	-	-	AT5G25060	RNA recognition motif (RRM)-containing protein	PF00076.21;PF01805.19;PF08312.11	RRM_1;Surp;cwf21
HORVU6Hr1G029360	chr6H:119365252-119366585	Late embryogenesis abundant (LEA) hydroxyproline-rich glycoprotein family	PF03168.12	LEA_2	No change	-2.889	2	-	-	-	-	-	-	-	-	-	-	AT3G05975	Late embryogenesis abundant (LEA) hydroxyproline-rich glycoprotein family	PF03168.12	LEA_2
HORVU6Hr1G029540	chr6H:120528078-120530866	predicted protein	PF11443.7	DUF2828	No change	No change	1	-	-	-	-	-	-	-	-	-	-	AT5G13210	Uncharacterized conserved protein UCP015417%2C vWA	PF11443.7	DUF2828
HORVU6Hr1G029550	chr6H:120531944-120538124	autophagy-related protein 11	PF10377.8	ATG11	No change	No change	6	-	-	-	-	-	-	-	-	-	-	AT4G30790	autophagy-like protein	PF04108.11;PF10377.8	APG17;ATG11
HORVU6Hr1G029590	chr6H:120912714-120912936	predicted protein	-	-	No change	No change	1	-	-	-	-	-	-	-	-	-	-	-	-	-	-
HORVU6Hr1G029780	chr6H:122416381-122426947	serine/threonine-protein kinase BLUS1-like isoform X2	PF00069.24	Pkinase	No change	No change	22	-	-	-	-	-	-	-	-	-	-	AT1G79640	Protein kinase superfamily protein	PF00069.24	Pkinase
HORVU6Hr1G029800	chr6H:122896003-122911003	flavin-containing monooxygenase FMO GS-OX-like 4 isoform X1	PF00743.18	FMO-like	-1.66595	-2.75694	22	-	-	-	-	-	-	-	-	-	-	AT1G62600	Flavin-binding monooxygenase family protein	PF00743.18	FMO-like
HORVU6Hr1G029810	chr6H:122901460-122912239	protein ECERIFERUM 3	PF04116.12; PF12076.7	FA_hydroxylase; Wax2_C	No change	No change	12	-	-	-	-	-	-	-	-	-	-	AT5G57800	Fatty acid hydroxylase superfamily	PF04116.12;PF12076.7	FA_hydroxylase;Wax2_C
HORVU6Hr1G029910	chr6H:123652565-123653777	RING-H2 finger protein ATL56-like	PF13639.5	zf-RING_2	No change	No change	1	-	-	-	-	-	-	-	-	-	-	AT2G42360	RING/U-box superfamily protein	PF13639.5	zf-RING_2
HORVU6Hr1G030000	chr6H:123871388-123873835	protein transport protein Sec61 subunit gamma	PF00584.19	SecE	No change	No change	1	-	-	-	-	-	-	-	-	-	-	AT5G50460	secE/sec61-gamma protein transport protein	PF00584.19	SecE
HORVU6Hr1G030080	chr6H:124447655-124455317	retrotransposon protein, putative, unclassified	PF00078.26; PF13966.5; PF13456.5	RVT_1; zf-RVT; RVT_3	No change	No change	6	-	-	-	-	-	-	-	-	-	-	AT4G29090	Ribonuclease H-like superfamily protein	PF13966.5;PF13456.5	zf-RVT;RVT_3
HORVU6Hr1G030140	chr6H:124983916-124992158	FGGY carbohydrate kinase domain-containing protein isoform X1	PF00370.20; PF02782.15	FGGY_N; FGGY_C	No change	No change	13	-	-	-	-	-	-	-	-	-	-	AT4G30310	FGGY family of carbohydrate kinase	PF00370.20;PF02782.15	FGGY_N;FGGY_C
HORVU6Hr1G030310	chr6H:125740538-125753711	CASP-like protein 2C1	PF04535.11	DUF588	No change	No change	3	-	-	-	-	-	-	-	-	-	-	AT2G35760	Uncharacterized protein family (UPF0497)	PF04535.11	DUF588
HORVU6Hr1G030350	chr6H:126052502-126054383	probable F-box protein At4g22030	PF14476.5	Chloroplast_duf	No change	No change	2	-	-	-	-	-	-	-	-	-	-	AT4G04480	F-box protein with a domain protein	PF14476.5	Chloroplast_duf
HORVU6Hr1G030530	chr6H:128202808-128207983	Putative glucose-6-phosphate 1-epimerase	PF01263.19	Aldose_epim	No change	No change	12	-	-	-	-	-	-	-	-	-	-	AT5G57330	Galactose mutarotase-like superfamily protein	PF01263.19	Aldose_epim
HORVU6Hr1G030590	chr6H:128364135-128427106	Calcium-transporting ATPase 9 plasma membrane-type	PF12515.7; PF00690.25; PF00122.19; PF00702.25; PF00689.20	CaATP_NAI; Cation_ATPase_N; E1-E2_ATPase; Hydrolase; Cation_ATPase_C	No change	No change	31	-	-	-	-	-	-	-	-	-	-	AT5G57110	autoinhibited Ca2+ -ATPase%2C isoform 8	PF12515.7;PF00690.25;PF00122.19;PF00702.25;PF00689.20	CaATP_NAI;Cation_ATPase_N;E1-E2_ATPase;Hydrolase;Cation_ATPase_C
HORVU6Hr1G030880	chr6H:130232824-130240252	protein STRUBBELIG-RECEPTOR FAMILY 3 isoform X1	PF07714.16	Pkinase_Tyr	No change	No change	29	-	-	-	-	-	-	20	-	-	-	AT2G20850	STRUBBELIG-receptor family 1	PF08263.11;PF13855.5;PF07714.16	LRRNT_2;LRR_8;Pkinase_Tyr
HORVU6Hr1G030930	chr6H:130595784-130599275	proline-rich protein PRCC	PF10253.8	PRCC	No change	No change	4	-	-	-	-	-	-	-	-	-	-	AT2G19270	mitotic checkpoint protein PRCC-carboxy-term protein	PF10253.8	PRCC
HORVU6Hr1G030950	chr6H:130733730-130738177	proline-rich protein PRCC	PF10253.8	PRCC	No change	No change	2	-	-	-	-	-	-	-	-	-	-	AT2G19270	mitotic checkpoint protein PRCC-carboxy-term protein	PF10253.8	PRCC
HORVU6Hr1G031080	chr6H:131357502-131402773	3beta-hydroxysteroid-dehydrogenase/decarboxylase isoform X1	PF01073.18	3Beta_HSD	No change	No change	88	-	-	-	-	-	1	-	-	-	-	AT1G47290	3beta-hydroxysteroid-dehydrogenase/decarboxylase isoform 1	PF01073.18	3Beta_HSD
HORVU6Hr1G031360	chr6H:132185418-132187760	probable cation transporter HKT6	PF02386.15	TrkH	No change	No change	3	-	-	-	-	-	-	-	-	-	-	AT4G10310	high-affinity K+ transporter 1	PF02386.15	TrkH
HORVU6Hr1G031480	chr6H:133923890-133933249	succinate-semialdehyde dehydrogenase, mitochondrial	PF00171.21	Aldedh	No change	No change	34	-	-	-	-	-	-	-	-	-	-	AT1G79440	aldehyde dehydrogenase 5F1	PF00171.21	Aldedh
HORVU6Hr1G031520	chr6H:134060662-134068268	Ribosomal RNA large subunit methyltransferase I	PF10672.8	Methyltrans_SAM	No change	No change	11	-	-	-	-	-	-	-	-	-	-	AT1G54310	S-adenosyl-L-methionine-dependent methyltransferases superfamily protein	PF10672.8	Methyltrans_SAM
HORVU6Hr1G031530	chr6H:134063087-134068659	ALA-interacting subunit 3	PF03381.14	CDC50	No change	No change	8	-	-	-	-	-	-	-	-	-	-	AT1G54320	LEM3 (ligand-effect modulator 3) family protein / CDC50 family protein	PF03381.14	CDC50
HORVU6Hr1G031550	chr6H:134080947-134093670	putative disease resistance RPP13-like protein 3	PF00931.21	NB-ARC	No change	No change	3	-	-	-	-	-	-	-	-	-	-	AT3G07040	NB-ARC domain-containing disease resistance protein	PF00931.21	NB-ARC
HORVU6Hr1G031610	chr6H:134748518-134751978	urease accessory protein D	PF01774.16	UreD	No change	No change	26	-	-	-	-	-	-	-	-	-	-	AT2G35035	urease accessory protein D	PF01774.16	UreD
HORVU6Hr1G031640	chr6H:135306353-135308120	predicted protein	PF05678.13	VQ	No change	No change	1	-	-	-	-	-	-	-	-	-	-	AT4G39720	VQ motif-containing protein	PF05678.13	VQ
HORVU6Hr1G031650	chr6H:135372894-135379576	Cytochrome P450 97B2, chloroplastic	PF00067.21	p450	No change	No change	10	-	-	-	-	-	-	-	-	-	-	AT4G15110	cytochrome P450%2C family 97%2C subfamily B%2C polypeptide 3	PF00067.21	p450
HORVU6Hr1G031830	chr6H:136923800-136927448	phosphoglycerate kinase, cytosolic	PF00162.18	PGK	No change	No change	3	1	-	-	-	-	-	-	-	-	-	AT1G79550	phosphoglycerate kinase	PF00162.18	PGK
HORVU6Hr1G031920	chr6H:137590678-137595370	50S ribosomal protein HLP, mitochondrial-like	-	-	4.23153	5.2546	8	-	-	-	-	-	-	-	-	-	-	-	-	-	-
HORVU6Hr1G031960	chr6H:137850548-137856341	Copper-transporting ATPase RAN1	PF00122.19; PF00702.25	E1-E2_ATPase; Hydrolase	No change	No change	6	-	-	-	-	-	-	-	-	-	-	AT5G44790	copper-exporting ATPase / responsive-to-antagonist 1 / copper-transporting ATPase (RAN1)	PF00403.25;PF00122.19;PF00702.25	HMA;E1-E2_ATPase;Hydrolase
HORVU6Hr1G032070	chr6H:138553867-138559578	glyceraldehyde-3-phosphate dehydrogenase, cytosolic	PF00044.23; PF02800.19	Gp_dh_N; Gp_dh_C	No change	No change	5	-	-	-	-	-	-	-	-	-	-	AT1G79530	glyceraldehyde-3-phosphate dehydrogenase of plastid 1	PF00044.23;PF02800.19	Gp_dh_N;Gp_dh_C
HORVU6Hr1G032270	chr6H:140840171-140847599	pentatricopeptide repeat-containing protein At2g35130	PF13041.5; PF01535.19; PF13812.5	PPR_2; PPR; PPR_3	No change	No change	2	-	-	-	-	-	-	-	-	-	-	AT2G35130	Tetratricopeptide repeat (TPR)-like superfamily protein	PF13041.5;PF13812.5	PPR_2;PPR_3
HORVU6Hr1G032550	chr6H:143196348-143198753	pentatricopeptide repeat-containing protein At3g02490, mitochondrial-like	PF01535.19	PPR	No change	No change	7	-	-	-	-	-	-	-	-	-	-	AT3G02490	Pentatricopeptide repeat (PPR) superfamily protein	PF01535.19	PPR
HORVU6Hr1G032570	chr6H:143256473-143261264	26S protease regulatory subunit S10B homolog B	PF00004.28	AAA	No change	No change	1	-	-	-	-	-	-	-	-	-	-	AT1G45000	AAA-type ATPase family protein	PF00004.28	AAA
HORVU6Hr1G032610	chr6H:143703137-143712206	actin-related protein 4	PF00022.18	Actin	1.07187	No change	-	-	-	-	-	-	-	-	-	-	-	AT1G18450	actin-related protein 4	PF00022.18	Actin
HORVU6Hr1G032640	chr6H:143749646-143754645	putative F-box protein At2g02030	PF00646.32	F-box	No change	No change	1	-	-	-	-	-	-	-	-	-	-	AT5G18160	F-box and associated interaction domains-containing protein	PF00646.32;PF08268.11	F-box;FBA_3
HORVU6Hr1G032680	chr6H:144014447-144018437	peptidyl-prolyl cis-trans isomerase FKBP16-1, chloroplastic isoform X1	PF00254.27	FKBP_C	No change	No change	17	3	-	-	-	14	-	-	-	-	-	AT4G26555	FKBP-like peptidyl-prolyl cis-trans isomerase family protein	PF00254.27	FKBP_C
HORVU6Hr1G032690	chr6H:144014493-144018437	putative disease resistance protein RGA1	-	-	No change	No change	-	-	-	-	-	-	3	-	-	-	-	-	-	-	-
HORVU6Hr1G032750	chr6H:144609071-144610606	protein SCAI	PF12070.7	SCAI	No change	No change	4	-	-	-	-	-	-	-	-	-	-	AT3G03570	signal transducer%2C putative (DUF3550/UPF0682)	PF12070.7	SCAI
HORVU6Hr1G032770	chr6H:144672084-144677900	subtilisin-like protease SBT5.3	PF05922.15; PF00082.21; PF02225.21	Inhibitor_I9; Peptidase_S8; PA	No change	No change	15	-	-	-	-	-	-	-	-	-	-	AT2G04160	Subtilisin-like serine endopeptidase family protein	PF05922.15;PF00082.21	Inhibitor_I9;Peptidase_S8
HORVU6Hr1G033070	chr6H:148640914-148649196	predicted protein	PF12146.7	Hydrolase_4	No change	No change	29	-	-	-	-	-	-	-	-	-	-	AT4G17150	alpha/beta-Hydrolases superfamily protein	PF12146.7	Hydrolase_4
HORVU6Hr1G033160	chr6H:149856196-149868725	chlorophyll a-b binding protein 8, chloroplastic	PF00504.20	Chloroa_b-bind	No change	No change	2	-	-	-	-	-	-	-	-	-	-	AT1G61520	PSI type III chlorophyll a/b-binding protein	PF00504.20	Chloroa_b-bind
HORVU6Hr1G033190	chr6H:149859909-149860796	Ubiquitin-conjugating enzyme E2 22	-	-	No change	No change	1	-	-	-	-	-	-	-	-	-	-	AT5G05080	ubiquitin-conjugating enzyme 22	PF00179.25	UQ_con
HORVU6Hr1G033200	chr6H:150130273-150133211	ultraviolet-B receptor UVR8	PF00415.17; PF13540.5	RCC1; RCC1_2	No change	No change	4	-	-	-	-	-	-	-	-	-	-	AT5G48330	Regulator of chromosome condensation (RCC1) family protein	PF13540.5;PF00415.17	RCC1_2;RCC1
HORVU6Hr1G033290	chr6H:151122430-151129124	MLO-like protein 13	PF03094.14	Mlo	No change	No change	13	-	-	-	-	-	-	-	-	-	-	AT4G02600	Seven transmembrane MLO family protein	PF03094.14	Mlo
HORVU6Hr1G033310	chr6H:151493024-151497957	protein WVD2-like 7	-	-	No change	No change	82	-	-	-	-	-	6	-	-	-	-	AT1G70950	TPX2 (targeting protein for Xklp2) protein family	PF06886.10	TPX2
HORVU6Hr1G033320	chr6H:151591309-151599611	3-oxoacyl-[acyl-carrier-protein] synthase, mitochondrial	PF00109.25; PF02801.21	ketoacyl-synt; Ketoacyl-synt_C	No change	No change	3	-	-	-	-	-	-	-	-	-	-	AT2G04540	Beta-ketoacyl synthase	PF00109.25;PF02801.21	ketoacyl-synt;Ketoacyl-synt_C
HORVU6Hr1G033350	chr6H:151844423-151850686	fumarylacetoacetase	PF09298.10; PF01557.17	FAA_hydrolase_N; FAA_hydrolase	No change	No change	2	-	-	-	-	-	-	-	-	-	-	AT1G12050	fumarylacetoacetase	PF09298.10;PF01557.17	FAA_hydrolase_N;FAA_hydrolase
HORVU6Hr1G033380	chr6H:151875761-151881885	probable copper-transporting ATPase HMA5	PF00403.25; PF00122.19; PF00702.25	HMA; E1-E2_ATPase; Hydrolase	No change	No change	1	-	-	-	-	-	-	-	-	-	-	AT1G63440	heavy metal atpase 5	PF00403.25;PF00122.19;PF00702.25	HMA;E1-E2_ATPase;Hydrolase
HORVU6Hr1G033450	chr6H:152805493-152810421	Chaperone protein dnaJ 6	PF00226.30	DnaJ	No change	No change	10	-	-	-	-	-	-	-	-	-	-	AT3G12170	Chaperone DnaJ-domain superfamily protein	PF00226.30	DnaJ
HORVU6Hr1G033600	chr6H:154877863-154882095	lipoxygenase 2.3, chloroplastic	PF01477.22; PF00305.18	PLAT; Lipoxygenase	1.9778	No change	9	-	-	-	-	-	-	-	-	-	-	AT3G45140	lipoxygenase 2	PF01477.22;PF00305.18	PLAT;Lipoxygenase
HORVU6Hr1G033620	chr6H:154893446-154894935	Electron transfer flavoprotein subunit alpha mitochondrial	-	-	6.22337	No change	-	-	-	-	-	-	-	-	-	-	-	-	-	-	-
HORVU6Hr1G033630	chr6H:154896919-154905352	glucose-1-phosphate adenylyltransferase large subunit 3, chloroplastic/amyloplastic	PF00483.22	NTP_transferase	No change	No change	1	4	-	-	-	-	-	-	3	-	-	AT5G19220	ADP glucose pyrophosphorylase large subunit 1	PF00483.22	NTP_transferase
HORVU6Hr1G033930	chr6H:156757372-156759984	Phosphoethanolamine N-methyltransferase 3	-	-	No change	No change	35	-	-	-	-	-	-	-	-	-	2	AT3G18000	S-adenosyl-L-methionine-dependent methyltransferases superfamily protein	PF08241.11;PF13489.5	Methyltransf_11;Methyltransf_23
HORVU6Hr1G033970	chr6H:156947809-156950890	predicted protein	PF11317.7	DUF3119	No change	No change	14	-	-	-	-	-	-	-	-	-	-	-	-	-	-
HORVU6Hr1G033980	chr6H:156951444-156958616	citrate synthase	PF00285.20	Citrate_synt	No change	No change	8	-	-	-	-	-	-	-	-	-	-	AT2G44350	Citrate synthase family protein	PF00285.20	Citrate_synt
HORVU6Hr1G034030	chr6H:157298248-157301181	protein YIF1B-B	PF03878.14	YIF1	No change	No change	2	-	-	-	-	-	-	-	-	-	-	AT3G59500	Integral membrane HRF1 family protein	PF03878.14	YIF1
HORVU6Hr1G034040	chr6H:157308202-157310037	multiple organellar RNA editing factor 2, chloroplastic	-	-	No change	No change	1	-	-	-	-	-	-	3	-	-	-	AT1G32580	plastid developmental protein DAG	-	-
HORVU6Hr1G034130	chr6H:158180327-158192604	brefeldin A-inhibited guanine nucleotide-exchange protein 1	PF16213.4; PF12783.6; PF01369.19; PF09324.9	DCB; Sec7_N; Sec7; DUF1981	No change	No change	23	-	-	-	-	-	-	-	-	-	-	AT4G38200	SEC7-like guanine nucleotide exchange family protein	PF16213.4;PF12783.6;PF01369.19;PF09324.9	DCB;Sec7_N;Sec7;DUF1981
HORVU6Hr1G034150	chr6H:158524294-158526001	uncharacterized protein LOC109754855	-	-	No change	No change	3	-	-	-	-	-	-	-	-	-	-	AT3G51500	hypothetical protein	-	-
HORVU6Hr1G034360	chr6H:160082045-160083221	uncharacterized protein LOC109754858	PF14009.5	DUF4228	No change	No change	1	-	-	-	-	-	-	-	-	-	-	AT5G66580	hypothetical protein	PF14009.5	DUF4228
HORVU6Hr1G034490	chr6H:161201191-161203762	protein LYK5	PF01476.19; PF07714.16	LysM; Pkinase_Tyr	No change	No change	2	-	-	-	-	-	-	-	-	-	-	AT2G33580	Protein kinase superfamily protein	PF01476.19;PF00069.24	LysM;Pkinase
HORVU6Hr1G034650	chr6H:163195873-163197063	S-adenosylmethionine synthase 4	PF00438.19; PF02772.15; PF02773.15	S-AdoMet_synt_N; S-AdoMet_synt_M; S-AdoMet_synt_C	No change	No change	1	-	-	-	-	-	-	-	-	-	-	AT1G02500	S-adenosylmethionine synthetase 1	PF00438.19;PF02772.15;PF02773.15	S-AdoMet_synt_N;S-AdoMet_synt_M;S-AdoMet_synt_C
HORVU6Hr1G034660	chr6H:163337648-163351394	autophagy-related protein 2	PF12624.6; PF13329.5; PF09333.10	Chorein_N; ATG2_CAD; ATG_C	No change	No change	38	-	-	-	-	-	-	-	-	-	-	AT3G19190	autophagy 2	PF12624.6;PF13329.5;PF09333.10	Chorein_N;ATG2_CAD;ATG_C
HORVU6Hr1G034760	chr6H:164748458-164749418	protein GLUTAMINE DUMPER 4	-	-	1.40886	No change	1	-	-	-	-	-	-	-	-	-	-	AT2G24762	glutamine dumper 4	-	-
HORVU6Hr1G034810	chr6H:165298577-165300214	basic leucine zipper 43-like	PF00170.20	bZIP_1	No change	No change	1	-	-	-	-	-	-	-	-	-	-	AT3G30530	basic leucine-zipper 42	PF00170.20	bZIP_1
HORVU6Hr1G034870	chr6H:165680948-165685875	Protein ABHD17C	PF12146.7	Hydrolase_4	No change	No change	3	-	-	-	-	-	-	-	-	-	-	AT3G30380	alpha/beta-Hydrolases superfamily protein	PF00561.19	Abhydrolase_1
HORVU6Hr1G034900	chr6H:165691829-165697779	sodium-coupled neutral amino acid transporter 1-like	PF01490.17	Aa_trans	No change	No change	4	-	-	-	-	-	-	-	-	-	-	AT3G30390	Transmembrane amino acid transporter family protein	PF01490.17	Aa_trans
HORVU6Hr1G035000	chr6H:165917648-165920609	lycopene beta cyclase, chloroplastic	PF05834.11	Lycopene_cycl	No change	No change	1	-	-	-	-	-	-	-	-	-	-	AT3G10230	lycopene cyclase	PF05834.11	Lycopene_cycl
HORVU6Hr1G035040	chr6H:166230581-166244401	putative multidrug resistance protein	PF00664.22; PF00005.26	ABC_membrane; ABC_tran	No change	-1.36298	4	-	-	-	-	-	-	-	-	-	-	AT3G28345	ABC transporter family protein	PF00664.22;PF00005.26	ABC_membrane;ABC_tran
HORVU6Hr1G035300	chr6H:169028519-169031969	Ubiquitin-like superfamily protein	-	-	No change	No change	44	-	-	-	-	-	-	-	-	-	-	AT1G80060	Ubiquitin-like superfamily protein	-	-
HORVU6Hr1G035470	chr6H:171520645-171523251	Transcription factor MYB44	PF00249.30	Myb_DNA-binding	No change	No change	2	-	1	-	-	-	-	-	-	-	-	AT5G67300	myb domain protein r1	PF00249.30	Myb_DNA-binding
HORVU6Hr1G035600	chr6H:172639588-172647145	probable glycosyltransferase At5g03795	PF03016.14	Exostosin	No change	No change	23	-	-	-	-	-	-	-	-	-	-	AT4G38040	Exostosin family protein	PF03016.14	Exostosin
HORVU6Hr1G035610	chr6H:172640474-172659999	predicted protein	PF04199.12	Cyclase	No change	No change	27	-	-	-	-	-	-	-	1	-	-	AT4G35220	Cyclase family protein	PF04199.12	Cyclase
HORVU6Hr1G035640	chr6H:173136964-173142180	Kynurenine formamidase	PF04199.12	Cyclase	No change	No change	6	2	-	-	-	-	-	-	-	-	-	AT4G35220	Cyclase family protein	PF04199.12	Cyclase
HORVU6Hr1G035820	chr6H:174758318-174768415	predicted protein	-	-	No change	No change	4	-	-	-	-	-	-	-	-	-	-	AT4G37090	UDP-N-acetylmuramoyl-L-alanyl-D-glutamate-2%2C 6-diaminopimelate ligase	-	-
HORVU6Hr1G035870	chr6H:174765514-174766023	nascent polypeptide-associated complex subunit alpha, muscle-specific form-like	-	-	No change	No change	2	-	-	-	-	-	-	-	-	-	-	-	-	-	-
HORVU6Hr1G035880	chr6H:174769173-174773122	PTI1-like tyrosine-protein kinase At3g15890	PF07714.16	Pkinase_Tyr	No change	No change	4	-	-	-	-	-	-	-	-	-	-	AT3G15890	Protein kinase superfamily protein	PF07714.16	Pkinase_Tyr
HORVU6Hr1G035950	chr6H:175606147-175610656	Glycine-rich RNA-binding protein 3, mitochondrial	PF00076.21	RRM_1	No change	No change	20	-	-	-	-	-	-	-	-	-	-	AT5G61030	glycine-rich RNA-binding protein 3	PF00076.21	RRM_1
HORVU6Hr1G035970	chr6H:175818336-175824999	respiratory burst oxidase homolog protein E	PF08414.9; PF01794.18; PF08022.11; PF08030.11	NADPH_Ox; Ferric_reduct; FAD_binding_8; NAD_binding_6	No change	No change	13	-	-	-	-	-	-	1	-	-	-	AT1G19230	Riboflavin synthase-like superfamily protein	PF08414.9;PF01794.18;PF08022.11;PF08030.11	NADPH_Ox;Ferric_reduct;FAD_binding_8;NAD_binding_6
HORVU6Hr1G036020	chr6H:176038676-176043556	intracellular protein transport protein USO1	-	-	No change	No change	3	-	-	-	-	-	-	-	-	-	-	AT4G32190	Myosin heavy chain-related protein	-	-
HORVU6Hr1G036240	chr6H:177988324-177990061	uncharacterized protein LOC109749176	-	-	No change	No change	2	-	-	-	-	-	-	-	-	-	-	-	-	-	-
HORVU6Hr1G036260	chr6H:177995233-178000773	predicted protein	-	-	No change	No change	1	-	-	-	-	-	-	-	-	-	-	-	-	-	-
HORVU6Hr1G036510	chr6H:179054685-179059367	serine carboxypeptidase-like 45	PF00450.21	Peptidase_S10	No change	-1.99895	23	-	-	-	-	-	-	-	-	-	-	AT1G28110	serine carboxypeptidase-like 45	PF00450.21	Peptidase_S10
HORVU6Hr1G036570	chr6H:179648567-179650407	predicted protein	-	-	No change	No change	18	-	-	-	-	-	-	-	-	-	-	-	-	-	-
HORVU6Hr1G036640	chr6H:180781902-180789590	probable ADP-ribosylation factor GTPase-activating protein AGD14	PF01412.17	ArfGap	No change	No change	173	10	-	-	-	-	-	-	-	-	-	AT4G13350	NSP (nuclear shuttle protein)-interacting GTPase	PF01412.17	ArfGap
HORVU6Hr1G036720	chr6H:181988302-181993310	MOB kinase activator-like 1A	PF03637.16	Mob1_phocein	No change	No change	5	-	-	-	-	-	-	-	-	-	-	AT5G45550	Mob1/phocein family protein	PF03637.16	Mob1_phocein
HORVU6Hr1G036920	chr6H:184145125-184147505	UDP-glycosyltransferase 73C3	PF00201.17	UDPGT	No change	No change	1	-	-	-	-	-	-	-	-	-	-	AT2G36780	UDP-Glycosyltransferase superfamily protein	PF00201.17	UDPGT
HORVU6Hr1G037140	chr6H:185893356-185896701	cytochrome P450 734A2	PF00067.21	p450	No change	No change	8	-	-	-	-	-	-	-	-	-	-	AT2G26710	Cytochrome P450 superfamily protein	PF00067.21	p450
HORVU6Hr1G037500	chr6H:187971793-187979293	peptidyl-prolyl cis-trans isomerase CYP95 isoform X2	PF00160.20	Pro_isomerase	No change	No change	20	-	-	-	-	-	-	-	-	-	-	AT3G63400	Cyclophilin-like peptidyl-prolyl cis-trans isomerase family protein	PF00160.20	Pro_isomerase
HORVU6Hr1G037680	chr6H:190084075-190088684	Apoptotic protease-activating factor 1	PF00931.21	NB-ARC	No change	No change	2	-	-	-	-	-	-	-	-	-	-	-	-	-	-
HORVU6Hr1G037700	chr6H:190607846-190609764	crocetin glucosyltransferase, chloroplastic-like	PF00201.17	UDPGT	No change	No change	1	-	-	-	-	-	-	-	-	-	-	AT4G15550	indole-3-acetate beta-D-glucosyltransferase	PF00201.17	UDPGT
HORVU6Hr1G038050	chr6H:192950223-192950882	predicted protein	-	-	No change	No change	1	-	-	-	-	-	-	-	-	-	-	-	-	-	-
HORVU6Hr1G038500	chr6H:196590434-196596364	sterol 3-beta-glucosyltransferase UGT80B1 isoform X1	-	-	No change	No change	40	-	-	-	-	-	-	-	-	-	-	AT5G24750	UDP-Glycosyltransferase superfamily protein	-	-
HORVU6Hr1G038520	chr6H:197017139-197029001	ABC transporter A family member 8	PF12698.6; PF00005.26	ABC2_membrane_3; ABC_tran	No change	No change	20	1	-	-	-	-	-	-	2	-	-	AT3G47790	ABC2 homolog 7	PF12698.6;PF00005.26	ABC2_membrane_3;ABC_tran
HORVU6Hr1G039200	chr6H:202950929-202960409	IRK-interacting protein-like	PF04859.11	DUF641	No change	No change	2	-	-	-	-	-	-	-	-	-	-	AT2G45260	myosin-4 protein (DUF641)	PF04859.11	DUF641
HORVU6Hr1G039510	chr6H:205697776-205700545	predicted protein	-	-	No change	No change	5	-	-	-	-	-	-	-	-	-	-	-	-	-	-
HORVU6Hr1G039660	chr6H:206859590-206968769	CASP-like protein 2D1	PF04535.11	DUF588	1.2465	1.38521	3	-	-	-	-	-	-	-	-	-	-	AT5G54980	Uncharacterized protein family (UPF0497)	PF04535.11	DUF588
HORVU6Hr1G039740	chr6H:208330742-208343377	serine/threonine-protein kinase EDR1	PF14381.5; PF07714.16	EDR1; Pkinase_Tyr	No change	No change	11	-	-	-	-	-	-	-	-	-	-	AT5G11850	Protein kinase superfamily protein	PF14381.5;PF07714.16	EDR1;Pkinase_Tyr
HORVU6Hr1G040220	chr6H:215060284-215064497	RNA-binding (RRM/RBD/RNP motifs) family protein	PF00076.21	RRM_1	No change	No change	9	-	-	-	-	-	-	-	-	-	-	AT3G13224	RNA-binding (RRM/RBD/RNP motifs) family protein	PF00076.21	RRM_1
HORVU6Hr1G040270	chr6H:215846909-215858062	spindle and kinetochore-associated protein 1 homolog	PF07160.11	SKA1	No change	No change	5	-	-	-	-	-	-	-	-	-	-	AT3G60660	spindle/kinetochore-associated-like protein	PF07160.11	SKA1
HORVU6Hr1G040540	chr6H:219263779-219288759	protein phosphatase 2C and cyclic nucleotide-binding/kinase domain-containing protein isoform X1	PF00481.20; PF00027.28; PF00069.24	PP2C; cNMP_binding; Pkinase	No change	No change	38	4	-	-	-	-	-	-	-	-	-	AT2G20050	protein phosphatase 2C and cyclic nucleotide-binding/kinase domain-containing protein	PF00481.20;PF00027.28;PF00069.24	PP2C;cNMP_binding;Pkinase
HORVU6Hr1G040770	chr6H:220668056-220670312	Inorganic pyrophosphatase 2	PF06888.11	Put_Phosphatase	No change	No change	5	-	-	-	-	-	-	-	-	-	-	AT1G17710	Pyridoxal phosphate phosphatase-related protein	PF06888.11	Put_Phosphatase
HORVU6Hr1G040780	chr6H:220805128-220810425	pentatricopeptide repeat-containing protein At1g51965, mitochondrial	PF13812.5; PF01535.19; PF13041.5; PF12854.6	PPR_3; PPR; PPR_2; PPR_1	No change	No change	4	-	-	-	-	-	-	-	-	-	-	AT1G51965	ABA Overly-Sensitive 5	PF01535.19;PF13041.5	PPR;PPR_2
HORVU6Hr1G041460	chr6H:228502169-228503726	la protein 1	-	-	No change	No change	1	-	-	-	-	-	-	-	-	-	-	AT4G32720	La protein 1	PF05383.16;PF00076.21;PF08777.10	La;RRM_1;RRM_3
HORVU6Hr1G041590	chr6H:229159978-229165967	syntaxin-22	PF14523.5; PF05739.18	Syntaxin_2; SNARE	3.14436	3.34781	1	-	-	-	-	-	-	-	-	-	-	AT5G46860	Syntaxin/t-SNARE family protein	PF14523.5;PF05739.18	Syntaxin_2;SNARE
HORVU6Hr1G041720	chr6H:230352529-230358135	predicted protein	PF02091.14	tRNA-synt_2e	No change	No change	-	-	1	-	-	-	-	-	-	-	-	-	-	-	-
HORVU6Hr1G041920	chr6H:231590141-231594713	Xaa-Pro dipeptidase	PF00557.23	Peptidase_M24	No change	No change	3	-	-	-	-	-	-	-	-	-	-	AT4G29490	Metallopeptidase M24 family protein	PF05195.15;PF00557.23	AMP_N;Peptidase_M24
HORVU6Hr1G042080	chr6H:233583049-233587434	predicted protein	PF00153.26	Mito_carr	No change	No change	2	-	-	-	-	-	-	-	-	-	-	AT4G26180	Mitochondrial substrate carrier family protein	PF00153.26	Mito_carr
HORVU6Hr1G042090	chr6H:233924916-233925956	E3 ubiquitin-protein ligase AIP2	PF13639.5	zf-RING_2	No change	No change	2	-	-	-	-	-	-	-	-	-	-	AT5G20910	RING/U-box superfamily protein	PF13639.5	zf-RING_2
HORVU6Hr1G042410	chr6H:238434956-238488883	probable magnesium transporter NIPA2 isoform X1	PF05653.13	Mg_trans_NIPA	No change	No change	10	-	-	-	-	-	-	-	-	-	-	AT1G71900	magnesium transporter%2C putative (DUF803)	PF05653.13	Mg_trans_NIPA
HORVU6Hr1G042550	chr6H:238807727-238815870	GDSL esterase/lipase At5g45910	PF00657.21	Lipase_GDSL	No change	No change	3	-	-	-	-	-	-	-	-	-	-	AT5G45910	GDSL-like Lipase/Acylhydrolase superfamily protein	PF00657.21	Lipase_GDSL
HORVU6Hr1G043230	chr6H:245235550-245240219	AAA-type ATPase family protein / ankyrin repeat family protein	PF12796.6; PF00023.29	Ank_2; Ank	No change	No change	20	-	-	-	-	-	-	-	-	-	-	AT3G24530	AAA-type ATPase family protein / ankyrin repeat family protein	PF12796.6;PF00023.29;PF00004.28	Ank_2;Ank;AAA
HORVU6Hr1G043390	chr6H:245403086-245558802	probable protein transport Sec1a isoform X2	PF00995.22	Sec1	No change	No change	4	-	-	-	-	-	-	-	-	-	-	AT1G12360	Sec1/munc18-like (SM) proteins superfamily	PF00995.22	Sec1
HORVU6Hr1G044590	chr6H:256477282-256482953	lysine-specific demethylase JMJ25 isoform X3	-	-	No change	No change	25	-	-	-	-	-	-	-	-	-	-	AT3G07610	Transcription factor jumonji (jmjC) domain-containing protein	PF02373.21	JmjC
HORVU6Hr1G045040	chr6H:261313677-261314885	probable ethylene response sensor 1	PF01590.25	GAF	No change	No change	3	-	-	-	-	-	-	-	-	-	-	AT1G66340	Signal transduction histidine kinase%2C hybrid-type%2C ethylene sensor	PF01590.25;PF00512.24;PF02518.25;PF00072.23	GAF;HisKA;HATPase_c;Response_reg
HORVU6Hr1G045360	chr6H:264427363-264443011	serine/threonine-protein kinase EDR1-like isoform X1	PF07714.16	Pkinase_Tyr	No change	No change	27	-	-	-	-	-	-	-	-	-	-	AT3G58640	Mitogen activated protein kinase kinase kinase-like protein	PF14381.5;PF07714.16	EDR1;Pkinase_Tyr
HORVU6Hr1G045410	chr6H:264482820-264492091	serine/threonine-protein kinase EDR1 isoform X1	-	-	No change	No change	2	-	-	-	-	-	-	-	-	-	-	-	-	-	-
HORVU6Hr1G046290	chr6H:269994312-270027620	DNA repair protein XRCC3 homolog	PF08423.10	Rad51	No change	No change	7	3	-	-	-	-	-	-	-	-	-	AT5G57450	homolog of X-ray repair cross complementing 3 (XRCC3)	PF08423.10	Rad51
HORVU6Hr1G046420	chr6H:271230453-271248414	RNA-metabolising metallo-beta-lactamase family protein	PF12706.6; PF07521.11; PF13837.5	Lactamase_B_2; RMMBL; Myb_DNA-bind_4	No change	No change	7	-	-	-	-	-	-	-	-	-	-	AT5G63420	RNA-metabolising metallo-beta-lactamase family protein	PF12706.6;PF07521.11;PF13837.5	Lactamase_B_2;RMMBL;Myb_DNA-bind_4
HORVU6Hr1G046910	chr6H:276405772-276433163	putative magnesium transporter NIPA8	PF05653.13	Mg_trans_NIPA	No change	No change	3	-	-	-	-	-	-	-	-	-	-	AT3G26670	magnesium transporter%2C putative (DUF803)	PF05653.13	Mg_trans_NIPA
HORVU6Hr1G047040	chr6H:278389884-278433658	iron-sulfur cluster biosynthesis family protein	-	-	No change	No change	5	-	-	-	-	-	-	-	-	-	-	AT5G03900	Iron-sulfur cluster biosynthesis family protein	-	-
HORVU6Hr1G047130	chr6H:278406183-278406496	Nuclear transcription factor Y subunit C-2	-	-	No change	No change	1	-	-	-	-	-	-	-	-	-	-	-	-	-	-
HORVU6Hr1G047180	chr6H:278413062-278415750	predicted protein	PF00078.26; PF13966.5	RVT_1; zf-RVT	No change	No change	6	-	-	-	-	-	-	-	-	-	-	AT3G24255	RNA-directed DNA polymerase (reverse transcriptase)-related family protein	PF00078.26;PF13966.5	RVT_1;zf-RVT
HORVU6Hr1G047300	chr6H:280273656-280275177	prohibitin-3, mitochondrial	PF01145.24	Band_7	1.18966	1.60929	2	-	-	-	-	-	-	-	-	-	-	AT5G40770	prohibitin 3	PF01145.24	Band_7
HORVU6Hr1G047440	chr6H:281976025-281979732	CDT1-like protein a, chloroplastic	PF08839.10	CDT1	No change	No change	2	-	-	-	-	-	-	-	-	-	-	AT3G54710	CDT1-like protein B	PF08839.10;PF16679.4	CDT1;CDT1_C
HORVU6Hr1G047650	chr6H:284488010-284553958	calcium-dependent lipid-binding family protein	PF06101.10; PF00168.29; PF06650.11; PF16909.4	Vps62; C2; SHR-BD; VPS13_C	No change	No change	11	-	-	-	-	-	-	-	-	-	-	AT1G48090	calcium-dependent lipid-binding family protein	PF12624.6;PF16908.4;PF16910.4;PF06101.10;PF00168.29;PF06650.11	Chorein_N;VPS13;VPS13_mid_rpt;Vps62;C2;SHR-BD
HORVU6Hr1G048090	chr6H:288958616-288960007	hAT transposon superfamily protein	-	-	No change	No change	3	-	-	-	-	-	-	-	-	-	-	AT5G33406	hAT dimerization domain-containing protein / transposase-like protein	PF05699.13	Dimer_Tnp_hAT
HORVU6Hr1G048180	chr6H:290392640-290399019	phosphatase 2C 12	PF00481.20	PP2C	No change	-1.06915	-	-	-	-	-	-	-	3	-	-	-	AT1G47380	Protein phosphatase 2C family protein	PF00481.20	PP2C
HORVU6Hr1G048290	chr6H:291363018-291391529	vesicle transport protein SFT2B	PF04178.11	Got1	No change	No change	7	-	-	-	-	-	-	-	-	-	-	AT5G23550	Got1/Sft2-like vescicle transport protein family	PF04178.11	Got1
HORVU6Hr1G048390	chr6H:291973141-291980709	polyadenylate-binding protein RBP47	PF00076.21	RRM_1	No change	No change	1	-	-	-	-	-	-	-	-	-	-	AT1G47500	RNA-binding protein 47C'	PF00076.21	RRM_1
HORVU6Hr1G048600	chr6H:295125066-295144984	transmembrane 9 superfamily member 1	PF02990.15	EMP70	No change	No change	21	-	-	-	-	-	-	-	-	-	-	AT1G10950	transmembrane nine 1	PF02990.15	EMP70
HORVU6Hr1G049030	chr6H:298241041-298241450	vesicle transport v-SNARE 13	-	-	No change	No change	1	-	-	-	-	-	-	-	-	-	-	AT3G29100	vesicle transport V-snare 13	PF05008.14;PF12352.7	V-SNARE;V-SNARE_C
HORVU6Hr1G049050	chr6H:298340921-298369596	protein ACTIVITY OF BC1 COMPLEX KINASE 8, chloroplastic	PF03109.15	ABC1	No change	No change	10	-	-	-	-	-	-	-	-	-	-	AT5G64940	ABC2 homolog 13	PF03109.15	ABC1
HORVU6Hr1G049790	chr6H:301614309-301620239	predicted protein	-	-	No change	No change	48	-	-	-	-	-	-	-	-	-	-	AT3G05020	acyl carrier protein 1	PF00550.24	PP-binding
HORVU6Hr1G049910	chr6H:302398175-302430588	CMP-sialic acid transporter 5	PF04142.14	Nuc_sug_transp	No change	No change	4	-	-	-	-	-	-	-	-	-	-	AT5G65000	Nucleotide-sugar transporter family protein	PF04142.14	Nuc_sug_transp
HORVU6Hr1G049950	chr6H:302446931-302451004	cryptochrome 1a	PF00875.17; PF03441.13; PF12546.7	DNA_photolyase; FAD_binding_7; Cryptochrome_C	No change	No change	6	-	-	-	-	-	-	-	-	-	-	AT4G08920	cryptochrome 1	PF00875.17;PF03441.13;PF12546.7	DNA_photolyase;FAD_binding_7;Cryptochrome_C
HORVU6Hr1G050140	chr6H:304047637-304050623	trihelix transcription factor ASIL2	PF13837.5	Myb_DNA-bind_4	No change	No change	4	-	-	-	-	-	-	-	-	-	-	AT3G11100	sequence-specific DNA binding transcription factor	PF13837.5	Myb_DNA-bind_4
HORVU6Hr1G050160	chr6H:304264125-304376093	GTP-binding protein TypA	PF00009.26; PF03144.24	GTP_EFTU; GTP_EFTU_D2	No change	No change	5	-	-	-	-	-	-	-	-	-	-	AT5G13650	elongation factor family protein	PF00009.26;PF03144.24;PF00679.23	GTP_EFTU;GTP_EFTU_D2;EFG_C
HORVU6Hr1G050550	chr6H:306989820-306991098	Cellulose synthase-like protein E2	PF03552.13	Cellulose_synt	No change	No change	1	-	-	-	-	-	-	-	-	-	-	AT1G55850	cellulose synthase like E1	PF03552.13	Cellulose_synt
HORVU6Hr1G050720	chr6H:307967894-307971510	Apyrase 1	PF01150.16	GDA1_CD39	No change	No change	4	-	-	-	-	-	-	-	-	-	-	AT3G04080	apyrase 1	PF01150.16	GDA1_CD39
HORVU6Hr1G051110	chr6H:311131284-311145486	bZIP protein	-	-	No change	No change	2	-	-	-	-	-	-	-	-	-	-	AT5G04840	bZIP protein	-	-
HORVU6Hr1G051240	chr6H:311987285-312006725	predicted protein	-	-	No change	No change	2	-	-	-	-	-	-	-	-	-	-	AT4G32750	transmembrane protein	-	-
HORVU6Hr1G051500	chr6H:313455331-313457175	predicted protein	-	-	No change	1.37007	1	-	-	-	-	-	-	-	-	-	-	-	-	-	-
HORVU6Hr1G051590	chr6H:314796848-314802797	predicted protein	-	-	No change	No change	2	-	-	-	-	-	-	-	-	-	-	-	-	-	-
HORVU6Hr1G051990	chr6H:319245725-319255953	Trimeric LpxA-like enzyme	-	-	No change	No change	48	-	-	-	-	-	-	-	-	-	-	AT2G34970	Trimeric LpxA-like enzyme	PF00483.22;PF00132.23;PF02020.17	NTP_transferase;Hexapep;W2
HORVU6Hr1G052420	chr6H:322881760-322887916	glycerophosphodiester phosphodiesterase GDPDL3	PF03009.16	GDPD	No change	No change	2	-	-	-	-	-	1	-	-	-	-	AT5G55480	SHV3-like 1	PF03009.16	GDPD
HORVU6Hr1G052520	chr6H:323780724-323786310	probable serine/threonine-protein kinase DDB_G0276461	PF00069.24	Pkinase	No change	No change	54	-	-	-	-	-	-	-	-	-	-	AT2G32850	Protein kinase superfamily protein	PF00069.24	Pkinase
HORVU6Hr1G052620	chr6H:325367294-325372518	predicted protein	PF12274.7	DUF3615	No change	No change	83	7	-	-	-	-	1	-	-	-	-	-	-	-	-
HORVU6Hr1G052660	chr6H:325501576-325521458	predicted protein	-	-	No change	No change	52	-	-	-	-	-	-	-	-	-	-	AT5G12920	Transducin/WD40 repeat-like superfamily protein	-	-
HORVU6Hr1G052850	chr6H:326399000-326409497	alkaline phosphatase D	PF09423.9	PhoD	No change	No change	26	-	-	-	-	-	-	-	-	-	-	AT5G42370	Calcineurin-like metallo-phosphoesterase superfamily protein	PF09423.9	PhoD
HORVU6Hr1G052890	chr6H:326570277-326574985	armadillo repeat-containing protein LFR	-	-	No change	No change	2	-	-	-	-	-	-	-	-	-	-	AT3G22990	ARM repeat superfamily protein	PF12031.7	BAF250_C
HORVU6Hr1G053000	chr6H:328061297-328062874	protein MARD1-like	PF04570.13	zf-FLZ	No change	1.01973	1	-	-	-	-	-	-	-	-	-	-	AT5G49120	DUF581 family protein%2C putative (DUF581)	PF04570.13	zf-FLZ
HORVU6Hr1G053100	chr6H:328930020-328936372	inorganic phosphate transporter 2-1, chloroplastic	PF01384.19	PHO4	No change	No change	1	-	-	-	-	-	-	-	-	-	-	AT3G26570	phosphate transporter 2%3B1	PF01384.19	PHO4
HORVU6Hr1G053250	chr6H:330172432-330177985	Protein NBR1-like protein	PF00564.23; PF00569.16; PF16158.4	PB1; ZZ; N_BRCA1_IG	No change	No change	6	-	-	-	-	-	-	-	-	-	-	AT4G24690	ubiquitin-associated (UBA)/TS-N domain-containing protein / octicosapeptide/Phox/Bemp1 (PB1) domain-containing protein	PF00564.23;PF00569.16;PF16158.4	PB1;ZZ;N_BRCA1_IG
HORVU6Hr1G053290	chr6H:331157769-331168323	ribosomal RNA-processing protein 8	PF05148.14	Methyltransf_8	No change	No change	4	-	-	-	-	-	-	-	-	-	-	AT5G40530	S-adenosyl-L-methionine-dependent methyltransferases superfamily protein	PF05148.14	Methyltransf_8
HORVU6Hr1G053490	chr6H:333319137-333322130	BTB/POZ domain-containing protein At1g67900	PF03000.13	NPH3	No change	No change	3	-	-	-	-	-	-	-	-	-	-	AT1G67900	Phototropic-responsive NPH3 family protein	PF03000.13	NPH3
HORVU6Hr1G053590	chr6H:335351554-335353667	predicted protein	-	-	No change	1.03139	1	-	-	-	-	-	-	-	-	-	-	AT4G24700	hypothetical protein	-	-
HORVU6Hr1G053680	chr6H:336377047-336380003	elongation factor Tu, chloroplastic	PF00009.26; PF03144.24; PF03143.16	GTP_EFTU; GTP_EFTU_D2; GTP_EFTU_D3	No change	No change	4	-	-	-	-	-	-	-	-	-	-	AT4G20360	RAB GTPase homolog E1B	PF00009.26;PF03144.24;PF03143.16	GTP_EFTU;GTP_EFTU_D2;GTP_EFTU_D3
HORVU6Hr1G053730	chr6H:337167990-337183017	protein GLE1	PF07817.12	GLE1	No change	No change	26	-	-	-	-	-	-	-	-	-	-	AT1G13120	nucleoporin GLE1-like protein	PF07817.12	GLE1
HORVU6Hr1G053760	chr6H:337183377-337254568	Serine/threonine-protein kinase AFC2	PF00069.24	Pkinase	No change	No change	4	-	-	-	-	-	-	-	-	-	-	AT4G24740	LAMMER-type protein kinase AFC2	PF00069.24	Pkinase
HORVU6Hr1G053890	chr6H:338780019-338797047	CCAAT/enhancer-binding protein zeta	PF03914.16	CBF	No change	No change	8	-	-	-	-	-	-	-	-	-	-	AT1G72440	CCAAT-binding factor	PF03914.16	CBF
HORVU6Hr1G053970	chr6H:339684526-339687349	ribosomal RNA small subunit methyltransferase nep-1	PF03587.13	EMG1	No change	No change	1	-	-	-	-	-	-	-	-	-	-	AT3G57000	nucleolar essential protein-like protein	PF03587.13	EMG1
HORVU6Hr1G054000	chr6H:340035170-340039929	very-long-chain 3-oxoacyl-CoA reductase 1	PF00106.24	adh_short	No change	No change	-	-	-	-	-	-	3	-	-	-	-	AT1G67730	beta-ketoacyl reductase 1	PF00106.24	adh_short
HORVU6Hr1G054010	chr6H:340035303-340043270	uncharacterized membrane protein At3g27390 isoform X1	-	-	No change	No change	3	-	-	-	-	-	-	-	-	-	-	AT5G40640	transmembrane protein	-	-
HORVU6Hr1G054060	chr6H:340591782-340605332	WEB family protein At4g27595, chloroplastic	-	-	No change	No change	23	-	-	-	-	-	-	-	-	-	-	AT1G24460	TGN-related%2C localized SYP41 interacting protein	-	-
HORVU6Hr1G054070	chr6H:340819594-340830213	telomere length regulation protein TEL2 homolog	PF10193.8	Telomere_reg-2	No change	No change	74	-	-	-	-	-	-	-	-	-	-	AT3G48470	embryo defective 2423	PF10193.8	Telomere_reg-2
HORVU6Hr1G054110	chr6H:341710988-341714779	protein HHL1, chloroplastic	-	-	No change	No change	-	-	-	-	-	-	-	1	-	-	-	AT1G67700	multidrug resistance protein	-	-
HORVU6Hr1G054210	chr6H:342689814-342691430	CBL-interacting protein kinase 19	PF00069.24; PF03822.13	Pkinase; NAF	No change	No change	3	-	-	-	-	-	-	-	-	-	-	AT4G18700	CBL-interacting protein kinase 12	PF00069.24;PF03822.13	Pkinase;NAF
HORVU6Hr1G054280	chr6H:342867863-342871364	cytosolic Fe-S cluster assembly factor NBP35	PF10609.8	ParA	No change	No change	1	-	-	-	-	-	-	-	-	-	-	AT5G50960	nucleotide binding protein 35	PF10609.8	ParA
HORVU6Hr1G054420	chr6H:344112304-344117621	oxygen-dependent coproporphyrinogen-III oxidase, chloroplastic	PF01218.17	Coprogen_oxidas	No change	No change	6	-	-	-	-	-	-	7	-	-	-	AT1G03475	Coproporphyrinogen III oxidase	PF01218.17	Coprogen_oxidas
HORVU6Hr1G054430	chr6H:344112322-344119107	methionine aminopeptidase 1B, chloroplastic	PF00557.23	Peptidase_M24	No change	No change	13	-	-	-	-	-	-	-	-	-	-	AT1G13270	methionine aminopeptidase 1B	PF00557.23	Peptidase_M24
HORVU6Hr1G054710	chr6H:347152318-347154763	probable acyl-activating enzyme 18, peroxisomal isoform X1	-	-	1.68696	1.72542	2	-	-	-	-	-	-	-	-	-	-	-	-	-	-
HORVU6Hr1G054770	chr6H:347811419-347812933	serine/threonine-protein kinase OXI1	PF00069.24	Pkinase	No change	No change	3	-	-	-	-	-	-	-	-	-	-	AT3G25250	AGC (cAMP-dependent%2C cGMP-dependent and protein kinase C) kinase family protein	PF00069.24	Pkinase
HORVU6Hr1G054820	chr6H:348222161-348224692	leucine-rich repeat receptor-like protein FASCIATED EAR2	PF08263.11; PF00560.32; PF13855.5	LRRNT_2; LRR_1; LRR_8	No change	No change	4	-	-	-	-	-	-	-	-	-	-	AT1G65380	Leucine-rich repeat (LRR) family protein	PF13855.5;PF00560.32	LRR_8;LRR_1
HORVU6Hr1G054850	chr6H:348341587-348343564	hypothetical protein TRIUR3_18665	-	-	No change	No change	9	-	-	-	-	-	-	-	-	-	-	-	-	-	-
HORVU6Hr1G054910	chr6H:348632716-348641827	transcription factor bHLH128	PF00010.25	HLH	No change	No change	1	-	1	-	-	-	-	1	-	-	-	AT1G05805	basic helix-loop-helix (bHLH) DNA-binding superfamily protein	PF00010.25	HLH
HORVU6Hr1G054940	chr6H:348837291-348843489	4-hydroxy-3-methylbut-2-en-1-yl diphosphate synthase (ferredoxin), chloroplastic	PF04551.13	GcpE	No change	No change	-	-	-	-	-	-	5	-	-	-	-	AT5G60600	4-hydroxy-3-methylbut-2-enyl diphosphate synthase	PF04551.13	GcpE
HORVU6Hr1G055260	chr6H:351740056-351751484	probable E3 ubiquitin-protein ligase ARI8	PF01485.20	IBR	No change	No change	2	-	-	-	-	-	-	-	-	-	-	AT1G65430	IBR domain-containing protein	PF01485.20	IBR
HORVU6Hr1G055290	chr6H:352045813-352052605	tRNA (guanine(37)-N1)-methyltransferase	PF02475.15	Met_10	No change	No change	3	-	-	-	-	3	-	-	-	-	-	AT3G56120	S-adenosyl-L-methionine-dependent methyltransferases superfamily protein	PF02475.15	Met_10
HORVU6Hr1G055440	chr6H:352480530-352481695	glycine-rich RNA-binding protein GRP2A	PF00076.21	RRM_1	4.02738	No change	-	-	-	-	-	-	-	-	-	-	-	AT4G39260	cold%2C circadian rhythm%2C and RNA binding 1	PF00076.21	RRM_1
HORVU6Hr1G055460	chr6H:352566076-352572106	eukaryotic translation initiation factor 2A	PF08662.10	eIF2A	No change	No change	10	-	-	-	-	-	-	-	-	-	-	AT1G73180	Eukaryotic translation initiation factor eIF2A family protein	PF08662.10	eIF2A
HORVU6Hr1G055570	chr6H:353407798-353414707	TRAF-like superfamily protein	PF02176.17	zf-TRAF	No change	No change	1	-	-	-	-	-	-	-	-	-	-	AT3G11950	TRAF-like superfamily protein	PF02176.17	zf-TRAF
HORVU6Hr1G055580	chr6H:353414204-353420362	putative RNA-binding protein Luc7-like 2 isoform X1	PF03194.14	LUC7	No change	No change	20	-	-	-	-	-	-	-	-	-	-	AT5G17440	LUC7 related protein	PF03194.14	LUC7
HORVU6Hr1G055660	chr6H:354332357-354337794	(+)-neomenthol dehydrogenase	PF00106.24	adh_short	No change	No change	4	-	-	-	-	-	-	-	-	-	-	AT3G59710	NAD(P)-binding Rossmann-fold superfamily protein	PF00106.24;PF13561.5	adh_short;adh_short_C2
HORVU6Hr1G055740	chr6H:355014413-355020602	Protein FAR1-RELATED SEQUENCE 6	PF03101.14; PF10551.8; PF04434.16	FAR1; MULE; SWIM	No change	No change	15	-	-	-	-	-	-	-	-	-	-	AT1G52520	FAR1-related sequence 6	PF03101.14;PF10551.8;PF04434.16	FAR1;MULE;SWIM
HORVU6Hr1G055750	chr6H:355019832-355029490	LETM1 and EF-hand domain-containing protein 1, mitochondrial	PF07766.12	LETM1	No change	No change	5	-	-	-	-	-	-	-	-	-	-	AT3G59820	LETM1-like protein	PF07766.12	LETM1
HORVU6Hr1G055820	chr6H:355516468-355521532	serine/threonine-protein kinase STY17	PF12796.6; PF07714.16	Ank_2; Pkinase_Tyr	No change	No change	1	-	-	-	-	-	-	-	-	-	-	AT2G31800	Integrin-linked protein kinase family	PF12796.6;PF07714.16	Ank_2;Pkinase_Tyr
HORVU6Hr1G055840	chr6H:355915044-355922845	acetolactate synthase small subunit 2, chloroplastic	PF13710.5; PF10369.8	ACT_5; ALS_ss_C	No change	No change	4	-	-	-	-	-	-	-	-	-	-	AT2G31810	ACT domain-containing small subunit of acetolactate synthase protein	PF01842.24;PF10369.8;PF13710.5	ACT;ALS_ss_C;ACT_5
HORVU6Hr1G055960	chr6H:356677679-356682060	Bidirectional sugar transporter SWEET4	PF03083.15	MtN3_slv	No change	No change	3	-	-	-	-	-	-	-	-	-	-	AT4G10850	Nodulin MtN3 family protein	PF03083.15	MtN3_slv
HORVU6Hr1G055990	chr6H:357473643-357477273	protein FAR-RED IMPAIRED RESPONSE 1-like isoform X1	PF03101.14; PF10551.8; PF04434.16	FAR1; MULE; SWIM	3.74581	4.54063	6	-	-	-	-	-	-	-	-	-	-	AT4G15090	FRS (FAR1 Related Sequences) transcription factor family	PF03101.14;PF10551.8;PF04434.16	FAR1;MULE;SWIM
HORVU6Hr1G056000	chr6H:357490863-357492603	zinc finger protein CONSTANS-LIKE 3	PF00643.23; PF06203.13	zf-B_box; CCT	No change	No change	1	-	-	-	-	-	-	-	-	-	-	AT2G24790	CONSTANS-like 3	PF00643.23;PF06203.13	zf-B_box;CCT
HORVU6Hr1G056110	chr6H:359587382-359590244	S-adenosylmethionine decarboxylase proenzyme	PF01536.15	SAM_decarbox	No change	No change	22	-	-	-	-	-	-	-	-	-	-	AT3G25570	Adenosylmethionine decarboxylase family protein	PF01536.15	SAM_decarbox
HORVU6Hr1G056160	chr6H:360128234-360131520	probable methyltransferase PMT13	PF03141.15	Methyltransf_29	No change	No change	2	-	-	-	-	-	-	-	-	-	-	AT4G00740	S-adenosyl-L-methionine-dependent methyltransferases superfamily protein	PF03141.15	Methyltransf_29
HORVU6Hr1G056280	chr6H:361528654-361534239	Protein GrpE	PF01025.18	GrpE	No change	No change	3	-	-	-	-	-	-	-	-	-	-	AT5G17710	Co-chaperone GrpE family protein	PF01025.18	GrpE
HORVU6Hr1G056490	chr6H:364354426-364362218	Sister chromatid cohesion protein PDS5 B-B	-	-	No change	No change	7	-	-	-	-	-	-	-	-	-	-	AT1G80810	Tudor/PWWP/MBT superfamily protein	-	-
HORVU6Hr1G056530	chr6H:364687130-364687606	predicted protein	-	-	No change	No change	1	-	-	-	-	-	-	-	-	-	-	AT1G74320	Protein kinase superfamily protein	PF01633.19	Choline_kinase
HORVU6Hr1G056570	chr6H:365305405-365306903	temperature-induced lipocalin-1	PF08212.11	Lipocalin_2	No change	No change	1	-	-	-	-	-	-	-	-	-	-	AT5G58070	temperature-induced lipocalin	PF08212.11	Lipocalin_2
HORVU6Hr1G056610	chr6H:365341314-365344671	40S ribosomal protein S11	PF16205.4; PF00366.19	Ribosomal_S17_N; Ribosomal_S17	No change	No change	3	-	-	-	-	-	-	-	-	-	-	AT3G48930	Nucleic acid-binding%2C OB-fold-like protein	PF16205.4;PF00366.19	Ribosomal_S17_N;Ribosomal_S17
HORVU6Hr1G056950	chr6H:368018443-368024953	Nucleotide/sugar transporter family protein	PF03151.15	TPT	No change	No change	4	-	-	-	-	-	-	-	-	-	-	AT4G32272	Nucleotide/sugar transporter family protein	PF03151.15	TPT
HORVU6Hr1G057110	chr6H:369306242-369310633	Disease resistance protein RPM1	PF00931.21	NB-ARC	-3.35016	-3.98262	65	-	-	-	-	-	-	-	-	-	-	AT3G07040	NB-ARC domain-containing disease resistance protein	PF00931.21	NB-ARC
HORVU6Hr1G057140	chr6H:370396139-370400943	filament-like plant protein 7	PF05911.10	FPP	No change	No change	19	-	-	-	-	-	-	-	-	-	-	AT2G23360	filament-like protein (DUF869)	PF05911.10	FPP
HORVU6Hr1G057270	chr6H:372657528-372658223	subtilisin-like protease SBT3.17	PF05922.15	Inhibitor_I9	-4.71851	-3.50986	3	-	-	-	-	-	-	-	-	-	-	AT1G71950	Proteinase inhibitor%2C propeptide	PF05922.15	Inhibitor_I9
HORVU6Hr1G057500	chr6H:373418735-373425452	Phosphatidylinositol N-acetyglucosaminlytransferase subunit P-related	PF12552.7; PF14309.5	DUF3741; DUF4378	No change	No change	82	-	-	-	-	-	-	-	-	-	-	AT2G20240	GPI-anchored adhesin-like protein%2C putative (DUF3741)	PF12552.7;PF14309.5	DUF3741;DUF4378
HORVU6Hr1G057520	chr6H:373611651-373617369	uncharacterized protein LOC109770474 isoform X1	-	-	-1.64558	-2.43361	80	-	-	-	-	-	-	-	-	-	-	-	-	-	-
HORVU6Hr1G057550	chr6H:373920972-373948299	CLIP-associated protein	PF02985.21; PF12348.7	HEAT; CLASP_N	No change	No change	39	-	-	-	-	-	-	-	-	-	-	AT2G20190	CLIP-associated protein	PF02985.21;PF12348.7	HEAT;CLASP_N
HORVU6Hr1G057570	chr6H:374488067-374526780	polyribonucleotide nucleotidyltransferase 2, mitochondrial	PF01138.20; PF03725.14; PF03726.13; PF00575.22	RNase_PH; RNase_PH_C; PNPase; S1	No change	No change	11	-	-	-	-	-	-	-	-	-	-	AT5G14580	polyribonucleotide nucleotidyltransferase	PF01138.20;PF03725.14;PF03726.13;PF00575.22	RNase_PH;RNase_PH_C;PNPase;S1
HORVU6Hr1G057770	chr6H:376635036-376646010	protein ROOT HAIR DEFECTIVE 3 homolog 2	PF05879.11	RHD3	No change	No change	35	-	-	-	-	-	-	-	-	-	-	AT5G45160	Root hair defective 3 GTP-binding protein (RHD3)	PF05879.11	RHD3
HORVU6Hr1G058100	chr6H:379344988-379350913	E3 ubiquitin-protein ligase PRT1	PF13920.5; PF13445.5; PF00569.16	zf-C3HC4_3; zf-RING_UBOX; ZZ	No change	No change	4	-	-	-	-	-	-	-	-	-	-	AT3G24800	proteolysis 1	PF13920.5;PF13445.5;PF00569.16	zf-C3HC4_3;zf-RING_UBOX;ZZ
HORVU6Hr1G058210	chr6H:380651520-380657482	succinate--CoA ligase [ADP-forming] subunit beta, mitochondrial	PF08442.9; PF00549.18	ATP-grasp_2; Ligase_CoA	No change	No change	1	-	-	-	-	-	-	-	-	-	-	AT2G20420	ATP citrate lyase (ACL) family protein	PF08442.9;PF00549.18	ATP-grasp_2;Ligase_CoA
HORVU6Hr1G058280	chr6H:381028892-381031810	Wall-associated receptor kinase 5	PF07714.16	Pkinase_Tyr	No change	-2.12175	20	-	-	-	-	-	-	-	-	-	-	AT1G21240	wall associated kinase 3	PF13947.5;PF07645.14;PF07714.16	GUB_WAK_bind;EGF_CA;Pkinase_Tyr
HORVU6Hr1G058290	chr6H:381104860-381108282	wall-associated receptor kinase 5	PF13947.5; PF07645.14; PF00069.24	GUB_WAK_bind; EGF_CA; Pkinase	-1.7566	-1.65144	20	-	-	-	-	-	-	-	-	-	-	AT1G21230	wall associated kinase 5	PF13947.5;PF07645.14;PF07714.16	GUB_WAK_bind;EGF_CA;Pkinase_Tyr
HORVU6Hr1G058310	chr6H:381536568-381553129	lysine--tRNA ligase, chloroplastic/mitochondrial	PF01336.24; PF00152.19	tRNA_anti-codon; tRNA-synt_2	No change	No change	11	-	-	-	-	-	-	-	-	-	-	AT3G13490	Lysyl-tRNA synthetase%2C class II	PF01336.24;PF00152.19	tRNA_anti-codon;tRNA-synt_2
HORVU6Hr1G058450	chr6H:383141370-383144992	RNA-binding protein 42	PF00076.21	RRM_1	No change	No change	36	-	-	-	-	-	-	-	-	-	-	AT3G04500	RNA-binding (RRM/RBD/RNP motifs) family protein	PF00076.21	RRM_1
HORVU6Hr1G058670	chr6H:384407160-384418929	inositol phosphorylceramide glucuronosyltransferase 1	-	-	No change	No change	10	-	-	-	-	-	-	-	-	-	-	AT5G18480	plant glycogenin-like starch initiation protein 6	PF01501.19	Glyco_transf_8
HORVU6Hr1G058750	chr6H:384798011-384803748	adenosine kinase 2	PF00294.23	PfkB	No change	-1.59512	3	-	-	-	-	-	-	-	-	-	-	AT3G09820	adenosine kinase 1	PF00294.23	PfkB
HORVU6Hr1G058820	chr6H:385750044-385753866	phenylalanine ammonia-lyase	PF00221.18	Lyase_aromatic	No change	No change	11	-	-	-	-	-	-	-	-	-	-	AT2G37040	PHE ammonia lyase 1	PF00221.18	Lyase_aromatic
HORVU6Hr1G058830	chr6H:385750403-385752404	hypothetical protein GQ55_9G443700	-	-	No change	No change	11	-	-	-	-	-	-	-	-	-	-	-	-	-	-
HORVU6Hr1G058840	chr6H:386020334-386023043	phenylalanine ammonia-lyase	PF00221.18	Lyase_aromatic	-1.50199	-1.78383	4	-	-	-	-	-	-	-	-	-	-	AT2G37040	PHE ammonia lyase 1	PF00221.18	Lyase_aromatic
HORVU6Hr1G058890	chr6H:386943607-386946389	auxin response factor 8	PF02362.20; PF06507.12	B3; Auxin_resp	No change	No change	2	-	-	-	-	-	-	-	-	-	-	AT4G30080	auxin response factor 16	PF02362.20;PF06507.12	B3;Auxin_resp
HORVU6Hr1G059090	chr6H:390750195-390761825	photosynthetic NDH subunit of lumenal location 3, chloroplastic-like	PF05757.10	PsbQ	No change	No change	-	-	-	3	-	-	3	-	-	-	-	AT3G01440	PsbQ-like 1	PF05757.10	PsbQ
HORVU6Hr1G059150	chr6H:391115595-391134301	regulator of nonsense transcripts UPF2	PF02854.18; PF04050.13	MIF4G; Upf2	No change	No change	30	-	-	-	-	-	-	-	-	-	-	AT2G39260	regulator of nonsense transcripts UPF2	PF02854.18;PF04050.13	MIF4G;Upf2
HORVU6Hr1G059210	chr6H:391467060-391502906	ADP-ribosylation factor GTPase-activating protein AGD2	PF16746.4; PF00169.28; PF01412.17	BAR_3; PH; ArfGap	No change	No change	16	-	-	-	-	-	-	-	-	-	-	AT1G60860	ARF-GAP domain 2	PF16746.4;PF00169.28;PF01412.17;PF12796.6	BAR_3;PH;ArfGap;Ank_2
HORVU6Hr1G059300	chr6H:391873555-391910007	B-block binding subunit of TFIIIC	PF04182.11	B-block_TFIIIC	No change	No change	49	-	-	-	-	-	-	-	-	-	-	AT1G17450	B-block binding subunit of TFIIIC	PF04182.11	B-block_TFIIIC
HORVU6Hr1G059370	chr6H:392078054-392080111	ribosomal RNA-processing protein 14-C	PF15459.5; PF04935.11	RRP14; SURF6	No change	No change	14	-	-	-	-	-	-	-	-	-	-	AT5G05210	Surfeit locus protein 6	PF15459.5;PF04935.11	RRP14;SURF6
HORVU6Hr1G059500	chr6H:393469850-393472490	UDP-glycosyltransferase 82A1	PF00201.17	UDPGT	No change	No change	3	-	-	-	-	-	-	-	-	-	-	AT3G22250	UDP-Glycosyltransferase superfamily protein	PF00201.17	UDPGT
HORVU6Hr1G059520	chr6H:394063581-394066645	ACT domain-containing protein ACR3	PF01842.24	ACT	No change	No change	15	-	-	-	-	-	-	-	-	-	-	AT1G76990	ACT domain repeat 3	PF01842.24	ACT
HORVU6Hr1G059550	chr6H:394377773-394383804	serine carboxypeptidase-like 34	PF00450.21	Peptidase_S10	No change	No change	16	-	-	-	-	-	-	-	-	-	-	AT5G23210	serine carboxypeptidase-like 34	PF00450.21	Peptidase_S10
HORVU6Hr1G059730	chr6H:395830683-395997261	bifunctional nitrilase/nitrile hydratase NIT4	PF00795.21	CN_hydrolase	No change	No change	8	-	-	-	-	-	-	-	-	-	-	AT5G22300	nitrilase 4	PF00795.21	CN_hydrolase
HORVU6Hr1G059800	chr6H:396132597-396138142	beta-1,3-galactosyltransferase GALT1	PF00337.21; PF01762.20	Gal-bind_lectin; Galactosyl_T	12.2566	9.71775	3	-	-	-	-	-	-	-	-	-	-	AT1G26810	galactosyltransferase1	PF00337.21;PF01762.20	Gal-bind_lectin;Galactosyl_T
HORVU6Hr1G059810	chr6H:396138647-396147238	pyridoxine/pyridoxamine 5'-phosphate oxidase 1, chloroplastic isoform X1	PF03853.14; PF01243.19; PF10590.8	YjeF_N; Putative_PNPOx; PNP_phzG_C	No change	No change	8	-	-	-	-	-	-	-	-	-	-	AT5G49970	pyridoxin (pyrodoxamine) 5'-phosphate oxidase	PF03853.14;PF01243.19;PF10590.8	YjeF_N;Putative_PNPOx;PNP_phzG_C
HORVU6Hr1G059850	chr6H:396223538-396228303	putative PAP-specific phosphatase, mitochondrial	PF00459.24	Inositol_P	No change	No change	34	-	-	-	-	-	-	-	-	-	-	AT4G05090	Inositol monophosphatase family protein	PF00459.24	Inositol_P
HORVU6Hr1G059860	chr6H:396231206-396234686	E2F-associated phosphoprotein	PF10238.8	Eapp_C	No change	No change	1	-	-	-	-	-	-	-	-	-	-	AT5G08320	E2F-associated phosphoprotein	PF10238.8	Eapp_C
HORVU6Hr1G059910	chr6H:396723351-396725966	DEAD-box ATP-dependent RNA helicase 47A	PF00270.28; PF00271.30	DEAD; Helicase_C	No change	No change	4	-	-	-	-	-	-	-	-	-	-	AT1G12770	P-loop containing nucleoside triphosphate hydrolases superfamily protein	PF00270.28;PF00271.30	DEAD;Helicase_C
HORVU6Hr1G059920	chr6H:396727977-396730358	protein BOLA1, chloroplastic	PF01722.17	BolA	1.06801	No change	-	-	-	-	-	-	-	-	-	-	-	AT1G55805	BolA-like family protein	PF01722.17	BolA
HORVU6Hr1G059940	chr6H:397015837-397017372	GEM-like protein 4	PF02893.19	GRAM	No change	No change	1	-	-	-	-	-	-	-	-	-	-	AT5G08350	GRAM domain-containing protein / ABA-responsive protein-like protein	PF02893.19	GRAM
HORVU6Hr1G059950	chr6H:397033641-397037862	F-box/LRR-repeat protein 2	PF13516.5	LRR_6	No change	No change	2	-	-	-	-	-	-	-	-	-	-	AT5G23340	RNI-like superfamily protein	PF13516.5	LRR_6
HORVU6Hr1G060020	chr6H:397263111-397269547	Endosomal targeting BRO1-like domain-containing protein	PF03097.17	BRO1	No change	No change	9	-	-	-	-	-	-	-	-	-	-	AT1G73390	Endosomal targeting BRO1-like domain-containing protein	PF03097.17	BRO1
HORVU6Hr1G060040	chr6H:397637025-397640561	hydroxyproline-rich glycoprotein family protein	-	-	No change	1.5007	4	-	-	-	-	-	-	-	-	-	-	-	-	-	-
HORVU6Hr1G060100	chr6H:398709474-398715760	ALG-2 interacting protein X	PF03097.17	BRO1	No change	No change	1	-	-	-	-	-	-	-	-	-	-	AT1G15130	Endosomal targeting BRO1-like domain-containing protein	PF03097.17;PF13949.5	BRO1;ALIX_LYPXL_bnd
HORVU6Hr1G060150	chr6H:399377886-399383371	WD repeat-containing protein 44	PF00400.31	WD40	No change	No change	39	-	-	-	-	-	-	-	-	-	-	AT5G54200	Transducin/WD40 repeat-like superfamily protein	PF00400.31	WD40
HORVU6Hr1G060230	chr6H:400155095-400165884	RNA polymerase II C-terminal domain phosphatase-like 1	PF03031.17; PF00035.25	NIF; dsrm	No change	No change	28	-	-	-	-	-	-	-	-	-	-	AT4G21670	C-terminal domain phosphatase-like 1	PF03031.17;PF00035.25	NIF;dsrm
HORVU6Hr1G060410	chr6H:401470834-401486182	beta-expansin 3 precursor	PF03330.17; PF01357.20	DPBB_1; Pollen_allerg_1	No change	No change	3	-	-	-	-	-	-	-	-	-	-	AT4G28250	expansin B3	PF03330.17;PF01357.20	DPBB_1;Pollen_allerg_1
HORVU6Hr1G060420	chr6H:401470842-401484970	pentatricopeptide repeat-containing protein At1g77405	PF13041.5	PPR_2	No change	No change	-	-	-	-	-	12	1	-	-	-	-	AT1G77405	Pentatricopeptide repeat (PPR) superfamily protein	PF01535.19;PF13041.5	PPR;PPR_2
HORVU6Hr1G060440	chr6H:401889883-401893224	E3 ubiquitin-protein ligase RMA1H1	PF00097.24	zf-C3HC4	No change	No change	10	-	-	-	-	-	-	-	-	-	-	AT4G03510	RING membrane-anchor 1	PF13923.5	zf-C3HC4_2
HORVU6Hr1G060500	chr6H:402459804-402462256	Membrane steroid-binding protein 2	PF00173.27	Cyt-b5	2.32628	1.68818	1	-	-	-	-	-	-	-	-	-	-	AT3G48890	membrane-associated progesterone binding protein 3	PF00173.27	Cyt-b5
HORVU6Hr1G060540	chr6H:402637102-402639578	L-type lectin-domain containing receptor kinase IV.1	PF00139.18; PF00069.24	Lectin_legB; Pkinase	No change	No change	1	-	-	-	-	-	-	-	-	-	-	AT2G37710	receptor lectin kinase	PF00139.18;PF00069.24	Lectin_legB;Pkinase
HORVU6Hr1G060690	chr6H:404555513-404560630	2-methyl-6-phytyl-1,4-hydroquinone methyltransferase 1, chloroplastic	PF13649.5	Methyltransf_25	No change	No change	38	-	-	-	-	-	-	-	-	-	-	AT3G63410	S-adenosyl-L-methionine-dependent methyltransferases superfamily protein	PF08241.11	Methyltransf_11
HORVU6Hr1G060720	chr6H:404715068-404718059	Cytochrome b561	PF03188.15	Cytochrom_B561	No change	No change	3	2	-	-	-	-	-	-	-	-	-	AT4G25570	Cytochrome b561/ferric reductase transmembrane protein family	PF03188.15	Cytochrom_B561
HORVU6Hr1G061010	chr6H:407356258-407360811	hsp70-Hsp90 organizing protein	PF07719.16; PF13414.5; PF13181.5; PF00515.27	TPR_2; TPR_11; TPR_8; TPR_1	No change	No change	4	-	-	-	-	-	-	-	-	-	-	AT1G62740	stress-inducible protein	PF00515.27;PF13414.5	TPR_1;TPR_11
HORVU6Hr1G061020	chr6H:407801004-407805826	autophagy-related protein 13a	PF10033.8	ATG13	No change	No change	6	-	-	-	-	-	-	-	-	-	-	AT3G49590	Autophagy-related protein 13	PF10033.8	ATG13
HORVU6Hr1G061040	chr6H:408196917-408198454	RING-H2 finger protein ATL79-like	PF13639.5	zf-RING_2	No change	No change	1	-	-	-	-	-	-	-	-	-	-	AT5G47610	RING/U-box superfamily protein	PF13639.5	zf-RING_2
HORVU6Hr1G061140	chr6H:408977509-408979687	GATA transcription factor 5	PF00320.26	GATA	No change	No change	3	-	-	-	-	-	-	-	-	-	-	AT5G66320	GATA transcription factor 5	PF00320.26	GATA
HORVU6Hr1G061200	chr6H:409612569-409615105	monothiol glutaredoxin-S6	PF00462.23	Glutaredoxin	No change	No change	2	-	-	-	-	-	-	-	-	-	-	AT1G77370	Glutaredoxin family protein	PF00462.23	Glutaredoxin
HORVU6Hr1G061220	chr6H:409799423-409829174	aldehyde dehydrogenase family 3 member F1-like	PF00171.21	Aldedh	No change	No change	3	6	-	-	-	-	-	-	-	-	-	AT4G36250	aldehyde dehydrogenase 3F1	PF00171.21	Aldedh
HORVU6Hr1G061270	chr6H:410500503-410506247	aldehyde dehydrogenase family 3 member F1-like	PF00171.21	Aldedh	No change	No change	16	-	-	-	-	-	-	-	-	-	-	AT4G36250	aldehyde dehydrogenase 3F1	PF00171.21	Aldedh
HORVU6Hr1G061280	chr6H:410507581-410509354	probable receptor-like protein kinase At1g33260	PF00069.24	Pkinase	No change	No change	6	-	-	-	-	-	-	-	-	-	-	AT1G33260	Protein kinase superfamily protein	PF00069.24	Pkinase
HORVU6Hr1G061380	chr6H:411159784-411165753	embryogenesis-associated protein EMB8	PF00561.19	Abhydrolase_1	No change	No change	8	-	-	-	-	-	-	-	-	-	-	AT3G50790	esterase/lipase/thioesterase family protein	PF00561.19	Abhydrolase_1
HORVU6Hr1G061440	chr6H:411381275-411388359	ATP-dependent zinc metalloprotease FTSH 7, chloroplastic	PF00004.28; PF01434.17	AAA; Peptidase_M41	No change	No change	11	-	-	-	-	-	-	-	-	-	-	AT5G58870	FTSH protease 9	PF06480.14;PF00004.28;PF01434.17	FtsH_ext;AAA;Peptidase_M41
HORVU6Hr1G061450	chr6H:411487861-411491463	iron-phytosiderophore transporter YSL15-like	PF03169.14	OPT	No change	No change	13	-	-	-	-	-	-	-	-	-	-	AT5G53550	YELLOW STRIPE like 3	PF03169.14	OPT
HORVU6Hr1G061460	chr6H:411792477-411804863	poly(U)-specific endoribonuclease-B	PF09412.9	XendoU	No change	No change	1	-	-	-	-	-	-	-	-	-	-	AT4G17100	poly(U)-specific endoribonuclease-B protein	PF09412.9	XendoU
HORVU6Hr1G061470	chr6H:411794726-411799587	probable serine/threonine-protein kinase PBL19	PF07714.16	Pkinase_Tyr	No change	No change	6	-	-	-	-	-	-	-	-	-	-	AT5G47070	Protein kinase superfamily protein	PF07714.16	Pkinase_Tyr
HORVU6Hr1G061800	chr6H:413624750-413648405	protein ORANGE, chloroplastic	-	-	No change	No change	5	-	-	-	-	-	-	-	-	-	-	AT5G61670	orange protein	-	-
HORVU6Hr1G062140	chr6H:415865940-415867150	predicted protein	-	-	-1.95555	-1.21441	5	-	-	-	-	-	-	-	-	-	-	-	-	-	-
HORVU6Hr1G062180	chr6H:416055662-416056764	Blue copper protein	PF02298.16	Cu_bind_like	No change	No change	1	-	-	-	-	-	-	-	-	-	-	AT3G60270	Cupredoxin superfamily protein	PF02298.16	Cu_bind_like
HORVU6Hr1G062190	chr6H:416194113-416197619	HXXXD-type acyl-transferase family protein	PF02458.14	Transferase	No change	No change	3	-	-	-	-	-	-	-	-	-	-	AT5G02890	HXXXD-type acyl-transferase family protein	PF02458.14	Transferase
HORVU6Hr1G062220	chr6H:417007970-417010297	phospholipase A1-Ibeta2, chloroplastic	PF01764.24	Lipase_3	No change	No change	2	-	-	-	-	-	-	-	-	-	-	AT4G16820	alpha/beta-Hydrolases superfamily protein	PF01764.24	Lipase_3
HORVU6Hr1G062260	chr6H:417358434-417367929	probable enoyl-CoA hydratase 2, mitochondrial isoform X1	PF00378.19	ECH_1	No change	No change	7	-	-	-	-	-	-	-	-	-	-	AT4G16800	ATP-dependent caseinolytic (Clp) protease/crotonase family protein	PF00378.19	ECH_1
HORVU6Hr1G062340	chr6H:417601812-417617533	transcription initiation factor TFIID subunit 4b	PF12174.7; PF05236.13	RST; TAF4	No change	No change	12	-	-	-	-	-	-	-	2	-	-	AT5G43130	TBP-associated factor 4	PF12174.7;PF05236.13	RST;TAF4
HORVU6Hr1G062350	chr6H:417823486-417825952	nitrate regulatory gene2 protein	PF04783.11; PF04782.11	DUF630; DUF632	No change	No change	5	-	-	-	-	-	-	-	-	-	-	AT3G60320	bZIP domain class transcription factor (DUF630 and DUF632)	PF04783.11;PF04782.11	DUF630;DUF632
HORVU6Hr1G062410	chr6H:418393028-418398543	predicted protein	PF10561.8	UPF0565	No change	No change	4	-	-	-	-	-	-	-	-	-	-	AT2G44850	hypothetical protein	PF10561.8	UPF0565
HORVU6Hr1G062800	chr6H:420154013-420158457	putative lipase YOR059C	PF05057.13	DUF676	No change	No change	7	-	-	-	-	-	-	-	-	-	-	AT5G51180	alpha/beta-Hydrolases superfamily protein	PF05057.13	DUF676
HORVU6Hr1G062820	chr6H:420596476-420599923	beta-D-xylosidase 3	PF00933.20; PF01915.21; PF14310.5	Glyco_hydro_3; Glyco_hydro_3_C; Fn3-like	No change	No change	15	7	-	-	-	-	-	-	-	-	-	AT5G09730	beta-xylosidase 3	PF00933.20;PF01915.21;PF14310.5	Glyco_hydro_3;Glyco_hydro_3_C;Fn3-like
HORVU6Hr1G062850	chr6H:421130370-421135053	putative kinase-like protein TMKL1	PF07714.16	Pkinase_Tyr	No change	No change	5	-	-	-	-	-	-	-	-	-	-	AT5G07620	Protein kinase superfamily protein	PF00069.24	Pkinase
HORVU6Hr1G062970	chr6H:422774578-422777297	predicted protein	-	-	No change	1.22511	2	-	-	-	-	-	-	-	-	-	-	AT4G25170	Uncharacterized conserved protein (UCP012943)	-	-
HORVU6Hr1G063100	chr6H:424348311-424353175	predicted protein	PF12937.6	F-box-like	No change	No change	6	-	-	-	-	-	-	-	-	-	-	AT5G07670	RNI-like superfamily protein	-	-
HORVU6Hr1G063160	chr6H:425169970-425172276	predicted protein	-	-	No change	-1.0258	4	-	-	-	-	-	-	-	-	-	-	-	-	-	-
HORVU6Hr1G063210	chr6H:425473952-425490981	Sec20 family protein	PF03908.12	Sec20	No change	No change	1	-	-	-	-	-	-	-	-	-	-	AT3G24315	Sec20 family protein	PF03908.12	Sec20
HORVU6Hr1G063240	chr6H:425610666-425610947	predicted protein	-	-	No change	No change	2	-	-	-	-	-	-	-	-	-	-	-	-	-	-
HORVU6Hr1G063580	chr6H:428805562-428811765	vesicle-associated protein 1-3	PF00635.25	Motile_Sperm	No change	No change	8	-	-	-	-	-	-	-	-	-	-	AT4G00170	Plant VAMP (vesicle-associated membrane protein) family protein	PF00635.25	Motile_Sperm
HORVU6Hr1G063600	chr6H:429348716-429352402	YbaK/aminoacyl-tRNA synthetase-associated domain	-	-	No change	No change	2	-	-	-	-	-	-	-	-	-	-	AT4G16510	YbaK/aminoacyl-tRNA synthetase-associated domain-containing protein	PF04073.14	tRNA_edit
HORVU6Hr1G063650	chr6H:430342265-430345365	scarecrow-like protein 6	PF03514.13	GRAS	No change	No change	3	-	-	-	-	-	-	-	-	-	-	AT4G00150	GRAS family transcription factor	PF03514.13	GRAS
HORVU6Hr1G063760	chr6H:431455890-431460015	pentatricopeptide repeat-containing protein At5g39350	PF01535.19; PF13041.5	PPR; PPR_2	No change	No change	4	-	-	-	-	-	-	-	-	-	-	AT5G39350	Tetratricopeptide repeat (TPR)-like superfamily protein	PF01535.19;PF13041.5	PPR;PPR_2
HORVU6Hr1G063770	chr6H:431538006-431545469	quinone oxidoreductase-like protein 2 homolog	PF08240.11; PF00107.25	ADH_N; ADH_zinc_N	No change	No change	-	-	-	-	-	3	-	-	-	-	-	AT3G56460	GroES-like zinc-binding alcohol dehydrogenase family protein	PF08240.11;PF00107.25	ADH_N;ADH_zinc_N
HORVU6Hr1G063830	chr6H:432105159-432108006	probable phospholipid hydroperoxide glutathione peroxidase	PF00255.18	GSHPx	No change	No change	6	-	-	-	-	-	-	-	-	-	-	AT4G11600	glutathione peroxidase 6	PF00255.18	GSHPx
HORVU6Hr1G063910	chr6H:432308510-432322812	tripeptidyl-peptidase 2	PF12580.7	TPPII	No change	No change	6	-	-	-	-	-	-	-	-	-	-	AT4G20850	tripeptidyl peptidase ii	PF00082.21;PF12580.7	Peptidase_S8;TPPII
HORVU6Hr1G064010	chr6H:432947683-432953789	Mitochondrial substrate carrier family protein	PF00153.26	Mito_carr	No change	No change	2	4	-	-	-	-	-	-	-	-	-	AT4G11440	Mitochondrial substrate carrier family protein	PF00153.26	Mito_carr
HORVU6Hr1G064130	chr6H:433376429-433381410	U-box domain-containing protein 33	PF00582.25; PF00069.24; PF04564.14	Usp; Pkinase; U-box	No change	No change	12	-	-	-	-	-	-	-	-	-	-	AT2G45910	U-box domain-containing protein kinase family protein	PF00069.24;PF04564.14	Pkinase;U-box
HORVU6Hr1G064140	chr6H:433610640-433613912	aquaporin	PF00230.19	MIP	No change	No change	1	-	-	-	-	-	-	-	-	-	-	AT4G00430	plasma membrane intrinsic protein 1%3B4	PF00230.19	MIP
HORVU6Hr1G064150	chr6H:433701354-433714373	mitogen-activated protein kinase kinase kinase YODA	PF00069.24	Pkinase	No change	No change	11	-	-	-	-	-	-	-	-	-	-	AT1G63700	Protein kinase superfamily protein	PF00069.24	Pkinase
HORVU6Hr1G064190	chr6H:434249535-434250689	harpin-induced 1	PF03168.12	LEA_2	No change	No change	1	-	-	-	-	-	-	-	-	-	-	AT5G22870	Late embryogenesis abundant (LEA) hydroxyproline-rich glycoprotein family	PF03168.12	LEA_2
HORVU6Hr1G064450	chr6H:437004916-437007608	protein RMD5 homolog A-like	PF10607.8; PF13445.5	CLTH; zf-RING_UBOX	No change	No change	11	-	-	-	-	-	-	-	-	-	-	AT4G37880	LisH/CRA/RING-U-box domains-containing protein	PF10607.8;PF13445.5	CLTH;zf-RING_UBOX
HORVU6Hr1G064470	chr6H:437328065-437332786	mechanosensitive ion channel protein 6	PF00924.17	MS_channel	No change	No change	2	-	-	-	-	-	-	-	-	-	-	AT3G14810	mechanosensitive channel of small conductance-like 5	PF00924.17	MS_channel
HORVU6Hr1G064620	chr6H:439397806-439399320	dehydrin COR410	PF00257.18	Dehydrin	No change	No change	3	-	-	-	-	-	-	-	-	-	-	AT1G20440	cold-regulated 47	PF00257.18	Dehydrin
HORVU6Hr1G064820	chr6H:442928653-442931507	Transcription factor bHLH111	-	-	No change	No change	36	-	-	-	-	-	-	-	-	-	-	AT1G31050	basic helix-loop-helix (bHLH) DNA-binding superfamily protein	-	-
HORVU6Hr1G064940	chr6H:444692921-444698583	probable N6-adenosine-methyltransferase MT-A70-like	PF05063.13	MT-A70	No change	No change	6	-	-	-	-	-	-	-	-	-	-	AT4G10760	mRNAadenosine methylase	PF05063.13	MT-A70
HORVU6Hr1G065210	chr6H:446435649-446441530	transcription factor bHLH157	PF14215.5	bHLH-MYC_N	No change	No change	56	-	-	-	-	-	-	-	-	-	-	AT2G27230	transcription factor-like protein	PF14215.5	bHLH-MYC_N
HORVU6Hr1G065250	chr6H:446935135-446938734	predicted protein	PF02701.14	zf-Dof	No change	No change	20	-	-	-	-	-	-	-	-	-	-	AT3G61850	Dof-type zinc finger DNA-binding family protein	PF02701.14	zf-Dof
HORVU6Hr1G065360	chr6H:448134877-448138653	probable methyltransferase PMT15	PF03141.15	Methyltransf_29	1.84609	1.81783	10	-	-	-	-	-	-	-	-	-	-	AT4G00750	S-adenosyl-L-methionine-dependent methyltransferases superfamily protein	PF03141.15	Methyltransf_29
HORVU6Hr1G065380	chr6H:449061484-449071179	lysophospholipid acyltransferase 1	PF03062.18	MBOAT	No change	No change	4	-	-	-	-	-	-	-	-	-	-	AT1G63050	MBOAT (membrane bound O-acyl transferase) family protein	PF03062.18	MBOAT
HORVU6Hr1G065420	chr6H:449719821-449724252	putative RING-H2 finger protein ATL69	PF13639.5	zf-RING_2	No change	No change	2	-	-	-	-	-	-	-	-	-	-	AT3G16720	TOXICOS EN LEVADURA 2	PF13639.5	zf-RING_2
HORVU6Hr1G065620	chr6H:452112900-452114265	Zinc finger CCCH domain-containing protein 17	PF13456.5	RVT_3	No change	No change	2	-	-	-	-	-	-	-	-	-	-	-	-	-	-
HORVU6Hr1G065690	chr6H:452511333-452515453	bifunctional dTDP-4-dehydrorhamnose 3,5-epimerase/dTDP-4-dehydrorhamnose reductase	PF04321.16	RmlD_sub_bind	No change	No change	2	-	-	-	-	-	-	-	-	-	-	AT1G63000	nucleotide-rhamnose synthase/epimerase-reductase	PF04321.16	RmlD_sub_bind
HORVU6Hr1G065760	chr6H:453956485-453962324	membrin-11	-	-	No change	No change	1	-	-	-	-	-	-	-	-	-	-	AT2G36900	membrin 11	PF12352.7	V-SNARE_C
HORVU6Hr1G065800	chr6H:454142309-454149355	rho GTPase-activating protein 5	PF00620.26	RhoGAP	No change	No change	10	-	-	-	-	-	-	-	-	-	-	AT2G46710	Rho GTPase activating protein with PAK-box/P21-Rho-binding domain-containing protein	PF00786.27;PF00620.26	PBD;RhoGAP
HORVU6Hr1G065970	chr6H:455229401-455231790	pentatricopeptide repeat-containing protein At1g11290, chloroplastic-like	PF01535.19; PF13041.5	PPR; PPR_2	No change	No change	1	-	-	-	-	-	-	-	-	-	-	AT1G11290	Pentatricopeptide repeat (PPR) superfamily protein	PF13812.5;PF01535.19;PF13041.5;PF14432.5	PPR_3;PPR;PPR_2;DYW_deaminase
HORVU6Hr1G066110	chr6H:456650883-456653997	serine/threonine protein kinase	-	-	No change	No change	1	-	-	-	-	-	-	-	-	-	-	-	-	-	-
HORVU6Hr1G066120	chr6H:456650915-456654778	Serine/threonine receptor-like kinase NFP	PF00069.24	Pkinase	No change	No change	2	-	-	-	-	-	-	-	-	-	-	AT3G21630	chitin elicitor receptor kinase 1	PF01476.19;PF07714.16	LysM;Pkinase_Tyr
HORVU6Hr1G066190	chr6H:458240909-458256271	B3 domain-containing protein Os02g0683500	PF02362.20	B3	No change	No change	3	-	-	-	-	-	-	-	-	-	-	AT2G46870	AP2/B3-like transcriptional factor family protein	PF02362.20	B3
HORVU6Hr1G066210	chr6H:458945385-458948474	tobamovirus multiplication protein 3	PF06454.10	DUF1084	No change	No change	8	-	-	-	-	-	-	-	-	-	-	AT2G02180	tobamovirus multiplication protein 3	PF06454.10	DUF1084
HORVU6Hr1G066250	chr6H:459084662-459085923	protein SLOW GREEN 1, chloroplastic-like	-	-	No change	No change	4	-	-	-	-	-	-	-	-	-	-	AT3G18420	Protein prenylyltransferase superfamily protein	PF14559.5;PF13174.5	TPR_19;TPR_6
HORVU6Hr1G066340	chr6H:459335292-459335943	OSJNBa0088A01.13-like protein	-	-	No change	No change	1	-	-	-	-	-	-	-	-	-	-	AT5G56550	oxidative stress 3	-	-
HORVU6Hr1G066350	chr6H:459336616-459341446	predicted protein	PF09531.9	Ndc1_Nup	1.40499	No change	-	-	-	-	-	-	-	-	-	-	-	AT1G73240	nucleoporin protein Ndc1-Nup protein	-	-
HORVU6Hr1G066410	chr6H:459616227-459622696	predicted protein	-	-	No change	No change	1	-	-	-	-	-	-	-	-	-	-	AT1G53345	DHHA1 domain protein	-	-
HORVU6Hr1G066450	chr6H:460085959-460094686	putative late elongated hypocoty	PF00249.30	Myb_DNA-binding	No change	No change	16	-	-	-	-	-	-	-	-	-	-	AT5G17300	Homeodomain-like superfamily protein	PF00249.30	Myb_DNA-binding
HORVU6Hr1G066470	chr6H:460161434-460166982	calcium-dependent protein kinase 5	PF00069.24; PF13499.5	Pkinase; EF-hand_7	No change	No change	14	-	-	-	-	-	-	-	-	-	-	AT4G35310	calmodulin-domain protein kinase 5	PF00069.24;PF13499.5	Pkinase;EF-hand_7
HORVU6Hr1G066510	chr6H:460417337-460422007	predicted protein	PF03407.15	Nucleotid_trans	No change	No change	26	11	-	-	-	-	-	-	-	-	-	AT1G14590	Nucleotide-diphospho-sugar transferase family protein	PF03407.15	Nucleotid_trans
HORVU6Hr1G066600	chr6H:460825396-460828489	Pentatricopeptide repeat-containing protein	PF13041.5; PF01535.19	PPR_2; PPR	No change	No change	3	-	-	-	-	-	-	-	-	-	-	AT4G13650	Pentatricopeptide repeat (PPR) superfamily protein	PF13041.5;PF01535.19;PF13812.5;PF14432.5	PPR_2;PPR;PPR_3;DYW_deaminase
HORVU6Hr1G066640	chr6H:461077100-461083388	S-ribonuclease binding protein SBP1	-	-	No change	No change	21	-	-	-	-	-	-	-	-	-	-	AT4G17680	SBP (S-ribonuclease binding protein) family protein	PF13920.5	zf-C3HC4_3
HORVU6Hr1G066710	chr6H:461431941-461435364	probable dolichyl pyrophosphate Glc1Man9GlcNAc2 alpha-1,3-glucosyltransferase	PF03155.14	Alg6_Alg8	No change	No change	9	-	-	-	-	-	-	-	-	-	-	AT2G44660	ALG6%2C ALG8 glycosyltransferase family	PF03155.14	Alg6_Alg8
HORVU6Hr1G066780	chr6H:462366880-462369486	50S ribosomal protein L18	PF00861.21	Ribosomal_L18p	No change	No change	2	-	-	-	-	-	-	-	-	-	-	AT3G20230	Ribosomal L18p/L5e family protein	PF00861.21	Ribosomal_L18p
HORVU6Hr1G066930	chr6H:463680974-463685032	acetylornithine deacetylase	PF07687.13	M20_dimer	No change	No change	-	-	-	-	-	1	-	-	-	-	-	AT4G17830	Peptidase M20/M25/M40 family protein	PF01546.27;PF07687.13	Peptidase_M20;M20_dimer
HORVU6Hr1G067120	chr6H:465299606-465300935	predicted protein	-	-	No change	No change	1	-	2	-	-	-	-	-	-	-	-	AT2G35200	DUF740 family protein	-	-
HORVU6Hr1G067130	chr6H:465301370-465305652	Chaperone DnaJ-domain superfamily protein	PF00226.30	DnaJ	No change	1.03227	2	-	-	-	-	-	-	-	-	-	-	AT5G16650	Chaperone DnaJ-domain superfamily protein	PF00226.30	DnaJ
HORVU6Hr1G067160	chr6H:465306051-465308989	UDP-N-acetylglucosamine transferase subunit ALG14 homolog	PF08660.10	Alg14	No change	No change	5	-	-	-	-	-	-	-	2	-	-	AT4G18230	UDP-N-acetylglucosamine transferase subunit ALG14-like protein	PF08660.10	Alg14
HORVU6Hr1G067180	chr6H:465684885-465692246	Ubiquitin carboxyl-terminal hydrolase 21	PF00443.28	UCH	No change	No change	97	-	-	-	-	-	-	-	-	-	-	AT5G46740	ubiquitin-specific protease 21	PF00443.28	UCH
HORVU6Hr1G067360	chr6H:466611672-466618878	C2 and GRAM domain-containing protein	PF00168.29; PF16016.4; PF02893.19	C2; DUF4782; GRAM	No change	-1.15692	22	-	-	-	-	-	-	-	-	-	-	AT1G03370	C2 calcium/lipid-binding and GRAM domain containing protein	PF00168.29;PF16016.4;PF02893.19	C2;DUF4782;GRAM
HORVU6Hr1G067380	chr6H:466723756-466725561	myb-related protein Zm1	PF00249.30	Myb_DNA-binding	No change	No change	3	-	-	-	-	-	-	-	-	-	-	AT1G79180	myb domain protein 63	PF00249.30	Myb_DNA-binding
HORVU6Hr1G067390	chr6H:466726944-466737462	serine/threonine-protein kinase/endoribonuclease IRE1 isoform X1	-	-	No change	No change	18	-	-	-	-	-	-	-	-	-	-	AT5G16810	Protein kinase superfamily protein	-	-
HORVU6Hr1G067430	chr6H:467362064-467373464	oligopeptide transporter 4	PF03169.14	OPT	No change	No change	7	-	-	-	-	-	1	-	-	-	-	AT5G64410	oligopeptide transporter 4	PF03169.14	OPT
HORVU6Hr1G067470	chr6H:467583584-467586316	probable xyloglucan endotransglucosylase/hydrolase protein 30	PF00722.20; PF06955.11	Glyco_hydro_16; XET_C	No change	No change	12	-	-	-	-	-	-	-	-	-	-	AT1G32170	xyloglucan endotransglucosylase/hydrolase 30	PF00722.20;PF06955.11	Glyco_hydro_16;XET_C
HORVU6Hr1G067480	chr6H:467875841-467899329	lysine-specific demethylase JMJ706 isoform X1	PF02375.16; PF02373.21; PF02928.15	JmjN; JmjC; zf-C5HC2	No change	No change	11	-	-	-	-	-	-	-	-	-	-	AT5G46910	Transcription factor jumonji (jmj) family protein / zinc finger (C5HC2 type) family protein	PF02375.16;PF02373.21;PF02928.15	JmjN;JmjC;zf-C5HC2
HORVU6Hr1G067660	chr6H:469163778-469170813	phosphoribulokinase, chloroplastic	PF00485.17	PRK	No change	No change	1	-	-	-	-	-	-	-	-	-	-	AT1G32060	phosphoribulokinase	PF00485.17	PRK
HORVU6Hr1G067890	chr6H:471253660-471262327	putative GTP diphosphokinase RSH2 chloroplastic	PF13328.5; PF04607.16	HD_4; RelA_SpoT	No change	No change	10	-	-	-	-	-	-	-	-	-	-	AT1G54130	RELA/SPOT homolog 3	PF13328.5;PF04607.16	HD_4;RelA_SpoT
HORVU6Hr1G068060	chr6H:471738847-471747362	Tudor/PWWP/MBT superfamily protein	PF00855.16	PWWP	No change	No change	2	-	-	-	-	-	-	-	-	-	-	AT3G03140	Tudor/PWWP/MBT superfamily protein	PF00855.16	PWWP
HORVU6Hr1G068100	chr6H:471985853-471989838	myb family transcription factor PHL11	PF00249.30; PF14379.5	Myb_DNA-binding; Myb_CC_LHEQLE	No change	No change	5	-	-	-	-	-	-	-	-	-	-	AT5G45580	Homeodomain-like superfamily protein	PF00249.30;PF14379.5	Myb_DNA-binding;Myb_CC_LHEQLE
HORVU6Hr1G068110	chr6H:472113077-472118620	transcription factor EAT1	PF00010.25	HLH	No change	No change	5	-	-	-	-	-	-	-	-	-	-	-	-	-	-
HORVU6Hr1G068150	chr6H:472176190-472177567	alternative oxidase	PF01786.16	AOX	No change	No change	2	-	-	-	-	-	-	-	-	-	-	AT3G22370	alternative oxidase 1A	PF01786.16	AOX
HORVU6Hr1G068230	chr6H:472376688-472384628	polyamine transporter PUT1 isoform X2	PF13520.5	AA_permease_2	No change	No change	4	-	-	-	-	-	-	-	-	-	-	AT1G31830	Amino acid permease family protein	PF13520.5	AA_permease_2
HORVU6Hr1G068270	chr6H:472655285-472663154	Serine/threonine-protein kinase MHK	PF00069.24	Pkinase	No change	No change	5	-	-	-	-	-	-	-	-	-	-	AT4G19110	Protein kinase superfamily protein	PF00069.24	Pkinase
HORVU6Hr1G068410	chr6H:474017733-474020693	gamma-tocopherol methyltransferase	PF08241.11	Methyltransf_11	No change	No change	2	-	-	-	-	-	-	-	-	-	-	AT1G64970	gamma-tocopherol methyltransferase	PF08241.11	Methyltransf_11
HORVU6Hr1G068490	chr6H:474598655-474602383	pentatricopeptide repeat-containing protein OTP51, chloroplastic	PF01535.19; PF13812.5; PF03161.12	PPR; PPR_3; LAGLIDADG_2	No change	No change	4	-	-	-	-	-	-	-	-	-	-	AT2G15820	endonuclease	PF01535.19;PF03161.12	PPR;LAGLIDADG_2
HORVU6Hr1G068550	chr6H:474723866-474726403	pentatricopeptide repeat-containing protein OTP51, chloroplastic	PF01535.19; PF13812.5	PPR; PPR_3	No change	No change	1	-	-	-	-	-	-	-	-	-	-	AT2G15820	endonuclease	PF01535.19;PF03161.12	PPR;LAGLIDADG_2
HORVU6Hr1G068620	chr6H:475600278-475619384	putative serine/threonine-protein kinase yakA	PF00069.24	Pkinase	No change	No change	11	-	-	-	-	-	-	-	-	-	-	AT5G35980	YAK1-like protein 1	PF00069.24	Pkinase
HORVU6Hr1G068630	chr6H:475638314-475655583	transcription termination factor MTEF18, mitochondrial	PF02536.13	mTERF	-1.5017	No change	11	-	-	-	-	-	-	-	-	-	-	AT3G60400	Mitochondrial transcription termination factor family protein	PF02536.13	mTERF
HORVU6Hr1G068720	chr6H:476864535-476870198	zeaxanthin 7,8(7',8')-cleavage dioxygenase, chromoplastic-like	PF03055.14	RPE65	No change	No change	9	-	-	-	-	-	-	-	-	-	-	AT4G19170	nine-cis-epoxycarotenoid dioxygenase 4	PF03055.14	RPE65
HORVU6Hr1G068730	chr6H:476864536-476867622	WAT1-related protein At5g45370	PF00892.19	EamA	No change	No change	6	-	-	-	-	-	-	-	-	-	-	AT5G45370	nodulin MtN21 /EamA-like transporter family protein	PF00892.19	EamA
HORVU6Hr1G068770	chr6H:477159015-477163660	predicted protein	-	-	No change	No change	3	-	-	-	-	-	-	-	-	-	-	AT3G50910	netrin receptor DCC	-	-
HORVU6Hr1G068820	chr6H:477262609-477265317	predicted protein	PF01541.23	GIY-YIG	No change	No change	-	-	-	-	-	-	-	1	-	-	-	-	-	-	-
HORVU6Hr1G068910	chr6H:477431997-477434066	pheophytinase, chloroplastic	PF12697.6	Abhydrolase_6	No change	No change	6	-	-	-	-	-	-	1	-	-	-	AT4G36530	alpha/beta-Hydrolases superfamily protein	PF12697.6	Abhydrolase_6
HORVU6Hr1G068970	chr6H:477793481-477796945	tubby-like F-box protein 5	PF00646.32; PF01167.17	F-box; Tub	No change	No change	1	-	-	-	-	-	-	-	-	-	-	AT2G18280	tubby like protein 2	PF00646.32;PF01167.17	F-box;Tub
HORVU6Hr1G068980	chr6H:477797081-477804396	transcription factor bHLH63	PF00010.25	HLH	No change	No change	17	-	1	-	-	-	-	-	-	-	-	AT4G34530	cryptochrome-interacting basic-helix-loop-helix 1	PF00010.25	HLH
HORVU6Hr1G068990	chr6H:477797740-477802660	pathogen induced protein 2-4	PF00582.25	Usp	No change	No change	4	-	-	-	-	-	-	-	-	-	-	AT2G21620	Adenine nucleotide alpha hydrolases-like superfamily protein	PF00582.25	Usp
HORVU6Hr1G069010	chr6H:478128962-478134602	U-box domain-containing protein 6	PF04564.14	U-box	No change	No change	36	-	-	-	-	-	-	-	-	-	-	AT1G67530	ARM repeat superfamily protein	PF04564.14	U-box
HORVU6Hr1G069070	chr6H:478341815-478342875	zinc-finger homeodomain protein 7	PF04770.11	ZF-HD_dimer	No change	No change	1	-	-	-	-	-	-	-	-	-	-	-	-	-	-
HORVU6Hr1G069090	chr6H:478383683-478386863	Zinc-finger homeodomain protein 7	PF04770.11	ZF-HD_dimer	No change	No change	2	-	-	-	-	-	-	-	-	-	-	AT1G14440	homeobox protein 31	PF04770.11	ZF-HD_dimer
HORVU6Hr1G069190	chr6H:479031100-479167490	predicted protein	PF07992.13	Pyr_redox_2	No change	No change	29	-	-	-	-	-	-	-	-	-	-	AT3G27820	monodehydroascorbate reductase 4	PF07992.13	Pyr_redox_2
HORVU6Hr1G069210	chr6H:479077034-479080365	putative pentatricopeptide repeat-containing protein At3g01580	PF13041.5; PF01535.19	PPR_2; PPR	No change	No change	7	-	-	-	-	-	-	-	-	-	-	AT3G01580	Tetratricopeptide repeat (TPR)-like superfamily protein	PF01535.19;PF13041.5	PPR;PPR_2
HORVU6Hr1G069320	chr6H:480426920-480427922	PR17c precursor	PF04450.11	BSP	No change	No change	1	-	-	-	-	-	-	-	-	-	-	AT2G15220	Plant basic secretory protein (BSP) family protein	PF04450.11	BSP
HORVU6Hr1G069330	chr6H:480663228-480667939	uncharacterized protein LOC109761227	-	-	No change	No change	4	-	-	-	-	-	-	-	-	-	-	-	-	-	-
HORVU6Hr1G069350	chr6H:480726291-480739667	histone-lysine N-methyltransferase SUVR5	PF11722.7; PF05033.15; PF00856.27	zf-TRM13_CCCH; Pre-SET; SET	No change	No change	24	-	-	-	-	-	-	-	-	-	-	AT2G23740	histone-lysine N-methyltransferase SUVR5	PF05033.15;PF00856.27	Pre-SET;SET
HORVU6Hr1G069390	chr6H:481011324-481016550	histidinol-phosphate aminotransferase, chloroplastic	PF00155.20	Aminotran_1_2	2.19134	2.10616	4	-	-	-	-	-	-	-	-	-	-	AT5G10330	histidinol phosphate aminotransferase 1	PF00155.20	Aminotran_1_2
HORVU6Hr1G069400	chr6H:481011705-481016543	formate dehydrogenase, mitochondrial	-	-	No change	No change	37	-	-	-	-	-	-	-	-	-	-	AT5G14780	formate dehydrogenase	PF00389.29;PF02826.18	2-Hacid_dh;2-Hacid_dh_C
HORVU6Hr1G069440	chr6H:481682168-481683501	protein MIZU-KUSSEI 1	PF04759.12	DUF617	No change	No change	14	-	-	-	-	-	-	-	-	-	-	AT3G25640	MIZU-KUSSEI-like protein (Protein of unknown function%2C DUF617)	PF04759.12	DUF617
HORVU6Hr1G069450	chr6H:481684985-481702547	calpain-type cysteine protease DEK1	PF00648.20; PF01067.21	Peptidase_C2; Calpain_III	No change	No change	4	-	-	-	-	-	-	-	-	-	-	AT1G55350	calpain-type cysteine protease family	PF00648.20;PF01067.21	Peptidase_C2;Calpain_III
HORVU6Hr1G069480	chr6H:482169906-482172190	BTB/POZ and MATH domain-containing protein 2	PF00651.30	BTB	No change	No change	3	-	-	-	-	-	-	-	-	-	-	AT3G06190	BTB-POZ and MATH domain 2	PF00651.30	BTB
HORVU6Hr1G069560	chr6H:483138972-483145387	protein CROWDED NUCLEI 1	-	-	No change	No change	4	-	-	-	-	-	-	-	-	-	-	AT1G67230	little nuclei1	-	-
HORVU6Hr1G069920	chr6H:485188477-485213197	protease Do-like 7	PF13365.5; PF13180.5; PF12812.6	Trypsin_2; PDZ_2; PDZ_1	No change	No change	6	-	-	-	-	-	-	-	-	-	-	AT3G03380	DegP protease 7	PF13365.5;PF13180.5;PF12812.6	Trypsin_2;PDZ_2;PDZ_1
HORVU6Hr1G069940	chr6H:485448718-485452694	galactan beta-1,4-galactosyltransferase GALS1	PF01697.26	Glyco_transf_92	No change	No change	9	-	-	-	-	-	-	-	-	-	-	AT2G33570	glycosyltransferase family protein (DUF23)	PF01697.26	Glyco_transf_92
HORVU6Hr1G070020	chr6H:486457915-486462883	predicted protein	-	-	No change	No change	-	-	4	-	-	-	-	-	-	-	-	-	-	-	-
HORVU6Hr1G070080	chr6H:487023925-487025109	predicted protein	-	-	No change	No change	1	-	-	-	-	-	-	-	-	-	-	-	-	-	-
HORVU6Hr1G070180	chr6H:487813909-487819987	Diacylglycerol O-acyltransferase 1	PF03982.12	DAGAT	No change	No change	1	-	-	-	-	-	-	-	-	-	-	AT3G51520	diacylglycerol acyltransferase family	PF03982.12	DAGAT
HORVU6Hr1G070220	chr6H:488376594-488377973	UDP-glycosyltransferase 92A1	-	-	No change	No change	2	-	-	-	-	-	-	-	-	-	-	AT5G12890	UDP-Glycosyltransferase superfamily protein	PF00201.17	UDPGT
HORVU6Hr1G070300	chr6H:488849559-488860146	short-chain dehydrogenase/reductase family 42E member 1	PF01073.18; PF14934.5	3Beta_HSD; DUF4499	No change	No change	9	-	-	-	-	-	-	-	-	-	-	AT2G33630	NAD(P)-binding Rossmann-fold superfamily protein	PF01073.18;PF14934.5	3Beta_HSD;DUF4499
HORVU6Hr1G070330	chr6H:488886522-488896046	trafficking protein particle complex subunit 11	PF11817.7	Foie-gras_1	No change	No change	11	-	1	-	-	-	-	-	-	-	-	AT5G65950	trafficking protein particle complex subunit-like protein	PF11817.7	Foie-gras_1
